# Supplementary material for: Flow-induced Reorganization of Laminin-integrin Networks Within the Endothelial Basement Membrane Uncovered by Proteomics
Source: Mol Cell Proteomics. 2020 Apr 24;19(7):1179–92. doi: 10.1074/mcp.RA120.001964 (PMC7338090; doi:10.1074/mcp.RA120.001964)
Supplement: Table S1 Flow-induced proteomic alterations in ECs. [file 158553_1_supp_511749_q8701x.xlsx]

## Sheet: ProteinData
Id	Gene names	Protein IDs	Protein.names	24h				48h				24-48h	Significant Proteome
				Significant	A	B	C	Significant	A	B	C	Significant
1	CCDC55;NSRP1	A0A024QZ33;Q9H0G5;K7ERM9;K7EMD8	Nuclear speckle splicing regulatory protein 1	FALSE	0.187894	0.0685741	-0.0929555	FALSE	0.0919367	0.246293	0.0200332	FALSE	FALSE
2	HDGFRP3	A0A024R216;Q9Y3E1;H3BPM9	Hepatoma-derived growth factor-related protein 3	FALSE	-0.0641028	0.199206	0.222434	FALSE	-0.0115443	0.0180743	0.426044	FALSE	FALSE
3	NRP2	A0A024R3W6;Q7LBX6;X5D2Q8;A0A024R412;O60462;C9JH98	Neuropilin-2	FALSE	0.254352	0.331845	0.1644	FALSE	0.266517	0.231396	0.198759	FALSE	FALSE
4	HDLBP	A0A024R4E5;Q00341;H0Y394;H7C0A4;C9J5E5;C9JIZ1;C9JHS7;C9JHZ8;C9JES8;C9JZI8;H7BZC3;C9JT62;C9JK79;H7C2D1;C9JBS3;C9JEJ8;C9JHN6;C9JMQ6;C9JQ82;C9JHS9;C9J739;H7C3D0	Vigilin	FALSE	-0.1922	-0.0443242	-0.0595851	FALSE	-0.191706	-0.181039	-0.0851527	FALSE	FALSE
5	TMPIT;TMEM120A	A0A024R4K9;A0A087X266;Q9BXJ8;A0A087WZA9;A0A087WV11;H0YG77	Transmembrane protein 120A	FALSE	-0.125242	0.057737	-0.311829	FALSE	-0.256976	-0.0450235	-0.195348	FALSE	FALSE
6	RPS9	A0A024R4M0;P46781;B5MCT8;C9JM19;F2Z3C0;A8MXK4	40S ribosomal protein S9	FALSE	-0.0508013	-0.0346383	-0.0148202	FALSE	-0.107088	-0.122209	-0.0919367	FALSE	FALSE
7	CLN5	A0A1B0GWI2;A0A0A0MRU5;A0A024R644;O75503;A0A1B0GVL0;A0A1B0GTI0;A0A087WZY0;A0A1B0GWJ7;A0A1C7CYZ2;A0A1B0GTR6;A0A1B0GTV7;A0A1B0GUE8;A0A1B0GV94;A0A1B0GU14	Ceroid-lipofuscinosis neuronal protein 5	FALSE	-0.0579022	-0.160275	-0.026352	FALSE	-0.340002	-0.431676	-0.371949	FALSE	FALSE
8	PSMA2	A0A024RA52;P25787;C9JCK5;H3BT36;H7C402	Proteasome subunit alpha type;Proteasome subunit alpha type-2	FALSE	0.0258793	-0.0124972	0.028852	FALSE	-0.0488599	-0.0040339	-0.0669502	FALSE	FALSE
9	TCEB3	A0A024RAC6;Q14241	Transcription elongation factor B polypeptide 3	FALSE	-0.284335	-0.166458	-0.203568	FALSE	-0.194278	-0.324119	-0.179001	FALSE	FALSE
10	BAT3;BAG6	A0A024RCR6;A0A0G2JK23;P46379;A0A0G2JL47;F6S6P2;X6REW1;A0A0G2JJM1;H0Y710;A0A1B0GX79;F6WML8;F6VEM6;F6X9W3;F6U341;H0Y4L1;F6UR09;F6U1F2;F6XTU0;A0A0G2JJR8	Large proline-rich protein BAG6	FALSE	-0.178404	-0.0492125	-0.187839	FALSE	-0.165985	-0.0756011	-0.0745054	FALSE	FALSE
11	ATP11C	A0A067XG54;Q8NB49;H7C0E8	Phospholipid-transporting ATPase;Phospholipid-transporting ATPase IG	FALSE	0.121546	0.172344	-0.179564	FALSE	-0.0379915	0.415865	0.0135818	FALSE	FALSE
12	NOSIP	M0R3B2;A0A075B6F9;Q9Y314;A0A075B797;M0QX85;M0R1K2	Nitric oxide synthase-interacting protein	FALSE	-0.306984	-0.273337	-0.429537	FALSE	-0.51412	-0.418999	-0.493852	FALSE	FALSE
13	MRPS21	A0A075B746;P82921	28S ribosomal protein S21, mitochondrial	FALSE	-0.00203564	0.0793561	0.191436	FALSE	0.127897	-0.0611541	0.22457	FALSE	FALSE
14	GRIPAP1	A0A087WT45;A0A075B793;Q4V328;A0A087WW92;A0A087WZF5;A0A087WXA6	GRIP1-associated protein 1	FALSE	-0.0732263	0.0249568	0.146134	FALSE	0.128161	-0.00604663	0.184589	FALSE	FALSE
15	SYNM	A0A075B7B1;O15061;H0YL34;C9JIE4	Synemin	FALSE	-0.094033	0.357751	0.086512	FALSE	0.000144262	0.146691	0.204765	FALSE	FALSE
16	POM121C;POM121	A0A075B7F8;A8CG34;Q96HA1;A0A087WY75;A6NF01	Nuclear envelope pore membrane protein POM 121C;Nuclear envelope pore membrane protein POM 121	FALSE	-0.242891	0.0193166	0.116365	FALSE	0.218719	-0.138683	0.117803	FALSE	FALSE
17	NUCB2;HEL-S-109;Nucb2	E9PKG6;V9HW75;A0A087WSV8;P80303;Q2L696;E9PLR0;E9PLE9;H0YEG8;E9PM22;E9PJP3;H0YD18	Nucleobindin-2;Nesfatin-1	FALSE	-0.0953271	0.0783961	0.091666	FALSE	-0.041239	-0.047678	0.113551	FALSE	FALSE
18	TXNRD1	A0A087WSW9;A0A087WSY9;Q16881;F8W809;A0A182DWI3;E9PIR7;E2QRB9;E9PKD3;A0A0B4J225;E9PIZ5;E9PLT3;E9PKI4;E9PQI3;E9PRI8;E9PJU2	Thioredoxin reductase 1, cytoplasmic	FALSE	-0.0167747	-0.163756	-0.131282	FALSE	-0.144425	-0.181293	-0.260507	FALSE	FALSE
19	GPX4	K7ERP4;A0A087X2I2;A0A087WT12;P36969;K7EKX7;K7ENB4;K7EJ20;A0A0A0MTT1;R4GNE4;A0A087X247	Glutathione peroxidase;Phospholipid hydroperoxide glutathione peroxidase, mitochondrial	FALSE	-0.369278	-0.188401	-0.109763	FALSE	-0.326208	-0.378955	-0.311852	FALSE	FALSE
20	KIAA1191	A0A087WT18;Q96A73	Putative monooxygenase p33MONOX	FALSE	-0.265657	-0.108491	-0.0824995	FALSE	-0.0654458	-0.0385767	0.0706938	FALSE	FALSE
21	DCAF13	E5RHM4;A0A087X1F8;B3KME9;A0A087WT20;Q9NV06	DDB1- and CUL4-associated factor 13	FALSE	-0.205979	-0.304978	0.215865	FALSE	-0.41156	-0.176706	-0.484911	FALSE	FALSE
22	PLCB1	A0A0D9SF51;A0A0D9SG17;A0A1B0GWB6;A0A087WW73;A0A087WT80;Q9NQ66;H0YCJ2;Q8IV92	Phosphoinositide phospholipase C;1-phosphatidylinositol 4,5-bisphosphate phosphodiesterase beta-1	FALSE	-0.00534787	0.0146599	-0.0477708	FALSE	0.421156	0.181722	0.263854	FALSE	FALSE
23	ACOT2;ACOT1	A0A087X0W7;A0A087WT95;Q86TX2;P49753;G3V4F2	Acyl-coenzyme A thioesterase 1;Acyl-coenzyme A thioesterase 2, mitochondrial	FALSE	-0.0416695	0.262192	-0.224823	FALSE	-0.192414	0.313943	-0.0615688	FALSE	FALSE
24	C11orf54	A0A087WT99;Q9H0W9;E9PJU8;E9PQS1;E9PPB5;E9PR95;E9PSC3;E9PLC5;E9PLB3;E9PIP1	Ester hydrolase C11orf54	FALSE	0.0652966	0.0917558	-0.162638	FALSE	-0.0858029	0.2983	-0.0632268	FALSE	FALSE
25	EIF2B4	A0A087WTA5;E7ERK9;Q9UI10;H7C2L8;A0A087WW69;F8W8L6	Translation initiation factor eIF-2B subunit delta	FALSE	0.0216219	-0.0114956	-0.199686	FALSE	-0.194196	-0.0332292	-0.0104934	FALSE	FALSE
26	NDUFS7	F5H5N1;A0A087WXF6;A0A087WTI3;F5GXJ1;O75251	NADH dehydrogenase [ubiquinone] iron-sulfur protein 7, mitochondrial	FALSE	0.0911243	-0.0335111	0.136979	FALSE	0.123004	0.0907722	0.121	FALSE	FALSE
27	GIMAP1-GIMAP5;GIMAP5	A0A087WTJ2;Q96F15	GTPase IMAP family member 5	FALSE	-0.370564	0.34077	-0.221808	FALSE	0.206393	0.70282	0.740505	FALSE	FALSE
28	OSBPL2	A0A087WTV1;Q9H1P3;E7ET92	Oxysterol-binding protein-related protein 2;Oxysterol-binding protein	FALSE	-0.0901424	-0.172744	-0.119965	FALSE	0.0966667	-0.118493	-0.0277203	FALSE	FALSE
29	ERGIC2	A0A087WU02;Q96RQ1;F8W0R1;F8VR88;F8VUZ2;F8VPA6;H0YI58;H0YI50;F8VRW9	Endoplasmic reticulum-Golgi intermediate compartment protein 2	FALSE	0.0280033	-0.0159257	0.140124	FALSE	0.135404	0.0135527	0.0977797	FALSE	FALSE
30	CLCN3	A0A087WU31;A0A0A0MTB7;P51790;E9PE15;D6RIX3;D6RDZ6;H0Y8Z8;G3XAG5;P51793	Chloride channel protein;H(+)/Cl(-) exchange transporter 3	FALSE	-0.166357	-0.00158609	0.121811	FALSE	0.0250288	-0.172999	0.0312973	FALSE	FALSE
31	MAGT1	A0A087WU53;Q9H0U3	Magnesium transporter protein 1	FALSE	-0.00241131	-0.0287106	0.0335111	FALSE	0.118758	-0.0199154	-0.0717627	FALSE	FALSE
32	POLA1	A0A087WU64;A6NMQ1;P09884	DNA polymerase;DNA polymerase alpha catalytic subunit	FALSE	0.0289934	0.000432873	-0.418986	FALSE	-0.151763	0.0548268	-0.177344	FALSE	FALSE
33	CTNNBL1	A0A087WUB9;Q8WYA6;A2A2P1	Beta-catenin-like protein 1	FALSE	0.137897	0.04497	-0.0553214	FALSE	-0.0384359	0.105582	-0.0926134	FALSE	FALSE
34	SPCS2	A0A087WUC6;E9PI68;Q15005;E9PL01;E9PRB9;H0YE04	Signal peptidase complex subunit 2	FALSE	-0.0465783	0.0440921	0.100305	FALSE	0.0461418	-0.00963382	0.0616013	FALSE	FALSE
35	ZNF787	A0A087WUD1		FALSE	0.111165	-0.0836559	-0.260601	FALSE	-0.0983974	0.0332742	-0.173895	FALSE	FALSE
36	OSTC	A0A087WUD3;Q9NRP0	Oligosaccharyltransferase complex subunit OSTC	FALSE	-0.108643	0.019068	-0.0479647	FALSE	-0.0816748	-0.166587	0.0069706	FALSE	FALSE
37	HNRNPDL	A0A087WUK2;O14979	Heterogeneous nuclear ribonucleoprotein D-like	FALSE	0.0467006	0.0615561	-0.164593	FALSE	-0.206495	0.0770106	-0.140386	FALSE	FALSE
38	SYNJ2BP-COX16;SYNJ2BP	A0A087X1F5;A0A087WYV9;A0A087WUM0;P57105;A0A087WTA2;A0A087WX56;Q9P0S2	Synaptojanin-2-binding protein	FALSE	-0.0827439	0.05116	0.00460925	FALSE	0.0751903	0.123073	0.16613	FALSE	FALSE
39	ANAPC16	A0A087WUN5;Q96DE5	Anaphase-promoting complex subunit 16	FALSE	0.0255958	-0.807108	0.464564	FALSE	0.761541	-0.235114	-0.475604	FALSE	FALSE
40	GPX1	A0A087WUQ6;P07203	Glutathione peroxidase;Glutathione peroxidase 1	FALSE	-0.125227	-0.18954	-0.197468	FALSE	-0.441341	-0.383386	-0.400429	FALSE	FALSE
41	RPS24	E7ETK0;A0A087WUS0;P62847	40S ribosomal protein S24	FALSE	0.00100953	-0.0352016	-0.076037	FALSE	-0.0592995	-0.0639171	-0.0999011	FALSE	FALSE
42	EIF5B	A0A087WUT6;O60841	Eukaryotic translation initiation factor 5B	FALSE	-0.0631228	0.0165558	-0.00839199	FALSE	-0.110231	-0.0622599	-0.059909	FALSE	FALSE
43	TYW1B;TYW1	A0A087WZB2;A0A087WUV9;Q6NUM6;Q9NV66	S-adenosyl-L-methionine-dependent tRNA 4-demethylwyosine synthase	FALSE	-0.201045	-0.0936954	-0.0095243	FALSE	-0.260912	-0.361207	-0.266757	FALSE	FALSE
44	ARL15	R4GN67;A0A087WUW9;Q9NXU5	ADP-ribosylation factor-like protein 15	FALSE	0.195348	0.332898	0.0299829	FALSE	0.15095	0.435124	0.169242	FALSE	FALSE
45	APOOL	A0A087WUX8;A0A087WYF7;Q6UXV4	MICOS complex subunit MIC27	FALSE	0.033793	0.0480393	0.0824301	FALSE	-0.081797	0.035313	0.161702	FALSE	FALSE
46	MYCBP	A0A087WV05;Q99417	C-Myc-binding protein	FALSE	0.0271541	0.0961442	0.0124972	FALSE	0.127237	0.16385	0.193453	FALSE	FALSE
47	FGFR1OP	A0A087WV25;O95684	FGFR1 oncogene partner	FALSE	-0.156129	0.178567	0.126048	FALSE	0.0594937	0.0891292	0.168917	FALSE	FALSE
48	SELT	A0A087WVA1;P62341;Q6IAK0	Selenoprotein T	FALSE	0.0911243	0.0396069	0.0766959	FALSE	0.0771062	0.145988	0.0564912	FALSE	FALSE
49	TEX2	J3KRZ8;A0A087WVA8;Q8IWB9	Testis-expressed sequence 2 protein	FALSE	-0.167766	0.220463	-0.0596904	FALSE	-0.152644	0.238545	0.25269	FALSE	FALSE
50	ITSN2	A0A087WVF7;Q9NZM3;E7EPJ2;H7C3E2;F8W719	Intersectin-2	FALSE	0.201508	0.342323	0.0402612	FALSE	0.385928	0.295146	0.304523	FALSE	FALSE
51	COG1	A0A087WVI0;E9PBL8;Q8WTW3;J3QKY9;J3QLT5	Conserved oligomeric Golgi complex subunit 1	FALSE	-0.184654	-0.118227	-0.252535	FALSE	-0.22484	-0.122341	-0.278342	FALSE	FALSE
52	PDLIM2	A0A087WVI1;Q96JY6;B3KPU0;E5RGS7;H0YBP7;C9JS55;A0A087WUQ1;C9JSR2	PDZ and LIM domain protein 2	FALSE	-0.185425	-0.115166	0.123401	FALSE	-0.00888545	-0.209391	0.0698152	FALSE	FALSE
53	MTHFD1L	A0A087WVM4;B7ZM99;Q6UB35;H0Y327;Q4VXM0;Q5JYA8;Q5JYA3;Q4VXM1;Q4VXV2	Monofunctional C1-tetrahydrofolate synthase, mitochondrial	FALSE	0.107822	-0.0335111	0.00475306	FALSE	0.0429244	0.116035	-0.141302	FALSE	FALSE
54	EMG1	A0A087WVM7;Q92979;V9GYP5;A0A087WWQ2	Ribosomal RNA small subunit methyltransferase NEP1	FALSE	0.0440443	-0.0662614	-0.197848	FALSE	-0.359712	-0.0673634	-0.312433	FALSE	FALSE
55	CLTC	A0A087WVQ6;Q00610;J3KS13;P53675;A0A087WX41;K7EJJ5;J3KSQ2;J3KRF5;J3QL20;F5H5N6;A0A087WV74;A0A087WXH4	Clathrin heavy chain;Clathrin heavy chain 1	FALSE	-0.0599912	-0.0526941	0.0116388	FALSE	-0.0229766	-0.0992279	-0.0304067	FALSE	FALSE
56	POLR2E	A0A087WVZ9;A0A0A0MQR7;P19388;A0A087WWX0;A0A087WVN5;K7EQN2;K7EJ87	DNA-directed RNA polymerases I, II, and III subunit RPABC1	FALSE	0.0797024	-0.0342157	-0.0749272	FALSE	-0.0303393	-0.0204844	-0.187134	FALSE	FALSE
57	TTC28	A0A087WW06;Q96AY4	Tetratricopeptide repeat protein 28	FALSE	0.112367	0.372935	-0.0807438	FALSE	0.0176369	0.452827	-0.0603241	FALSE	FALSE
58	SH3GLB1	A0A087WW40;Q9Y371	Endophilin-B1	FALSE	-0.138315	-0.0851527	-0.0454017	FALSE	0.0688771	-0.066537	0.0425905	FALSE	FALSE
59	EPT1	C9JAG1;A0A087WW58;Q9C0D9	Ethanolaminephosphotransferase 1	FALSE	0.271426	-0.028852	-0.245455	FALSE	0.108625	0.12356	-0.2444	FALSE	FALSE
60	ABCB7	B4DGL8;A0A087WW65;O75027	ATP-binding cassette sub-family B member 7, mitochondrial	FALSE	0.279174	0.151634	-0.207761	FALSE	0.0659858	0.294686	0.000245279	FALSE	FALSE
61	KIF1B;KIF1Bbeta;KIF1A	A0A087WWA3;Q4R9M9;O60333;F8W8V9;Q12756;H7C0K6	Kinesin-like protein;Kinesin-like protein KIF1B;Kinesin-like protein KIF1A	FALSE	0.0216219	-0.0434845	0.253384	FALSE	0.276556	0.00403074	-0.389567	FALSE	FALSE
62	DVL1;DVL1P1	A0A087WWA7;O14640;P54792	Segment polarity protein dishevelled homolog DVL-1;Putative segment polarity protein dishevelled homolog DVL1P1	FALSE	0.0302654	0.0404969	-0.160282	FALSE	0.231187	0.0117625	-0.0257376	FALSE	FALSE
63	POLR2A	A0A087WWE2;P24928	DNA-directed RNA polymerase;DNA-directed RNA polymerase II subunit RPB1	FALSE	0.0593553	0.198378	-0.0369699	FALSE	0.103397	0.230601	0.023739	FALSE	FALSE
64	SELM	A0A087WWF1;Q8WWX9	Selenoprotein M	FALSE	0.257855	-0.182311	0.545178	FALSE	0.13711	-0.536252	0.270312	FALSE	FALSE
65	POLD2	A0A087WWF6;P49005;C9JLE1;F8W8R3;C9IZD2;C9J8Z7;C9JHC7	DNA polymerase delta subunit 2	FALSE	0.303693	0.0285723	-0.228165	FALSE	0.0406821	0.179678	-0.177089	FALSE	FALSE
66	TRAPPC3	A0A087WWM0;O43617;A6NKE1;A0A087WYS5	Trafficking protein particle complex subunit 3	FALSE	-0.0252651	-0.0721744	-0.0527303	FALSE	0.0596322	-0.0771062	-0.0973411	FALSE	FALSE
67	GMPR2	A0A087WWM4;Q9P2T1;H0YMB3;F8WAN9;H0YNJ6;H0YLV5;H0YK13;H0YK71;H0YLB8;H0YN22;H0YNS9;H0YMV5;H0YNH0;H0YMW6;H0YMR9;H0YL68;H0YKE1;A0A0B4J281;H0YMG3	GMP reductase;GMP reductase 2	FALSE	0.0795658	0.0615411	-0.0675306	FALSE	0.0612923	0.0808659	0.0902806	FALSE	FALSE
68	RBM15	A0A087WWP4;Q96T37	Putative RNA-binding protein 15	FALSE	0.127501	0.201161	-0.269512	FALSE	-0.0760218	0.0363631	-0.149129	FALSE	FALSE
69	THOC1	A0A087WWS1;Q96FV9;R4GN58;R4GMN4;A0A087WY84	THO complex subunit 1	FALSE	0.000721167	0.0428729	-0.197782	FALSE	-0.119902	0.118523	-0.207143	FALSE	FALSE
70	RUNX1T1;CBFA2T3	A0A087WWT6;A0A0A0MSU1;Q06455;H0YC25;O75081;H3BNH2	Protein CBFA2T1;Protein CBFA2T3	FALSE	-0.0230645	0.204117	-0.45111	FALSE	-0.337065	-0.306496	-0.0550568	FALSE	FALSE
71	BCL10	A0A087WWW9;O95999	B-cell lymphoma/leukemia 10	FALSE	-0.284317	-0.119555	-0.212434	FALSE	-0.226189	-0.271426	-0.25084	FALSE	FALSE
72	SEPW1	A0A087WX02;F8WB74;P63302	Selenoprotein W	FALSE	-0.267132	0.0831107	0.368712	FALSE	0.255803	-0.173511	0.547868	FALSE	FALSE
73	GALC	G3V5E8;A0A087WX10;P54803	Galactocerebrosidase	FALSE	0.0316775	-0.0468403	0.263155	FALSE	0.00977712	-0.285106	-0.00475306	FALSE	FALSE
74	CLK4	B7ZL31;A0A087WX74;Q9HAZ1;F8WBF5;P49759	Dual specificity protein kinase CLK4	FALSE	0.0650208	0.401406	0.0506062	FALSE	0.0574156	0.408493	0.422617	FALSE	FALSE
75	SCAMP1	A0A087WXB0;O15126;A0A087WU14;A0A087WTX8;A0A087WZA6	Secretory carrier-associated membrane protein 1	FALSE	-0.114426	-0.0893626	-0.123591	FALSE	-0.0953887	-0.0954519	0.112132	FALSE	FALSE
76	NDUFA10	A0A087WXC5;E7ESZ7;O95299;H7C2W5;H7C1Y7;H7C2X4;C9J6X0;Q8N1B9	NADH dehydrogenase [ubiquinone] 1 alpha subcomplex subunit 10, mitochondrial	FALSE	0.0416635	0.040304	0.187388	FALSE	0.20364	0.0267635	0.272994	FALSE	FALSE
77	SLC9A7	A0A087WXD1;Q96T83	Sodium/hydrogen exchanger;Sodium/hydrogen exchanger 7	FALSE	-0.219976	0.183818	-0.295854	FALSE	-0.519445	-0.186247	-0.316146	FALSE	FALSE
78	ZCCHC17	A0A087WYV3;A0A0D9SEW3;A0A087WXF8;Q9NP64	Nucleolar protein of 40 kDa	FALSE	0.105544	0.0557262	-0.234686	FALSE	-0.090511	-0.2587	-0.271784	FALSE	FALSE
79	RPL17;RPL17-C18orf32	A0A087WXM6;J3QQT2;J3KRX5;A0A0A6YYL6;P18621;J3KRB3;A0A087WWH0;J3QS96;A0A087WY81;J3KSJ0	60S ribosomal protein L17	FALSE	-0.0909412	-0.0142124	0.0396999	FALSE	-0.104248	-0.16337	-0.0723116	FALSE	FALSE
80	BCAM	A0A087WXM8;P50895;K7ENU8	Basal cell adhesion molecule	FALSE	1.03513	1.16359	0.319965	TRUE	0.936666	1.60568	0.951708	FALSE	TRUE
81	ITGB6	A0A087WXP3;E9PEE8;P18564	Integrin beta;Integrin beta-6	FALSE	-0.0491285	-0.140124	0.00129784	FALSE	0.190552	-0.0842004	0.0169645	FALSE	FALSE
82	ASNA1	A0A087WXS7;O43681;K7ERW9	ATPase ASNA1	FALSE	0.0997665	-0.0817487	0.0549179	FALSE	0.107018	-0.0692897	-0.00891709	FALSE	FALSE
83	RMND1	Q5SZ82;A0A087WXU0;Q9NWS8	Required for meiotic nuclear division protein 1 homolog	FALSE	-0.0487554	-0.00201836	0.0340748	FALSE	0.0467006	0.0801032	-0.0625362	FALSE	FALSE
84	SREK1	A0A087WY03;E5RFV3		FALSE	0.123799	0.249222	-0.205364	FALSE	-0.0797829	0.556181	0.0497854	FALSE	FALSE
85	THSD7A	A0A087WY08;Q9UPZ6	Thrombospondin type-1 domain-containing protein 7A	FALSE	-1.0443	0.0275279	-0.516471	FALSE	-0.881614	-0.299245	-0.155879	FALSE	FALSE
86	CMIP	A0A087WY48;Q8IY22;A0A087WU05	C-Maf-inducing protein	FALSE	0.324695	0.480458	0.0807941	FALSE	0.462471	0.539016	0.254995	FALSE	FALSE
87	VTA1	A0A087WY55;Q9NP79;Q5TGM0	Vacuolar protein sorting-associated protein VTA1 homolog	FALSE	0.0024505	-0.0176369	-0.11821	FALSE	-0.111695	-0.0666748	-0.15043	FALSE	FALSE
88	Em:AP000351.3;GSTT2;GSTT2B	Q6ICJ4;A0A087WY67;P0CG30;P0CG29	Glutathione S-transferase theta-2B;Glutathione S-transferase theta-2	FALSE	0.143393	-0.165558	-0.0729835	FALSE	-0.0393845	-0.0724489	-0.170566	FALSE	FALSE
89	AP2M1	A0A087WY71;E9PFW3;Q96CW1;C9JJ47;C9JTK4;C9JGT8;C9JJD3;C9JPV8;H7C4C3	AP-2 complex subunit mu	FALSE	-0.0424717	0.0555763	0.0736832	FALSE	0.0694272	0.0376065	0.136521	FALSE	FALSE
90	UBE2D3;UBE2D2	A0A087WY85;P61077;D6RFM0;D6RAH7;H9KV45;A0A0A0MQU3;P62837;D6RAW0;D6RA11;D6R9F6;D6R933;D6RGD0;D6R980;D6RIZ3;C9J9H9;Q9Y2X8	Ubiquitin-conjugating enzyme E2 D3;Ubiquitin-conjugating enzyme E2 D2	FALSE	0.0622599	0.0777108	-0.106249	FALSE	-0.0188488	0.0129994	-0.0565835	FALSE	FALSE
91	SLC6A6;SLC6A13;SLC6A12;SLC6A2;SLC6A3;SLC6A11;SLC6A8	A0A087WYN0;A0A087WY96;P31641;C9JPV1;F5H6S9;F5H2T6;F5GZA5;H3BMY5;H3BRS0;H3BM11;H3BRE9;H3BML6;Q9NSD5;P48065;P23975;Q01959;P48066;P48029	Transporter;Sodium- and chloride-dependent taurine transporter;Sodium- and chloride-dependent GABA transporter 2;Sodium- and chloride-dependent betaine transporter;Sodium-dependent noradrenaline transporter;Sodium-dependent dopamine transporter;Sodium- and chloride-dependent GABA transporter 3;Sodium- and chloride-dependent creatine transporter 1	TRUE	2.45115	2.39699	1.72653	TRUE	1.53595	1.99977	1.486	FALSE	TRUE
92	UPF3B	A0A087WYC8;Q9BZI7	Regulator of nonsense transcripts 3B	FALSE	-0.0404375	0.123874	-0.0566562	FALSE	-0.00705759	-0.0284277	-0.169155	FALSE	FALSE
93	CERCAM	A0A087WYE2;Q5T4B2	Probable inactive glycosyltransferase 25 family member 3	FALSE	0.0309716	0.0622338	-0.349088	FALSE	0.030548	-0.149129	-0.223546	FALSE	FALSE
94	PDLIM3	A0A087WYF8;A0A0A0MQY0;Q53GG5;D6RAF1	PDZ and LIM domain protein 3	FALSE	0.0901759	-0.0958569	0.296546	FALSE	0.259905	0.141398	0.357049	FALSE	FALSE
95	MAPK8IP3	E9PFH7;A0A087WYG2;Q9UPT6	C-Jun-amino-terminal kinase-interacting protein 3	FALSE	0.582941	0.965869	0.612588	FALSE	0.015783	0.884274	0.553977	FALSE	FALSE
96	SIRT2	A0A087WYM3;Q8IXJ6;A0A0A0MRF5;E7EWX6;F8WCF4;C9JZQ0;B5MCS1;C9JR33;C9J3U7;F8WF57;F8WDM4	NAD-dependent protein deacetylase sirtuin-2	FALSE	-0.0638917	-0.124593	0.0582472	FALSE	0.00389003	0.159976	0.216418	FALSE	FALSE
97	DHX29	A0A087WYN9;Q7Z478	ATP-dependent RNA helicase DHX29	FALSE	-0.0296911	-0.16877	-0.149713	FALSE	-0.0709665	-0.0698396	-0.268195	FALSE	FALSE
98	SRP19	A0A087WYR0;P09132;A0A087WWU9;D6RBG4	Signal recognition particle 19 kDa protein	FALSE	-0.0612249	-0.00934717	-0.0529249	FALSE	0.0197731	-0.210015	-0.0758749	FALSE	FALSE
99	TPD52L2	A0A087WYR3;O43399;A0A087WZ51	Tumor protein D54	FALSE	-0.251899	-0.064331	0.178364	FALSE	0.123931	-0.243669	0.269373	FALSE	FALSE
100	UGP2	A0A087WYS1;E7EUC7;Q16851;C9JNZ1;C9JVG3;C9JQU9;C9JWG0;C9JUW1;C9JTZ5;F2Z3H1;C9J6Q0	UTP--glucose-1-phosphate uridylyltransferase	FALSE	0.120617	0.0329938	0.276913	FALSE	0.511569	0.221758	0.421786	FALSE	FALSE
101	ZMYND8	A0A087WYS3;H7C4X9;Q9ULU4;A0A087WV57;A0A087WVZ6;Q5TH12	Protein kinase C-binding protein 1	FALSE	0.0243197	0.115347	-0.255822	FALSE	-0.213906	0.103643	-0.239887	FALSE	FALSE
102	PTGES3	A0A087WYT3;Q15185;B4DDC6	Prostaglandin E synthase 3	FALSE	0.0588014	-0.0353424	-0.137045	FALSE	-0.0128101	0.0608637	-0.10742	FALSE	FALSE
103	RAVER1	A0A087WZ13;E9PAU2;Q8IY67;K7EKR9;K7EQG2	Ribonucleoprotein PTB-binding 1	FALSE	0.132643	0.118774	-0.232244	FALSE	-0.0329199	0.292917	-0.115166	FALSE	FALSE
104	SPPL2B	A0A087WZ50;Q8TCT7;A0A087WWL4;A0A087WZ93;A0A087WT77	Signal peptide peptidase-like 2B	FALSE	0.162339	0.0736513	-0.0213065	FALSE	-0.112865	-0.0625362	0.28685	FALSE	FALSE
105	ALG9	H0YCW6;A0A087WZ62;Q9H6U8	Alpha-1,2-mannosyltransferase ALG9	FALSE	0.0713508	0.279389	-0.0559212	FALSE	-0.0160889	0.212334	-0.0094905	FALSE	FALSE
106	RXRG;RXRA;RXRB	A0A087WZ88;A0A0G2JKR7;P19793;P48443;P28702	Retinoic acid receptor RXR-alpha;Retinoic acid receptor RXR-gamma;Retinoic acid receptor RXR-beta	FALSE	0.219711	0.152869	0.22033	FALSE	0.137241	0.332862	0.0552465	FALSE	FALSE
107	C18orf8	A0A087WZD4;K7ENL9;Q96DM3	Uncharacterized protein C18orf8	FALSE	-0.135887	0.122963	-0.581454	FALSE	-0.346518	0.327873	-0.185867	FALSE	FALSE
108	GTF3C2	A0A087WZD8;Q8WUA4	General transcription factor 3C polypeptide 2	FALSE	0.0885487	0.0418478	0.0963968	FALSE	-0.081629	0.0757785	-0.206643	FALSE	FALSE
109	LPP	A0A087WZF1;Q93052;C9JUT4;C9JXK9;C9JE51;C9J2R5;C9JIY7;C9JT42;C9J3U9;C9J1K7;C9J5C8;C9J4E3	Lipoma-preferred partner	FALSE	-0.0892366	-0.0464212	-0.0163077	FALSE	0.0437644	-0.0364682	0.0940484	FALSE	FALSE
110	DHPS	M0R1T4;A0A087WZK0;P49366;M0R1T2;M0R0V2;Q5J8M5;M0R264	Deoxyhypusine synthase	FALSE	-0.427149	-0.0425043	-0.239907	FALSE	-0.0669562	-0.372618	-0.147958	FALSE	FALSE
111	EIF3H	A0A087WZK9;B3KS98;O15372;E5RJT0;E5RGU4;E5RHC7;E5RH59;E5RFW7;E5RFH0	Eukaryotic translation initiation factor 3 subunit H	FALSE	-0.00418989	-0.0114956	-0.156289	FALSE	-0.0194482	0.0305308	-0.0946415	FALSE	FALSE
112	IDH3B	A0A087WZN1;O43837;A0A087X2E5;A0A0D9SG66	Isocitrate dehydrogenase [NAD] subunit, mitochondrial;Isocitrate dehydrogenase [NAD] subunit beta, mitochondrial	FALSE	0.128161	0.138283	-0.131945	FALSE	0.0710762	0.36682	0.0363631	FALSE	FALSE
113	CDK16	A0A087WZU2;Q00536;E5RGN0;H0YAZ9;H0YBX5;E5RJM2	Cyclin-dependent kinase 16	FALSE	-0.00743458	0.0113844	-0.180724	FALSE	0.159371	0.113661	-0.147176	FALSE	FALSE
114	DTD1	A0A087WZV9;Q8TEA8	D-tyrosyl-tRNA(Tyr) deacylase;D-tyrosyl-tRNA(Tyr) deacylase 1	FALSE	-0.17811	-0.120086	0.170053	FALSE	0.126841	-0.184978	0.222835	FALSE	FALSE
115	KIF3A	J3KPF9;A0A087X011;E9PES4;Q9Y496;H7C2F6;C9J9X2	Kinesin-like protein;Kinesin-like protein KIF3A	FALSE	0.0594937	-0.0797024	-0.0446426	FALSE	0.16633	-0.164143	0.00714458	FALSE	FALSE
116	HYOU1	A0A087X054;Q9Y4L1;E9PJ21;A0A087WWI4;K7EQK2;J3KTF1;J3QL06;Q9BST8;J3QQH7;J3QLE9;A0A087X214;A0A087WW13;Q9BXT5	Hypoxia up-regulated protein 1	FALSE	-0.167637	-0.065848	0.0997665	FALSE	-0.106809	-0.299245	-0.0768327	FALSE	FALSE
117	SLC4A1AP	A0A087X0M4;Q9BWU0;H7C256;A0A087WWF4	Kanadaptin	FALSE	-0.0301477	-0.0969365	-0.236928	FALSE	-0.0404227	0.0161326	-0.120352	FALSE	FALSE
118	NOL4L	A0A087X0N3;Q96MY1;A0A087WTU5;O94818	Nucleolar protein 4-like	FALSE	-0.0312973	-0.203514	-0.321045	FALSE	-0.169128	-0.48553	-0.601126	FALSE	FALSE
119	SELO	A0A087X0Q9;Q9BVL4	Selenoprotein O	FALSE	0.345169	0.0242965	-0.352032	FALSE	0.00676478	0.281158	-0.336055	FALSE	FALSE
120	SNX12	A0A087X0R6;Q9UMY4	Sorting nexin-12	FALSE	0.243303	0.069679	0.0499095	FALSE	0.251446	0.0830037	0.227624	FALSE	FALSE
121	SENP3-EIF4A1;SENP3	A0A087X0R7;Q9H4L4;J3KSF5;J3QRE4;A0A087WV50;J3QL36	Sentrin-specific protease 3	FALSE	0.0223323	-0.0812033	-0.18751	FALSE	-0.193123	-0.12499	-0.24732	FALSE	FALSE
122	COL6A1	A0A087X0S5;P12109	Collagen alpha-1(VI) chain	FALSE	-0.0343967	0.202522	0.0706641	FALSE	-0.063952	-0.0764223	0.130002	FALSE	FALSE
123	NOMO3;NOMO1;NOMO2	J3KN36;A0A0G2JN29;A0A087X117;Q15155;P69849;Q5JPE7;A0A0G2JP90;A0A087WW46;I3L0Q6;H3BTW1;H3BPS9;A0A087WTD5;H3BUC9	Nodal modulator 1;Nodal modulator 3;Nodal modulator 2	FALSE	-0.0332152	-0.0501882	0.0469799	FALSE	0.0596322	-0.101247	-0.00129784	FALSE	FALSE
124	SEPT8	A0A087X142;A6NMH6;A6NFQ9;F8W8I8;Q92599;C9JV02;C9J4G8;A0A0A0MRP8	Septin-8	FALSE	0.0588014	0.192793	0.162081	FALSE	0.283448	0.172539	0.291627	FALSE	FALSE
125	ATXN3	G3V4U9;D3VVH9;A0A0A0MS38;A0A087X1A8;G3V3R7;F5H211;P54252;G3V526;E9PJN5;G3V2G1;G3V328;A0A087WXY4;C9JQV6;G3V2G2;G3V3T6;G3V3A6;D3VVP3;D6R9I5;G3V4B1;G3V390;G3V3S5;G3V4F5;G3V4F4;G3V5H3;S4R399;G3V3T0	Ataxin-3	FALSE	0.107286	0.194658	0.119157	FALSE	0.135009	0.243216	0.163866	FALSE	FALSE
126	ARFIP2	A0A087X1E4;P53365	Arfaptin-2	FALSE	-0.0554863	0.0296322	-0.200349	FALSE	-0.252054	-0.0590783	-0.245252	FALSE	FALSE
127	SEPT15	A0A087X1G7;A0A0B4J1S4;O60613;A0A0J9YX89;A0A087WXL0;A0A0B4J1T0;A8MZD0	15 kDa selenoprotein	FALSE	-0.00410308	0.0462952	0.0241778	FALSE	0.0226164	0.0633187	0.0669411	FALSE	FALSE
128	ACAP2	A0A087X1H5;Q15057;A0A0U1RQT1;H7C3Q8;H7C3K3	Arf-GAP with coiled-coil, ANK repeat and PH domain-containing protein 2	FALSE	-0.225278	0.160508	-0.017198	FALSE	-0.204965	0.182377	0.220412	FALSE	FALSE
129	ARMC9	A0A087X1I8;Q7Z3E5;C9JW07	LisH domain-containing protein ARMC9	FALSE	0.111699	-0.127237	-0.0127519	FALSE	-0.041046	-0.401412	-0.328836	FALSE	FALSE
130	CADPS2	F8W8P5;C9IYE1;A0A087X1P3;Q86UW7;H7BYR4;H0Y8B5	Calcium-dependent secretion activator 2	FALSE	0.852718	1.04186	0.404031	TRUE	0.987103	1.44438	0.967702	FALSE	TRUE
131	PSME2	A0A087X1Z3;Q9UL46;H0YM70;H0YKU2;H0YLG1;H0YLD2	Proteasome activator complex subunit 2	FALSE	0.102457	-0.000865357	-0.0821024	FALSE	-0.00102468	0.0246339	-0.0874628	FALSE	FALSE
132	KIAA1524	A0A087X211;Q8TCG1	Protein CIP2A	FALSE	0.229465	-0.0882773	-0.284651	FALSE	0.0870554	0.326606	-0.15549	FALSE	FALSE
133	KIAA1033	A0A087X256;Q2M389;F8W1W1;F8VYH7;F8VNZ5	WASH complex subunit 7	FALSE	-0.128976	-0.0336521	-0.0534638	FALSE	0.00518438	-0.00963382	0.00106799	FALSE	FALSE
134	WDR6	A0A087X295;Q9NNW5;E9PDU5;E9PBK6;Q6PKC6	WD repeat-containing protein 6	FALSE	0.0328061	0.0751704	-0.0119807	FALSE	0.0201999	-0.00547185	0.0352096	FALSE	FALSE
135	PTGS1	A0A087X296;P23219;X6RJD6	Prostaglandin G/H synthase 1	FALSE	0.349139	-0.0784732	0.130931	FALSE	0.188401	0.158912	-0.0480967	FALSE	FALSE
136	FOXP1	G5E965;A0A0B4J2F3;C9J0F0;E9PFD3;A0A087X299;Q9H334;H0Y882;C9IYY1;A0A087X2G3;C9J5T4	Forkhead box protein P1	FALSE	0.419862	0.848349	0.0353424	FALSE	0.316146	0.948336	0.468411	FALSE	FALSE
137	RBFOX2;RBFOX1;RBFOX3	S4R469;F8VR27;F8VZY7;B0QYV1;B0QYY4;A0A087X2B1;A0A0G2JRA5;F8VRS4;J3KNW3;B7Z1U7;F8VZG9;O43251;Q9NWB1;I3L1D4;A0A0G2JRD1;S4R3K7;J3QRF4;A6NFN3;B0QYY6;A0A0G2JSB3;B0QYY7;J3QQZ2	RNA binding protein fox-1 homolog;RNA binding protein fox-1 homolog 2;RNA binding protein fox-1 homolog 1;RNA binding protein fox-1 homolog 3	FALSE	0.340277	-0.155749	0.100843	FALSE	0.171079	-0.0827026	0.0751552	FALSE	FALSE
138	BIRC2	A0A087X2B2;E9PMH5;Q13490;E9PNM6;H0YDY3	Baculoviral IAP repeat-containing protein 2	FALSE	-0.270887	-0.248656	-0.325666	FALSE	-0.194922	-0.304044	-0.192068	FALSE	FALSE
139	IFT20	J3QRH2;A0A087X2B4;J3QR43;J3QRC6;Q8IY31;J3KRU2	Intraflagellar transport protein 20 homolog	FALSE	-0.0112681	-0.0234683	-0.158429	FALSE	0.0694272	-0.125783	-0.381173	FALSE	FALSE
140	MRPL45	A0A087X2D5;Q9BRJ2;A0A0G2JMS5;A0A087WU62	39S ribosomal protein L45, mitochondrial	FALSE	0.0487942	0.0832941	0.0467006	FALSE	-0.0501588	0.172994	0.100623	FALSE	FALSE
141	NOP16	D6RIC3;A0A0C4DGU5;A0A087X2G6;Q9Y3C1	Nucleolar protein 16	FALSE	0.144307	-0.00518438	-0.201029	FALSE	-0.169599	0.03518	-0.332507	FALSE	FALSE
142	HECTD1	A0A087X2H1;Q9ULT8;H0YJP0;H0YJD4;G3V4V5	E3 ubiquitin-protein ligase HECTD1	FALSE	-0.129339	-0.0900404	-0.169599	FALSE	-0.0128975	-0.14978	0.0207795	FALSE	FALSE
143	PSMC6	A0A087X2I1;P62333;H0YJC0;H0YJS8;H0YJX2;H0YJE9;H0YJT1	26S protease regulatory subunit 10B	FALSE	0.00633393	-0.047678	-0.0103669	FALSE	-0.0192727	-0.0621217	-0.0619835	FALSE	FALSE
144	LSM7	A0A087X2I5;Q9UK45	U6 snRNA-associated Sm-like protein LSm7	FALSE	0.0094905	0.117427	-0.0216286	FALSE	0.0886844	0.127983	0.0267194	FALSE	FALSE
145	DOCK9	A0A088AWN3;A0A0A0MSY4;Q9BZ29;Q6ZSL5;A0A0A0MT38;A0A0D9SFH5;H0Y3S1;H7BZ79;X6RGR3;Q5JUD8;Q5JUD3;A0A1B0GVL8	Dedicator of cytokinesis protein 9	FALSE	-0.117349	-0.00633393	-0.171612	FALSE	-0.121408	0.0364371	-0.0297002	FALSE	FALSE
146	AAK1	A0A096LP25;A0A096LNZ0;Q6ZSR9	Uncharacterized protein FLJ45252	FALSE	0.0114956	-0.0535284	-0.0654307	FALSE	-0.0726193	-0.209266	-0.164143	FALSE	FALSE
147	CD99	A0A096LP69		FALSE	0.00776959	0.155775	0.0739573	FALSE	0.13014	0.238255	0.113348	FALSE	FALSE
148	FAM21C	A0A096LPC5;Q9Y4E1;J3KP36;A0A0A0MR88;Q5SRD0	WASH complex subunit FAM21C	FALSE	0.0401209	0.0336286	-0.329613	FALSE	-0.0743347	0.158961	-0.0113525	FALSE	FALSE
149	MAP4K5	A0A0A0MQR1;Q9Y4K4;G3V3V7;G3V4Q4;G3V4T8	Mitogen-activated protein kinase kinase kinase kinase;Mitogen-activated protein kinase kinase kinase kinase 5	FALSE	-0.0872735	-0.073409	-0.209962	FALSE	0.103665	-0.107286	-0.0677764	FALSE	FALSE
150	RTFDC1	A0A0A0MQR2;Q9BY42;A2A2L6;A2A2L5	Protein RTF2 homolog	FALSE	-0.185425	-0.0708015	-0.323805	FALSE	-0.303935	-0.246591	-0.339594	FALSE	FALSE
151	MARK3	A0A0A0MST9;A0A0A0MQR8;A0A0A0MT23;P27448;A0A0A0MSZ1;J3KNR0;H0YIY6	MAP/microtubule affinity-regulating kinase 3	FALSE	0.138028	0.0342785	-0.0647515	FALSE	0.143655	0.17909	0.00991646	FALSE	FALSE
152	LAMA4	A0A0A0MTC7;A0A0A0MQS9;Q16363;H0YAP9;E5RFQ2;H0Y351;H0YAQ5	Laminin subunit alpha-4	FALSE	-0.242072	-0.118758	-0.143628	FALSE	-0.166794	-0.0791562	0.00398734	FALSE	FALSE
153	WDR18	U3KQC1;A0A0A0MQU0;Q9BV38;K7EIR0;U3KQK3;K7EML4	WD repeat-containing protein 18	FALSE	-0.0204429	-0.0890913	-0.0263373	FALSE	-0.197269	-0.1595	-0.178747	FALSE	FALSE
154	SCLY	A0A0A0MQU4;Q96I15;H7C1S7;H7C3V9;H7C277;C9JNL5	Selenocysteine lyase	FALSE	0.105276	-0.00934717	-0.145174	FALSE	0.154324	-0.256044	0.0129848	FALSE	FALSE
155	SETD1B	A0A0A0MQV9;Q9UPS6	Histone-lysine N-methyltransferase;Histone-lysine N-methyltransferase SETD1B	FALSE	0.24987	0.0492031	-0.0769345	FALSE	-0.514017	0.00249802	-0.0104934	FALSE	FALSE
156	MYEF2	A0A0A0MQW0;A0A0A0MR39;Q9P2K5;A0A087WWC8;A0A087WUT0	Myelin expression factor 2	FALSE	-0.10538	0.214307	-0.136617	FALSE	-0.166454	0.0418181	0.229551	FALSE	FALSE
157	MYO10	A0A0A0MQX1;Q9HD67;E9PEW5;D6RGD1	Unconventional myosin-X	FALSE	-0.905088	-0.56472	-0.933959	FALSE	-0.641649	-0.665029	-0.748633	FALSE	FALSE
158	MBNL1	C9JP00;A0A0A0MQX8;Q9NR56;H7C4T5;Q86VM6;O95205;Q5VZF2;C9J4T8;C9JCX1;H7C4Y1;B1AKI6;Q9NUK0	Muscleblind-like protein 1	FALSE	-0.0307224	0.0808659	-0.224975	FALSE	-0.150946	-0.0237521	-0.0999011	FALSE	FALSE
159	VDAC2	A0A0A0MR02;P45880;Q5JSD2;Q5JSD1;A2A3S1	Voltage-dependent anion-selective channel protein 2	FALSE	-0.00837748	0.00168894	0.0728604	FALSE	0.0583858	0.00889997	0.0848386	FALSE	FALSE
160	RER1	Q5T092;A0A0A0MR06;Q5T091;O15258;Q5T093	Protein RER1	FALSE	-0.0907415	-0.0289934	0.154324	FALSE	0.0444641	-0.181802	0.09599	FALSE	FALSE
161	PTPN9	A0A0A0MR09;P43378	Protein-tyrosine-phosphatase;Tyrosine-protein phosphatase non-receptor type 9	FALSE	-0.0362448	-0.0702519	0.0147838	FALSE	0.183201	0.0187757	0.0141499	FALSE	FALSE
162	RBM10	A0A0A0MR66;P98175	RNA-binding protein 10	FALSE	0.0387171	0.0312088	-0.120828	FALSE	-0.0483525	0.0484719	-0.0507455	FALSE	FALSE
163	DGAT1	A0A0A0MR74;O75907	Diacylglycerol O-acyltransferase 1	FALSE	-0.144536	0.096175	-0.0310024	FALSE	0.0661236	0.190553	0.206462	FALSE	FALSE
164	GPSM1	A0A0A0MRC4;A0A0A0MSK4;Q86YR5;A0A087WVF5	G-protein-signaling modulator 1	FALSE	-0.120232	-0.181166	-0.389376	FALSE	-0.396536	-0.223423	-0.592254	FALSE	FALSE
165	EXOC7	A0A0A0MRE1;B4DJ07;A0A0A0MSB8;Q9UPT5;C9JME6;B5MCY9;K7ERQ5;C9JKC2	Exocyst complex component 7	FALSE	-0.0429769	-0.0241778	-0.123057	FALSE	-0.0390287	-0.0423642	-0.0817487	FALSE	FALSE
166	ASAP1	A0A0A0MRE5;Q9ULH1;H0YBF7;H0YBM4;E5RHD7	Arf-GAP with SH3 domain, ANK repeat and PH domain-containing protein 1	FALSE	0.15095	-0.00805655	0.00906047	FALSE	0.441271	0.119824	0.172165	FALSE	FALSE
167	WDR47	A0A0A0MRE6;O94967	WD repeat-containing protein 47	FALSE	0.271545	-0.0313952	0.419647	FALSE	0.658828	0.0199601	0.517978	FALSE	FALSE
168	AKAP9	A0A0A0MRF6;Q99996;A0A0A0MRE9;A0A087WX84;H7BYL6;Q6PJH3;H0Y6Q0	A-kinase anchor protein 9	FALSE	-0.230347	-0.136716	-0.164917	FALSE	-0.263231	-0.348912	-0.239765	FALSE	FALSE
169	CDC42BPA	A0A0A0MRJ0;Q5VT25;A0A0A0MRJ1;H0Y5V1;H0Y7V8;H0Y6V3;H0Y6R0	Non-specific serine/threonine protein kinase;Serine/threonine-protein kinase MRCK alpha	FALSE	-0.0516982	0.000678226	0.0461418	FALSE	0.16543	0.173287	0.237626	FALSE	FALSE
170	NAV1	A0A0A0MRJ3;Q8NEY1;H0Y6F6	Neuron navigator 1	FALSE	-0.279056	-0.340733	0.00345832	FALSE	-0.155405	-0.505688	-0.343465	FALSE	FALSE
171	PCMT1	A0A0A0MRJ6;H7BY58;P22061;F6S8N6;C9J0F2;H7C4X2;F8WDT3;F8WAV5;F8WAX2	Protein-L-isoaspartate O-methyltransferase;Protein-L-isoaspartate(D-aspartate) O-methyltransferase	FALSE	0.00532812	0.0491882	-0.0476515	FALSE	-0.00343771	0.0194774	0.0616916	FALSE	FALSE
172	MTX1	A0A0A0MRK6;Q13505;A0A0C4DFQ1	Metaxin-1	FALSE	-0.0466081	-0.0211954	0.0112094	FALSE	0.0291348	0.0541227	0.0566562	FALSE	FALSE
173	ABLIM1	F8W8M4;A0A0A0MRL6;O14639;J3QSX6;H0Y7N6;F6XFR5	Actin-binding LIM protein 1	FALSE	0.0732718	0.373271	-0.0772845	FALSE	0.236462	0.432357	0.432649	FALSE	FALSE
174	MYO6	A0A0A0MRM8;A0A0D9SGC1;E7EW20;Q9UM54;Q5JVM0	Unconventional myosin-VI	FALSE	-0.199968	-0.22404	-0.203319	FALSE	-0.41573	-0.36446	-0.382723	FALSE	FALSE
175	NOLC1	A0A0A0MRM9;Q14978;S4R349;S4R402;S4R341	Nucleolar and coiled-body phosphoprotein 1	FALSE	0.00633393	-0.318577	0.0394192	FALSE	-0.225329	-0.38659	-0.305795	FALSE	FALSE
176	MAP7D3	A0A0A0MRP0;Q8IWC1	MAP7 domain-containing protein 3	FALSE	-0.752048	-0.870582	-0.509984	TRUE	-0.947835	-1.26999	-1.01493	FALSE	TRUE
177	FPGT	A0A0A0MRP2;O14772;H0YDF0	Fucose-1-phosphate guanylyltransferase	FALSE	0.10675	-0.0497702	-0.200714	FALSE	0.0263043	0.0812779	-0.0447438	FALSE	FALSE
178	SMARCA1	A0A0A0MRP6;B7ZLQ5;P28370	Probable global transcription activator SNF2L1	FALSE	-0.0120098	-0.0107798	-0.316456	FALSE	-0.551712	-0.182311	-0.401084	FALSE	FALSE
179	SNRPC	A0A0A0MRR7;P09234	U1 small nuclear ribonucleoprotein C	FALSE	0.0519985	-0.0363275	-0.157029	FALSE	-0.145845	0.0389398	-0.181548	FALSE	FALSE
180	TMEM38B	H7C4C1;H7C3B3;A0A0A0MRS4;Q9NVV0	Trimeric intracellular cation channel type B	FALSE	-0.00364018	0.0284399	-0.209562	FALSE	-0.251659	-0.147567	-0.185613	FALSE	FALSE
181	WAC	C9JVK6;C9JD58;J3QTA0;A0A0A0MRT2;Q9BTA9	WW domain-containing adapter protein with coiled-coil	FALSE	0.0480967	0.0600814	-0.242601	FALSE	-0.24035	-0.0250288	-0.463936	FALSE	FALSE
182	ABI1	B6VEX4;A0A0A0MRT6;Q8IZP0;H0Y6B5	Abl interactor 1	FALSE	-0.0160013	-0.107152	-0.00207898	FALSE	-0.0347809	-0.0569996	-0.00230647	FALSE	FALSE
183	RRBP1	A0A0A0MRV0;Q9P2E9;A0A087WVV2;F8W7S5;A0A087WU26;A2A2S5;V9GY78;REV__Q9P2M7	Ribosome-binding protein 1	FALSE	-0.0999273	-0.0114956	0.0713508	FALSE	-0.107073	-0.177344	-0.0567222	FALSE	FALSE
184	FAM213B	A0A0A0MRV4;A0A0A0MT35;Q8TBF2;J3QKK8;J3KRV9;J3KPF6;J3KPF5	Prostamide/prostaglandin F synthase	FALSE	-0.106638	0.220631	0.133169	FALSE	-0.0433188	0.134113	0.582274	FALSE	FALSE
185	SFXN3	A0A0A0MS41;Q9BWM7;S4R3N9	Sideroflexin;Sideroflexin-3	FALSE	0.0455828	0.164221	0.232047	FALSE	0.265677	0.340605	0.449139	FALSE	FALSE
186	COG4	A0A0A0MS45;J3KNI1;Q9H9E3;H3BQB2;J3KRB5;H3BMV9	Conserved oligomeric Golgi complex subunit 4	FALSE	0.0261627	-0.0712135	-0.203452	FALSE	-0.0592694	-0.0274372	-0.182184	FALSE	FALSE
187	GSN	A0A0A0MS51;A0A0A0MT01;P06396;Q5T0H8	Gelsolin	FALSE	0.289598	0.226881	0.209266	FALSE	0.474773	0.517792	0.486792	FALSE	FALSE
188	CAMK2G	Q5SWX3;A0A0A0MS52;A0A0A0MT11;Q13555;Q8WU40;H0Y6G2;D6RHX9;E9PBE8;H7BZC6	Calcium/calmodulin-dependent protein kinase type II subunit gamma	FALSE	0.0159257	-0.165044	-0.0335105	FALSE	0.231432	-0.046002	-0.0261627	FALSE	FALSE
189	PRKACB	A0A0A0MS54;P22694;A0A087WVC4;B1APG2;B1APF8;B1APF9;B1APG3;B1APG1;B1APG0;B1APF7	cAMP-dependent protein kinase catalytic subunit beta	FALSE	-0.432922	-0.476848	-0.549916	FALSE	-0.481183	-0.413377	-0.506703	FALSE	FALSE
190	SRCAP	A0A0A0MS59;A0A0C4DFX4;Q6ZRS2	Helicase SRCAP	FALSE	-0.0141936	-0.0170667	-0.242652	FALSE	-0.1633	0.0310761	-0.218967	FALSE	FALSE
191	MYD88	A0A0A0MS70;H0Y4G9;A0A0A0MST0;Q99836;A0A0A0MSI9	Myeloid differentiation primary response protein MyD88	FALSE	0.137241	0.181002	0.276437	FALSE	0.179893	0.31581	0.101753	FALSE	FALSE
192	MBD1	K7EN65;K7EPZ6;A0A0A0MS90;Q9UIS9	Methyl-CpG-binding domain protein 1	FALSE	-0.147538	-0.00504062	-0.00966954	FALSE	-0.148609	-0.11929	-0.0514417	FALSE	FALSE
193	EIF4G3	A0A0A0MSA7;A0A0U1RQK7;O43432	Eukaryotic translation initiation factor 4 gamma 3	FALSE	0.00417776	0.0513543	-0.0280868	FALSE	0.0432045	0.0230792	0.0498004	FALSE	FALSE
194	OSBP2	H7C428;A0A0A0MSB4;Q6ZN50;Q969R2;H7C1R2;H7C368	Oxysterol-binding protein;Oxysterol-binding protein 2	FALSE	0.413919	0.489018	-0.297537	FALSE	0.0564448	0.687056	0.178731	FALSE	FALSE
195	ADCY3	U3KQ91;A0A0A0MSC1;O60266;H7C1A6;C9JLX3	Adenylate cyclase type 3	FALSE	-0.097008	-0.125916	-0.558304	FALSE	-0.341135	-0.0336521	-0.468323	FALSE	FALSE
196	HADH	E9PF18;A0A0A0MSE2;Q16836	Hydroxyacyl-coenzyme A dehydrogenase, mitochondrial	FALSE	0.117163	0.0814153	-0.0376657	FALSE	0.0630887	0.170232	0.0107011	FALSE	FALSE
197	FHL2	J3KNW4;A0A0A0MSG2;Q14192;F8WDA8;U3KQT4;C9J3S8	Four and a half LIM domains protein 2	FALSE	-0.365537	-0.593115	-0.206928	FALSE	-0.19342	-0.595981	-0.381173	FALSE	FALSE
198	CHD1L	A0A0A0MSH9;A0A0A0MRH8;Q86WJ1;A0A087WTM4	Chromodomain-helicase-DNA-binding protein 1-like	FALSE	-0.0464144	0.121267	-0.129987	FALSE	-0.47299	0.00610106	-0.259062	FALSE	FALSE
199	FBXO44	A0A0A0MSI6;B7Z1P2;Q9H4M3	F-box only protein 44	FALSE	-0.0774215	-0.0900404	-0.0113698	FALSE	0.108223	-0.68437	-0.0298416	FALSE	FALSE
200	EXOC5	A0A0A0MSI8;O00471;F8W9B8	Exocyst complex component 5	FALSE	-0.0985828	0.0168477	-0.189795	FALSE	-0.0887916	-0.0533894	-0.139469	FALSE	FALSE
201	DDX42	A0A0A0MSJ0;Q86XP3;J3KRE3	ATP-dependent RNA helicase DDX42	FALSE	0.0193461	-0.0612923	-0.143484	FALSE	-0.220244	-0.0404015	-0.116764	FALSE	FALSE
202	ARHGAP5	A0A0A0MSK6;Q13017;G3V360;G3V444	Rho GTPase-activating protein 5	FALSE	0.226139	0.0471446	-0.131471	FALSE	-0.00634737	-0.0142124	-0.111566	FALSE	FALSE
203	UTRN	A0A0A0MSM3		FALSE	0.665938	0.0786551	0.227864	FALSE	1.02311	0.670337	0.538094	FALSE	FALSE
204	RFX5	F6S3S0;A0A0A0MT34;A0A0A0MSM9;F6X9D6;F6R6G4;F6UE82;A0A0A0MSQ2;F8W689;P48382	DNA-binding protein RFX5	FALSE	-0.0672887	0.090511	-0.380878	FALSE	-0.189434	0.321135	-0.163628	FALSE	FALSE
205	ACE	A0A0A0MSN4;P12821;F6X3S4;J3KTB8;J3QLR4;J3KSQ5;J3KRH5;J3KTH9;J3KS28	Angiotensin-converting enzyme;Angiotensin-converting enzyme, soluble form	FALSE	-0.371385	0.291239	-0.700497	FALSE	-1.6031	-0.425996	-0.870582	FALSE	FALSE
206	NELFE	A0A0G2JI50;E9PD43;A0A0A0MT02;A0A0A0MSN9;P18615;A2ABK4	Negative elongation factor E	FALSE	0.229342	-0.630685	0.569102	FALSE	0.0382957	-0.557974	0.0380656	FALSE	FALSE
207	MON1A	A0A0A0MSQ9;X6R3V9;Q86VX9	Vacuolar fusion protein MON1 homolog A	FALSE	0.0938306	-0.0614306	-0.121079	FALSE	0.208143	-0.078883	-0.134089	FALSE	FALSE
208	AKR1C3	A0A0A0MSS8;P42330;S4R3Z2;S4R3D5;P17516	Aldo-keto reductase family 1 member C3	FALSE	-0.092617	0.0939098	-0.319586	FALSE	-0.408014	-0.0457225	-0.197614	FALSE	FALSE
209	SLC4A7	A0A0A0MST8;E9PFN4;Q9Y6M7;C9JRP1;H7C3C4	Anion exchange protein;Sodium bicarbonate cotransporter 3	FALSE	0.15095	-0.242084	-0.178241	FALSE	-0.0644045	-0.23842	-0.462681	FALSE	FALSE
210	LIPA	A0A0A0MT32;P38571;Q5T073	Lysosomal acid lipase/cholesteryl ester hydrolase	FALSE	-0.271583	0.353321	0.552574	FALSE	0.0575542	-0.198746	0.716149	FALSE	FALSE
211	SCAF8	A0A0A0MT33;Q9UPN6	Protein SCAF8	FALSE	-0.108892	0.0178406	-0.193701	FALSE	-0.156901	0.000909184	-0.0137838	FALSE	FALSE
212	CSTF2	A0A0A0MT56;E9PID8;E7EWR4;P33240	Cleavage stimulation factor subunit 2	FALSE	-0.0392955	0.252088	-0.096283	FALSE	-0.297342	0.120796	0.153158	FALSE	FALSE
213	CCM2	C9JUH3;A0A0A0MT72;Q9BSQ5	Cerebral cavernous malformations 2 protein	FALSE	-0.0827745	-0.0641931	-0.309485	FALSE	-0.0511151	-0.0443242	-0.1149	FALSE	FALSE
214	IVD	A0A0A0MT83;P26440;H7C4G6;H0YKV0;H0YN10;H0YLC3;A0A087WVD3	Isovaleryl-CoA dehydrogenase, mitochondrial	FALSE	0.104337	0.0246486	-0.0912178	FALSE	0.0294175	0.0189365	-0.0612923	FALSE	FALSE
215	WDR36	A0A0A0MTB8;Q8NI36	WD repeat-containing protein 36	FALSE	-0.14299	0.117459	-0.127085	FALSE	-0.372524	-0.117163	-0.207268	FALSE	FALSE
216	RBP1	A0A0A0MTB9;H0YAK8;P09455;A0A0A0MQT0	Retinol-binding protein 1	FALSE	-0.692968	0.404687	-0.150321	FALSE	-0.981309	-0.445833	0.109935	FALSE	FALSE
217	PRIMPOL;FLJ33167	A0A0A0MTC0;Q96LW4;D6R971;D6R908;H0Y9N8;D3DP56	DNA-directed primase/polymerase protein	FALSE	0.349479	0.161072	0.358734	FALSE	0.00115369	0.777566	0.498749	FALSE	FALSE
218	RNF213	A0A0A0MTR7;A0A0A0MTC1;Q63HN8;I3L3H9	E3 ubiquitin-protein ligase RNF213	FALSE	0.0673634	0.0703302	0.0550568	FALSE	0.38648	0.224182	0.242089	FALSE	FALSE
219	ILK	A0A0A0MTH3;Q13418;A0A087WWY6;E9PQ52;A0A087WW45	Integrin-linked protein kinase	FALSE	-0.102589	0.00869676	0.0291348	FALSE	0.161049	0.0277044	0.191771	FALSE	FALSE
220	NCEH1	A0A0R4J2G3;A0A0A0MTJ9;Q6PIU2;H7C046;F8WE33	Neutral cholesterol ester hydrolase 1	FALSE	0.11023	-0.0533894	0.109695	FALSE	0.351402	0.130271	0.109981	FALSE	FALSE
221	FAM65A	A0A0A0MTL6;Q6ZS17;H3BMG9;H3BSV5;H3BQI5;H3BV02;H3BSX9;H3BU12	Protein FAM65A	FALSE	0.184725	0.597583	0.367259	FALSE	0.739589	0.710945	0.765989	FALSE	FALSE
222	CUL2	A0A0A0MTN0;Q13617;Q5T2B5;Q5T2B7	Cullin-2	FALSE	0.0633649	-0.0071955	-0.0320789	FALSE	0.0822938	0.053344	-0.0370307	FALSE	FALSE
223	GPI	A0A0A0MTS2;P06744;K7EQ48;A0A0J9YXP8;A0A0J9YYH3;A0A0J9YX90;K7EPY4;K7EP41;K7ELR7;K7ENA0;K7ERC6;K7ESF4;K7EIL4;K7ERK8;Q8N196	Glucose-6-phosphate isomerase	FALSE	0.0461418	0.0396811	-0.0574667	FALSE	0.00805655	0.0798897	0.0230206	FALSE	FALSE
224	TTN	A0A0A0MTS7;Q8WZ42;A0A0A0MRA3;H7C1P9	Titin	FALSE	-0.0667295	-0.0697022	0.0156403	FALSE	0.0890913	0.0160305	-0.0153548	FALSE	FALSE
225	IREB2	A0A0A6YY96;P48200;H0YNL8;H0YMA8;H0YL48;H0YLE0	Iron-responsive element-binding protein 2	FALSE	-0.430587	-0.461005	-0.757891	FALSE	-0.585107	-0.367036	-0.585347	FALSE	FALSE
226	TMED7-TICAM2;TMED7	A0A0A6YYA0;Q9Y3B3;G3V2Y2	Transmembrane emp24 domain-containing protein 7	FALSE	-0.0862623	-0.0367495	0.0809305	FALSE	-0.0808964	-0.161952	-0.013498	FALSE	FALSE
227	TVP23C;TVP23B;TVP23C-CDRT4	C9JPH1;K7ENL4;J3QL63;J3QL47;A0A0A6YYB9;J3KS67;C9JYS5;Q9NYZ1;Q96ET8	Golgi apparatus membrane protein TVP23 homolog;Golgi apparatus membrane protein TVP23 homolog B;Golgi apparatus membrane protein TVP23 homolog C	FALSE	-0.142879	-0.191689	-0.213504	FALSE	-0.212283	-0.219339	-0.274649	FALSE	FALSE
228	STON1-GTF2A1L;ALF;STON1	A0A0A6YYG5;Q53S48;Q9Y6Q2;H7C1E2	Stonin-1	FALSE	-0.239685	-0.245009	-0.397505	FALSE	-0.415942	-0.206018	-0.481196	FALSE	FALSE
229	PPAN-P2RY11;PPAN	A0A0A6YYI3;A0A0B4J1V8;Q9NQ55;A8MV53;C9J3W3;C9JHF7;H7C446	Suppressor of SWI4 1 homolog	FALSE	0.0480967	-0.0672257	-0.749693	FALSE	-0.338415	0.0116025	-0.61946	FALSE	FALSE
230	CORO7-PAM16;CORO7	A0A0A6YYL4;P57737;I3L167;E7EP81;I3L212;I3L359;I3L351;I3L1U7;I3L0X9;I3L3T0;I3L2Y6;I3L1M1;I3L0X8;I3NI06;I3L1G9;Q9Y3D7;I3L442;I3L426	Coronin;Coronin-7	FALSE	0.0478175	-0.0180644	0.0117819	FALSE	-0.0177237	0.0698607	0.149025	FALSE	FALSE
231	SRSF7	A0A0B4J1Z1;C9JAB2;Q16629;F8WEA1	Serine/arginine-rich splicing factor 7	FALSE	0.30906	0.366466	-0.202572	FALSE	0.0828388	0.334625	-0.00619029	FALSE	FALSE
232	C11orf98	A0A0B4J220;E9PLD3;E9PRG8		FALSE	0.183582	0.0648722	-0.366392	FALSE	-0.341958	0.0190534	-0.473112	FALSE	FALSE
233	YAF2	G3V1X5;A0A0B4J255;F8VRE5;G3V219;G3V212;Q8IY57	YY1-associated factor 2	FALSE	0.200002	0.222953	0.0297002	FALSE	-0.0700878	-0.170181	-0.0329472	FALSE	FALSE
234	CDYL2	A0A0B4J291;Q8N8U2	Chromodomain Y-like protein 2	FALSE	-0.0555163	-0.0367495	0.237931	FALSE	0.173895	-0.342782	-0.0768327	FALSE	FALSE
235	TRPV1;SHPK	A0A0B4J2A0;Q9UHJ6	Sedoheptulokinase	FALSE	-0.159057	-0.234747	0.00690837	FALSE	-0.304648	-0.14104	-0.161178	FALSE	FALSE
236	ACAA2	A0A0B4J2A4;P42765;K7EME0;K7EJ68	3-ketoacyl-CoA thiolase, mitochondrial	FALSE	0.0969365	0.163704	0.164271	FALSE	0.194717	0.190174	0.304184	FALSE	FALSE
237	RPS15	K7EM56;A0A0B4J2B4;S4R417;K7ELC2;P62841;K7EQJ5;S4R456;K7EJ78	40S ribosomal protein S15	FALSE	-0.0740006	0.0439136	-0.0387027	FALSE	-0.111804	-0.0874628	-0.0395596	FALSE	FALSE
238	DLGAP4	F8WF49;A0A0B4J2C2;Q9Y2H0;A0A087X246;A0A087WWE6	Disks large-associated protein 4	FALSE	0.146916	0.112974	0.19497	FALSE	0.448161	0.195666	0.263196	FALSE	FALSE
239	PWP2	A0A0B4J2E5;Q15269	Periodic tryptophan protein 2 homolog	FALSE	0.0367495	-0.0143553	-0.184687	FALSE	-0.254565	-0.0608775	-0.277985	FALSE	FALSE
240	LRRC41	A0A0B4J2G4;Q15345;A0A087X0S7;A0A087WTU1;A0A0C4DH00	Leucine-rich repeat-containing protein 41	FALSE	-0.346793	0.0364075	-0.523359	FALSE	-0.523318	-0.269153	-0.518434	FALSE	FALSE
241	CYP51A1	A0A0C4DFL7;Q16850	Lanosterol 14-alpha demethylase	FALSE	0.0694272	-0.210763	-0.0333185	FALSE	0.203138	-0.196229	-0.23131	FALSE	FALSE
242	GSTZ1	G3V267;G3V5T0;A0A0C4DFM0;G3V4T6;H0YJN8;A0A0A0MR33;O43708	Maleylacetoacetate isomerase	FALSE	-0.26866	-0.0267293	-0.110106	FALSE	-0.190981	-0.210638	-0.0791562	FALSE	FALSE
243	TM9SF4	A0A0C4DFM1;Q92544;F8WCN2;F2Z2L1	Transmembrane 9 superfamily member 4	FALSE	-0.114582	-0.104068	-0.111664	FALSE	-0.196674	-0.204516	-0.237931	FALSE	FALSE
244	ZCCHC11	A0A0C4DFM7;Q5TAX3;H0YDJ1;H0YEE8;E9PKX1;E9PKY2	Terminal uridylyltransferase 4	FALSE	-0.253085	-0.0851527	-0.610808	FALSE	-0.36615	-0.219463	-0.347779	FALSE	FALSE
245	MFN1	A0A0C4DFN1;Q8IWA4;H7C5H5;C9JQT7;C9JXQ1	Mitofusin-1	FALSE	0.178109	0.0780001	0.133169	FALSE	0.224534	0.253085	0.115113	FALSE	FALSE
246	MGLL	A0A0C4DFN3;Q99685;E7EWX8;H7C599;H7C5K5;H7C4E0;C9J8Q3	Monoglyceride lipase	FALSE	-0.0569113	-0.192068	0.182184	FALSE	0.696795	0.196674	0.466716	FALSE	FALSE
247	DLG1	A0A0C4DFT3;Q12959;E7EQD7;C9IYP1;H7C325;F8W750;H7C166;B5MCC5;B4E2H8;B7Z264;E9PIW2;B7Z2T4;E9PN83;P78352;Q15700	Disks large homolog 1	FALSE	0.0626744	-0.201132	0.00647756	FALSE	-0.0631981	0.105908	0.21969	FALSE	FALSE
248	SOD2	A0A0C4DFU2;P04179;A0A0C4DFU1;F5H4R2;F5GYZ5;F5H3C5;A0A0C4DG56;G8JLJ2;G5E9P6;F5GXZ9	Superoxide dismutase;Superoxide dismutase [Mn], mitochondrial	FALSE	0.0871912	0.00421883	-0.00233906	FALSE	0.168385	0.22233	0.148225	FALSE	FALSE
249	SNX27	A0A0C4DFU6;Q96L92	Sorting nexin-27	FALSE	0.0123541	-0.0374525	-0.0592995	FALSE	0.167615	0.0507415	0.0543773	FALSE	FALSE
250	FBXL15	X6RJB2;X6RGT4;X6RHD7;A0A0C4DFV0;Q9H469;X6RCZ8	F-box/LRR-repeat protein 15	FALSE	0.0732718	-0.0206267	-0.00889997	FALSE	-0.0268663	-0.057277	-0.212134	FALSE	FALSE
251	FRY	A0A0C4DFX2;Q5TBA9;Q5JS89	Protein furry homolog	FALSE	-0.100654	-0.00619029	-0.702233	FALSE	-0.441517	0.289686	-0.502738	FALSE	FALSE
252	NELFA	A0A0C4DFX9;Q9H3P2;F8W954;F8WF98;H7C2M8;C9JHL4;H0Y3X6	Negative elongation factor A	FALSE	0.173255	-0.240131	-0.348317	FALSE	0.230572	-0.149259	-0.0538064	FALSE	FALSE
253	ARSA	A0A0C4DFZ2;P15289	Arylsulfatase A;Arylsulfatase A component B;Arylsulfatase A component C	FALSE	-0.146851	0.217608	0.439783	FALSE	0.221692	-0.126048	0.557688	FALSE	FALSE
254	DNMT3A	A0A0C4DG02;F8WE91;Q9Y6K1	DNA (cytosine-5)-methyltransferase 3A	FALSE	-0.25202	0.165289	-0.405241	FALSE	-0.408914	-0.271187	-0.622181	FALSE	FALSE
255	RPSA	C9J9K3;A0A0C4DG17;P08865;F8WD59	40S ribosomal protein SA	FALSE	-0.00981478	0.00252693	-0.0607283	FALSE	-0.0983665	-0.0718999	-0.111966	FALSE	FALSE
256	ABI2	E9PEZ7;E7EW77;E7EP65;A0A0C4DG21;F8WAL6;Q9NYB9;F8WBL5;F8WEB9;B7Z836;E7EUA1;F8WAU3;F8WCD7;F8WAZ8;H7C3Q7	Abl interactor 2	FALSE	-0.36602	-0.623867	-0.354833	FALSE	-0.510334	-0.516217	-0.842375	FALSE	FALSE
257	HTRA2	A0A0C4DG44;O43464	Serine protease HTRA2, mitochondrial	FALSE	-0.0672131	0.230634	-0.0469956	FALSE	-0.0642838	0.352253	0.253842	FALSE	FALSE
258	PVR	A0A0C4DG49;P15151;A0A0A0MSA9	Poliovirus receptor	FALSE	-0.282913	-3.23162	0.31823	FALSE	0.0538064	-0.670297	-0.278104	FALSE	FALSE
259	PNPLA8	A0A0C4DG51;Q9NP80;C9JAX4	Calcium-independent phospholipase A2-gamma	FALSE	0.304978	0.289457	0.468218	FALSE	0.850959	0.456742	0.999711	FALSE	FALSE
260	POU2F1	A0A0C4DG88;P14859	POU domain protein;POU domain, class 2, transcription factor 1	FALSE	0.414244	0.411004	-0.359398	FALSE	0.170694	0.282298	0.129592	FALSE	FALSE
261	DDX46	A0A0C4DG89;Q7L014;D6RJA6	Probable ATP-dependent RNA helicase DDX46	FALSE	0.00633393	0.0917405	-0.310504	FALSE	-0.169388	0.00469639	-0.13829	FALSE	FALSE
262	KLHL13	A0A0C4DG99;Q9P2N7;C9JTS9	Kelch-like protein 13	FALSE	-0.51513	0.0518627	-0.986816	FALSE	-1.05796	-0.118493	-0.729183	FALSE	FALSE
263	ECI2	A0A0C4DGA2;O75521;F1LLU7;F8WAW4;C9JB63;F8W6J1	Enoyl-CoA delta isomerase 2, mitochondrial	FALSE	0.194465	-0.00633393	-0.138648	FALSE	-0.0999892	0.142146	-0.186374	FALSE	FALSE
264	ABLIM3	A0A0C4DGA7;O94929;D6RHE7;A0A0A0MRD5	Actin-binding LIM protein 3	FALSE	0.424707	0.394582	0.617016	FALSE	1.01164	0.714704	0.896039	FALSE	FALSE
265	SCOC	A0A0C4DGB0;Q9UIL1	Short coiled-coil protein	FALSE	-0.0247367	-0.0528332	-0.172327	FALSE	0.100305	-0.00230647	0.0374288	FALSE	FALSE
266	PLA2G12A	A0A0C4DGC6;Q9BZM1	Group XIIA secretory phospholipase A2	FALSE	0.123136	-0.0651587	0.160017	FALSE	0.288181	-0.24184	0.254943	FALSE	FALSE
267	STX3	A0A0C4DGE4;A0A0J9YW33;Q13277	Syntaxin-3	FALSE	-0.409259	0.0257056	-0.285179	FALSE	-0.683368	-0.236952	-0.0959919	FALSE	FALSE
268	ARHGAP27	A0A0C4DGE6;E9PNT2;E9PIR1;A0A0G2JRG8;A0A0G2JNY3;Q6ZUM4	Rho GTPase-activating protein 27	FALSE	0.574828	0.886806	0.672742	TRUE	0.952781	1.36822	1.26538	FALSE	TRUE
269	PACSIN3	A0A0C4DGG1;Q9UKS6;E9PIY1;H0YDM6	Protein kinase C and casein kinase substrate in neurons protein 3	FALSE	-0.000851441	0.0974093	-0.35078	FALSE	-0.416231	0.0989536	-0.301822	FALSE	FALSE
270	CHD4	F5GWX5;A0A0C4DGG9;Q14839;F5H6N4;F2Z2R5	Chromodomain-helicase-DNA-binding protein 4	FALSE	0.055751	0.103565	-0.112319	FALSE	-0.148417	0.0678179	-0.134878	FALSE	FALSE
271	CD276	A0A0C4DGH0;Q5ZPR3;H0YN29;H0YL10	CD276 antigen	FALSE	0.274649	0.561558	0.79427	FALSE	0.895147	0.602372	1.04219	FALSE	FALSE
272	LYRM5	A0A0C4DGJ8;Q6IPR1	LYR motif-containing protein 5	FALSE	0.0639171	0.0571665	-0.0349139	FALSE	0.247077	0.320504	0.238613	FALSE	FALSE
273	MAN2A2	A0A0C4DGL1;H0YNG5;P49641;H0YMU0;H0YNC8;H0YL67;H0YLB9	Alpha-mannosidase;Alpha-mannosidase 2x	FALSE	-0.111976	-0.0773797	-0.0407343	FALSE	-0.17927	-0.0912598	-0.203138	FALSE	FALSE
274	CAPNS1	A0A0C4DGQ5;P04632;K7ELJ7;A0A075B7C0;U3KQE2;K7EM73;K7EIV0;K7EKD8;K7ES78;K7EMQ1;Q96L46	Calpain small subunit 1	FALSE	0.104471	0.0183373	0.16543	FALSE	0.299596	0.172002	0.309645	FALSE	FALSE
275	DDOST	A0A0C4DGS1;P39656;U3KQ84	Dolichyl-diphosphooligosaccharide--protein glycosyltransferase 48 kDa subunit	FALSE	-0.118054	-0.0639171	-0.0397997	FALSE	-0.1031	-0.124196	-0.0703893	FALSE	FALSE
276	GOLGA2	A0A0C4DGS5;Q08379;B7ZC06;A0A087WYC0;H0Y7B8;REV__Q5SY18	Golgin subfamily A member 2	FALSE	-0.31484	-0.0702519	-0.0504875	FALSE	-0.241509	-0.196229	-0.173511	FALSE	FALSE
277	LIG4	A0A0C4DGV9;P49917	DNA ligase;DNA ligase 4	FALSE	0.0455828	0.0195359	-0.0496361	FALSE	-0.145174	0.189121	0.217524	FALSE	FALSE
278	TTC8	A0A0C4DGY3;A0A0C4DGX9;Q8TAM2;H0YJQ3;A0A0C4DFT4;H0YJX0;A0A0C4DGH8	Tetratricopeptide repeat protein 8	FALSE	-0.0299415	-0.374622	0.194591	FALSE	0.175557	-0.237441	0.0374288	FALSE	FALSE
279	POLR3E	A0A0C4DH01;Q9NVU0	DNA-directed RNA polymerase III subunit RPC5	FALSE	0.179766	0.223054	-0.218565	FALSE	-0.341683	-0.197236	-0.021764	FALSE	FALSE
280	LTBP4	A0A0C4DH07;Q8N2S1;M0QYE9;M0QZX0;F8WAA0	Latent-transforming growth factor beta-binding protein 4	FALSE	-0.150962	0.974659	-0.28293	FALSE	-0.875037	0.490294	0.492058	FALSE	FALSE
281	EPB41L1	A0A0C4DH22;Q9H4G0;Q4VXN6;Q4VXN5;A0A1B0GTW6;Q4VXN7;Q4VXN8	Band 4.1-like protein 1	FALSE	0.660198	1.16324	1.06433	TRUE	1.36261	1.68678	1.90266	FALSE	TRUE
282	C6orf203	A0A0D9SEI0;Q9P0P8	Uncharacterized protein C6orf203	FALSE	0.120219	-0.00575927	0.15069	FALSE	0.195096	0.0541676	0.0904342	FALSE	FALSE
283	CDK11B;CDK11A;CDC2L1	A0A0D9SEI3;Q5QPR3;B7ZVY7;A0A0D9SER5;A0A0D9SEN2;J3QR44;Q9UQ88;P21127;Q5QPR4;J3QR29;J3KS35;E7ESP2;Q5QPQ9;E9PFJ2;A0A087WYI9;A0A087X1I0	Cyclin-dependent kinase 11A;Cyclin-dependent kinase 11B	FALSE	0.00977712	0.128629	-0.0188195	FALSE	-0.0779087	0.109546	0.0977026	FALSE	FALSE
284	FAM120B	A0A0D9SEJ5;F5GY05;Q96EK7	Constitutive coactivator of peroxisome proliferator-activated receptor gamma	FALSE	-0.2411	-0.0542233	0.0633649	FALSE	-0.105194	-0.211511	-0.103397	FALSE	FALSE
285	TLE3;TLE1;TLE4	A0A0D9SES8;H0YKT5;H0YKN8;H0YL70;Q04726;F5H7D6;H0YNT2;H0YNI7;H0YKH0;H0YLW9;H0YLI3;Q04724;Q04727;K7EMK7;Q04725;K7EJR7	Transducin-like enhancer protein 3;Transducin-like enhancer protein 1;Transducin-like enhancer protein 4	FALSE	-0.0377545	0.185737	-0.12781	FALSE	-0.363531	-0.1129	-0.289126	FALSE	FALSE
286	MEF2A;MEF2C;MEF2D	H0YM62;D6RG14;D6RB91;A0A1B0GTW4;D6RG21;D6RCM6;Q05BX2;D6RJA7;A0A0D9SET2;D6R942;D6RC63;D8L7E9;D6RJG6;A0A0D9SFD0;A0A0R4J2G5;A0A1B0GV32;A0A0D9SGI5;Q06413;Q02078;Q14814;H0YKY6	Myocyte-specific enhancer factor 2C;Myocyte-specific enhancer factor 2A;Myocyte-specific enhancer factor 2D	FALSE	0.490159	0.636773	0.38659	FALSE	0.74743	0.517998	0.535185	FALSE	FALSE
287	RANBP10	A0A0D9SEU5;R4GMX8;Q6VN20;R4GNA3;R4GN91;R4GMX7	Ran-binding protein 10	FALSE	-0.220278	0.09068	-0.258926	FALSE	-0.232922	-0.154713	-0.0243197	FALSE	FALSE
288	DDX3X	A0A0D9SFB3;A0A0D9SG12;A0A0D9SF53;O00571;A0A0J9YVQ7;A0A0J9YYH6;A0A087WVZ1;B4DLA0;A0A087WX09;D6RCM4;Q9NQI0;H0Y960	ATP-dependent RNA helicase DDX3X	FALSE	-0.107617	-0.0576929	-0.102341	FALSE	-0.115832	-0.024887	-0.093425	FALSE	FALSE
289	SPTAN1	A0A0D9SF54		FALSE	0.679334	0.68615	0.268554	FALSE	0.949049	1.22287	0.772456	FALSE	FALSE
290	PKP4	A0A0D9SF60;Q99569	Plakophilin-4	FALSE	-0.107073	-0.088413	-0.784533	FALSE	-0.478788	0.18618	-0.375735	FALSE	FALSE
291	TBL1XR1;TBL1Y;TBL1X	A0A0D9SF63;Q9BZK7;A0A1B0GVH3;Q9BQ87;O60907;C9JLJ1;C9JCK0;C9JBN1;A0A0D9SF25;A0A1B0GUU2;F8W9D8;C9IYU9	F-box-like/WD repeat-containing protein TBL1XR1;F-box-like/WD repeat-containing protein TBL1Y;F-box-like/WD repeat-containing protein TBL1X	FALSE	0.199123	0.172457	-0.0554264	FALSE	0.178237	0.27542	0.00220901	FALSE	FALSE
292	ARFGAP2	A0A0D9SF70;G5E9L0;Q8N6H7;E9PMU9;E9PQP3;H0YDN9;E9PIY6;E9PMR9;E9PM63;E9PJT7;E9PK28;E9PN48;E9PM18;E9PNY8;H0YF45;H0YDX1	ADP-ribosylation factor GTPase-activating protein 2	FALSE	-0.057707	-0.0820213	-0.0630474	FALSE	-0.132973	-0.154842	-0.17594	FALSE	FALSE
293	CYTH2	A0A0D9SFG6;Q99418;G5E9B7;O43739;M0QZ92;M0R2J0;F8W8E2	Cytohesin-2	FALSE	-0.0550966	-0.136323	0.14965	FALSE	0.107956	0.0631831	0.11235	FALSE	FALSE
294	MYO18A	A0A0D9SFK2;Q92614;H0YEV9;A0A1B0GWJ6	Unconventional myosin-XVIIIa	FALSE	0.1149	0.0969617	-0.124818	FALSE	-0.10135	0.171531	-0.0513025	FALSE	FALSE
295	PNKP	A0A0D9SFL2;M0QYH2;Q96T60;M0R097;M0QYI1;M0R3C8	Bifunctional polynucleotide phosphatase/kinase;Polynucleotide 3-phosphatase;Polynucleotide 5-hydroxyl-kinase	FALSE	-0.236469	0.0262198	0.0851527	FALSE	-0.318038	-0.219587	-0.00891709	FALSE	FALSE
296	EWSR1	A0A0D9SFL3;B0QYK0;C9JGE3;Q01844;H7BY36	RNA-binding protein EWS	FALSE	0.023894	0.00711558	-0.0291611	FALSE	-0.0686498	0.0271456	-0.0299829	FALSE	FALSE
297	DGKH	A0A0D9SFR6;Q86XP1;A0A0D9SF65	Diacylglycerol kinase eta	FALSE	0.0395596	0.062957	-0.121769	FALSE	0.216113	-0.569491	0.0563262	FALSE	FALSE
298	STXBP1	A0A1B0GWF2;A0A1B0GVQ5;A0A0D9SG72;A0A1B0GTP9;P61764;A0A1B0GW76;A0A0D9SEP9;A0A0D9SFQ7;A0A0D9SFW6;A0A0D9SEH5	Syntaxin-binding protein 1	FALSE	0.375512	0.331663	0.221197	FALSE	0.574247	0.598697	0.431715	FALSE	FALSE
299	SYNJ1	A0A0D9SGJ6;J3KQV8;O43426;J3KPK1;C9JFZ1;C9JW66	Synaptojanin-1	FALSE	0.232906	0.347931	0.289716	FALSE	0.313594	0.19631	0.144042	FALSE	FALSE
300	DIAPH1	A0A0G2JH68;O60610;H9KV28;A0A140T8Z0;B4E2I7;E5RJ79	Protein diaphanous homolog 1	FALSE	0.192952	0.278024	0.0753273	FALSE	0.306729	0.42744	0.26986	FALSE	FALSE
301	PPP1R18	A0A0G2JHC2;Q6NYC8	Phostensin	FALSE	-0.0030473	-0.0384362	0.287118	FALSE	0.51248	0.0560862	0.408416	FALSE	FALSE
302	EHMT2	A0A0G2JRR0;A0A0G2JRN8;A0A0G2JIS2;A2ABF8;A0A0G2JIR1;A2ABF9;A0A0G2JK64;Q96KQ7	Histone-lysine N-methyltransferase EHMT2	FALSE	0.199625	-0.192194	-0.26675	FALSE	-0.0323739	-0.199374	-0.325156	FALSE	FALSE
303	HSPA1B;HSPA1A	A0A0G2JIW1;P0DMV9;P0DMV8;V9GZ37	Heat shock 70 kDa protein 1B;Heat shock 70 kDa protein 1A	FALSE	0.083792	0.123387	0.135929	FALSE	0.339594	0.178567	0.255891	FALSE	FALSE
304	ABHD16A	A0A0G2JJD3;O95870;A0A0G2JI89;F2Z3H2	Abhydrolase domain-containing protein 16A	FALSE	0.301119	0.185327	0.247077	FALSE	0.635522	0.249102	0.087948	FALSE	FALSE
305	WDR46	H0Y6G3;A0A140T9L0;A0A0G2JJL1;O15213	WD repeat-containing protein 46	FALSE	-0.0502783	-0.232906	-0.302031	FALSE	-0.212568	-0.236829	-0.602267	FALSE	FALSE
306	SSBP1	A0A0G2JLD8;E7EUY5;Q04837;C9K0U8	Single-stranded DNA-binding protein, mitochondrial	FALSE	0.107822	0.0382581	-0.00405968	FALSE	0.0316775	0.103813	-0.064469	FALSE	FALSE
307	SLC12A7	A0A0G2JNW7;Q9Y666;A0A0U1RR18;A0A0G2JQE3;H0YB78;Q9H2X9	Solute carrier family 12 member 7	FALSE	0.0640551	0.317732	0.208268	FALSE	0.271665	0.269251	0.446148	FALSE	FALSE
308	SCRIB	A0A0G2JNZ2;A0A0G2JPP5;Q14160;A0A0G2JMS7;H0YCG0;H0YDF9	Protein scribble homolog	FALSE	0.0289934	0.080515	0.0285692	FALSE	-0.00397288	0.262313	0.000274138	FALSE	FALSE
309	TFPT	A0A0G2JP55;A8MTQ3;G5E9B5;P0C1Z6	TCF3 fusion partner	FALSE	-0.110963	-0.113834	-0.12699	FALSE	-0.165612	-0.152768	-0.160017	FALSE	FALSE
310	C4A;C4B	A0A140TA49;A0A140TA44;A0A140TA32;A0A0G2JPR0;P0C0L4;F5GXS0;A0A140TA29;A0A0G2JL54;P0C0L5	Complement C4-A;Complement C4 beta chain;Complement C4-A alpha chain;C4a anaphylatoxin;C4b-A;C4d-A;Complement C4 gamma chain;Complement C4-B;Complement C4 beta chain;Complement C4-B alpha chain;C4a anaphylatoxin;C4b-B;C4d-B;Complement C4 gamma chain	FALSE	-3.95331	4.50993	0.181675	FALSE	-3.70298	-0.207018	4.52394	FALSE	FALSE
311	ABR	A0A0G2JQ41;A0A1C7CYZ0;Q12979;B7Z683;I3L2P5;A0A0G2JRJ1;I3L3W0;I3L0R7;A0A0G2JQT5;I3L4Y1;A0A0G2JSE0;A0A0D9SGD7;I3NI05	Active breakpoint cluster region-related protein	FALSE	0.286408	0.133796	-0.0194189	FALSE	0.195726	0.310701	-0.0193461	FALSE	FALSE
312	LPCAT1	A0A0G2JRI7;A0A0G2JQ62;Q8NF37	Lysophosphatidylcholine acyltransferase 1	FALSE	-0.0227714	0.023783	0.0583858	FALSE	0.166715	0.21843	0.186032	FALSE	FALSE
313	PUF60	A0A0J9YYL3;A0A0J9YVP6;A0A0J9YXJ8;A0A0J9YXX5;Q9UHX1;A0A0J9YVR6;E9PQ56;A0A0J9YWM1;H0YEM1;E9PN18;E9PMU7;E9PL19;H0YCP8	Poly(U)-binding-splicing factor PUF60	FALSE	-0.0172856	-0.0224743	-0.136997	FALSE	-0.115785	-0.0416635	-0.172231	FALSE	FALSE
314	BNIP3	F6RP06;A0A0J9YW18;Q12983	BCL2/adenovirus E1B 19 kDa protein-interacting protein 3	FALSE	-0.852433	-0.514602	-0.708491	FALSE	-0.231972	-0.57124	-0.51005	FALSE	FALSE
315	PTDSS2	A0A0J9YWQ2;Q9BVG9	Phosphatidylserine synthase 2	FALSE	0.179893	0.085757	0.120883	FALSE	0.108089	0.231024	-0.1121	FALSE	FALSE
316	DNAJB6	C9J2C4;A0A0J9YX62;O75190;C9JDR7;C9JDX6;F8WCZ4;C9J2P2;E9PH18;C9JN01;C9JB42;C9JRD2;C9JXB9;Q8NHS0;P25686	DnaJ homolog subfamily B member 6	FALSE	-0.221472	-0.0590783	-0.398075	FALSE	-0.229754	0.127258	-0.200755	FALSE	FALSE
317	CELF2	V9GYD9;Q5VZZ6;A0A0J9YX66;A0A1B0GU44;E9PC62;A0A1B0GUN8;A0A0J9YXJ0;O95319;V9GY47;A0A0J9YXK1	CUGBP Elav-like family member 2	FALSE	0.0377336	-0.297602	0.0335111	FALSE	0.434028	-0.23131	0.0777717	FALSE	FALSE
318		A0A0J9YXC7;F8WC86;P0CW20;P0CW19		FALSE	-0.310522	-0.190425	-0.192546	FALSE	-0.271879	-0.387473	-0.12446	FALSE	FALSE
319	PON2	A0A0J9YXF2;J3QT77;A0A0J9YYG4;Q15165;G3XAK4;A0A0J9YXU7;A0A0J9YYJ1;A0A0J9YXM1	Serum paraoxonase/arylesterase 2	FALSE	0.0843364	0.133242	0.253142	FALSE	0.452912	0.317427	0.467254	FALSE	FALSE
320	WDR81	A0A0J9YXM6;Q562E7;I3L3U7;C9JCF9;E9PDG3	WD repeat-containing protein 81	FALSE	0.0694272	-0.207643	0.064331	FALSE	0.0356239	-0.153157	-0.286999	FALSE	FALSE
321	NHSL2	A0A0J9YY72;A0A0J9YY34;A0A0J9YW69;Q5HYW2	NHS-like protein 2	FALSE	-0.473951	0.386676	-0.0103669	FALSE	-0.231363	0.215245	0.393027	FALSE	FALSE
322	SH3D19	A0A0U1RQE4;Q5HYK7;A0A0U1RQN2	SH3 domain-containing protein 19	FALSE	-0.198427	-0.316957	-0.174556	FALSE	-0.232125	-0.412836	-0.349479	FALSE	FALSE
323	GSN	Q5T0I1;A0A0U1RQL8		FALSE	-0.0288961	0.283527	0.730314	FALSE	0.483674	0.465261	0.996657	FALSE	FALSE
324	LRRC16A	A0A0U1RQQ1;Q5VZK9	Leucine-rich repeat-containing protein 16A	FALSE	-0.664517	-0.091666	0.424385	FALSE	0.0214797	0.814565	-0.356595	FALSE	FALSE
325	hCG_2004507;CSNK1G1	U3KQA5;A0A0U1RQT7;Q8IXA3;A0A0U1RQY7;U3KQB3;Q9HCP0;A0A0U1RQG9;A0A0U1RQK6;A0A0U1RR31	Casein kinase I isoform gamma-1	FALSE	-0.156466	-0.211884	0.0127832	FALSE	-0.047905	-0.194844	-0.0102069	FALSE	FALSE
326	CD99L2	A0A0U1RQT8;Q8TCZ2;H0Y4H3	CD99 antigen-like protein 2	FALSE	0.0859685	0.0933249	0.0373119	FALSE	0.0297002	0.311596	0.148673	FALSE	FALSE
327	CBL	A0A1B0GW38;A0A0U1RQX8;P22681;A0A0U1RR39	E3 ubiquitin-protein ligase CBL	FALSE	-0.00155895	-0.059909	0.00475306	FALSE	0.0550568	0.0334366	-0.128293	FALSE	FALSE
328	DENND4A	A0A0U1RR27;Q7Z401;H3BTW5	C-myc promoter-binding protein	FALSE	-0.181591	-0.131326	-0.257166	FALSE	-0.00766662	0.0719367	-0.204141	FALSE	FALSE
329	EXOC6B	A0A0U1RRB6;Q9Y2D4;J3QT38	Exocyst complex component 6B	FALSE	0.13606	0.238936	0.118626	FALSE	0.243547	0.161815	0.216317	FALSE	FALSE
330	MICU1	F6XEV2;A0A0U1RRK1;Q9BPX6;S4R3D7;E9PQV6;S4R3V1;S4R3W3	Calcium uptake protein 1, mitochondrial	FALSE	-0.0239737	0.0329199	-0.0817359	FALSE	0.0507455	0.360286	0.100902	FALSE	FALSE
331	SPATA20	A0A0U1RRL8;Q8TB22;H0Y9W3;H0Y9M1	Spermatogenesis-associated protein 20	FALSE	0.613532	0.244429	-0.215228	FALSE	0.564622	0.719542	0.15822	FALSE	FALSE
332	GATAD2B	A0A0U1RRM1;Q8WXI9;A0A0U1RR30;A0A0U1RRK3;A0A0U1RR34	Transcriptional repressor p66-beta	FALSE	0.1125	-0.222186	-0.418466	FALSE	0.00532812	-0.0843364	-0.319387	FALSE	FALSE
333	NELFB	A0A0X1KG71;Q8WX92	Negative elongation factor B	FALSE	0.1137	0.111898	-0.106156	FALSE	-0.0626255	0.143962	-0.0569996	FALSE	FALSE
334	HLA-C	O19617;A0A140T921;A0A140T9H5;A0A140T9U8;A2AEA2;P10321;A0A140TA05;A0A140T9L3;A0A140TA19;A0A140T9S7;A0A140T9Q4	HLA class I histocompatibility antigen, Cw-7 alpha chain	FALSE	0.0810669	-0.00920383	-0.0240617	FALSE	0.418999	0.230296	0.246344	FALSE	FALSE
335	TAP1	A0A140T9T7;Q03518	Antigen peptide transporter 1	FALSE	0.298776	0.265275	0.291604	FALSE	0.568519	0.5032	0.470949	FALSE	FALSE
336	QIL1	A0A140TA86;Q5XKP0;K7EIR2;A0A140TA84	Protein QIL1	FALSE	0.179893	0.0373399	-0.0654156	FALSE	0.111966	0.236503	-0.00374614	FALSE	FALSE
337	TXNRD2	A0A182DWF2;D3YTF8;A0A182DWF3;Q9NNW7;A0A096LPK7;A0A096LPD9;E7EWK1;A0A0U1RQX0;A0A096LPH4;A0A096LPB7;A0A096LP96;A0A096LNY7	Thioredoxin reductase 2, mitochondrial	FALSE	-0.0205746	0.102527	0.055751	FALSE	-0.0320936	0.0924632	0.0669713	FALSE	FALSE
338	ATP6AP2	A0A1B0GWD6;A0A1B0GVI9;A0A1B0GVC7;B7Z1I9;B7Z413;A0A1B0GTB0;A0A1B0GTU8;A0A1B0GVW0;O75787;A0A1B0GWJ8;H7C3E1;A0A1B0GU12;A0A1B0GVB9;A0A1C7CYW4;A0A1B0GUT7	Renin receptor	FALSE	-0.170556	-0.0651587	-0.0129266	FALSE	0.105678	-0.0687396	0.0842267	FALSE	FALSE
339	CPT2	A0A1B0GTB8;A0A1B0GWC0;A0A1B0GVF3;P23786;A0A1B0GV75;A0A1B0GTM0;A0A1B0GUD9	Carnitine O-palmitoyltransferase 2, mitochondrial	FALSE	0.116232	-0.0753273	-0.00153007	FALSE	-0.0844867	0.00910321	-0.126444	FALSE	FALSE
340	FTO	A0A1B0GTC3;A0A1B0GVH5;Q9C0B1;A0A1B0GUC3;A0A1B0GV98;A0A1B0GTC5;A0A1B0GU26;A0A1B0GTY1;A0A1B0GTI3;A0A1B0GUY7;A0A1B0GTZ8;F8WCB8;X6R3I0	Alpha-ketoglutarate-dependent dioxygenase FTO	FALSE	0.130931	0.0773454	-0.093879	FALSE	-0.0542425	0.137664	-0.0277203	FALSE	FALSE
341	ALDH7A1	A0A1B0GTG2;A0A1B0GW77;P49419;A0A1B0GUA1;A0A1B0GW82;A0A1B0GTY9;A0A1B0GTJ4;A0A1B0GV49;A0A140T9V3;A0A0J9YWF7;A0A1B0GUY0;H0YHM6;F8VVF2;F8WDY6;A0A1B0GVU0;A0A0J9YWK1;A0A0J9YWM6;A0A1B0GW65;F8WD33	Alpha-aminoadipic semialdehyde dehydrogenase	FALSE	0.0574156	0.0535835	-0.086921	FALSE	-0.0700727	0.0908029	-0.0140696	FALSE	FALSE
342	ADSL	A0A1B0GWJ0;A0A1B0GTJ7;P30566;A0A0A6YY92;A0A1B0GWF8;A0A096LNY6;A0A1B0GTG9;A0A096LNY5;A0A096LNY4;B4DEP1;A0A096LPA2;A0A096LP72;A0A096LP92;A0A096LP76;V9GY96;A0A096LNT0	Adenylosuccinate lyase	FALSE	-0.0687405	-0.111699	-0.0640425	FALSE	-0.100561	-0.165301	-0.165944	FALSE	FALSE
343	ARID1B	A0A1B0GV63;A0A1B0GWJ2;A0A1B0GTJ8;A0A1B0GVK1;H0Y7H8;Q8NFD5;A0A1B0GTI6;H0Y3S9;H0Y2R3	AT-rich interactive domain-containing protein 1B	FALSE	-0.52048	-0.0282862	-0.165807	FALSE	-0.0781524	-0.0702519	0.0480094	FALSE	FALSE
344	TNFAIP8L3	A0A1B0GTK8;Q5GJ75	Tumor necrosis factor alpha-induced protein 8-like protein 3	FALSE	0.0429244	-0.219215	-0.18313	FALSE	-0.105287	0.0801184	-0.141302	FALSE	FALSE
345	RAB11FIP5	A0A1B0GTL5;Q9BXF6	Rab11 family-interacting protein 5	FALSE	0.306029	0.399521	0.31034	FALSE	0.879471	0.745358	0.715746	FALSE	FALSE
346	ASAH1	A0A1B0GTP7;E7EMM4;A0A1B0GW68;A0A1B0GUA4;A0A1B0GTM3;A0A1B0GTZ5;A0A1B0GUH5;Q13510;A0A1B0GUG1;A0A1B0GUE3;A0A1B0GUW4;A0A1B0GV06;A0A1B0GV95;A0A1B0GW48;A0A1B0GVJ1;A0A1B0GVE7;A0A1B0GU62;A0A1B0GU06;A0A1B0GUB3;A0A1B0GVG2;A0A1B0GVC9;A0A1B0GV88;A0A1B0GVA3;A0A1B0GW66;A0A1B0GUJ3	Acid ceramidase;Acid ceramidase subunit alpha;Acid ceramidase subunit beta	FALSE	-0.646044	0.300377	0.280481	FALSE	-0.348813	-0.332049	0.308752	FALSE	FALSE
347	KIF16B	A0A1B0GTU3;Q96L93;H0Y534	Kinesin-like protein KIF16B	FALSE	-0.059074	0.260014	-0.0166579	FALSE	0.243791	0.158542	0.547299	FALSE	FALSE
348	PXN	A0A1B0GTU4;P49023;F5GZ78;A0A1B0GU60;F5H836;A0A1B0GV30	Paxillin	FALSE	0.0621217	-0.0581086	0.14496	FALSE	0.350045	0.03484	0.202937	FALSE	FALSE
349	POLG	A0A1B0GTU7;P54098;A0A1B0GVT8;H0YE43;H0YD36;H0YCV2;A0A1B0GW33	DNA polymerase subunit gamma-1	FALSE	0.658189	0.01265	-0.192151	FALSE	0.182565	-0.0247452	-0.505891	FALSE	FALSE
350	TJP2	A0A1B0GTW1;Q9UDY2;U3KQJ2;B1AN86	Tight junction protein ZO-2	FALSE	0.064469	-0.051024	0.00906047	FALSE	0.22404	0.0947107	0.0824689	FALSE	FALSE
351	NFIB	A0A1B0GW37;A0A1B0GU97;U3KQE8;A0A1B0GWJ4;A0A0A0MRX8;A0A1B0GWI9;Q5VW27;Q5VW30;Q5VW26;O00712;U3KPY9;A0A1B0GTC1;A0A087WXP2;Q5W0Y9;A0A1B0GWB8;S4R308;K7ESG9;K7EKH0;K7EJB0;S4R3K4;B1AKN6;C9JWJ8;K7EN08;Q14938	Nuclear factor 1;Nuclear factor 1 B-type	FALSE	-0.00332202	0.153703	-0.32173	FALSE	-0.238017	0.153607	-0.117828	FALSE	FALSE
352	KIAA1279	A0A1B0GUA3;Q96EK5;A0A1B0GUH6;A0A1B0GTE6;A0A0D9SFK7;A0A1B0GW21;A0A1B0GU96;A0A1B0GV79;A0A1B0GVY9	KIF1-binding protein	FALSE	-0.0572115	0.000187563	-0.0473384	FALSE	0.122209	0.0277191	0.108099	FALSE	FALSE
353	KIF13A	A0A1B0GUA8;Q9H1H9;H0Y307;H0Y9Z7;H0Y925	Kinesin-like protein KIF13A	FALSE	-0.164205	-0.143132	-0.127463	FALSE	-0.107259	-0.302524	-0.0784732	FALSE	FALSE
354	PLEKHA6	Q5VTI5;A0A1B0GUN5;Q9Y2H5	Pleckstrin homology domain-containing family A member 6	FALSE	0.821139	1.09413	1.05949	TRUE	1.41857	1.32258	1.26226	FALSE	TRUE
355	UNC13B	A0A1B0GUS7;B1AM27;O14795;I6L9J0;F8W8M9;A0A1B0GVW8;A0A0U1RRL2	Protein unc-13 homolog B	FALSE	-0.0286312	-0.114767	-0.201609	FALSE	-0.0124317	0.0241644	-0.1137	FALSE	FALSE
356	EFR3A	A0A1B0GUZ7;Q14156	Protein EFR3 homolog A	FALSE	-0.0736513	0.059525	-0.0723007	FALSE	0.375512	0.215948	0.132847	FALSE	FALSE
357	ZEB2	A0JP08;A0A1B0GV02;O60315;A0A1B0GWI0;A0A1B0GVV8;A0A1B0GW50;E7EUW9;C9JU62;E7EVG9;A0A1B0GUM8;A0A0D9SGG5;U3KPV5;H7C0G0;U3KQ51;E7ESP8	Zinc finger E-box-binding homeobox 2	FALSE	0.157173	0.0436459	-0.255959	FALSE	-0.209095	0.0114425	-0.490262	FALSE	FALSE
358	CTSD	A0A1B0GW44;A0A1B0GVD5;A0A1B0GWE8;P07339;A0A1B0GV23;A0A1B0GVP3;A0A1B0GU92;A0A1B0GU03;H7C469;C9JH19;F8WD96;H7C1V0;F8W787;A0A1B0GVF1;A0A1B0GV01	Cathepsin D;Cathepsin D light chain;Cathepsin D heavy chain	FALSE	-0.0589989	0.0488002	0.14483	FALSE	-0.0205599	-0.10742	0.0874728	FALSE	FALSE
359	UBE3A	A0A1B0GVL3;Q05086;A0A0D9SG77;A0A0D9SGI3;A0A0D9SF91;A0A0D9SG63;A0A0D9SES7;S4R306;A0A0D9SFU3;A0A0D9SGJ0;A0A0D9SG54	Ubiquitin-protein ligase E3A	FALSE	0.0668125	0.0556363	-0.0195067	FALSE	0.0761486	0.0306487	-0.0384362	FALSE	FALSE
360	DPY19L1	A0A1B0GW05;Q2PZI1;H7C3M5;F5H1L7	Probable C-mannosyltransferase DPY19L1	FALSE	-0.0984438	-0.128821	-0.0249862	FALSE	-0.122538	-0.185232	-0.101785	FALSE	FALSE
361	MVK	F5H8H2;A0A1B0GWC2;Q03426;A0A1B0GWF3;A0A0B4J236;F5H092	Mevalonate kinase	FALSE	0.0522768	0.106545	-0.141605	FALSE	-2.88542e-05	-0.0977456	-0.127369	FALSE	FALSE
362	FAM107B	C9J6N5;C9JQ40;C9JW51;A0A1C7CYX8;Q9H098;C9J3Q3;X6RET8;C9JP05;C9JYP1;C9J6Y8;F8WCJ2	Protein FAM107B	FALSE	-0.281088	-0.379177	-0.2955	FALSE	-0.590549	-0.708143	-0.620211	FALSE	FALSE
363	DPYSL2	A0A1C7CYX9;Q16555;E5RFU4	Dihydropyrimidinase-related protein 2	FALSE	-0.121848	-0.0405418	0.147176	FALSE	0.274888	0.0933095	0.319676	FALSE	FALSE
364	GAS2L1	A0A5E8;Q99501;C9JFI0;C9JRR6	GAS2-like protein 1	FALSE	0.231678	0.341025	0.413377	FALSE	0.444561	0.272367	0.763073	FALSE	FALSE
365	TTC26	Q96CU4;A0AVF1;F8WEZ4;B7Z2T3;B7Z6R6	Intraflagellar transport protein 56	FALSE	-0.286709	-0.0984196	0.168129	FALSE	-0.207278	-0.103263	0.235365	FALSE	FALSE
366	UBA6	A0AVT1;H0Y8S8;H0Y9U5	Ubiquitin-like modifier-activating enzyme 6	FALSE	0.0206267	-0.0687396	0.0237521	FALSE	0.100574	-0.00690837	0.0256028	FALSE	FALSE
367	KIAA1598	A0MZ66	Shootin-1	FALSE	-0.0810795	-0.391988	-0.0454612	FALSE	-0.106715	0.19103	-0.243425	FALSE	FALSE
368	TMEM120B	A0PK00	Transmembrane protein 120B	FALSE	0.00475306	-0.100305	-0.0711029	FALSE	0.00360224	-0.203013	-0.153157	FALSE	FALSE
369	ARHGAP10	A1A4S6	Rho GTPase-activating protein 10	FALSE	0.172103	0.159476	0.0482362	FALSE	-0.273954	0.198576	-0.0691522	FALSE	FALSE
370	ILVBL	A1L0T0;M0R026;M0QZX5;E9PJS0;M0R1B5;E9PL44	Acetolactate synthase-like protein	FALSE	-0.0142519	-0.00877371	0.109695	FALSE	0.0951818	0.00298947	0.151362	FALSE	FALSE
371	SH3PXD2B	A1X283;G3V144;A0A1B0GUF2	SH3 and PX domain-containing protein 2B	FALSE	0.00877371	-0.0243197	0.0803848	FALSE	0.124857	0.0655665	0.115426	FALSE	FALSE
372	ACO2	A2A274;Q99798	Aconitate hydratase, mitochondrial	FALSE	0.0787464	0.0764324	0.0961269	FALSE	0.1038	0.183032	0.176332	FALSE	FALSE
373	AAR2	A2A2Q9;Q9Y312	Protein AAR2 homolog	FALSE	-0.13397	-0.0375931	-0.480921	FALSE	-0.0963909	-0.0524159	-0.291486	FALSE	FALSE
374	PRNP	A2A2V1;P04156;X6RKS3	Major prion protein	FALSE	-0.298353	-0.207518	-0.407019	FALSE	-0.297289	-0.190425	-0.376846	FALSE	FALSE
375	RBM34	A2A2V2;P42696;Q5TCT4;H7C5M1	RNA-binding protein 34	FALSE	0.00158609	0.122648	-0.199935	FALSE	-0.166746	0.159074	-0.200002	FALSE	FALSE
376	WDR7	A2RRE0;Q9Y4E6	WD repeat-containing protein 7	FALSE	-0.159509	0.127006	-0.111991	FALSE	0.063641	-0.0247452	0.589507	FALSE	FALSE
377	NBAS	A2RRP1;H0Y5G7;H7C007;H7BZU5	Neuroblastoma-amplified sequence	FALSE	-0.0809117	-0.090718	0.0246034	FALSE	0.0698396	-0.0368901	-0.064607	FALSE	FALSE
378	TARSL2	B7ZLP8;A2RTX5;H0YKB9	Probable threonine--tRNA ligase 2, cytoplasmic	FALSE	0.0112094	0.29297	-0.309949	FALSE	0.0736832	0.108596	-0.381173	FALSE	FALSE
379	EXOSC2	A3KFL2;Q13868;A3KFL1;A3KFL5	Exosome complex component RRP4	FALSE	0.142871	0.0996954	-0.0239444	FALSE	-0.0832635	0.0453123	-0.11703	FALSE	FALSE
380	VWA8	A3KMH1	von Willebrand factor A domain-containing protein 8	FALSE	-0.0841655	-0.0571383	0.244765	FALSE	-0.254806	0.0522964	0.240486	FALSE	FALSE
381	GTPBP10	C9JEQ8;A4D1E9;C9J8R7;C9JNI1	GTP-binding protein 10	FALSE	-0.12625	0.21486	0.312433	FALSE	0.104605	0.188578	0.253292	FALSE	FALSE
382	VPS37C	F5H4Q5;A5D8V6	Vacuolar protein sorting-associated protein 37C	FALSE	-0.119416	-0.100709	-0.294102	FALSE	-0.459735	-0.176706	-0.28155	FALSE	FALSE
383	TMEM189	Q5TGE2;A5PLL7	Transmembrane protein 189	FALSE	0.517729	0.333571	0.400757	FALSE	0.639232	0.476619	0.270208	FALSE	FALSE
384	CNOT1	A5YKK6;H3BMZ2;H3BR89;H3BVC9;H3BMH0;H3BNB1	CCR4-NOT transcription complex subunit 1	FALSE	-0.0372363	0.0736362	-0.125589	FALSE	-0.184015	-0.0724489	-0.164786	FALSE	FALSE
385	BST1	A6NC48;Q10588;H0Y984;H0Y9Q9;H0Y8G4	ADP-ribosyl cyclase/cyclic ADP-ribose hydrolase 2	FALSE	-0.0107011	-0.185993	0.0250288	FALSE	0.189034	0.0659138	0.110324	FALSE	FALSE
386	MAP1LC3B;MAP1LC3B2	H3BTL1;Q9GZQ8;A6NCE7	Microtubule-associated proteins 1A/1B light chain 3B;Microtubule-associated proteins 1A/1B light chain 3 beta 2	FALSE	-0.178682	-0.00934717	0.0978804	FALSE	0.428142	0.155904	0.287554	FALSE	FALSE
387	PGP	A6NDG6	Phosphoglycolate phosphatase	FALSE	0.0855606	-0.0257376	-0.131993	FALSE	-0.0560862	0.0877947	-0.262794	FALSE	FALSE
388	C5orf51	A6NDU8;A0A0C4DGW6	UPF0600 protein C5orf51	FALSE	-0.0560262	-0.0822938	-0.183556	FALSE	0.0735461	0.0446574	-0.0180644	FALSE	FALSE
389	TCAF2	A6NFQ2;A0A1B0GVU1;A0A1B0GVM2;H0YC74	TRPM8 channel-associated factor 2	FALSE	-0.127825	-0.0970714	-0.173498	FALSE	-0.173466	0.0138731	-0.101919	FALSE	FALSE
390	NUDT5	A6NFX8;Q9UKK9;A6NJU6;A6NCQ0;H0YEY4;C9JYY9	ADP-sugar pyrophosphatase	FALSE	0.072586	-0.0107798	-0.120702	FALSE	0.077243	0.0540627	-0.028852	FALSE	FALSE
391	DYNLT3	A6NGJ0;P51808;F2Z328	Dynein light chain Tctex-type 3	FALSE	0.202888	0.0120389	0.273217	FALSE	0.665302	0.372281	0.228858	FALSE	FALSE
392	HN1L	H3BMT0;H3BTV5;H3BU16;A6NGP5;H3BMV3;Q9H910;H3BMM8;B4E1P3	Hematological and neurological expressed 1-like protein	FALSE	0.0843364	0.0984438	-0.0534638	FALSE	0.208392	0.217055	0.0802557	FALSE	FALSE
393	ZMYM3	A6NHB5;Q14202;A6NHN7;A6NC58;A6NL54	Zinc finger MYM-type protein 3	FALSE	-0.0252945	-0.00374614	-0.234618	FALSE	-0.431209	-0.109561	-0.408603	FALSE	FALSE
394	RC3H2	A6NHN2;Q9HBD1	Roquin-2	FALSE	-0.450814	0.0366443	-0.0316954	FALSE	-0.269095	0.0823315	-0.0159257	FALSE	FALSE
395	SMCHD1	A6NHR9;J3KTL8;J3KRK8;J3QSH1	Structural maintenance of chromosomes flexible hinge domain-containing protein 1	FALSE	0.223423	0.149873	-0.24436	FALSE	0.0659858	0.427033	-0.153027	FALSE	FALSE
396	UNC119B	A6NIH7	Protein unc-119 homolog B	FALSE	0.26135	0.097363	0.00934717	FALSE	0.253989	0.280685	0.0877794	FALSE	FALSE
397	NDEL1	A6NIZ0;Q9GZM8;J3KRK9;J3QL85;J3KT16;J3KSF2;J3QL31;J3QRD2;J3QLD0	Nuclear distribution protein nudE-like 1	FALSE	-0.955648	0.157335	0.412619	FALSE	1.03562	0.411119	0.676872	FALSE	FALSE
398	METTL15	A6NJ78	Probable methyltransferase-like protein 15	FALSE	-0.0467124	0.135095	-0.141621	FALSE	-0.0981966	0.317984	-0.0152121	FALSE	FALSE
399	MRPL23	H7C2P7;A6NJD9;A8MVT4;A8MYK1;Q16540	39S ribosomal protein L23, mitochondrial	FALSE	-0.0458037	0.0818428	0.0280033	FALSE	-0.0611497	0.121549	-0.0199154	FALSE	FALSE
400	RGPD3;RGPD4	J3KNE0;A6NKT7;Q7Z3J3	RanBP2-like and GRIP domain-containing protein 3;RanBP2-like and GRIP domain-containing protein 4	FALSE	0.100978	-0.215244	0.0969365	FALSE	0.411426	-0.118493	-0.269273	FALSE	FALSE
401	CNIH4	A6NLH6;Q9P003	Protein cornichon homolog 4	FALSE	0.180021	-0.0287106	0.0268709	FALSE	0.306496	0.102001	0.000735962	FALSE	FALSE
402	CD81	E9PJK1;E9PRJ8;H0YDL9;H0YDJ9;E9PIF1;A6NMH8;P60033;E9PM31;H0YEE2	Tetraspanin;CD81 antigen	FALSE	0.218471	0.284124	0.256286	FALSE	0.633106	0.561452	0.594313	FALSE	FALSE
403	DIAPH2	A6NML8;K4DI95;C9J6U3;O60879	Protein diaphanous homolog 2	FALSE	-0.0542874	-0.041243	-0.0897125	FALSE	-0.192563	-0.123269	-0.156526	FALSE	FALSE
404	ENSA	A6NMQ3;Q5T5H1;O43768	Alpha-endosulfine	FALSE	-0.0201649	0.097718	0.0102069	FALSE	0.148479	0.174377	0.273727	FALSE	FALSE
405	SHROOM1	C9JXU1;A6NN40;Q2M3G4	Protein Shroom1	FALSE	0.551787	0.332825	0.0833836	FALSE	0.717824	1.07461	0.704206	FALSE	FALSE
406	CD9	A6NNI4;G8JLH6;P21926;F5GXT1;A0A087WU13	Tetraspanin;CD9 antigen	FALSE	0.157044	-0.308477	0.211884	FALSE	0.519542	-0.0423642	0.088853	FALSE	FALSE
407	ZSWIM8	S4R3H3;S4R393;S4R410;A7E2V4;S4R3B3;H7C453	Zinc finger SWIM domain-containing protein 8	FALSE	-0.36012	-0.0250288	-0.008929	FALSE	-0.165499	0.0888837	-0.0409625	FALSE	FALSE
408	MANF	A8K878;P55145;H7C2D6	Mesencephalic astrocyte-derived neurotrophic factor	FALSE	-0.0247073	-0.00460925	-0.00639085	FALSE	0.0190614	-0.0673634	-0.0100637	FALSE	FALSE
409		A8K968;A0A0J9YY18;A0A0J9YW31;A0A0J9YWE1;A0A0J9YWS4;A0A0J9YWN0		FALSE	-0.252587	-0.451541	0.0329472	FALSE	0.0130692	-0.648834	-0.0740944	FALSE	FALSE
410	FMR1	R9WNI0;A8MQB8;G3V0J0;Q06787;A0A087WXI3;Q8IXW7;A0A087WWR6;A0A087WY29	Fragile X mental retardation protein 1	FALSE	0.141825	-0.162081	-0.320576	FALSE	0.0994972	0.370228	-0.190046	FALSE	FALSE
411	GSK3A	A8MT37;P49840;M0QYV0	Glycogen synthase kinase-3 alpha	FALSE	0.181166	-0.0603241	0.0654344	FALSE	0.0965317	-0.00863031	0.0172564	FALSE	FALSE
412	DSCR3	A8MTY9;O14972;A8MY26	Down syndrome critical region protein 3	FALSE	-0.00769563	0.111383	0.0628125	FALSE	0.0890913	0.110838	-0.588325	FALSE	FALSE
413	TMEM147	A8MU21;Q9BVK8	Transmembrane protein 147	FALSE	-0.0914484	-0.0315364	0.124593	FALSE	0.132116	-0.0344975	0.0645704	FALSE	FALSE
414	TSSC1	A8MUM1;Q53HC9;C9JVR6;F8WDS8;C9J0U9;D3YTH5;F8WDX0;F8WB12	Protein TSSC1	FALSE	-0.0315627	-0.167358	-0.120216	FALSE	0.123269	-0.147046	0.0251183	FALSE	FALSE
415	RPL23A	H7BY10;K7EJV9;K7ERT8;A8MUS3;P62750;K7EMA7	60S ribosomal protein L23a	FALSE	-0.0873348	-0.00446544	0.00705194	FALSE	-0.107368	-0.100439	-0.00690837	FALSE	FALSE
416	TSPAN4	E9PN41;A8MVV6;J3KNL1;J3KQ42;O14817	Tetraspanin;Tetraspanin-4	FALSE	-0.578844	-0.567837	-0.560132	FALSE	0.112767	-0.041243	0.0302214	FALSE	FALSE
417	BICD1	A8MVZ6;Q96G01;U3KQF7;A0A087WYJ7	Protein bicaudal D homolog 1	FALSE	-0.160895	-0.166715	0.0615688	FALSE	0.0564448	-0.154842	-0.0563061	FALSE	FALSE
418	WIPF2	A8MWR2;Q8TF74;J3KSA3	WAS/WASL-interacting protein family member 2	FALSE	0.00216242	0.00385715	-0.0598708	FALSE	0.0619835	0.234635	0.073287	FALSE	FALSE
419	KIAA1324L	C9JA41;A8MWY0;H7C2N5	UPF0577 protein KIAA1324-like	FALSE	-0.387751	-0.404576	-0.198709	FALSE	-0.530385	-0.556503	-0.52667	FALSE	FALSE
420	ERCC2	K7EIT8;A8MX75;P18074	TFIIH basal transcription factor complex helicase XPD subunit	FALSE	-0.0339535	-0.176195	-0.137378	FALSE	-0.105644	-0.148348	-0.165301	FALSE	FALSE
421	SNX24	A8MXB7;Q9Y343	Sorting nexin-24	FALSE	0.265677	0.170199	0.268315	FALSE	0.484087	0.409336	0.364738	FALSE	FALSE
422	NUDT19	A8MXV4	Nucleoside diphosphate-linked moiety X motif 19, mitochondrial	FALSE	-0.133923	0.396688	0.257373	FALSE	-0.183114	0.336136	0.32413	FALSE	FALSE
423	NAA20	A8MZB2;P61599	N-alpha-acetyltransferase 20	FALSE	-0.149889	-0.00805655	0.00920383	FALSE	0.0712135	-0.130536	0.0185419	FALSE	FALSE
424	PTTG1IP	A8MZH8;P53801;B4DPZ0;A8MXQ1	Pituitary tumor-transforming gene 1 protein-interacting protein	FALSE	-0.269112	0.0799354	0.211261	FALSE	0.344828	0.0776803	0.53506	FALSE	FALSE
425	MIF4GD	J3QRZ6;J3QLJ5;A9UHW6;J3KSB8;J3QLD1;J3KSU6;J3QKW3;J3QLN4	MIF4G domain-containing protein	FALSE	0.336855	-0.267236	0.116232	FALSE	0.461214	0.140476	0.316151	FALSE	FALSE
426	SRRM1	A9Z1X7;Q8IYB3;E9PCT1;M0R088;M0QXG5	Serine/arginine repetitive matrix protein 1	FALSE	0.120219	0.296793	-0.129592	FALSE	-0.211582	0.303205	-0.00389003	FALSE	FALSE
427	CSNK1E;CSNK1D	B0QY35;B0QY34;H7BYT1;P48730;P49674;B0QY36;H0Y645;H0Y2N6;B4DLF1;J3QQI9	Casein kinase I isoform delta;Casein kinase I isoform epsilon	FALSE	-0.853553	0.107011	-0.21744	FALSE	-0.77221	0.104356	-0.118626	FALSE	FALSE
428	EIF3L	B0QY89;Q9Y262;B0QY90;C9JHP4;C9K0Q7;H7C3A0;H0Y7E6	Eukaryotic translation initiation factor 3 subunit L	FALSE	-0.00523203	0.0223464	-0.0476217	FALSE	-0.0565362	-0.0180644	-0.0880059	FALSE	FALSE
429	APOBEC3B;bK150C2.9;APOBEC3D	B0QYD3;Q9UH17;Q6ICH2;Q96AK3;P31941	DNA dC->dU-editing enzyme APOBEC-3B;DNA dC->dU-editing enzyme APOBEC-3D	FALSE	0.426533	0.79794	0.0585243	FALSE	0.248899	1.19169	0.83105	FALSE	FALSE
430	TSPO	B1AH87;P30536	Translocator protein	FALSE	-0.00966954	0.0373103	0.234992	FALSE	0.227618	0.0895436	0.335244	FALSE	FALSE
431	MCM5	B1AHB1;P33992;B1AHB2	DNA helicase;DNA replication licensing factor MCM5	FALSE	0.268315	0.0228886	-0.276083	FALSE	-0.0786551	0.425598	0.158091	FALSE	FALSE
432	NHP2L1	B1AHD1;P55769	NHP2-like protein 1;NHP2-like protein 1, N-terminally processed	FALSE	0.0894982	0.0520721	0.0234683	FALSE	0.00360224	0.0751096	-0.0839282	FALSE	FALSE
433	PIGK	B1AK81;Q92643	GPI-anchor transamidase	FALSE	-0.0889144	-0.194844	-0.0936635	FALSE	-0.0396662	-0.148739	-0.0154976	FALSE	FALSE
434	CAPZB	B1AK87;B1AK88		FALSE	-0.049233	-0.0172093	0.064607	FALSE	-0.00946621	-0.0861044	0.0184688	FALSE	FALSE
435	CROCC	B1AKD8;Q5TZA2;A0A087WW81;A0A087WU09;Q8IVE0	Rootletin	FALSE	0.380508	0.365946	0.0339339	FALSE	0.689746	0.563966	0.00958239	FALSE	FALSE
436	NRD1	B1AKJ5;O43847;G3V1R5;F5H7V1;H0Y5G9	Nardilysin	FALSE	-0.0924325	-0.0444641	-0.051145	FALSE	-0.0308403	-0.129349	-0.00963382	FALSE	FALSE
437	EIF4ENIF1	B1AKL4;Q9NRA8;B1AKL5;B1AKL6	Eukaryotic translation initiation factor 4E transporter	FALSE	-0.108767	-0.206643	0.415975	FALSE	-0.193585	-0.423202	-0.3639	FALSE	FALSE
438	NFIA	B1AKN8;B1AKN7;B1AKN5;Q12857;S4R3W2	Nuclear factor 1;Nuclear factor 1 A-type	FALSE	0.0257376	0.0694065	-0.441086	FALSE	0.0457225	0.413365	-0.159629	FALSE	FALSE
439	CDC37L1	B1AL69;Q7L3B6	Hsp90 co-chaperone Cdc37-like 1	FALSE	-0.0353426	-0.135272	-0.132262	FALSE	0.121679	0.146899	-0.103397	FALSE	FALSE
440	ARHGEF7	B1ALK7;Q14155;E7EUY6;E9PDQ5;C9JDI6;B1ANY6;E7EU80;C9JAD7;F6SJA5	Rho guanine nucleotide exchange factor 7	FALSE	-0.0515038	-0.0517201	-0.0695881	FALSE	0.0514417	-0.00748258	0.0169645	FALSE	FALSE
441	TMEM9	B1ALM7;B1ALM8;B1ALM4;B1ALM5;Q9P0T7	Transmembrane protein 9	FALSE	-0.0785484	0.18295	-0.290092	FALSE	-0.224587	-0.189034	-0.144046	FALSE	FALSE
442	ADGRL2;LPHN2	B1ALU3;O95490;B1ALU1;H0Y5C0;H0Y3V3	Latrophilin-2	FALSE	0.450063	0.503568	0.134089	FALSE	0.543892	0.805106	0.0850375	FALSE	FALSE
443	MAPKAP1	H0Y7F8;B1AMA5;Q9BPZ7	Target of rapamycin complex 2 subunit MAPKAP1	FALSE	-0.0914023	-0.336398	0.00158609	FALSE	-0.0114425	-0.182692	0.0984283	FALSE	FALSE
444	SEPT06	B1AMS2;Q14141	Septin-6	FALSE	0.362778	0.591679	0.288772	FALSE	0.529471	0.894376	0.74693	FALSE	FALSE
445	CD58	B1AMW1;P19256;H0YDI1	Lymphocyte function-associated antigen 3	FALSE	0.394624	0.854466	0.748547	FALSE	0.633757	1.22162	0.98017	FALSE	FALSE
446	GUK1	B1ANH0;B1ANG9;Q16774;B1ANH5;B1ANH2;B1ANH6;B1ANH3	Guanylate kinase	FALSE	0.12075	0.381028	0.635708	FALSE	0.759752	0.428216	0.948419	FALSE	FALSE
447	PABPC4	B1ANR0;Q13310;H0Y5F5;H0YCC8;H0YEU6;H0YEQ8;B1ANR1;H0Y6X6	Polyadenylate-binding protein;Polyadenylate-binding protein 4	FALSE	-0.0256322	-0.161049	-0.0408827	FALSE	-0.0544073	-0.167229	-0.122209	FALSE	FALSE
448	EYA3	B1APR7;Q99504	Eyes absent homolog;Eyes absent homolog 3	FALSE	0.204642	0.430645	0.0472592	FALSE	0.183074	0.269095	0.144489	FALSE	FALSE
449	JMJD6	B2WTI3;B2WTI4;K7EJU9;Q6NYC1	Bifunctional arginine demethylase and lysyl-hydroxylase JMJD6	FALSE	-0.0538381	0.119134	0.0614306	FALSE	-0.108083	-0.0977456	0.122256	FALSE	FALSE
450	MORF4L1	B3KTM8;Q9UBU8;H0YMJ0;H0YLJ3;H0YMT8;H0YM21;H0YNE0;H0YLV1;A0A0A0MT59;Q15014	Mortality factor 4-like protein 1	FALSE	-0.185474	-0.169027	-0.166406	FALSE	-0.281036	0.0255441	-0.16633	FALSE	FALSE
451	CENPH	B3KVZ3;Q9H3R5;H0Y9E6	Centromere protein H	FALSE	0.573375	0.317427	-0.458009	FALSE	0.252779	0.622288	0.0301183	FALSE	FALSE
452	METTL8	B5ME25;E7ETE0;B3KW44;Q9H825;C9J3F1;C9J6U8;C9JE69	Methyltransferase-like protein 8	FALSE	0.350384	0.196095	-0.0294114	FALSE	0.142479	0.506025	-0.0213376	FALSE	FALSE
453	SLC12A6	B3KXX3;Q9UHW9;H0YKQ8;H0YMQ9;J3QSF2;H0YNJ5	Solute carrier family 12 member 6	FALSE	-0.0781219	0.281334	0.276318	FALSE	0.273098	0.127652	0.580267	FALSE	FALSE
454	CNN2	B4DDF4;B4DUT8;Q99439;A0A087X271;A0A087X1X5;H3BVI6;K7ES69;H3BQH0;A0A087WV51;U3KPS3	Calponin;Calponin-2	FALSE	-0.37372	-0.376513	0.185993	FALSE	-0.0327428	-0.618427	-0.0017302	FALSE	FALSE
455	TIMM23B;TIMM23	B4DDK6;O14925;Q5SRD1	Mitochondrial import inner membrane translocase subunit Tim23;Putative mitochondrial import inner membrane translocase subunit Tim23B	FALSE	-0.000591626	0.0141207	-0.134461	FALSE	-0.0933095	0.0847927	-0.0336521	FALSE	FALSE
456	METTL6	M0R0W0;B4DDX3;Q8TCB7	Methyltransferase-like protein 6	FALSE	-0.156048	-0.627794	-0.115848	FALSE	-0.0178698	-0.370611	-0.680594	FALSE	FALSE
457	MTERF4	B4DFP7;Q7Z6M4;H7C1N9;C9JNJ7;B4DKD5;H7C316	Transcription termination factor 4, mitochondrial;mTERF domain-containing protein 2 processed	FALSE	0.126444	0.0404969	0.00590296	FALSE	-0.0468018	0.0670922	0.0874421	FALSE	FALSE
458	TIMP2	B4DFW2;P16035;K7EIX4	Metalloproteinase inhibitor 2	FALSE	-0.738	1.10765	0.666666	FALSE	-0.0910027	0.560983	1.52541	FALSE	FALSE
459	SMARCE1	J3QKS7;B4DGM3;Q969G3;K7EMQ8;H7C048;J3KT85;J3QR61;J3QKX6	SWI/SNF-related matrix-associated actin-dependent regulator of chromatin subfamily E member 1	FALSE	-0.0431702	-0.0984196	-0.115441	FALSE	-0.209595	-0.22848	-0.336055	FALSE	FALSE
460	MSI2	B4DHE8;Q96DH6;B4DM51;J3QKT5;J3KTC1	RNA-binding protein Musashi homolog 2	FALSE	0.153546	0.0689978	-0.278566	FALSE	-0.0988454	0.222077	-0.192825	FALSE	FALSE
461	VWA9	B4DJL6;Q96SY0;B4DVT3;H3BRY6;H3BP17;H3BMK7;H3BN95	von Willebrand factor A domain-containing protein 9	FALSE	0.1153	-0.0132121	-0.126785	FALSE	-0.0652042	-0.0240359	-0.203013	FALSE	FALSE
462	CS	B4DJV2;O75390;A0A0C4DGI3;H0YIC4;F8VPF9;F8VPA1;F8VTT8;F8W1S4;F8W4S1;H0YH82;F8W642;F8VZK9;F8VX07;F8VRP1;F8VX68;F8VWQ5;F8VRI6;F8VR34;F8W0J2;F8VU34	Citrate synthase;Citrate synthase, mitochondrial	FALSE	0.105812	0.0841808	0.075738	FALSE	0.133695	0.181019	0.140635	FALSE	FALSE
463	CHURC1-FNTB;FNTB	B4DL54;P49356;H0YID9;A0A0C4DGJ7;H0YHA3;Q8WUH1	Protein farnesyltransferase subunit beta	FALSE	0.0487942	0.136839	0.090718	FALSE	0.044604	0.0438244	0.100701	FALSE	FALSE
464	MRPL12	B4DLN1;P52815;I3L1E8	39S ribosomal protein L12, mitochondrial	FALSE	-0.004378	0.0858948	0.0483757	FALSE	0.0104934	0.00346663	0.160572	FALSE	FALSE
465	KIRREL	Q5W0G0;Q5W0F9;B4DN67;Q96J84	Kin of IRRE-like protein 1	FALSE	0.126709	0.160266	0.00317044	FALSE	0.247806	0.304149	-0.0669502	FALSE	FALSE
466	GOSR1	B4DQA8;K7EJC8;E9PCW1;O95249;G5E9T8;F6RU00	Golgi SNAP receptor complex member 1	FALSE	-0.087948	-0.0294175	-0.144776	FALSE	-0.141573	-0.26135	-0.171207	FALSE	FALSE
467	MGRN1	B4DR12;K7EPJ5;O60291;K7EIM7;K7ERA1;K7EJN3	E3 ubiquitin-protein ligase MGRN1	FALSE	-0.37187	-0.127501	-0.0323592	FALSE	-0.111103	-0.267596	0.0393697	FALSE	FALSE
468	SEC61A1	B4DR61;P61619;F8W776;Q8TC24;Q9H9S3;H7C1Q9;H7C069;A6NK38;F2Z2C7;A6NIF9;C9JJV4	Protein transport protein Sec61 subunit alpha isoform 1	FALSE	-0.134445	-0.147307	0.0623981	FALSE	-0.0149077	-0.098689	-0.0444641	FALSE	FALSE
469	STK24	B4DR80;Q9Y6E0;H0Y630;Q5JV98;Q5JV99	Serine/threonine-protein kinase 24;Serine/threonine-protein kinase 24 36 kDa subunit;Serine/threonine-protein kinase 24 12 kDa subunit	FALSE	0.0380147	-0.338453	0.067914	FALSE	0.132774	0.105054	0.0241204	FALSE	FALSE
470	ZDHHC20	B4DRN8;Q5W0Z9	Palmitoyltransferase;Probable palmitoyltransferase ZDHHC20	FALSE	-0.124	0.395701	-0.214608	FALSE	0.0881416	0.262331	0.262434	FALSE	FALSE
471	PRKD2	B4DTS2;Q9BZL6;M0R2Z8;M0QXC6	Serine/threonine-protein kinase;Serine/threonine-protein kinase D2	FALSE	-0.0200625	0.2859	-0.0552015	FALSE	0.0371713	0.140555	0.152548	FALSE	FALSE
472	MTAP	B4DUC8;Q13126;J3QSB7;F2Z2F3;F8WES2;J3KRN1	S-methyl-5-thioadenosine phosphorylase;Purine nucleoside phosphorylase	FALSE	0.081885	0.0392511	-0.112678	FALSE	-0.161137	0.0204136	-0.11703	FALSE	FALSE
473	TMBIM1	C9JEN3;C9IYT2;F8WDY4;C9IZ27;C9JW19;C9JWV9;B4DUD2;Q969X1	Protein lifeguard 3	FALSE	0.229219	0.559749	0.622087	FALSE	0.677441	0.581842	0.774182	FALSE	FALSE
474	RCOR3	B4DV59;Q9P2K3;E9PQE5;E9PR63;H0YDD7	REST corepressor 3	FALSE	-0.044345	0.484934	-0.624421	FALSE	-0.365165	0.597212	-0.248778	FALSE	FALSE
475	FXR1	B4DXZ6;P51114;E9PFF5;E7EU85;H7C4S4;C9JAJ4;C9JZE0;C9JY20;C9IZ22;C9J5B4	Fragile X mental retardation syndrome-related protein 1	FALSE	-0.0298237	0.00949526	-0.0534188	FALSE	0.0807941	-0.00604663	-0.0655723	FALSE	FALSE
476	ROBO4	B4DYV8;Q8WZ75	Roundabout homolog 4	FALSE	-0.449592	-0.367371	-0.335153	FALSE	-0.0242231	-0.423417	-0.00848689	FALSE	FALSE
477	DFFB	B4DZS0;O76075	DNA fragmentation factor subunit beta	FALSE	0.211511	0.074274	-0.100422	FALSE	-0.212902	0.115144	-0.000721167	FALSE	FALSE
478	MAPK14	B4E0K5;Q16539;E7EX54;B5TY33;H7C4E2	Mitogen-activated protein kinase 14	FALSE	0.0648829	0.00384268	0.0156403	FALSE	0.151599	0.0392214	-0.0432045	FALSE	FALSE
479	ATE1	B4E107;F5GXE4;B4DK25;H0Y5C2;O95260;Q5SQQ1	Arginyl-tRNA--protein transferase 1	FALSE	0.0356239	0.206096	0.0361868	FALSE	-0.197765	0.51309	-0.35558	FALSE	FALSE
480	DERL1	B4E1G1;Q9BUN8;E5RGY0	Derlin-1	FALSE	-0.161879	-0.0750534	-0.0184103	FALSE	-0.0754288	-0.136848	-0.0429244	FALSE	FALSE
481	RIOK3	B4E1Q4;O14730;J3QQL5	Serine/threonine-protein kinase RIO3	FALSE	0.268794	0.138442	0.330903	FALSE	0.46999	0.0488748	0.399902	FALSE	FALSE
482	USP28	G3V1N5;B4E3L3;Q96RU2;H0YFT9;H0YG96	Ubiquitin carboxyl-terminal hydrolase;Ubiquitin carboxyl-terminal hydrolase 28	FALSE	-0.173043	-0.128425	-0.729124	FALSE	-0.605596	-0.129876	-0.570269	FALSE	FALSE
483	RBPMS	B4E3T4;Q93062;E5RJD7;H0YC46;E5RFP4;H0YBU9;E5RJ31	RNA-binding protein with multiple splicing	FALSE	0.583038	0.620823	0.276318	FALSE	0.718263	0.7067	0.533681	FALSE	FALSE
484	CFAP36	B5MC35;B5MD16;B5MCA1;Q96G28	Cilia- and flagella-associated protein 36	FALSE	-0.0943718	-0.116365	0.033793	FALSE	0.129349	-0.169412	-0.082975	FALSE	FALSE
485	MPV17	G5E9F5;B5MC53;B5MCF8;P39210	Protein Mpv17	FALSE	0.194465	-0.158078	0.031254	FALSE	0.0524159	0.118147	-0.0220482	FALSE	FALSE
486	PREB	B5MC98;Q9HCU5	Prolactin regulatory element-binding protein	FALSE	0.148218	-0.347439	-0.384508	FALSE	-0.00278709	-0.00934717	-0.872001	FALSE	FALSE
487	PES1	B5MCF9;O00541;B3KXD6;H7BYY8;H7C267	Pescadillo homolog	FALSE	0.0672257	-0.236707	-0.110355	FALSE	-0.101985	-0.102322	-0.24987	FALSE	FALSE
488	SMARCB1	B5MCL5;G5E975;Q12824;C9JTA6;A0A0G2JSE9	SWI/SNF-related matrix-associated actin-dependent regulator of chromatin subfamily B member 1	FALSE	0.158725	-0.090447	-0.374187	FALSE	-0.39352	-0.0615688	-0.408494	FALSE	FALSE
489	TSPAN9	B5MD23;O75954	Tetraspanin;Tetraspanin-9	FALSE	0.499986	0.660361	0.456911	FALSE	0.77762	0.831024	0.862496	FALSE	FALSE
490	RFT1	B5MDE0;Q96AA3;C9JP01	Protein RFT1 homolog	FALSE	-0.0945259	0.049875	-0.0850835	FALSE	0.172616	0.000346288	0.0370587	FALSE	FALSE
491	MAPK12	B5MDL5;P53778	Mitogen-activated protein kinase 12	FALSE	-0.149457	-0.00100953	-0.102961	FALSE	-0.308126	-0.157949	-0.106616	FALSE	FALSE
492	ERCC6L	B5MDQ0;Q2NKX8	DNA excision repair protein ERCC-6-like	FALSE	0.264957	-0.00028851	-0.317894	FALSE	0.00317044	0.275874	-0.210514	FALSE	FALSE
493	LDAH;C2orf43;FLJ21820	B5MDU6;Q9H6V9;B5MCE2;B4DRG3;B5MCU4;A0A0A0MSH6	UPF0554 protein C2orf43	FALSE	0.120352	-0.120883	-0.244292	FALSE	0.171335	-0.15095	-0.0924781	FALSE	FALSE
494	SEPT10	E7EW69;E7EX04;B5ME97;Q9P0V9;F5H1F2;F5GYV2;C9JEW2;C9JNR7	Septin-10	FALSE	0.0867838	-0.00374614	-0.204632	FALSE	-0.0108028	0.161137	-0.091666	FALSE	FALSE
495	CWC22	B7WP74;Q9HCG8	Pre-mRNA-splicing factor CWC22 homolog	FALSE	0.136979	-0.038998	-0.156016	FALSE	-0.0338206	0.0624597	-0.0863762	FALSE	FALSE
496	EML3	B7WPE2;Q32P44;G3V195;H0Y3M3;G3V1D0;H7C355;C9J6V3;E9PJV5;E9PSB4	Echinoderm microtubule-associated protein-like 3	FALSE	-0.181722	-0.0836559	0.259905	FALSE	-0.187444	-0.176067	0.136474	FALSE	FALSE
497	HNRNPLL;HNRPLL	B7WPG3;C9IYN3;D6W592;Q8WVV9;H7C464;C9JJZ7	Heterogeneous nuclear ribonucleoprotein L-like	FALSE	-0.00647779	0.0223904	-0.176153	FALSE	-0.176919	-0.00417776	-0.0919367	FALSE	FALSE
498	ACBD5	B7Z2R7;Q5T8D3;X6RDD7;Q5T8E0	Acyl-CoA-binding domain-containing protein 5	FALSE	0.0852887	0.00939361	0.0571383	FALSE	0.475292	0.310737	-0.322966	FALSE	FALSE
499	TPCN1	B7Z3R2;Q9ULQ1;H0YIK4	Two pore calcium channel protein 1	FALSE	0.298541	0.0824537	0.186754	FALSE	0.625177	0.797388	0.409412	FALSE	FALSE
500	FGD4	F8W1R0;B7Z493;E9PJX4;F8VWL3;Q96M96;E9PQT1;E9PNX0	FYVE, RhoGEF and PH domain-containing protein 4	FALSE	-0.28179	-0.538935	0.177854	FALSE	-0.490578	-0.528571	0.597016	FALSE	FALSE
501	RTN3	B7Z4M1	Reticulon	FALSE	0.14952	0.0254266	-0.139474	FALSE	0.179256	0.161686	0.0455803	FALSE	FALSE
502	CCBL1	B7Z4W5;Q16773;Q5T277;Q5T276;Q5T278	Kynurenine--oxoglutarate transaminase 1	FALSE	0.40414	0.125557	-0.533409	FALSE	-0.043081	0.172311	-0.217479	FALSE	FALSE
503	DDX27	B7Z6D5;Q96GQ7;A0A087WYH5;A0A087X059	Probable ATP-dependent RNA helicase DDX27	FALSE	0.111031	0.0645855	-0.0528949	FALSE	-0.225312	0.0306929	-0.179511	FALSE	FALSE
504	NPRL3	B7Z6Q0;Q12980;A0A087WTE2;A0A087WTP7;F8WEK7	Nitrogen permease regulator 3-like protein	FALSE	-0.0739702	-0.202888	-0.212166	FALSE	-0.0937559	-0.426748	-0.825541	FALSE	FALSE
505	CPSF4	C9K0K2;B7Z7B0;C9JEV9;H7C016;O95639;H9KVA5;A6NMK7	Cleavage and polyadenylation specificity factor subunit 4	FALSE	0.0590783	0.0136109	-0.0590289	FALSE	-0.156225	-0.0024505	-0.0791562	FALSE	FALSE
506	RANBP3	B7Z7F3;K7EIJ4;K7EID7;K7ENB9;K7ESQ0;K7ENJ2;K7EPW1		FALSE	-0.15555	0.304968	-0.153126	FALSE	-0.252432	0.224233	0.165855	FALSE	FALSE
507	ACADM	B7Z9I1;Q5T4U5;P11310;H0YDT5;E9PRX4;E9PJM9	Medium-chain specific acyl-CoA dehydrogenase, mitochondrial	FALSE	0.317999	0.0988609	-0.452234	FALSE	-0.376714	0.324365	-0.229588	FALSE	FALSE
508	RABGAP1L	F5H8L0;B7ZAP0;E9PS63;A0A0U1RQV7	Rab GTPase-activating protein 1-like, isoform 10	FALSE	0.0576929	0.299756	0.0150693	FALSE	-0.0176069	0.369501	0.195963	FALSE	FALSE
509	GALK2	H0YLL3;H0YLL8;B7ZAX5;Q01415;H0YK30	N-acetylgalactosamine kinase	FALSE	0.141956	-0.0784732	-0.166729	FALSE	-0.0449997	-0.0727232	0.0588486	FALSE	FALSE
510	KATNA1	B7ZBC8;O75449;B7ZBC9	Katanin p60 ATPase-containing subunit A1	FALSE	-0.163009	-0.15562	-0.103612	FALSE	-0.124959	-0.402613	-0.44297	FALSE	FALSE
511	SH3GLB2	B7ZC38;Q9NR46;B7ZC39;F8WFB9;H7C1Z6	Endophilin-B2	FALSE	0.0213376	-0.125519	-0.182459	FALSE	0.0292762	-0.026021	-0.128821	FALSE	FALSE
512	FNBP1	B7ZL14;Q96RU3;H0Y7W6	Formin-binding protein 1	FALSE	0.264236	0.300537	-0.10698	FALSE	0.282855	0.488309	0.246875	FALSE	FALSE
513	EIF4E2	B9A044;B8ZZ50;O60573;C9JEL3;B4E1E4;B9A023;B8ZZL3	Eukaryotic translation initiation factor 4E type 2	FALSE	-0.0540627	-0.0758749	-0.126376	FALSE	-0.0385989	-0.0768327	-0.119954	FALSE	FALSE
514	PPIL3	B8ZZ77;H7BZ14;Q9H2H8;C9K058	Peptidyl-prolyl cis-trans isomerase;Peptidyl-prolyl cis-trans isomerase-like 3	FALSE	-0.0898507	-0.0246034	-0.0588486	FALSE	-0.155984	-0.0478175	0.0432742	FALSE	FALSE
515	MZT2B;MZT2A	H7C173;H7C202;B8ZZ87;Q6P582;Q6NZ67;H7BZ50	Mitotic-spindle organizing protein 2A;Mitotic-spindle organizing protein 2B	FALSE	-0.0383026	-0.0798389	-0.180234	FALSE	-0.00950978	0.00527547	-0.0113525	FALSE	FALSE
516	GLS	B8ZZC5;B8ZZA8		FALSE	0.0996319	0.0138294	-0.460747	FALSE	-0.245557	0.233939	-0.370164	FALSE	FALSE
517	MPP6	B8ZZG1;Q9NZW5;C9JGI8;C9J4Q3	MAGUK p55 subfamily member 6	FALSE	0.0506062	-0.0353424	-0.18705	FALSE	-0.249754	-0.00590296	-0.195977	FALSE	FALSE
518	SUMO1	B8ZZN6;P63165;B8ZZJ0;B8ZZ67;B9A032	Small ubiquitin-related modifier 1	FALSE	0.141564	-0.0959919	-0.219472	FALSE	-0.110168	-0.111298	-0.163241	FALSE	FALSE
519	PTMA	B8ZZQ6;P06454;B8ZZA1;B8ZZW7;H7C2N1	Prothymosin alpha;Prothymosin alpha, N-terminally processed;Thymosin alpha-1	FALSE	0.0824301	-0.0169241	-0.263161	FALSE	-0.178633	0.103085	-0.311271	FALSE	FALSE
520	COQ10B	B8ZZX2;B8ZZV9;Q9H8M1	Coenzyme Q-binding protein COQ10 homolog B, mitochondrial	FALSE	0.274291	0.0730442	-0.110854	FALSE	0.0432045	0.427479	0.151939	FALSE	FALSE
521	GCC2	B8ZZW2;Q8IWJ2;U3KQE0;U3KPU4;B8ZZA5	GRIP and coiled-coil domain-containing protein 2	FALSE	-0.143723	-0.166458	-0.314033	FALSE	0.605589	-0.3421	-0.382723	FALSE	FALSE
522	STEAP3	B8ZZX6;Q658P3	Metalloreductase STEAP3	FALSE	-0.00549268	0.134461	0.131853	FALSE	0.216113	-0.165172	-0.137504	FALSE	FALSE
523	SPATS2L	B8ZZZ7;Q9NUQ6;F8W6C2;H7C2G5;C9JW67	SPATS2-like protein	FALSE	-0.241407	-0.137241	0.105142	FALSE	0.105812	-0.201634	0.12191	FALSE	FALSE
524	RHBDD1	B9A054;Q8TEB9	Rhomboid-related protein 4	FALSE	-0.0449402	-0.0263043	0.14274	FALSE	0.105008	0.0323149	0.245916	FALSE	FALSE
525	SMARCD2	J3KMX2;B9EGA3;Q92925;J3QQL7	SWI/SNF-related matrix-associated actin-dependent regulator of chromatin subfamily D member 2	FALSE	0.0360461	0.023519	-0.166292	FALSE	-0.18945	-0.0957219	-0.151729	FALSE	FALSE
526	POLR1A	B9ZVN9;O95602	DNA-directed RNA polymerase;DNA-directed RNA polymerase I subunit RPA1	FALSE	0.105544	-0.0655723	-0.238255	FALSE	-0.350872	0.000432873	-0.466653	FALSE	FALSE
527	RBM12B	B9ZVT1;Q8IXT5	RNA-binding protein 12B	FALSE	0.322044	-0.0342157	-0.0535536	FALSE	-0.0264989	0.139061	-0.243303	FALSE	FALSE
528	NUP35	C9JIY9;C9IYQ7;F8WCF5;F8WEL4;Q8NFH5;C9JWU7	Nucleoporin NUP53	FALSE	0.0490731	0.124456	-0.243694	FALSE	-0.154265	0.311972	-0.0144981	FALSE	FALSE
529	SSR1	C9J3L8;C9J5W0;E9PAL7;C9IZQ1;P43307;C9JBX5	Translocon-associated protein subunit alpha	FALSE	0.00992041	-0.100574	0.0257376	FALSE	-0.0644648	-0.0437644	0.0203551	FALSE	FALSE
530	ZC3HC1	C9J0I9;Q86WB0;F8WAU5	Nuclear-interacting partner of ALK	FALSE	0.107152	0.0185565	-0.172718	FALSE	-0.137695	0.0493823	-0.280006	FALSE	FALSE
531	PFN2	C9J0J7;G5E9Q6;C9J712;C9JQ45;P35080;C9J2N0	Profilin;Profilin-2	FALSE	-0.0875034	0.0318429	-0.148033	FALSE	-0.183572	-0.0180644	0.00155895	FALSE	FALSE
532	SRI	C9J0K6;P30626;B4DHQ6	Sorcin	FALSE	0.0246034	-0.0783366	0.00504062	FALSE	-0.0102506	-0.0486547	-0.0959919	FALSE	FALSE
533	CYP27A1	C9J1K5;Q02318	Sterol 26-hydroxylase, mitochondrial	FALSE	-0.0438244	0.386959	-0.317678	FALSE	-0.373552	0.48338	0.0974556	FALSE	FALSE
534	NDUFAF7	C9J236;C9JS27;Q7L592	NADH dehydrogenase [ubiquinone] complex I, assembly factor 7	FALSE	0.0419438	0.0903882	0.0302654	FALSE	-0.0100908	0.226037	0.138299	FALSE	FALSE
535	POLR2B	C9J4M6;C9J2Y9;P30876	DNA-directed RNA polymerase;DNA-directed RNA polymerase II subunit RPB2	FALSE	-0.0100908	0.0371327	0.0367495	FALSE	-0.022112	0.0405414	0.0445533	FALSE	FALSE
536	IQCJ-SCHIP1;SCHIP1	C9J366;Q9P0W5;F8WDG0;C9JWG6	Schwannomin-interacting protein 1	FALSE	0.171847	-0.197111	0.311619	FALSE	0.420186	0.0487106	0.336956	FALSE	FALSE
537	CROT	C9J3D7;Q9UKG9	Peroxisomal carnitine O-octanoyltransferase	FALSE	0.817951	0.913733	0.66512	FALSE	0.923796	1.0904	0.974347	FALSE	FALSE
538	MKRN2	C9J494;Q9H000	Probable E3 ubiquitin-protein ligase makorin-2	FALSE	-0.013742	-0.0558898	-0.0843185	FALSE	-0.12224	-0.0465609	-0.0727232	FALSE	FALSE
539	SLFN12	C9J4K7;Q8IYM2	Schlafen family member 12	FALSE	-0.416924	-0.10017	-0.711417	FALSE	-0.458862	-0.431997	-0.41045	FALSE	FALSE
540	HERPUD2	C9JV48;C9JDD7;C9J4Q7;Q9BSE4	Homocysteine-responsive endoplasmic reticulum-resident ubiquitin-like domain member 2 protein	FALSE	-0.256666	0.406292	-0.0954042	FALSE	-0.16955	0.488957	0.241015	FALSE	FALSE
541	GPC1	C9J4Y6;H7BZE9;H7C024;H7C410;P35052	Glypican-1;Secreted glypican-1	FALSE	0.531569	0.708491	0.517326	FALSE	1.20057	0.18259	0.499891	FALSE	FALSE
542	RPL37A	C9J4Z3;P61513;M0R0A1;Q6P4E4;E9PEL3;M0R2L6;G5E9R3;A6NKH3	60S ribosomal protein L37a	FALSE	-0.040675	-0.0482362	-0.0210576	FALSE	-0.0561312	-0.0736832	-0.129217	FALSE	FALSE
543	NAA50	C9J5D1;E7EQ69;Q9GZZ1;A0A087WWJ2;B0AZT5;C9JZU6;F8WCK0;C9J5J3;A0A0D9SF32	N-alpha-acetyltransferase 50	FALSE	-0.0491285	-0.0468403	-0.141478	FALSE	-0.115613	-0.117296	-0.154324	FALSE	FALSE
544	UBA5	C9J5W5;E7EWE1;E7EQ61;Q9GZZ9;C9J0F6;C9JRV9	Ubiquitin-like modifier-activating enzyme 5	FALSE	0.105678	-0.0869196	-0.0391918	FALSE	-0.0220094	-0.0662614	-0.136323	FALSE	FALSE
545	PLSCR1	H7C5I5;C9J7K9;O15162	Phospholipid scramblase 1	FALSE	-0.149905	-0.100439	-0.298016	FALSE	-0.0884848	-0.268913	-0.0329472	FALSE	FALSE
546	COX17	C9J8T6;Q14061;H7C4E5	Cytochrome c oxidase copper chaperone	FALSE	-0.0787313	0.190684	0.457647	FALSE	0.323774	0.140857	0.31147	FALSE	FALSE
547	UBE2F;UBE2F-SCLY	F8WDQ9;F8WD80;H3BSR4;C9J9P8;Q969M7;H3BUI7;F8WB39;C9JFD2;C9JSK8	NEDD8-conjugating enzyme UBE2F	FALSE	0.49917	0.310003	0.169797	FALSE	0.744936	0.760578	0.543446	FALSE	FALSE
548	NMD3	C9JA08;Q96D46;C9J0B9;C9IY70;C9IZW9;C9K0C2	60S ribosomal export protein NMD3	FALSE	-0.00155895	0.0315627	-0.058488	FALSE	0.0611541	-0.0951818	0.0128538	FALSE	FALSE
549	SSR3	C9JA28;Q9UNL2	Translocon-associated protein subunit gamma	FALSE	-0.150625	-0.103397	-0.0302509	FALSE	-0.0944026	-0.109427	-0.125122	FALSE	FALSE
550	ASPSCR1	C9JAL9;J3QR50;J3QRW3;J3KRG1;Q9BZE9;J3QL04	Tether containing UBX domain for GLUT4	FALSE	-0.148369	0.028484	0.0129262	FALSE	-0.0913562	-0.135535	-0.107822	FALSE	FALSE
551	FXN	C9JAX1;Q16595;H7C585	Frataxin, mitochondrial;Frataxin intermediate form;Frataxin(56-210);Frataxin(78-210);Frataxin mature form	FALSE	0.133169	0.0659289	-0.096684	FALSE	0.0457225	0.304291	-0.0549179	FALSE	FALSE
552	MAPRE3	C9JB30;Q9UPY8	Microtubule-associated protein RP/EB family member 3	FALSE	-0.224705	-0.130667	0.351628	FALSE	-0.10698	-0.547154	-0.0408223	FALSE	FALSE
553	PSPH	C9JBI3;P78330;C9JEJ7;F8WD74	Phosphoserine phosphatase	FALSE	-0.320738	0.133337	-0.340623	FALSE	-0.515913	-0.0777899	-0.440102	FALSE	FALSE
554	MRPS33	C9JBY7;Q9Y291	28S ribosomal protein S33, mitochondrial	FALSE	-0.0793561	-0.013498	0.566182	FALSE	0.402286	-0.104337	0.496366	FALSE	FALSE
555	UXS1	C9JFU6;C9JCB7;C9JE50;C9JW33;Q8NBZ7	UDP-glucuronic acid decarboxylase 1	FALSE	-0.129418	-0.477056	0.0465609	FALSE	0.213254	-0.637286	0.0353722	FALSE	FALSE
556	DRAP1	C9JCC6;Q14919;E9PQX9;E9PNC7;E9PMW2	Dr1-associated corepressor	FALSE	-0.0315627	-0.0418037	-0.040126	FALSE	-0.00713008	-0.0149265	-0.063779	FALSE	FALSE
557	FOSL2	C9JCN8;P15408	Fos-related antigen 2	FALSE	-0.375066	-0.357946	-0.17223	FALSE	-0.516182	-0.746915	-0.529871	FALSE	FALSE
558	AAMP	C9JG97;C9JEH3;Q13685;C9JTS3;H7C0R2	Angio-associated migratory cell protein	FALSE	0.0398403	-0.279174	-0.1331	FALSE	-0.133385	-0.289126	-0.489337	FALSE	FALSE
559	RPS4Y1	C9JEH7;P22090	40S ribosomal protein S4, Y isoform 1	FALSE	-0.117287	-0.0321008	-0.039177	FALSE	-0.0174317	-0.122739	-0.0721744	FALSE	FALSE
560	PCYT1A;PCYT1B	C9JEJ2;P49585;C9J050;H7C1T3;Q9Y5K3;H7BZN1;C9J2E1;C9JVS0;C9JPY0;F8WAZ5;F2Z2B1	Choline-phosphate cytidylyltransferase A;Choline-phosphate cytidylyltransferase B	FALSE	-0.0310761	0.126061	0.193583	FALSE	0.212383	0.0151846	0.36857	FALSE	FALSE
561	MTMR2	C9JEX3;Q13614	Myotubularin-related protein 2	FALSE	-0.218766	-0.0758749	-0.233956	FALSE	1.07272	-0.202637	0.0557562	FALSE	FALSE
562	GPD1L	C9K0P5;C9JFA7;Q8N335;C9JM46	Glycerol-3-phosphate dehydrogenase 1-like protein	FALSE	0.182946	0.0833246	-0.143245	FALSE	0.313594	0.32478	0.0971778	FALSE	FALSE
563	YIPF1	C9JFB2;Q9Y548	Protein YIPF;Protein YIPF1	FALSE	0.198243	-0.406319	0.0159257	FALSE	0.267356	0.0250302	-0.268315	FALSE	FALSE
564	GPS1	C9JFE4;Q13098;A0A096LP07;A0A096LPJ3;A8K070;J3KSA5;J3QLT0;J3KRJ4;J3QS84;J3QS88;J3KTB0;J3QLE8;J3QL53;J3KRE8;J3QQX0	COP9 signalosome complex subunit 1	FALSE	0.052555	-0.0586628	-0.0612099	FALSE	-0.0158263	-0.041243	-0.140255	FALSE	FALSE
565	CYCS	C9JFR7;P99999;CON__P62894	Cytochrome c	FALSE	0.110363	0.0611196	0.136979	FALSE	0.148609	0.117834	0.102063	FALSE	FALSE
566	PELP1	C9JFV4;Q8IZL8;E7EV54;I3L445;I3L1P4;I3L4M7;I3L4P1	Proline-, glutamic acid- and leucine-rich protein 1	FALSE	-0.0395031	0.00485562	-0.0969309	FALSE	-0.137092	-0.0490731	-0.0499095	FALSE	FALSE
567	MRPL39	C9JG87;Q9NYK5	39S ribosomal protein L39, mitochondrial	FALSE	0.0117819	0.118351	0.0753273	FALSE	0.0227584	0.0568963	0.224081	FALSE	FALSE
568	TYMP	C9JGI3;P19971	Thymidine phosphorylase	FALSE	-0.22169	0.128062	0.214125	FALSE	-0.225059	-0.358734	0.193717	FALSE	FALSE
569	APEH	C9JIF9;P13798;H7C393;H7C1U0;C9JLK2;F8WEH5	Acylamino-acid-releasing enzyme	FALSE	-0.338597	0.023651	0.0284277	FALSE	-0.35559	-0.339822	-0.0220482	FALSE	FALSE
570	MRPS34	C9JJ19;P82930	28S ribosomal protein S34, mitochondrial	FALSE	0.0501882	-0.0104934	-0.0860785	FALSE	0.0399806	-0.00100953	-0.106348	FALSE	FALSE
571	VPS8	C9JJN9;Q8N3P4;F8WB24;C9JKL0;C9JIA0;C9JPI1;C9JP71;C9JG07	Vacuolar protein sorting-associated protein 8 homolog	FALSE	-0.028587	0.0591342	-0.0972086	FALSE	-0.0395328	-0.0395596	-0.132774	FALSE	FALSE
572	ARVCF	C9JJX6;E9PDC3;O00192	Armadillo repeat protein deleted in velo-cardio-facial syndrome	FALSE	-0.180986	0.215111	-0.283422	FALSE	-0.300555	0.15457	-0.159112	FALSE	FALSE
573	KIF15	C9JKA9;Q9NS87;H7C1K7;D6RCT7	Kinesin-like protein KIF15;Kinesin-like protein	FALSE	-0.261777	-0.175557	-0.249668	FALSE	-0.101923	-0.0749164	-0.0468403	FALSE	FALSE
574	POLR2H	C9JLU1;P52434	DNA-directed RNA polymerases I, II, and III subunit RPABC3	FALSE	-0.00887094	-0.0754642	-0.0619777	FALSE	-0.198378	-0.0840643	-0.346191	FALSE	FALSE
575	FAM195B	I3L2L5;I3L4Q0;C9JLW8;I3L317	Protein FAM195B	FALSE	-0.123984	-0.0243197	0.033793	FALSE	-0.162202	-0.25689	-0.041243	FALSE	FALSE
576	ABHD14A-ACY1;ACY1	C9JMV9;Q03154;C9JYZ0;A0A1B0GVA5;A0A1B0GV31;A0A1B0GU86;A0A1B0GW23;F8WC59	Aminoacylase-1	FALSE	-0.0650835	-0.0144981	-0.129687	FALSE	-0.325829	-0.124196	-0.25411	FALSE	FALSE
577	RPL24	C9JXB8;C9JNW5;P83731	60S ribosomal protein L24	FALSE	-0.0198284	-0.0311128	0.00619029	FALSE	-0.0456994	-0.0930192	-0.0936954	FALSE	FALSE
578	SEMA3F	C9JPG5;C9J1V2;C9J4H5;Q13275;H7C4A2	Semaphorin-3F	FALSE	0.873813	0.187149	1.31057	TRUE	2.07341	0.997146	1.60077	FALSE	TRUE
579	PCCB	E7EUY3;E9PDR0;C9JQS9;E7EX59;P05166;E7ETT4;E7ETT1;E9PEC3;F8WBI9;E7ENC1;H7C5C9;C9JAW3;C9JVW9;C9JVY9	Propionyl-CoA carboxylase beta chain, mitochondrial	FALSE	-0.00223791	0.101258	-0.164221	FALSE	-0.098104	0.230347	-0.092884	FALSE	FALSE
580	STK11IP	C9JQV3;Q8N1F8;M0QYE5	Serine/threonine-protein kinase 11-interacting protein	FALSE	-0.0712696	0.0654609	0.549028	FALSE	0.0167816	0.0893748	0.178094	FALSE	FALSE
581	LIMD1	C9JRJ5;Q9UGP4	LIM domain-containing protein 1	FALSE	0.000144262	-0.0501882	-0.164302	FALSE	-0.0242524	-0.0322419	0.0129994	FALSE	FALSE
582	MDH1	C9JRL4;C9JLV6		FALSE	0.0319597	-0.067501	-0.0678179	FALSE	0.000432744	-0.0395596	-0.1121	FALSE	FALSE
583	LYRM4	C9JY28;H7C4Q5;C9JRX8;F5H189;Q9HD34	LYR motif-containing protein 4	FALSE	0.00834346	0.67992	-0.188447	FALSE	-0.40947	0.626513	0.358565	FALSE	FALSE
584	CHCHD3	C9JRZ6;Q9NX63;F8WAR4;F8WD73	MICOS complex subunit MIC19	FALSE	0.0779266	0.0762803	0.0297002	FALSE	0.0723116	0.155888	0.155277	FALSE	FALSE
585	TIMMDC1	C9JU35;Q9NPL8;H7C5U1;F8WAU6;F8WB00;F8WC42;C9JR82;G3XA94	Complex I assembly factor TIMMDC1, mitochondrial	FALSE	0.0569996	0.0111517	-0.183966	FALSE	0.128953	0.256201	0.0707241	FALSE	FALSE
586	CGGBP1	C9JUJ0;Q9UFW8	CGG triplet repeat-binding protein 1	FALSE	0.145351	-0.0824301	-0.50787	FALSE	-0.0696638	0.429265	-0.468844	FALSE	FALSE
587	CCDC12	S4R331;C9JUN5;J3KR35;Q8WUD4	Coiled-coil domain-containing protein 12	FALSE	0.0164963	0.107477	-0.123245	FALSE	0.0708015	0.140317	-0.0683269	FALSE	FALSE
588	DCUN1D1	C9JVE2;Q96GG9;C9J8R4;C9JRU6;C9J0B2;C9JUW4;C9JRE2;C9JAV2;H7C216;Q6PH85	DCN1-like protein;DCN1-like protein 1	FALSE	-0.00980026	0.0581275	-0.0792646	FALSE	-0.0880554	0.15165	-0.044604	FALSE	FALSE
589	MEST	C9JW74;Q5EB52;C9JWU9;C9JSW2;C9JRA9;C9JCM6;C9JUD2;R4GN52;C9JG66	Mesoderm-specific transcript homolog protein	FALSE	-0.109437	-0.271665	-0.0220094	FALSE	-0.198974	-0.517729	-0.500292	FALSE	FALSE
590	SCAMP4	K7EJJ4;C9JWM2;Q969E2	Secretory carrier-associated membrane protein 4	FALSE	0.14274	0.219488	-0.0524311	FALSE	-0.423662	0.413423	0.097363	FALSE	FALSE
591	FILIP1L	C9JYJ6;Q4L180	Filamin A-interacting protein 1-like	FALSE	-0.557115	-0.653702	-0.500381	FALSE	-0.465022	-0.598175	-0.364572	FALSE	FALSE
592	NRCAM	C9JYY6;Q92823;A0A087X2B3;F8W775;C9JH43	Neuronal cell adhesion molecule	FALSE	-0.0126355	-0.905582	-0.210212	FALSE	-0.259685	-1.19043	-0.621337	FALSE	FALSE
593	CTNND1	C9JZR2;O60716;E9PRE2;E9PKY0;H0YC95;E9PKL1	Catenin delta-1	FALSE	-0.0115589	-0.00690837	-0.00297502	FALSE	0.0268709	-0.0332292	-0.0143553	FALSE	FALSE
594	RAPH1	C9K0J5;Q70E73;C9J164;C9J0R8;C9JLG4	Ras-associated and pleckstrin homology domains-containing protein 1	FALSE	0.479127	0.516058	0.208018	FALSE	0.693498	0.88742	0.662803	FALSE	FALSE
595	AK4	D3DQ64;P27144	Adenylate kinase 4, mitochondrial	FALSE	-0.268104	0.094834	0.386811	FALSE	0.252416	0.206262	0.605069	FALSE	FALSE
596	EIF4G2	D3DQV9;P78344;H0Y3P2;H0YCH5;E9PKF8;H0YD77;H0YEC5;H0YE22;H0YD99;H0YEN8;H0YDC0;H0YCF8;H0YEI7	Eukaryotic translation initiation factor 4 gamma 2	FALSE	-0.0788989	-0.0284277	0.0254541	FALSE	0.0024505	-0.0903115	0.0203551	FALSE	FALSE
597	PPP1R9B	D3DTX6;Q96SB3	Neurabin-2	FALSE	0.159112	0.200979	-0.0652646	FALSE	0.0716254	0.0452379	0.0330823	FALSE	FALSE
598	PPP3R1	F6U1T9;D3YTA9;P63098;H7BYZ3	Calcineurin subunit B type 1	FALSE	0.0506062	-0.0199154	-0.034249	FALSE	0.249021	0.112943	0.0872122	FALSE	FALSE
599	GPBP1	D4PHA4;Q86WP2	Vasculin	FALSE	-0.00349555	0.0232551	-0.354298	FALSE	-0.165192	-0.0896337	-0.238053	FALSE	FALSE
600	pk	D4Q8H0		FALSE	0.119555	0.0447914	-0.281456	FALSE	0.164271	0.202771	0.00914677	FALSE	FALSE
601	CAMK2D	D6R938;Q13557	Calcium/calmodulin-dependent protein kinase type II subunit delta	FALSE	-0.0695276	-0.0574156	-0.0432593	FALSE	0.0380147	0.0285135	-0.00144197	FALSE	FALSE
602	SLC41A3	D6RF72;D6R9S7;D6R9M9;D6RHE3;D6RDB0;D6R9X6;Q96GZ6	Solute carrier family 41 member 3	FALSE	0.325041	-0.0159257	0.0749164	FALSE	0.492827	0.291627	0.218884	FALSE	FALSE
603	HNRNPAB	D6R9P3;D6RD18;D6RBZ0;Q99729	Heterogeneous nuclear ribonucleoprotein A/B	FALSE	0.0650208	0.00689812	-0.0979341	FALSE	-0.0892827	0.0454761	-0.141171	FALSE	FALSE
604	SLC38A9	D6RER8;E7ESU6;D6RG31;D6RHF5;D6R9Q7;Q8NBW4	Sodium-coupled neutral amino acid transporter 9	FALSE	-0.0237684	0.18945	0.316493	FALSE	0.217355	0.142815	0.0989381	FALSE	FALSE
605	CDV3	D6R9V8;D6RFH2;D6RDN0;D6R973		FALSE	-0.152869	0.0522516	0.10541	FALSE	0.0977456	0.110526	0.254771	FALSE	FALSE
606	COX7C	D6R9Z7;P15954	Cytochrome c oxidase subunit 7C, mitochondrial	FALSE	-0.118007	-0.0380147	0.357721	FALSE	0.192573	-0.1644	0.339546	FALSE	FALSE
607	TACC2	D6RAA5;Q4VXL8;E7EMZ9;E9PBC6;O95359;Q4VXL4;A0A0U1RRM9;H0Y9C3;H0Y911;E9PGB3;H0Y9Y7;H0Y8P9	Transforming acidic coiled-coil-containing protein 2	FALSE	0.272979	0.443497	0.285225	FALSE	0.54962	0.527928	0.545066	FALSE	FALSE
608	CDK7	D6RAD4;P50613;D6RFL0;D6RGG9;D6RI01;D6R9Z2;D6RF14;D6RIG9;A0A0D9SFW9	Cyclin-dependent kinase 7	FALSE	-0.215429	-0.0271541	-0.110308	FALSE	0.0193461	0.162041	-0.182565	FALSE	FALSE
609	MRPL27	D6RAN8;H7C5U8;Q9P0M9;D6RE11;B3KN43	39S ribosomal protein L27, mitochondrial	FALSE	0.170694	0.126801	0.00331439	FALSE	0.0777899	0.2843	0.014077	FALSE	FALSE
610	PCDH1	D6RAX3		FALSE	0.4246	0.515418	0.65306	FALSE	0.763242	0.62988	0.6394	FALSE	FALSE
611	METTL14	D6RBL4;Q9HCE5	N6-adenosine-methyltransferase subunit METTL14	FALSE	0.121679	-0.111031	-0.142974	FALSE	-0.157126	0.0656873	-0.17594	FALSE	FALSE
612	RELL1	D6RBN9;Q8IUW5	RELT-like protein 1	FALSE	-0.0472042	-0.021764	0.0284277	FALSE	0.1644	0.0804997	0.215061	FALSE	FALSE
613	HNRNPD	D6RBQ9		FALSE	0.0494914	0.0634544	-0.136997	FALSE	-0.0819344	0.166389	-0.0550568	FALSE	FALSE
614	EPN3	D6RBR6;D6RFG3;D6REL6;I6L9I8;Q9H201	Epsin-3	FALSE	-0.0265136	-0.108223	-0.071012	FALSE	0.0172093	-0.104202	-0.15562	FALSE	FALSE
615	ELMOD2	D6RBS5;Q8IZ81;V9GY58;D6RHX2	ELMO domain-containing protein 2	FALSE	-0.175876	-0.0989585	0.0313952	FALSE	0.0590783	-0.176833	0.173075	FALSE	FALSE
616	LMAN2	D6RBV2;Q12907;D6RIU4;D6RDX1;D6RBH1	Vesicular integral-membrane protein VIP36	FALSE	-0.209395	-0.0529723	0.143916	FALSE	0.0490731	-0.196229	0.104899	FALSE	FALSE
617	NHP2	D6RC52;D6RCB9;Q9NX24;H0YC83;J3QSY4	H/ACA ribonucleoprotein complex subunit 2	FALSE	-0.289316	0.100747	0.0780633	FALSE	-0.381198	0.0188195	0.276223	FALSE	FALSE
618	HSD17B11	D6RCD0;Q8NBQ5	Estradiol 17-beta-dehydrogenase 11	FALSE	-0.246549	-0.0194884	0.0133551	FALSE	-0.28279	-0.215865	0.0843032	FALSE	FALSE
619	ARHGAP24	D6RCP5;Q8N264;D6RBC2	Rho GTPase-activating protein 24	FALSE	-0.973214	-0.946282	-0.720255	TRUE	-0.982677	-1.1415	-0.950692	FALSE	TRUE
620	MFSD10	D6RIZ4;D6RE79;Q14728;D6RA47	Major facilitator superfamily domain-containing protein 10	FALSE	-0.0163077	0.16427	0.0535284	FALSE	0.179256	0.115441	0.246806	FALSE	FALSE
621	SIL1	D6REA1;Q9H173;A0RZB6;D6RIU8	Nucleotide exchange factor SIL1	FALSE	-0.0984283	-0.117828	0.190299	FALSE	0.191563	-0.327572	0.0209551	FALSE	FALSE
622	FAM175A	D6REL5;Q6UWZ7;A0A087WZ78;A0A087WWJ9	BRCA1-A complex subunit Abraxas	FALSE	0.345056	0.23596	-1.0059	FALSE	-0.350099	0.629211	-0.62714	FALSE	FALSE
623	SEPT11	D6RGI3;D6RER5;Q9NVA2;D6RDU5;H0Y961;H0Y9G8;D6RDP1;D6R9Y6	Septin-11	FALSE	0.0329472	0.0555313	0.0169241	FALSE	-0.0280868	0.0495017	0.040853	FALSE	FALSE
624	SEC31A	D6REX3;O94979;D6RHZ5;H7BXG7;H0YAB3;H0Y8V7;H0Y9K1;H0Y9T9;H0Y8W8;D6RE64;D6RCQ9;H0YAF5;D6RBT0;D6RHE8;H0Y9V3;E9PKR7;Q9NQW1	Protein transport protein Sec31A	FALSE	-0.170345	-0.1038	-0.0200625	FALSE	-0.154153	-0.227741	-0.114634	FALSE	FALSE
625	PIGG	E7EM50;D6RFE8;E7EWV1;Q5H8A4;D6R9J9	GPI ethanolamine phosphate transferase 2	FALSE	0.104605	-0.299362	-0.00092362	FALSE	-0.115129	-0.207518	-0.00992041	FALSE	FALSE
626	DCK	D6RFG8;P27707;D6RCP9	Deoxycytidine kinase	FALSE	-0.0918481	-0.0214797	0.0416635	FALSE	0.158854	0.144792	0.0630625	FALSE	FALSE
627	CCNH	D6RHI7;D6RG18;P51946	Cyclin-H	FALSE	-0.110059	-0.0847446	-0.165451	FALSE	0.00331439	0.0612249	0.0731049	FALSE	FALSE
628	COX7A2	D6RIE3;D6RGV5;H0UI06;P14406;D6R9C3	Cytochrome c oxidase subunit 7A2, mitochondrial	FALSE	-0.133211	-0.0117819	0.228603	FALSE	0.165044	-0.109829	0.229315	FALSE	FALSE
629	GTF2H2C;GTF2H2	D6RID8;Q6P1K8;Q13888;D6RAW1;D6RIT7;D6RGC9;D6RJD3;R4GMV2;R4GMS9	General transcription factor IIH subunit 2-like protein;General transcription factor IIH subunit 2	FALSE	0.0364682	0.0618422	-0.104837	FALSE	-0.0203112	-0.0651587	-0.0209111	FALSE	FALSE
630	EXOSC9	D6RIY6;Q06265;H0Y9L5;D6R905;D6RA17	Exosome complex component RRP45	FALSE	-0.119902	0.147378	-0.125368	FALSE	-0.0066662	0.150609	-0.0810669	FALSE	FALSE
631	GCLC	E1CEI4;P48506;H0Y9I7;A0A0C4DGB2;H0YAB6	Glutamate--cysteine ligase catalytic subunit	FALSE	0.00676478	-0.0359054	-0.121251	FALSE	-0.012519	0.031253	-0.075738	FALSE	FALSE
632	COQ2	E7EPM7;H0YAI0;E2QRG7;Q96H96	4-hydroxybenzoate polyprenyltransferase, mitochondrial	FALSE	-0.00682564	0.0920787	-0.248348	FALSE	-0.256994	0.111305	-0.042084	FALSE	FALSE
633	SARAF	E5RFJ9;E5RHW0;H0YAZ1;H0YBH7;Q96BY9	Store-operated calcium entry-associated regulatory factor	FALSE	-0.053329	0.132372	-0.173726	FALSE	0.152248	0.154618	-0.158208	FALSE	FALSE
634	NUDCD2	E5RFP0;Q8WVJ2	NudC domain-containing protein 2	FALSE	0.00432161	-0.0571383	-0.0258672	FALSE	-0.0720732	0.0427837	-0.155361	FALSE	FALSE
635	TATDN1	E5RG17;Q6P1N9;H0YBX2;G5EA19;E5RGF2;U3KQS5;A0A0D9SGD3;E5RID7	Putative deoxyribonuclease TATDN1	FALSE	0.167872	-0.1133	0.0366088	FALSE	0.299127	-0.175173	-0.22231	FALSE	FALSE
636	ST3GAL1	E5RGL4;E5RHV6;Q11201	CMP-N-acetylneuraminate-beta-galactosamide-alpha-2,3-sialyltransferase 1	FALSE	0.436695	0.280668	0.653152	FALSE	0.477159	0.0681808	0.224402	FALSE	FALSE
637	PFDN1	E5RGS4;O60925;D6RGG5	Prefoldin subunit 1	FALSE	0.00963382	-0.100439	-0.126029	FALSE	-0.0886075	-0.124725	-0.15082	FALSE	FALSE
638	STMN2	E5RGX5;Q93045	Stathmin;Stathmin-2	FALSE	0.178364	0.029323	-0.1938	FALSE	0.0513025	0.0118498	-0.211511	FALSE	FALSE
639	TCEB1	E5RHG8;Q15369;R4GMY8	Transcription elongation factor B polypeptide 1	FALSE	-0.0375028	-0.0496308	-0.0219362	FALSE	0.00345832	-0.100036	-0.0869196	FALSE	FALSE
640	ARFGAP1	E5RHT6;F8W1U7;Q8N6T3;E5RHC5;F8VWH9;F8VWB3;E5RGL6;E5RHH7	ADP-ribosylation factor GTPase-activating protein 1	FALSE	-0.297733	-0.249142	-0.116051	FALSE	-0.182066	-0.351063	-0.196985	FALSE	FALSE
641	ENY2	E5RHX8;Q9NPA8;J3KNT2;E5RI00;E5RHT9;E5RJ84	Transcription and mRNA export factor ENY2	FALSE	-0.0839362	-0.228726	0.0549179	FALSE	0.0194884	-0.356933	-0.1137	FALSE	FALSE
642	TTI2	E5RIH5;Q6NXR4;E5RHM7	TELO2-interacting protein 2	FALSE	-0.0586533	-0.0207689	-0.096576	FALSE	-0.0971932	0.0315479	-0.101785	FALSE	FALSE
643	ATOX1	E5RIM7;E5RGN3;O00244	Copper transport protein ATOX1	FALSE	0.00115369	0.0123299	0.252173	FALSE	0.353775	0.0397552	0.366262	FALSE	FALSE
644	TBCA	E5RIW3;E5RJD8;O75347;E5RHG6;E5RIX8	Tubulin-specific chaperone A	FALSE	-0.0562512	-0.0999011	-0.0542125	FALSE	-0.0269398	-0.0927487	-0.0691522	FALSE	FALSE
645	MRPL15	E5RIZ4;Q9P015;E5RHF4	39S ribosomal protein L15, mitochondrial	FALSE	0.0117819	0.082362	0.031254	FALSE	-0.00232461	0.100716	0.0500991	FALSE	FALSE
646	CETN3	E5RK82;E5RJF8;O15182;H0YBL5;E5RH67;E5RFM2	Centrin-3	FALSE	0.308943	0.13016	-0.196475	FALSE	0.506907	0.379939	0.113302	FALSE	FALSE
647	SKP1	E5RJR5;P63208;E7ERH2;F8W8N3;E5RGM3	S-phase kinase-associated protein 1	FALSE	-0.235314	-0.0130692	-0.178127	FALSE	-0.191837	-0.129349	-0.0862403	FALSE	FALSE
648	COX7A2L	E5RJZ1;H0YBD2;O14548	Cytochrome c oxidase subunit 7A-related protein, mitochondrial	FALSE	-0.0579773	-0.0313952	0.0968016	FALSE	0.0710762	-0.0604625	0.180937	FALSE	FALSE
649	ANXA6	E5RK69	Annexin	FALSE	-0.17067	-0.0304067	0.109427	FALSE	0.0373119	-0.181039	0.0905264	FALSE	FALSE
650	COPS6	E7EM64;Q7L5N1;H7C3T0	COP9 signalosome complex subunit 6	FALSE	0.067914	-0.0783366	-0.0529548	FALSE	-0.0507265	-0.0765591	-0.147567	FALSE	FALSE
651	ATHL1	E7EMA9;Q32M88;B8ZZ60	Acid trehalase-like protein 1	FALSE	-0.305967	0.215647	0.519944	FALSE	-0.202174	0.0542275	0.363531	FALSE	FALSE
652	PPP1R2	E7EMN6;P41236;E7EUI7;G1AUC5;Q6NXS1	Protein phosphatase inhibitor 2	FALSE	0.127765	0.0151846	-0.0721945	FALSE	-0.0465336	0.0839362	-0.0773797	FALSE	FALSE
653	NPC2	J3KMY5;G3V3E8;E7EMS2;G3V3D1;P61916;G3V2V8;H0YIZ1	Epididymal secretory protein E1	FALSE	-0.180152	0.00978573	0.03492	FALSE	-0.170086	-0.222557	0.0311056	FALSE	FALSE
654	UBR5	E7EMW7;O95071;E7ET84;E5RFK7;H0YAV7	E3 ubiquitin-protein ligase UBR5	FALSE	-0.0748513	-0.0184917	-0.264668	FALSE	-0.269112	-0.0521376	-0.37829	FALSE	FALSE
655	SLC5A6	E7EW78;E7ENN0;E7EMX0;Q9Y289	Sodium-dependent multivitamin transporter	FALSE	-0.1938	0.109156	-0.298761	FALSE	-0.466776	-0.22033	-0.22033	FALSE	FALSE
656	MEN1	E7EN32;O00255;E7ET29;E7EPR4	Menin	FALSE	0.000721167	0.079417	-0.328381	FALSE	-0.330066	0.231329	-0.216113	FALSE	FALSE
657	KIAA0319L	E7EN73;Q8IZA0;C9J519;B1AN15;H0Y4S8	Dyslexia-associated protein KIAA0319-like protein	FALSE	-0.0174317	0.0387619	-0.155068	FALSE	-0.276468	-0.129876	-0.208018	FALSE	FALSE
658	SYNE1	E7ENN3;Q8NF91;A0A0C4DG40;H0Y325;H0Y326;Q5JV20;F8WAI0	Nesprin-1	FALSE	-0.175175	-0.0913952	0.176323	FALSE	0.307429	0.0329642	0.336501	FALSE	FALSE
659	CPNE8	E7ENV7;Q86YQ8	Copine-8	FALSE	1.0782	1.01328	0.551787	TRUE	1.50309	1.16375	0.642955	FALSE	TRUE
660	ADD1	E7EV99;E7ENY0;P35611;A0A0A0MSR2;H0Y9H2;D6RAH3;D6RF25;D6RJE2;H0YFD8;H0YG19	Alpha-adducin	FALSE	0.115433	0.327276	-0.123403	FALSE	-0.220967	0.291822	0.121753	FALSE	FALSE
661	RNF14	E7EP22;Q9UBS8;D6R988;D6RBK4;D6RAS4;D6R996;D6RDU6;D6RBU3;D6RA38	E3 ubiquitin-protein ligase RNF14	FALSE	-0.253997	-0.0831112	0.487075	FALSE	0.388134	-0.242084	0.444262	FALSE	FALSE
662	C19orf25	E7EP72;Q9UFG5;K7EK56;K7ER12;K7EQW1;A0A087WUU5;K7ELZ1	UPF0449 protein C19orf25	FALSE	0.131985	0.0202673	0.0817487	FALSE	0.208392	0.017972	0.19187	FALSE	FALSE
663	PRPSAP2	E7EPA1;O60256;I3L4G9;C9JJS3;C9K0K7;I3L0S1;I3L331;I3L164;C9JDH0;E7EW35;C9JDU5	Phosphoribosyl pyrophosphate synthase-associated protein 2	FALSE	0.206643	0.0794475	-0.185409	FALSE	-0.142099	0.0291905	-0.239642	FALSE	FALSE
664	ACSL1	E7EPM6;P33121;D6RER0;B7Z3Z9;H0Y9Z9;D6RG07;H0Y9U7	Long-chain-fatty-acid--CoA ligase 1	FALSE	0.0750534	0.101939	0.0210533	FALSE	0.103397	0.128267	0.101877	FALSE	FALSE
665	PRRC2C	E7EPN9;Q9Y520;A0A0A0MS30;H7C5N8	Protein PRRC2C	FALSE	0.102188	-0.0281448	-0.100066	FALSE	0.0384362	0.197286	-0.000576963	FALSE	FALSE
666	PTPRM	E7EPS8;P28827;J3QLI4	Protein-tyrosine-phosphatase;Receptor-type tyrosine-protein phosphatase mu	FALSE	0.366252	0.666393	0.615134	FALSE	1.02475	1.05778	0.609773	FALSE	FALSE
667	NDUFV2	E7EPT4;P19404	NADH dehydrogenase [ubiquinone] flavoprotein 2, mitochondrial	FALSE	-0.179531	-0.0515809	0.276199	FALSE	-0.0630323	-0.121679	0.18007	FALSE	FALSE
668	SNCA	E7EPV7;P37840;D6RA31;H6UYS7;Q16143;G4Y816	Alpha-synuclein	FALSE	-0.309073	-0.299362	-0.148865	FALSE	-0.313011	-0.548634	-0.314639	FALSE	FALSE
669	GOSR2	I3L0K1;E7EQ34;O14653;I3L4Z6;I3L1K7;I3L3V4;I3NI02	Golgi SNAP receptor complex member 2	FALSE	0.279293	0.255529	0.394624	FALSE	0.746571	0.427789	0.545277	FALSE	FALSE
670	AP5M1	E7EQ45;Q9H0R1;H0YIY0	AP-5 complex subunit mu-1	FALSE	0.0578315	0.935227	0.395611	FALSE	0.031254	-0.297954	1.64228	FALSE	FALSE
671	TANK	H7C3L4;E7EQA9;Q92844;E7ENY2;E7EVA2;E7EW82	TRAF family member-associated NF-kappa-B activator	FALSE	-0.451307	-0.288772	-0.084808	FALSE	-0.33488	-0.272501	-0.0831112	FALSE	FALSE
672	IDH3G	E7EQB8;P51553;E9PF84;G5E9Q7;H7C1W2;H0Y5Q7	Isocitrate dehydrogenase [NAD] subunit, mitochondrial;Isocitrate dehydrogenase [NAD] subunit gamma, mitochondrial	FALSE	0.226755	0.203352	-0.14709	FALSE	0.186881	0.260463	0.0847927	FALSE	FALSE
673	TUBGCP6	E7EQL8;Q96RT7;H7C358	Gamma-tubulin complex component 6	FALSE	0.0485152	0.0301772	-0.280966	FALSE	-0.0883621	0.31883	-0.112367	FALSE	FALSE
674	FAM136A	E7EQY1;Q96C01;C9JF51	Protein FAM136A	FALSE	0.227125	0.0463101	-0.267913	FALSE	-0.0897893	0.241066	-0.0809305	FALSE	FALSE
675	MTA3	E9PCS8;E7EQY4;E7EV10;Q9BTC8;D6W5A2	Metastasis-associated protein MTA3	FALSE	-0.0118207	0.10552	-0.450814	FALSE	0.00805655	0.0145724	-0.486045	FALSE	FALSE
676	SMN1;SMN2	E7EQZ4;Q16637;B4DP61;A0A0G2JRX5;A0A0G2JRY6;H0YBZ9;A0A0G2JQN8	Survival motor neuron protein	FALSE	0.0024505	0.0369995	-0.0981658	FALSE	-0.113629	0.0243405	0.0356235	FALSE	FALSE
677	FAM91A1	E7ER68;Q658Y4;G3V120;H0YBR6	Protein FAM91A1	FALSE	-0.06679	-0.153676	-0.199769	FALSE	-0.237694	-0.217975	-0.430071	FALSE	FALSE
678	ERMP1	E7ER77;Q7Z2K6;A0A0C4DGF0	Endoplasmic reticulum metallopeptidase 1	FALSE	0.12446	0.301266	-0.429382	FALSE	-0.0881934	0.478346	-0.0258793	FALSE	FALSE
679	CLASP2	E7ERI8;E7EW49;E3W994;J3KR49;A0A0U1RQI6;O75122;H7C4X8;H7C5M8;C9J668;D6RBU8;B3KR06;E7ENG2;H7C4M5	CLIP-associating protein 2	FALSE	-0.0159722	-0.00360224	-0.115035	FALSE	0.158078	0.130571	0.0475919	FALSE	FALSE
680	ZC3H18	E7ERS3;Q86VM9;H3BP01;H3BPD0	Zinc finger CCCH domain-containing protein 18	FALSE	0.0366088	0.0764781	-0.078259	FALSE	-0.113832	0.148305	0.093371	FALSE	FALSE
681	ELAC2	E7ES68;G5E9D5;Q9BQ52;H7C2I4;V9GYS7	Zinc phosphodiesterase ELAC protein 2	FALSE	0.214498	0.398836	0.224905	FALSE	-0.122114	0.396289	0.143277	FALSE	FALSE
682	ITGA2	E7ESP4;E7EMF1;E9PB77;D6RG08		FALSE	-0.186147	-0.220949	-0.382946	FALSE	-0.510786	-0.230572	-0.565012	FALSE	FALSE
683	INPP5B	E7ESY0;P32019	Type II inositol 1,4,5-trisphosphate 5-phosphatase	FALSE	-0.0654759	0.132451	-0.219253	FALSE	-0.175566	0.0883314	-0.055751	FALSE	FALSE
684	MTA1	E7ESY4;Q13330;H0Y4T7;F8W9Y9;H0YIT0;E9PF88	Metastasis-associated protein MTA1	FALSE	0.125254	-0.271665	-0.335517	FALSE	-0.302796	-0.29678	-0.610322	FALSE	FALSE
685	PLAU	E7ET40;P00749	Urokinase-type plasminogen activator;Urokinase-type plasminogen activator long chain A;Urokinase-type plasminogen activator short chain A;Urokinase-type plasminogen activator chain B	FALSE	0.41511	0.576927	0.779134	FALSE	0.774587	0.445676	0.800953	FALSE	FALSE
686	DAGLB	E7ET49;Q8NCG7	Sn1-specific diacylglycerol lipase beta	FALSE	0.0353424	0.159799	0.206393	FALSE	0.114367	0.076615	0.344025	FALSE	FALSE
687	PCM1	E7ETA6;Q15154;A6NNN6	Pericentriolar material 1 protein	FALSE	-0.14749	0.0313268	-0.00971311	FALSE	-0.118461	-0.012068	-0.0439044	FALSE	FALSE
688	DNPEP	E7ETB3;Q9ULA0;E7EMB6;F8WAN0;C9JBE1;B9ZVU2;E7EPX3;E5RJ35;C9J1E2;C9JRG3	Aspartyl aminopeptidase	FALSE	0.00144197	-0.0017302	0.049352	FALSE	-0.0687859	0.0579622	-0.0854247	FALSE	FALSE
689	BPTF	F5GXF5;E7ETD6;Q12830;A0A0A0MR81	Nucleosome-remodeling factor subunit BPTF	FALSE	0.063779	-0.0773797	-0.0390435	FALSE	0.0479571	-0.190552	-0.147697	FALSE	FALSE
690	MRPL3	E9PF06;H0Y9G6;E7ETU7;P09001	39S ribosomal protein L3, mitochondrial	FALSE	0.123136	0.114738	-0.0375176	FALSE	-0.0450295	0.114738	-0.00302648	FALSE	FALSE
691	PLOD2	E7ETU9;O00469;C9JXZ0	Procollagen-lysine,2-oxoglutarate 5-dioxygenase 2	FALSE	-0.589876	-0.543298	0.117562	FALSE	-0.274739	-1.03823	-0.453333	FALSE	FALSE
692	TCOF1	J3KQ96;E7ETY2;Q13428;H0YA99	Treacle protein	FALSE	0.104605	0.080515	-0.254702	FALSE	-0.114348	-0.0603241	-0.107152	FALSE	FALSE
693	MARK2;MARK1	E7ETY4;E9PC69;Q7KZI7;B4DIB3;A0A087X0I6;Q9P0L2;F5H4F6;H0YNV4;K7EK17;K7EKG8;F5H6N2;H0YKJ3;Q96L34	Serine/threonine-protein kinase MARK2;Serine/threonine-protein kinase MARK1	FALSE	-0.134952	0.0525957	0.0862403	FALSE	0.158725	0.0862929	0.148145	FALSE	FALSE
694	BZW2	E7ETZ4;Q9Y6E2;B5MCH7;Q75MG1;B5MCE7;C9JF98;E9PFD4;E7EMS9;E9PFE3;F8WDX8	Basic leucine zipper and W2 domain-containing protein 2	FALSE	-0.088086	-0.00992041	-0.121832	FALSE	-0.126612	-0.128953	-0.13829	FALSE	FALSE
695	CSNK2A1;CSNK2A3	E7EU96;P68400;Q8NEV1;V9GYA2;V9GY80;A0A087WY74;V9GYW6	Casein kinase II subunit alpha;Casein kinase II subunit alpha 3	FALSE	0.0285692	-0.0517201	-0.0383174	FALSE	-0.0443003	-0.047678	-0.0784732	FALSE	FALSE
696	KAT7	E7EUP3;O95251	Histone acetyltransferase;Histone acetyltransferase KAT7	FALSE	0.161694	0.347876	-0.440577	FALSE	-0.166616	0.282807	-0.433814	FALSE	FALSE
697	LTBP1	E7EV71;Q14766;C9JD84;H7C0I7;H7BZ76	Latent-transforming growth factor beta-binding protein 1	FALSE	-0.117287	-0.133564	-0.0833858	FALSE	-0.483299	-0.543694	-0.545178	FALSE	FALSE
698	MAP4	E7EVA0;P27816;H7C4C5;B5MEG9;H0Y2V1;F8W9U4;H7C456;A0A0J9YVV8;A0A0J9YW37	Microtubule-associated protein;Microtubule-associated protein 4	FALSE	0.0875986	0.0349878	0.206518	FALSE	0.34426	0.157206	0.354188	FALSE	FALSE
699	HDHD1	E7EVH9;Q08623	Pseudouridine-5-phosphatase	FALSE	0.181039	0.0399035	0.0156403	FALSE	0.265437	0.0943718	-0.0200577	FALSE	FALSE
700	CYFIP2	E7EVJ5;Q96F07;H7C229;E7EW33;A0A087WVE1;A0A087WTQ3;A0A087WWZ1	Cytoplasmic FMR1-interacting protein 2	FALSE	0.340391	0.0423379	-0.0403189	FALSE	0.323543	0.323299	0.0146307	FALSE	FALSE
701	PIEZO2	E7EVM7;Q9H5I5;J3KRQ5;V9GZ18;J3QLJ9;J3KSM7	Piezo-type mechanosensitive ion channel component;Piezo-type mechanosensitive ion channel component 2	FALSE	-0.176887	-0.137241	-0.217742	FALSE	-0.470389	-0.416407	-0.443501	FALSE	FALSE
702	CAST	E7EVY3;H0Y9H6;A0A0A0MR45;H0YD33		FALSE	-0.171775	0.140666	0.430928	FALSE	0.401303	0.100933	0.673394	FALSE	FALSE
703	SDAD1	E7EW05;Q9NVU7;F8W8T7;D6RC74	Protein SDA1 homolog	FALSE	0.112767	-0.0545012	0.122606	FALSE	-0.0754744	0.00343771	-0.186754	FALSE	FALSE
704	POLB	E7EW18;P06746;E5RIJ0;H0YBJ0;E9PIC6;E5RG65;H0YAV8;H0YBX1	DNA polymerase beta	FALSE	0.0703893	-0.0447438	-0.127305	FALSE	-0.196508	-0.0764223	-0.13014	FALSE	FALSE
705	HSD17B4	E7EWE5;P51659;G5E9S2;E7ET17;E7ER27;E7EPL9	Peroxisomal multifunctional enzyme type 2;(3R)-hydroxyacyl-CoA dehydrogenase;Enoyl-CoA hydratase 2	FALSE	0.0122111	0.0706029	0.0878701	FALSE	0.0581086	0.116473	0.158848	FALSE	FALSE
706	NDUFB5	E7EWP0;H0Y886;O43674	NADH dehydrogenase [ubiquinone] 1 beta subcomplex subunit 5, mitochondrial	FALSE	-0.0395921	-0.0589399	0.236462	FALSE	0.156785	-0.0846086	0.242175	FALSE	FALSE
707	MAST4	E7EWQ5;J3QT34;O15021;V9GXZ1;E7ERL6;H7C1I9;Q9Y2H9;Q6P0Q8	Microtubule-associated serine/threonine-protein kinase 4	FALSE	-0.364571	0.216736	-0.30123	FALSE	-0.441536	-0.226509	-0.414352	FALSE	FALSE
708	C16orf62	E7EWW0;Q7Z3J2;F5H7K1;C9J7I2;H3BV68;H3BVG8;H3BTI5;H3BNX2;F6S1J4	UPF0505 protein C16orf62	FALSE	-0.0196383	0.0154471	-0.0377249	FALSE	0.0617071	0.0515038	0.0658534	FALSE	FALSE
709	EIF4B	E7EX17;P23588;F8VX11;F8VP89;F8VSC7;F8W0K0;F8VRU1;F8VYE9	Eukaryotic translation initiation factor 4B	FALSE	-0.0600062	0.00802926	-0.0948032	FALSE	-0.152516	-0.0697022	-0.0930192	FALSE	FALSE
710	CALD1	E7EX44;Q05682	Caldesmon	FALSE	-0.369725	-0.262914	-0.123827	FALSE	-0.281649	-0.612966	-0.28238	FALSE	FALSE
711	DCTN1	E7EX90;Q14203;E7EWF7;C9JZA4;C9JTE5;C9JJN7;C9JJD0;C9JKG6;E9PCY0;C9J1B7	Dynactin subunit 1	FALSE	-0.0206185	-0.0359054	0.0455828	FALSE	0.0899049	-0.00934717	0.0106139	FALSE	FALSE
712	NACA	F8VZJ2;H0YHX9;Q13765;E9PAV3;F8W1N5;F8VNW4;F8W0W4;F8VZ58;Q9BZK3	Nascent polypeptide-associated complex subunit alpha;Nascent polypeptide-associated complex subunit alpha, muscle-specific form	FALSE	-0.0107592	-0.0413832	-0.0481884	FALSE	-0.0336434	-0.178619	-0.101919	FALSE	FALSE
713	EPN2	F6PQP6;E9PBC1;I3L2B2;O95208;I3L356;I3L2H1	Epsin-2	FALSE	-0.104186	-0.356144	0.0776532	FALSE	-0.0303982	-0.328492	-0.0201999	FALSE	FALSE
714	AGK	E9PC15;Q53H12;E9PG39;A0A0G2JLG5;A0A0G2JLD0	Acylglycerol kinase, mitochondrial	FALSE	0.113567	0.0778935	-0.0310172	FALSE	0.0535284	0.235637	-0.0261627	FALSE	FALSE
715	LIMK1	E9PC47;P53667	LIM domain kinase 1	FALSE	-0.0829579	-0.0433445	-0.155952	FALSE	-0.125998	-0.0321008	-0.115566	FALSE	FALSE
716	MAN2B2	E9PCD7;Q9Y2E5;H0YA68	Alpha-mannosidase;Epididymis-specific alpha-mannosidase	FALSE	-0.289439	-0.0316775	0.126444	FALSE	-0.0238417	-0.305912	0.140444	FALSE	FALSE
717	RAPGEF6	E9PCH4;Q8TEU7;D6RE77;B7Z7Y1	Rap guanine nucleotide exchange factor 6	FALSE	-0.115894	0.68845	0.193583	FALSE	-0.12792	0.291504	0.31113	FALSE	FALSE
718	CNOT10	E9PCN5;Q9H9A5;H7C1X9;H7C0K1	CCR4-NOT transcription complex subunit 10	FALSE	-0.152276	0.0493674	-0.319118	FALSE	-0.1538	-0.0713508	-0.301354	FALSE	FALSE
719	SMC4	E9PD53;Q9NTJ3;C9JR83;C9J9E4;C9JVD8;C9J578;C9JWF0;C9IYK2;C9JJ64	Structural maintenance of chromosomes protein;Structural maintenance of chromosomes protein 4	FALSE	0.212134	0.043631	-0.299365	FALSE	0.0364682	0.366299	-0.0816123	FALSE	FALSE
720	ATP11A	H0Y547;E9PEJ6;P98196;H0Y8F0	Phospholipid-transporting ATPase;Probable phospholipid-transporting ATPase IH	FALSE	0.111165	0.0385545	-0.0558312	FALSE	0.307662	0.283404	0.123874	FALSE	FALSE
721	LRBA	E9PEM5;P50851;H0YAC6;H0Y9N9	Lipopolysaccharide-responsive and beige-like anchor protein	FALSE	-0.116426	0.00121237	-0.277831	FALSE	-0.272994	-0.102188	-0.278461	FALSE	FALSE
722	PDPK1;PDPK2P	E9PER6;O15530;Q6A1A2	3-phosphoinositide-dependent protein kinase 1;Putative 3-phosphoinositide-dependent protein kinase 2	FALSE	-0.194064	-0.143916	0.108357	FALSE	0.0766959	-0.129217	0.104806	FALSE	FALSE
723	TBL2	E9PF19;Q9Y4P3;Q96E41;A0A087WXC6;F8WDI9;F8WCR3	Transducin beta-like protein 2	FALSE	-0.0881781	-0.154324	0.0812033	FALSE	-0.0302656	-0.206893	-0.0794293	FALSE	FALSE
724	DENND3	E9PF32;H0YAY3;A2RUS2;E5RIR7;E5RI43;E5RHH2;E5RH95;H0YBK9;B3KRG7	DENN domain-containing protein 3	FALSE	0.0590783	0.0867678	0.102591	FALSE	0.246591	0.0840891	0.142863	FALSE	FALSE
725	TNS1	E9PGF5;E9PF55;Q9HBL0;A0A087WWW7;E7ERH1;H0Y4U1;E7EMG1;C9JI43;H7C3Z4;C9JFT7;C9J8K5	Tensin-1	TRUE	1.24385	1.10743	1.21381	TRUE	1.63575	1.65822	1.86507	FALSE	TRUE
726	PPP2R5D	E9PFR3;Q14738;H0Y8C4;H7C5Q9	Serine/threonine-protein phosphatase 2A 56 kDa regulatory subunit delta isoform	FALSE	0.177216	0.0399777	0.0377336	FALSE	0.279174	0.0987991	0.0570614	FALSE	FALSE
727	APC	E9PFT7;P25054;B7Z2B6	Adenomatous polyposis coli protein	FALSE	-0.222667	0.0219948	-0.492972	FALSE	-0.282965	0.000606059	-0.238665	FALSE	FALSE
728	FCHSD2	E9PG19;O94868;E7ENZ2;H0YG35	F-BAR and double SH3 domains protein 2	FALSE	0.326997	0.142847	-0.0860326	FALSE	0.604546	0.422752	0.26375	FALSE	FALSE
729	CEP97	E9PG22;Q8IW35	Centrosomal protein of 97 kDa	FALSE	0.0980152	-0.0717627	0.0439044	FALSE	0.300065	0.0456846	0.0580223	FALSE	FALSE
730	EPHA4	E9PG71;P54764;C9JXA2;P29320	Receptor protein-tyrosine kinase;Ephrin type-A receptor 4	FALSE	0.201383	0.485782	-0.11441	FALSE	0.612683	0.530156	0.411982	FALSE	FALSE
731	PPIG	E9PG73;Q13427;C9JN15;C9JM79	Peptidyl-prolyl cis-trans isomerase G	FALSE	-0.0409866	-0.0567222	0.182565	FALSE	-0.093956	0.152532	-0.122341	FALSE	FALSE
732	RASA1	E9PGC0;P20936	Ras GTPase-activating protein 1	FALSE	-0.0718154	-0.13829	-0.0117334	FALSE	0.0508847	-0.152768	-0.0809305	FALSE	FALSE
733	EIF4G1	E9PGM1;E7EX73;E7EUU4;Q04637;C9JF13;C9J6B6;C9K073;C9J2Z7;H7C044;H7C0V6;F8WCF2;C9J987;REV__F5H7J8;C9JHW9;REV__Q8NEG2;REV__C9JQZ6;REV__J3KQX6	Eukaryotic translation initiation factor 4 gamma 1	FALSE	-0.0995717	0.0509657	0.1121	FALSE	0.0433445	-0.0728604	0.141637	FALSE	FALSE
734	RBM6	E9PGM9;P78332;F8WCA5;C9J250	RNA-binding protein 6	FALSE	0.120352	0.0804082	-0.0404079	FALSE	-0.0642536	0.118351	-0.124328	FALSE	FALSE
735	PRKAG2	E9PGP6;Q9UGJ0;F8WDB5;C9JUG1	5-AMP-activated protein kinase subunit gamma-2	FALSE	-0.00228126	-0.113834	0.0413832	FALSE	-0.0813848	-0.138028	-0.0713508	FALSE	FALSE
736	TSN	E9PGT1;Q15631;H7C1D4;A0A0J9YVW2	Translin	FALSE	-0.0187757	-0.0479571	-0.0263226	FALSE	-0.127542	-0.116099	-0.0684645	FALSE	FALSE
737	COPS8	E9PGT6;Q99627;H7C3S9	COP9 signalosome complex subunit 8	FALSE	-0.0409718	0.0381545	-0.103658	FALSE	-0.177604	-0.0297002	-0.104471	FALSE	FALSE
738	CALD1	E9PGZ1;C9J813;C9JEK3;C9JE79;F8WE61;REV__H0YH95;REV__H0YEF9;REV__E9PJZ7;REV__H0YHK3;REV__Q13136;REV__G3V200;REV__O75334		FALSE	-0.528095	-0.485736	-0.0420557	FALSE	-0.356088	-0.663481	-0.359746	FALSE	FALSE
739	NDUFB9	E9PH64;Q9Y6M9;E7EWZ0;E9PF49	NADH dehydrogenase [ubiquinone] 1 beta subcomplex subunit 9	FALSE	-0.0612249	0.0353426	0.252779	FALSE	0.183201	0.0600664	0.297591	FALSE	FALSE
740	KIDINS220	H0Y8E4;E9PH70;Q9ULH0	Kinase D-interacting substrate of 220 kDa	FALSE	0.556405	0.410198	0.312317	FALSE	0.24987	0.493378	0.186147	FALSE	FALSE
741	MSH2	E9PHA6;P43246;C9J809	DNA mismatch repair protein Msh2	FALSE	0.106616	0.0178698	-0.317031	FALSE	-0.135602	0.107617	-0.18916	FALSE	FALSE
742	CYP20A1	E9PHG5;Q6UW02;C9J8K7;Q8WZ13;F8WBE2	Cytochrome P450 20A1	FALSE	0.0822938	-0.0786098	-0.0502186	FALSE	0.123004	0.19253	-0.0773797	FALSE	FALSE
743	POLR3C	E9PHH9;Q9BUI4	DNA-directed RNA polymerase III subunit RPC3	FALSE	0.152638	0.190553	-0.278846	FALSE	-0.249565	0.0731808	-0.377735	FALSE	FALSE
744	SUN1	E9PHI4;O94901;H0Y6N5;H7C3X3;C9JK55;H7C019	SUN domain-containing protein 1	FALSE	0.273337	0.1938	0.201132	FALSE	0.647268	0.60909	0.456603	FALSE	FALSE
745	LARS2	E9PHM2;Q15031	Probable leucine--tRNA ligase, mitochondrial	FALSE	0.0318186	0.00225236	-0.110682	FALSE	0.041243	0.0757177	-0.101112	FALSE	FALSE
746	GSTM2	E9PHN6;F6XZQ7;P28161;E9PHN7;E9PLF1;E9PGV1	Glutathione S-transferase Mu 2	FALSE	-0.175974	0.196409	-0.102729	FALSE	-0.423468	-0.196985	-0.115699	FALSE	FALSE
747	POLR2D	E9PHV4;O15514;E9PB93	DNA-directed RNA polymerase II subunit RPB4	FALSE	0.14091	0.00278709	-0.0853436	FALSE	0.0581086	0.0520571	-0.0153548	FALSE	FALSE
748	SSFA2	E9PHV5;P28290;E7EUL7	Sperm-specific antigen 2	FALSE	-0.00724607	0.276905	-0.0343228	FALSE	0.219587	0.525621	0.378888	FALSE	FALSE
749	ACP2	E9PHY0;E9PQY3;P11117;E9PP23;E9PKW9;E9PQW9;B7Z6U3;B7Z7D2	Lysosomal acid phosphatase	FALSE	-0.322722	0.0718912	0.318114	FALSE	-0.00984383	-0.195977	0.376058	FALSE	FALSE
750	MROH1	E9PHY8;Q8NDA8	Maestro heat-like repeat-containing protein family member 1	FALSE	0.268913	-0.194339	0.108491	FALSE	0.321697	0.112178	-0.0437644	FALSE	FALSE
751	RNFT1	E9PI44;Q5M7Z0;K7EJ18	RING finger and transmembrane domain-containing protein 1	FALSE	-0.00277264	-0.0997665	-0.210162	FALSE	-0.0574067	-0.257373	-0.242084	FALSE	FALSE
752	HTATIP2	E9PI87;Q9BUP3	Oxidoreductase HTATIP2	FALSE	-0.0617519	-0.0172093	-0.170183	FALSE	0.20989	0.265032	0.143134	FALSE	FALSE
753	STX17	E9PIC2;P56962	Syntaxin-17	FALSE	-0.0550366	0.00183339	-0.224334	FALSE	-0.053883	0.0623392	-0.187261	FALSE	FALSE
754	DDX10	E9PIF2;Q13206	Probable ATP-dependent RNA helicase DDX10	FALSE	-0.0368958	0.0515337	-0.0932633	FALSE	-0.186163	-0.0501882	-0.129876	FALSE	FALSE
755	PRCP	E9PIG4;E9PQB5;E9PL85;E9PQN3;E9PKN6;E9PLY4;E9PL49;E9PR42		FALSE	-0.0173732	0.232193	0.174918	FALSE	-0.196492	0.0597205	0.157962	FALSE	FALSE
756	TP53I11	E9PN66;E9PNB3;E9PKN9;E9PS55;E9PMY0;E9PMW4;E9PQ46;E9PIN5;E9PIK4;U3KQ32;E9PKZ4;E9PPM1;O14683	Tumor protein p53-inducible protein 11	FALSE	0.132643	-0.0272956	0.154842	FALSE	-0.194229	-0.282025	-0.145221	FALSE	FALSE
757	CCDC84	E9PJ16;Q86UT8	Coiled-coil domain-containing protein 84	FALSE	0.0863762	0.0174171	-0.334243	FALSE	-0.101165	0.077452	-0.228726	FALSE	FALSE
758	TCP11L1	E9PJ55;Q9NUJ3;E9PS88;R4GNF5;E9PP52;E9PMB0;H0YES4	T-complex protein 11-like protein 1	FALSE	-0.0695124	0.0766606	-0.0537932	FALSE	0.0586628	-0.0301242	0.110916	FALSE	FALSE
759	DDX20	E9PJ60;Q9UHI6	Probable ATP-dependent RNA helicase DDX20	FALSE	-0.0409718	-0.166587	-0.115004	FALSE	-0.0425311	-0.0882773	-0.188907	FALSE	FALSE
760	RPS6KA4	E9PJN1;O75676;E9PKU3;A0A0A6YYC0	Ribosomal protein S6 kinase;Ribosomal protein S6 kinase alpha-4	FALSE	0.345737	-0.0311128	0.40163	FALSE	0.528471	0.437018	0.515274	FALSE	FALSE
761	USP35	E9PK78;Q9P2H5	Ubiquitin carboxyl-terminal hydrolase;Ubiquitin carboxyl-terminal hydrolase 35	FALSE	0.188781	0.625022	0.418999	FALSE	0.289598	0.154137	0.245181	FALSE	FALSE
762	BCLAF1	E9PK91;H0YF63		FALSE	0.135009	0.298424	-0.210229	FALSE	-0.017344	0.308001	-0.0877344	FALSE	FALSE
763	PPP6R3	H7BXH2;E9PKF6;Q5H9R7;E9PQP7;H0YEN2;H0YDW1;E9PK08;E9PNN8;E9PJD8;E9PKG4	Serine/threonine-protein phosphatase 6 regulatory subunit 3	FALSE	-0.037562	-0.0705267	-0.123701	FALSE	-0.0356679	0.0171542	-0.145482	FALSE	FALSE
764	PRMT1	E9PKG1;H7C2I1;Q99873;A0A087X1W2;E9PIX6;E9PQ98;E9PNR9;H0YDE4;E9PMW9;Q9NR22;E9PMZ2	Protein arginine N-methyltransferase 1	FALSE	0.0457225	-0.0350608	-0.0909566	FALSE	-0.111991	-0.0567222	-0.134089	FALSE	FALSE
765	UBTF	E9PKP7;P17480;E9PLT2;E9PMM2	Nucleolar transcription factor 1	FALSE	0.250477	0.219472	-0.203635	FALSE	0.0820213	0.357271	-0.0803848	FALSE	FALSE
766	TRAPPC4	E9PKS9;E9PQE8;E9PN70;Q9Y296	Trafficking protein particle complex subunit 4	FALSE	-0.173986	0.19962	-0.172978	FALSE	-0.199388	0.106498	-0.015783	FALSE	FALSE
767	NEDD8;NEDD8-MDP1	F8VSA6;E9PS38;S4R3E9;E9PL57;Q15843	NEDD8	FALSE	-0.126234	-0.0173518	0.0436245	FALSE	-0.0213504	-0.143002	0.0899121	FALSE	FALSE
768	EEF1D	E9PL71;E9PN91		FALSE	0.0802483	0.251522	-0.164577	FALSE	-0.0419963	0.142449	-0.516519	FALSE	FALSE
769	MTFR1L	E9PPF9;E9PLD2;Q9H019;E9PPQ0;C9JF50;E9PLU1;E9PRK5	Mitochondrial fission regulator 1-like	FALSE	0.485221	0.203087	-0.194658	FALSE	0.0994972	0.198129	-0.031254	FALSE	FALSE
770	NPEPPS	E9PLK3;P55786;A6NEC2;E9PJ74;H0YDG0;E9PRQ5;H0YCQ5;E9PJY4;E9PPD4;E9PP11;E9PJF9;E9PPZ2;E9PI82	Puromycin-sensitive aminopeptidase	FALSE	0.167358	0.23686	0.189919	FALSE	0.430606	0.403943	0.360786	FALSE	FALSE
771	RPL27A	E9PLL6;P46776;E9PJD9;E9PLX7;H0YF34;E9PKT2	60S ribosomal protein L27a	FALSE	0.0240359	-0.0306892	-0.0601867	FALSE	-0.090972	-0.0469799	-0.122739	FALSE	FALSE
772	MDK	E9PPJ5;E9PLM6;P21741	Midkine	FALSE	0.113967	-0.0478175	0.336626	FALSE	0.0897693	0.0185857	-0.0281448	FALSE	FALSE
773	VKORC1	I3L3B4;F8W9H0;E9PLN8;Q9BQB6	Vitamin K epoxide reductase complex subunit 1	FALSE	0.0949116	-0.0866479	-0.136807	FALSE	0.0388576	0.123858	-0.135141	FALSE	FALSE
774	AASDHPPT	E9PLW6;Q9NRN7;E9PNF3	L-aminoadipate-semialdehyde dehydrogenase-phosphopantetheinyl transferase	FALSE	-0.217491	-0.194591	-0.143899	FALSE	-0.122743	-0.268794	-0.103665	FALSE	FALSE
775	MACF1	E9PLY5		FALSE	0.255924	0.133147	0.253263	FALSE	0.682663	0.374318	0.185786	FALSE	FALSE
776	POLD3	E9PM91;E9PNC0;E9PRK3;Q15054	DNA polymerase delta subunit 3	FALSE	0.256407	0.183589	-0.240861	FALSE	0.00690837	0.472769	-0.0732718	FALSE	FALSE
777	C11orf58;SMAP	E9PM92;O00193;E9PRZ9;E9PQA1	Small acidic protein	FALSE	0.0127832	0.0289697	-0.135222	FALSE	-0.132151	0.0892213	-0.0418037	FALSE	FALSE
778	ME3	E9PMB9;Q16798;Q6TCH8;E9PNN2	Malic enzyme;NADP-dependent malic enzyme, mitochondrial	FALSE	0.0762854	-0.0199154	0.0282862	FALSE	0.065848	0.133875	0.132578	FALSE	FALSE
779	REPS1	E9PMG1;Q96D71;F2Z3L2;H0YE89;H0YCR2;H0YDT0	RalBP1-associated Eps domain-containing protein 1	FALSE	0.0761486	0.0307224	-0.213822	FALSE	-0.133828	0.0707392	-0.212258	FALSE	FALSE
780	FAM118B	E9PMJ2;J3KP39;Q9BPY3;G3V179;E9PMW3;E9PIM5	Protein FAM118B	FALSE	-0.135443	0.0133633	-0.459358	FALSE	-0.471669	-0.12499	-0.0167816	FALSE	FALSE
781	CD151	E9PMR4;P48509;E9PRJ3;E9PP93;E9PK37;E9PJE8;E9PSA1;E9PJC8;E9PLZ6;K4DIB7	Tetraspanin;CD151 antigen	FALSE	-0.465998	-0.428571	-0.270974	FALSE	-0.00241131	-0.27739	-0.0406821	FALSE	FALSE
782	ARHGEF12	E9PMR6;Q9NZN5	Rho guanine nucleotide exchange factor 12	FALSE	-0.215295	-0.185993	0.195096	FALSE	-0.165111	-0.132906	1.01861	FALSE	FALSE
783	LMO7	E9PMS6;E9PMT2;F8WD26;J3KP06;Q8WWI1;A0A0A0MTE2;E9PMP7;H0Y424;H0YDG6;H0YDQ3;H0YE95;U3KQE6;E9PJ10;E9PMJ6;E9PLU6;E9PRE3;E9PRJ0;E9PK58	LIM domain only protein 7	TRUE	1.30118	1.30031	0.996027	TRUE	2.21534	2.35853	2.04436	FALSE	TRUE
784	ATP5L	E9PN17;O75964	ATP synthase subunit g, mitochondrial	FALSE	0.0321008	0.0230059	0.0384362	FALSE	-0.0229619	0.0564912	0.140889	FALSE	FALSE
785	LGALS8	E9PN19;O00214;B1ANM0;Q5T3P9;F6V2D4	Galectin;Galectin-8	FALSE	0.0768327	0.138203	-0.208161	FALSE	0.16543	0.241407	-0.0433445	FALSE	FALSE
786	FDFT1	E9PNM1;P37268;E9PS69	Squalene synthase	FALSE	-0.420472	-0.586789	-0.657331	FALSE	-0.505984	-0.46289	-0.658006	FALSE	FALSE
787	AAMDC	E9PNP3;Q9H7C9;E9PIQ4;E9PR47;E9PJP1;E9PLK9;K4DI89	Mth938 domain-containing protein	FALSE	-0.0259113	-0.328377	0.0343566	FALSE	-0.32265	-0.177471	0.20141	FALSE	FALSE
788	CD59	E9PNW4;E9PR17;P13987;H0YET2	CD59 glycoprotein	FALSE	0.282736	0.430314	0.470615	FALSE	0.914182	0.880577	0.992288	FALSE	FALSE
789	LRP8	E9PP15;Q14114;H0YCA4	Low-density lipoprotein receptor-related protein 8	FALSE	0.0875986	0.0305456	-0.193866	FALSE	0.441165	0.186557	0.178992	FALSE	FALSE
790	C11orf73	E9PPG8;Q53FT3;E9PJB2;A0A087WYW7	Protein Hikeshi	FALSE	0.161436	-0.0901759	-0.114988	FALSE	0.121546	0.0273956	-0.146134	FALSE	FALSE
791	TSEN15	F2Z3M0;E9PPN1;H0YCV5;Q8WW01	tRNA-splicing endonuclease subunit Sen15	FALSE	0.0698396	-0.0418037	-0.249754	FALSE	-0.207928	-0.00992041	-0.189413	FALSE	FALSE
792	NDUFS8	E9PPW7;O00217;E9PKH6;E9PN51;F8W9K7	NADH dehydrogenase [ubiquinone] iron-sulfur protein 8, mitochondrial	FALSE	-0.0551715	0.0193897	0.135141	FALSE	0.0567222	0.0151846	0.152452	FALSE	FALSE
793	ZC3H11A	E9PQ61;O75152;E9PBY7;C9J0L0;A0A1B0GTU1;A0A1B0GUI2	Zinc finger CCCH domain-containing protein 11A	FALSE	-0.174589	-0.600841	-0.249342	FALSE	-0.118054	-0.0817487	-0.245252	FALSE	FALSE
794	MVB12A	E9PQA6;Q96EY5;E9PLL0;M0QZK6;E9PJW8	Multivesicular body subunit 12A	FALSE	0.259182	-0.091666	-0.172376	FALSE	-0.149153	0.3363	-0.431997	FALSE	FALSE
795	PFDN4	E9PQY2;Q9NQP4	Prefoldin subunit 4	FALSE	-0.132024	-0.00662118	-0.0770106	FALSE	-0.0246046	-0.109829	-0.0982848	FALSE	FALSE
796	FAU	E9PR30;P62861	40S ribosomal protein S30	FALSE	-0.0975327	-0.0322419	-0.000808136	FALSE	0.123799	-0.107554	-0.16092	FALSE	FALSE
797	UVRAG	E9PR71;Q9P2Y5;E9PK00	UV radiation resistance-associated gene protein	FALSE	-0.197418	-0.0703893	-0.214023	FALSE	-0.106048	-0.206768	-0.0263043	FALSE	FALSE
798	SETDB1	E9PRF4;Q15047;E9PQM8;E9PAP1;X6RHV1;B0QZE6;E9PS59;X6R732	Histone-lysine N-methyltransferase SETDB1	FALSE	0.0360461	0.0728165	-0.147825	FALSE	-0.161395	0.0537033	-0.0920721	FALSE	FALSE
799	SAAL1	J3KND1;E9PRZ1;Q96ER3;E9PMD2;H0YCN7;E9PL53;H0YEK5;H0YDM3	Protein SAAL1	FALSE	0.123799	0.0135235	-0.21843	FALSE	-0.0437649	0.25398	-0.259182	FALSE	FALSE
800	FADS3	E9PS00;Q9Y5Q0;H0YCN1;H0YED5;E9PKP8	Fatty acid desaturase 3	FALSE	0.0274372	0.018498	0.185867	FALSE	0.167743	-0.192194	-0.20989	FALSE	FALSE
801	SCYL1	E9PS17;Q96KG9;E9PK59;E9PPN3;H0YDH0;A0A0A0MQX4;H0YCI6	N-terminal kinase-like protein	FALSE	-0.288681	-0.0824301	-0.150049	FALSE	-0.365871	-0.313246	-0.27035	FALSE	FALSE
802	TM9SF1	E9PSI1;E9PMQ9;O15321;E9PL78;E9PJM1;G3V1B9;E9PNW2;E9PJC4;E9PQY7;E9PS99;H3BMG7	Transmembrane 9 superfamily member 1	FALSE	0.0280033	0.0880247	-0.0188488	FALSE	-0.0193751	0.0818428	0.0251477	FALSE	FALSE
803	SEC16A	F1T0I1;J3KNL6;O15027;X6RGP5;A0A0C4DH09;Q8N9G1	Protein transport protein Sec16A	FALSE	-0.162331	-0.0464212	-0.0181912	FALSE	-0.110199	-0.136848	-0.0434845	FALSE	FALSE
804	IQGAP3	F2Z2E2;Q86VI3	Ras GTPase-activating-like protein IQGAP3	FALSE	0.207268	0.273674	-0.210747	FALSE	0.44159	0.778407	0.371534	FALSE	FALSE
805	TRRAP	H0Y4W2;F2Z2U4;Q9Y4A5	Transformation/transcription domain-associated protein	FALSE	-0.00504381	-0.0294175	-0.219774	FALSE	-0.26993	0.00193451	-0.126576	FALSE	FALSE
806	CPNE1	F2Z2V0;Q99829;A6PVH9;B0QZ18;E7ENH5;Q5JX45;Q5JX58;Q5JX59;Q5JX60;Q5JX44;Q5JX56;Q5JX61;Q5JX52;Q5JX54;Q5JX55;Q5JX57;E7EV27;H0Y524;Q5JX53	Copine-1	FALSE	0.00647756	0.0624597	-0.113458	FALSE	-0.0702999	0.0350174	-0.00144197	FALSE	FALSE
807	TRMT2A	F2Z2W7;Q8IZ69;C9K041	tRNA (uracil-5-)-methyltransferase homolog A	FALSE	-0.206246	0.193387	-0.261794	FALSE	-0.0493076	-0.177471	-0.169027	FALSE	FALSE
808	XPO4	F2Z2X4;Q9C0E2	Exportin-4	FALSE	0.0780633	-0.00820001	-0.0340569	FALSE	0.00791308	-0.0170667	-0.0522768	FALSE	FALSE
809	PDXK	F2Z2Y4;O00764	Pyridoxal kinase	FALSE	0.0335111	-0.0684645	0.00158609	FALSE	0.0731347	-0.066537	-0.0429244	FALSE	FALSE
810	GTF2H3	F5H6X0;F5GXG6;H0YFF7;F5GX35;F5H4K7;F5GWD3;Q13889	General transcription factor IIH subunit 3	FALSE	0.0207689	-0.409472	-0.106933	FALSE	0.122076	-0.00100953	-0.240253	FALSE	FALSE
811	PITPNA	F5GWE5;Q00169;I3L459;I3L4H1;I3L471;I3L4C0;I3L4U7;I3L2X8;I3NI10;I3L3W1	Phosphatidylinositol transfer protein alpha isoform	FALSE	0.0851527	0.0699061	0.0594937	FALSE	0.178237	0.0529698	0.103689	FALSE	FALSE
812	PIK3C2B	F5GWN5;O00750	Phosphatidylinositol 4-phosphate 3-kinase C2 domain-containing subunit beta	FALSE	0.986739	1.22921	-0.176104	FALSE	0.905197	1.54048	0.457593	FALSE	FALSE
813	WNK1	F5GWT4;Q9H4A3;H0YH68;F6UYG0;K7ENT7;Q96J92	Serine/threonine-protein kinase WNK1	FALSE	0.224411	0.37062	0.210763	FALSE	0.486045	0.451642	0.530197	FALSE	FALSE
814	TRMT112	F5GX77;Q9UI30;F5GYQ2	Multifunctional methyltransferase subunit TRM112-like protein	FALSE	-0.217491	-0.0792928	-0.172896	FALSE	-0.198345	-0.178492	-0.161823	FALSE	FALSE
815	ITFG1	F5GXC5;Q8TB96;H3BUJ1	T-cell immunomodulatory protein	FALSE	-0.0108755	0.172457	0.231555	FALSE	0.0487942	0.163252	0.351553	FALSE	FALSE
816	BROX	F5GXQ0;Q5VW32;Q5VW33	BRO1 domain-containing protein BROX	FALSE	-0.113458	0.016512	-0.064148	FALSE	-0.232498	-0.0190614	-0.077243	FALSE	FALSE
817	DAD1	F5GXX5;P61803;F5H895;A0A0B4J239	Dolichyl-diphosphooligosaccharide--protein glycosyltransferase subunit DAD1	FALSE	-0.0634242	0.00801475	-0.0684077	FALSE	-0.00531891	-0.159887	-0.0935602	FALSE	FALSE
818	COPS7A	F5H7C6;F5GYF7;F5H248;Q9UBW8;F5H4U8;F5H4Z0;F5H3M6;G3XAP1;F5GXT7	COP9 signalosome complex subunit 7a	FALSE	0.133564	-0.151989	-0.0518328	FALSE	0.0213376	-0.049352	-0.0761486	FALSE	FALSE
819	STRN4	F5GYK2;Q9NRL3;M0R317;M0QZM0	Striatin-4	FALSE	-0.110854	0.0317396	0.0475384	FALSE	-0.0530745	-0.118891	0.12945	FALSE	FALSE
820	SH2B3	F5GYM4;Q9UQQ2	SH2B adapter protein 3	FALSE	0.418028	0.445873	0.452912	FALSE	0.753861	0.546814	0.633322	FALSE	FALSE
821	OTUB1	F5GYN4;J3KR44;Q96FW1;F5H6Q1;F5GYJ8;F5H3F0	Ubiquitin thioesterase OTUB1	FALSE	-0.00267146	-0.0731347	-0.0214236	FALSE	-0.0343081	-0.0640551	-0.0858325	FALSE	FALSE
822	ATP6V0D1	F5GYQ1;P61421;J3QL14;R4GN72;H3BQB4;H3BSG7;H3BQJ1	V-type proton ATPase subunit d 1	FALSE	-0.0851294	0.0639369	0.19862	FALSE	0.147697	0.0111808	0.155181	FALSE	FALSE
823	CCDC53	F5GZ97;Q9Y3C0;F5GWI9;F5GXZ7;H0YGN0	WASH complex subunit CCDC53	FALSE	-0.0580674	0.0281898	0.0746424	FALSE	0.111566	-0.0146409	0.15335	FALSE	FALSE
824	CDK2AP1	F5GZF0;O14519	Cyclin-dependent kinase 2-associated protein 1	FALSE	0.181675	0.076828	0.156914	FALSE	-0.0307519	-0.0354832	0.122711	FALSE	FALSE
825	MFGE8	H0YKS8;X6R3G6;F5GZN3;Q08431	Lactadherin;Lactadherin short form;Medin	FALSE	-0.415345	0.0844867	-0.102186	FALSE	-0.630908	-0.244522	-0.108491	FALSE	FALSE
826	SLC3A2	F5GZS6;J3KPF3;P08195;F5GZI0;H0YFS2;H0YFX4;F5H0E2;F5H867	4F2 cell-surface antigen heavy chain	FALSE	0.0289934	0.0411351	-0.0338797	FALSE	-0.0828203	0.0439285	-0.0632268	FALSE	FALSE
827	VPS33B	F5H008;Q9H267;G3V3F9	Vacuolar protein sorting-associated protein 33B	FALSE	-0.00323526	-0.0655723	0.0583858	FALSE	0.0909889	-0.0747794	-0.00891709	FALSE	FALSE
828	SNRPG;SNRPGP15	Q49AN9;F5H013;P62308;A8MWD9;C9JVQ0	Small nuclear ribonucleoprotein G;Putative small nuclear ribonucleoprotein G-like protein 15	FALSE	0.257855	-0.118626	-0.39102	FALSE	-0.0550666	-0.168385	-1.10232	FALSE	FALSE
829	GPHN	F5H039;Q9NQX3;H0YJ30;G3V582	Gephyrin;Molybdopterin adenylyltransferase;Molybdopterin molybdenumtransferase	FALSE	-0.00710108	0.017972	0.00201836	FALSE	0.0154976	-0.046002	-0.0385767	FALSE	FALSE
830	ENO2	F5H0C8;F5H1C3;U3KQP4	Enolase	FALSE	0.49211	0.572523	0.669934	TRUE	0.990084	1.00196	1.18305	FALSE	TRUE
831	ANAPC5	F5H0F9;Q9UJX4;H0YFB5;F5GY68;F5H0N1;F5H3S5	Anaphase-promoting complex subunit 5	FALSE	0.0984196	-0.104471	-0.0362744	FALSE	0.0984196	0.00527547	-0.0718999	FALSE	FALSE
832	NOL8	F5H101;Q76FK4;F8WE42	Nucleolar protein 8	FALSE	-0.0549467	0.0312825	-0.168415	FALSE	-0.141573	0.0285429	-0.0899049	FALSE	FALSE
833	PDE2A	F5H130;F5H5P8		FALSE	0.227741	0.227827	0.013498	FALSE	0.322044	0.572587	0.386846	FALSE	FALSE
834	RAB35	F5H157;Q15286;F5H7F8	Ras-related protein Rab-35	FALSE	-0.0200917	0.03518	-0.00686913	FALSE	0.0399806	0.142337	0.0905264	FALSE	FALSE
835	MSRB3	F5H199;Q8IXL7;H7C2B7;F5H7C4;F5H6G9;H0YFW5	Methionine-R-sulfoxide reductase B3	FALSE	0.671746	0.511876	-0.277639	FALSE	0.574247	1.44934	0.291839	FALSE	FALSE
836	POLE	F5H1D6;Q07864;A0A087WW42;A0A087WX51	DNA polymerase;DNA polymerase epsilon catalytic subunit A	FALSE	0.500496	0.521908	-0.444812	FALSE	-0.00189117	0.830357	-0.0959919	FALSE	FALSE
837	DMXL1	F5H269;Q9Y485	DmX-like protein 1	FALSE	0.0328061	0.0846397	-0.308073	FALSE	0.111298	0.270452	-0.190804	FALSE	FALSE
838	MTHFD1	F5H2F4;P11586;V9GYY3	C-1-tetrahydrofolate synthase, cytoplasmic;Methylenetetrahydrofolate dehydrogenase;Methenyltetrahydrofolate cyclohydrolase;Formyltetrahydrofolate synthetase;C-1-tetrahydrofolate synthase, cytoplasmic, N-terminally processed	FALSE	0.00216242	0.0349287	-0.158574	FALSE	-0.141287	0.0732111	-0.090718	FALSE	FALSE
839	HMBS	F5H345;P08397;F5H0P4;F5GY90;F5H226	Porphobilinogen deaminase	FALSE	-0.127526	-0.302173	0.0194884	FALSE	-0.0510254	-0.211884	-0.0779266	FALSE	FALSE
840	TSG101	F5H442;Q99816;J3QRU6;J3QKS4	Tumor susceptibility gene 101 protein	FALSE	-0.100948	-0.0795658	-0.0948956	FALSE	-0.102171	-0.0771062	-0.104471	FALSE	FALSE
841	SAP30BP	J3KS14;F5H478;J3KRU5;X6R3T8;J3QLH3;J3QQJ0;Q9UHR5	SAP30-binding protein	FALSE	0.0717627	0.075064	-0.0504128	FALSE	-0.0201649	0.124503	-0.0909889	FALSE	FALSE
842	RAD9A	F5H4F1;Q99638	Cell cycle checkpoint control protein RAD9A	FALSE	0.0304067	0.0864921	-0.0622338	FALSE	0.0405418	0.147218	0.107042	FALSE	FALSE
843	VPS37B	F5H4M0;Q9H9H4;F5H1F6	Vacuolar protein sorting-associated protein 37B	FALSE	0.0122111	0.0142081	-0.00643432	FALSE	0.0277203	0.0143101	-0.0374525	FALSE	FALSE
844	MAP3K4	F5H4R1;J3KNB8;F5H538;Q9Y6R4;F5H1X6	Mitogen-activated protein kinase kinase kinase 4	FALSE	-0.116332	-0.361095	0.0922074	FALSE	0.110096	-0.533563	-0.215865	FALSE	FALSE
845	NAP1L1	F8VY35;F5H4R6;P55209;F8W020;F8W0J6;H0YIV4;F8VXI6;F8VUX1;F8VVB5	Nucleosome assembly protein 1-like 1	FALSE	0.0368901	-0.173127	-0.0918788	FALSE	-0.15343	-0.112767	-0.251446	FALSE	FALSE
846	SSH2	F5H527;Q76I76	Protein phosphatase Slingshot homolog 2	FALSE	0.0524159	0.412443	0.052555	FALSE	0.0333701	0.504632	-0.456386	FALSE	FALSE
847	STK4	F5H5B4;Q13043;A0A087WYT4;Q8NBU1;E5RIM6;A0A087WVN8	Serine/threonine-protein kinase 4;Serine/threonine-protein kinase 4 37kDa subunit;Serine/threonine-protein kinase 4 18kDa subunit	FALSE	-0.313172	-0.0405418	-0.046474	FALSE	-0.429751	-0.186754	-0.348346	FALSE	FALSE
848	GRSF1	H0Y8R1;F5H5I6;H0YAK1;Q12849;H0YAM1	G-rich sequence factor 1	FALSE	-0.0858641	-0.0227584	-0.190092	FALSE	-0.179858	-0.0600474	-0.132248	FALSE	FALSE
849	BCKDHA	F5H5P2;P12694;F5GXU9;H0YH31	2-oxoisovalerate dehydrogenase subunit alpha, mitochondrial	FALSE	0.101381	0.21833	0.00317044	FALSE	-0.0348252	0.234092	0.157641	FALSE	FALSE
850	NAT1	F5H5R8;P18440	Arylamine N-acetyltransferase 1	FALSE	0.057277	-0.115033	0.168129	FALSE	0.0433445	-0.152508	0.184523	FALSE	FALSE
851	DDX55	F5H5U2;Q8NHQ9;E7EX41	ATP-dependent RNA helicase DDX55	FALSE	0.145482	-0.0265876	0.0332292	FALSE	0.000865357	-0.10017	-0.0666748	FALSE	FALSE
852	HEATR5A	F5H619;Q86XA9;H7C5W6;H0YIW3;F8VQQ6	HEAT repeat-containing protein 5A	FALSE	-0.0778478	0.00414649	-0.0545871	FALSE	0.0990932	0.073287	-0.0401209	FALSE	FALSE
853	DHX8	F5H658;Q14562;K7END7	ATP-dependent RNA helicase DHX8	FALSE	0.0214797	0.0146016	-0.00914677	FALSE	0.124857	-0.0694272	0.00778265	FALSE	FALSE
854	GOLT1B	F5H6U7;Q9Y3E0;F5GWD8;F5GXH6;G3V1U5	Vesicle transport protein GOT1B	FALSE	-0.144521	0.17829	0.178364	FALSE	-0.0303687	0.124503	0.136902	FALSE	FALSE
855	CDK17	F5H6Z0;Q00537	Cyclin-dependent kinase 17	FALSE	-0.0223171	-0.539333	-0.0270574	FALSE	0.139469	-0.559737	-0.245374	FALSE	FALSE
856	CCDC82	F5H777;Q8N4S0	Coiled-coil domain-containing protein 82	FALSE	0.269153	-0.295135	-0.288029	FALSE	-0.0552765	0.269095	-0.100305	FALSE	FALSE
857	PPWD1	F5H7P7;Q96BP3;D6R9Q1;D6RD43;D6RB19;D6RHV0;H0Y8N5	Peptidylprolyl isomerase domain and WD repeat-containing protein 1	FALSE	0.12446	0.122648	-0.16104	FALSE	-0.053898	0.205081	-0.113967	FALSE	FALSE
858	RBL2	F5H837;Q08999	Retinoblastoma-like protein 2	FALSE	0.124593	0.0836457	-0.352676	FALSE	-0.149201	0.670589	-0.248413	FALSE	FALSE
859	MED21	F5H872;Q13503	Mediator of RNA polymerase II transcription subunit 21	FALSE	-0.35275	0.146947	-0.00283046	FALSE	-0.0746993	0.369203	-0.400319	FALSE	FALSE
860	ASH2L	F5H8F7;Q9UBL3;H0YBF6;H0YAQ0	Set1/Ash2 histone methyltransferase complex subunit ASH2	FALSE	0.0533894	0.0888837	-0.288752	FALSE	-0.196723	0.293076	-0.0450235	FALSE	FALSE
861	DDX19A;DDX19B	F6QDS0;Q9UMR2;H3BQK0;I3L352;H3BN59;H3BTX1;H3BMQ5	ATP-dependent RNA helicase DDX19B	FALSE	-0.10939	-0.0846086	-0.0280427	FALSE	-0.130192	-0.110631	0.0257791	FALSE	FALSE
862	ERI3	F6QUN3;H0Y4B0;O43414;F6UGJ8	ERI1 exoribonuclease 3	FALSE	-0.0185272	0.0107156	0.0297002	FALSE	-0.0421597	-0.0765591	0.0343376	FALSE	FALSE
863	DKK3	F6SYF8;Q9UBP4;E9PKK9;E9PHY3;E9PKW6	Dickkopf-related protein 3	FALSE	-0.139999	-0.53047	0.197991	FALSE	-0.242567	-0.7122	-0.412944	FALSE	FALSE
864	PDE12	F6T1Q0;Q6L8Q7	2,5-phosphodiesterase 12	FALSE	0.120352	0.119981	-0.206795	FALSE	0.126841	0.111259	-0.0280033	FALSE	FALSE
865	TDRKH	Q5SZR4;F6TB26;Q9Y2W6;E9PKN8;B7ZAG4	Tudor and KH domain-containing protein	FALSE	0.238175	0.0132032	0.39846	FALSE	0.97585	0.243711	0.650997	FALSE	FALSE
866	GLOD4	F6TLX2;Q9HC38;I3L3Q4;I3L1I0;I3L1F4	Glyoxalase domain-containing protein 4	FALSE	-0.0154617	0.00478324	-0.0183519	FALSE	-0.00940813	0.0396069	-0.00144197	FALSE	FALSE
867	HYI	J9JIE9;F6UJY1;Q5T013;E7EWH8;F6UJY9;A0A0A0MTR5;H0YB70;H0YB18	Putative hydroxypyruvate isomerase;Hydroxypyruvate isomerase	FALSE	-0.238102	-0.167358	-0.157222	FALSE	-0.201775	-0.497944	-0.28948	FALSE	FALSE
868	SMARCA2	F6VDE0;P51531;A0A0U1RQZ9;A0A0U1RRG6;A0A0U1RQU0;F6XE55;A0A0U1RQE1;A0A0U1RQW7;A0A0U1RRN2;A0A0U1RR83;A0A0U1RQX3;A0A0U1RR26;B4DNT1;B1ALF6;A0A0U1RRJ8;A0A0U1RRJ4;F6RS74;A0A0A0MT03;A0A1B0GWA8;A0A1B0GU54	Probable global transcription activator SNF2L2	FALSE	0.258579	0.293872	-0.346683	FALSE	0.0824301	0.561366	-0.135535	FALSE	FALSE
869	POLDIP3	F6VRR5;Q9BY77;F8WCX5;Q6R954	Polymerase delta-interacting protein 3	FALSE	0.1333	0.0868138	-0.142035	FALSE	-0.0559512	0.159831	0.0520272	FALSE	FALSE
870	VPS53	F6VX93;Q5VIR6;E7EVT8;I3L184	Vacuolar protein sorting-associated protein 53 homolog	FALSE	-0.0374436	0.00624594	0.0318186	FALSE	-0.0665029	0.0448211	0.0997263	FALSE	FALSE
871	HVCN1	F8W0B3;F8VPF7;Q96D96;F8VS40	Voltage-gated hydrogen channel 1	FALSE	0.113567	0.72035	-0.121424	FALSE	0.129217	0.88638	0.32209	FALSE	FALSE
872	TMBIM6	F8VQW0;F8VX73;F8VPI1;F8W201;F8W086;F8VR05;F8VQQ5;F8VSI7;F8VVJ4;P55061;F8W1G3	Bax inhibitor 1	FALSE	-0.207594	-0.1137	-0.151891	FALSE	-0.00476877	-0.0953168	-0.059909	FALSE	FALSE
873	ATXN2	H0YH87;F8WB06;F8VQP2;V9GY86;Q99700;F8VRK6;F8VVY6;F8W0B5;F8WB05	Ataxin-2	FALSE	-0.0704059	-0.147437	-0.213019	FALSE	-0.212417	-0.157173	-0.223546	FALSE	FALSE
874	C12orf10	F8VQQ3;Q9HB07;F8VR84;H3BPH3	UPF0160 protein MYG1, mitochondrial	FALSE	-0.0366147	-0.00475306	0.0581086	FALSE	-0.0359785	-0.103397	0.107042	FALSE	FALSE
875	METTL7A	F8VQX6;H0YI09;Q9H8H3	Methyltransferase-like protein 7A	FALSE	0.00848689	0.48916	-0.257114	FALSE	-0.070315	0.359379	0.251522	FALSE	FALSE
876	METAP2	F8VQZ7;P50579;G3V1U3;F8VY03;F8VRR3;F8VZX9;F8VSC4	Methionine aminopeptidase 2	FALSE	-0.0792037	-0.0539454	-0.128377	FALSE	-0.0880707	-0.0517201	-0.148218	FALSE	FALSE
877	TPK1	F8VRJ6;Q9H3S4;F8WCM7;F5GZG6	Thiamin pyrophosphokinase 1	FALSE	0.107822	-0.0639171	0.107822	FALSE	0.449324	0.0284988	0.073955	FALSE	FALSE
878	TARBP2	H3BV98;F8VSA1;Q15633	RISC-loading complex subunit TARBP2	FALSE	0.0856966	-0.038998	0.0672257	FALSE	0.181039	0.0719064	0.0597806	FALSE	FALSE
879	SCYL2	F8VSC5;Q6P3W7;A0A0U1RQQ9;H0YIK6;F8VPW3	SCY1-like protein 2	FALSE	0.0408223	-0.123799	0.135141	FALSE	0.194717	-0.123401	0.052102	FALSE	FALSE
880	YLPM1	F8VU51;H0YI23		FALSE	0.0754642	-0.0781999	-0.143915	FALSE	-0.210162	-0.0316775	-0.266517	FALSE	FALSE
881	PTPRB	F8VU56;P23467;F8VSD5;Q6ZR19	Protein-tyrosine-phosphatase;Receptor-type tyrosine-protein phosphatase beta	FALSE	-0.344209	-0.257614	-0.359712	FALSE	-0.157383	-0.180657	-0.115033	FALSE	FALSE
882	CHMP1A	F8VUA2;Q9HD42;F8VVT7;F5H875	Charged multivesicular body protein 1a	FALSE	-0.00424777	0.00413202	0.0676387	FALSE	0.107152	0.0935711	0.122319	FALSE	FALSE
883	POC1B-GALNT4;GALNT4	F8VUJ3;Q8N4A0;F8VZB3;F8VV91;F8VX21	Polypeptide N-acetylgalactosaminyltransferase;Polypeptide N-acetylgalactosaminyltransferase 4	FALSE	0.00317044	0.146978	0.0419438	FALSE	0.026446	0.150705	0.0398145	FALSE	FALSE
884	CNOT2	F8VV52;Q9NZN8;F8VRS8;F8VP97;F8VQF4;F8W145;H0YI11;F8VVY1;H0YH84;F8VUB4;F8VX63;H0YHT8;F8VVD4;F8VRJ3;F8VWH8;H0YI80;F8VQD8;A0A087X050	CCR4-NOT transcription complex subunit 2	FALSE	-0.0348696	-0.0560285	-0.166001	FALSE	-0.18917	-0.0492125	-0.0988238	FALSE	FALSE
885	CD63	F8VV56;F8W022;F8VWK8;P08962;F8VNT9	Tetraspanin;CD63 antigen	FALSE	-0.264131	0.0633187	0.175812	FALSE	-0.0544972	-0.0941009	0.390188	FALSE	FALSE
886	TNS2	F8VV64;Q63HR2;R4GMX1	Tensin-2	FALSE	0.365804	0.69619	0.412619	FALSE	0.833497	0.994327	0.856528	FALSE	FALSE
887	COPZ1	F8VVA7;P61923;F8VXB1;F8W156;F8W651;F8VYZ4;F8VYK5;F8VUC5;F8VXR1;F8VYE0	Coatomer subunit zeta-1	FALSE	-0.0592093	-0.0743684	-0.0779544	FALSE	-0.173124	-0.181039	-0.14509	FALSE	FALSE
888	SLC25A3	F8VVM2;F8VWQ0;F8VZL5;F8VWR4		FALSE	0.177216	0.141382	-0.049651	FALSE	-0.0377249	0.314374	-0.0553345	FALSE	FALSE
889	CSRP2	F8VW96;Q16527;F8VQR7	Cysteine and glycine-rich protein 2	FALSE	0.424062	0.63931	0.263996	FALSE	0.676719	0.989277	1.04472	FALSE	FALSE
890	HECTD4	F8VWT9;J3KPF0;Q9Y4D8	Probable E3 ubiquitin-protein ligase HECTD4	FALSE	0.0574156	0.00885642	-0.13557	FALSE	0.157432	0.101072	-0.0441843	FALSE	FALSE
891	SMARCC2	F8VXC8;Q8TAQ2;F8VZW6	SWI/SNF complex subunit SMARCC2	FALSE	-0.143277	-0.0728604	-0.267062	FALSE	-0.345656	-0.0443242	-0.160146	FALSE	FALSE
892	SCAF11	F8VXG7;Q99590;A0A0A0MTP7;A0A087WTB7	Protein SCAF11	FALSE	0.134878	0.441321	-0.174687	FALSE	-0.0506967	0.212283	-0.371615	FALSE	FALSE
893	VPS29	F8VXU5;Q9UBQ0;Q05DG7	Vacuolar protein sorting-associated protein 29	FALSE	0.0306892	0.0396662	0.134747	FALSE	0.228111	0.112132	0.229636	FALSE	FALSE
894	PPP1CC	F8VYE8;P36873;F8VR82;F8W0W8;A0A087WYY5;H0Y3Y6;F8WE71;F8W1A0	Serine/threonine-protein phosphatase;Serine/threonine-protein phosphatase PP1-gamma catalytic subunit	FALSE	0.247441	0.0291169	-0.0889451	FALSE	0.195348	0.0706938	0.0769193	FALSE	FALSE
895	ARL1	F8VYN9;P40616;B4DZG7;F8VP99;F8VP63	ADP-ribosylation factor-like protein 1	FALSE	-0.134588	-0.15782	-0.041046	FALSE	-0.159911	-0.280244	-0.308128	FALSE	FALSE
896	PRKAG1	F8VYY9;P54619;F8VPF5;F8VVA3;H0YHF8;H0YIC9;F8VZX1;F8VSL2	5-AMP-activated protein kinase subunit gamma-1	FALSE	-0.0953271	-0.152638	0.0749164	FALSE	0.176323	0.0381396	0.115316	FALSE	FALSE
897	C17orf49;RNASEK-C17orf49;BAP18	F8W038;H0YIS7;Q8IXM2;F8W1H0	Chromatin complexes subunit BAP18	FALSE	-0.0654156	-0.0586628	-0.00497143	FALSE	-0.240793	-0.0315364	0.0179867	FALSE	FALSE
898	ACTR6	F8W057;Q9GZN1;F8VP72;F8W043;F8W0Q1;F8VRL1;F8VSD1;G3V1Y1	Actin-related protein 6	FALSE	0.0425043	0.119025	-0.183703	FALSE	-0.17067	0.143166	-0.251325	FALSE	FALSE
899	YEATS4	F8W0J4;O95619	YEATS domain-containing protein 4	FALSE	0.0336521	-0.120883	-0.047577	FALSE	-0.475635	0.119761	-0.0169241	FALSE	FALSE
900	PPHLN1	F8W0Q9;Q8NEY8;F8VRK2;F8VPY7;F8VWU8;F8WF16;B7Z8L1;F8W6A0	Periphilin-1	FALSE	0.396817	0.295943	-0.243831	FALSE	0.223546	0.289986	-0.191184	FALSE	FALSE
901	AK2	F8W1A4;P54819;F8VZG5;F8VY04;G3V213;F8VPP1	Adenylate kinase 2, mitochondrial;Adenylate kinase 2, mitochondrial;Adenylate kinase 2, mitochondrial, N-terminally processed	FALSE	0.0497702	0.0491136	0.107018	FALSE	0.0816123	0.0409421	0.120702	FALSE	FALSE
902	RBMS2	F8W1T6;Q15434;F8VQS9	RNA-binding motif, single-stranded-interacting protein 2	FALSE	0.0839282	0.0632584	0.251446	FALSE	0.549521	0.289369	0.15793	FALSE	FALSE
903	NRBP1	F8W6G1;Q9UHY1;C9JHZ6	Nuclear receptor-binding protein	FALSE	-0.253395	-0.139339	-0.0688313	FALSE	-0.134572	-0.291604	-0.0703893	FALSE	FALSE
904	EML1	F8W717;O00423;G3V3N9;G3V500;H0YJK4;H0YJY3;H0YJD8;G3V4U5;G3V3J1;G3V5C8;G3V497;G3V4H6;G3V538	Echinoderm microtubule-associated protein-like 1	FALSE	0.164143	0.0603973	0.239276	FALSE	0.161694	0.0663669	0.18295	FALSE	FALSE
905	RPL32	F8W727;P62910;D3YTB1	60S ribosomal protein L32	FALSE	-0.0537632	-0.0325241	-0.0075941	FALSE	-0.0288225	-0.167486	-0.0677764	FALSE	FALSE
906	GOLIM4	F8W785;O00461	Golgi integral membrane protein 4	FALSE	-0.197583	-0.0302654	-0.0198577	FALSE	-0.234873	-0.156526	0.0763716	FALSE	FALSE
907	RPL10	F8W7C6		FALSE	0.00604663	-0.0180644	-0.0886075	FALSE	-0.0869823	-0.104605	-0.118493	FALSE	FALSE
908	FAM162A	F8W7Q4;Q96A26;E9PH05	Protein FAM162A	FALSE	0.0343566	-0.00115369	0.0179219	FALSE	0.0680516	0.165143	0.0301477	FALSE	FALSE
909	MRE11A	F8W7U8;P49959;F5GXT0;F5H742;F5H256	Double-strand break repair protein MRE11A	FALSE	0.032383	0.00818885	-0.0894055	FALSE	0.0353424	0.124849	0.00695611	FALSE	FALSE
910	VEZT	F8W8C2;Q9HBM0;F2Z3A6	Vezatin	FALSE	-0.360527	-0.0275787	-0.0758393	FALSE	-0.0803624	-0.390558	-0.131853	FALSE	FALSE
911	RAB24	F8W8H5;Q969Q5	Ras-related protein Rab-24	FALSE	-0.0375176	-0.0441843	-0.0739702	FALSE	0.0237521	-0.0214797	-0.0136409	FALSE	FALSE
912	TIA1	F8W8I6;P31483;E5RGV5;E5RG67	Nucleolysin TIA-1 isoform p40	FALSE	0.962882	-0.0457225	-0.423488	FALSE	-0.550381	-0.0729976	-0.561204	FALSE	FALSE
913	TGOLN2	J3KQ45;F8W8W7;O43493	Trans-Golgi network integral membrane protein 2	FALSE	-0.232023	0.0264842	-0.192662	FALSE	-0.284388	-0.154324	-0.144307	FALSE	FALSE
914	TOMM5	F8W8Z9;Q8N4H5;H3BUX3;H0YFG9	Mitochondrial import receptor subunit TOM5 homolog	FALSE	0.0236102	-0.00230647	0.113034	FALSE	0.0388576	-0.00748258	0.162864	FALSE	FALSE
915	RTN4	F8W914	Reticulon	FALSE	0.0522768	-0.310107	0.475604	FALSE	0.422233	-0.267716	0.1551	FALSE	FALSE
916	IGF2BP2	F8W930;Q9Y6M1	Insulin-like growth factor 2 mRNA-binding protein 2	FALSE	-0.00241131	-0.082975	-0.0837374	FALSE	-0.118774	-0.0234683	-0.128425	FALSE	FALSE
917	GAPVD1	F8W9S7;Q14C86;B4DGD8;C9IZ08;B0QZ65;H0Y7I9;C9IZX9;A0A0A0MQV8;H0Y4E7	GTPase-activating protein and VPS9 domain-containing protein 1	FALSE	-0.216518	0.087994	-0.135475	FALSE	-0.229112	-0.0436245	0.13641	FALSE	FALSE
918	CCDC93	F8W9X7;Q567U6	Coiled-coil domain-containing protein 93	FALSE	0.0943712	0.0134507	0.0662614	FALSE	0.160017	0.0680296	0.0665029	FALSE	FALSE
919	CLASP1	F8WA11;Q7Z460;H0Y5T1;C9J151;C9JP76	CLIP-associating protein 1	FALSE	-0.0609089	0.0723766	-0.129813	FALSE	-0.0361412	-0.1149	-0.0123541	FALSE	FALSE
920	MTMR1	F8WA39;Q13613;Q8NEC6;H0YDX3;E9PIH9	Myotubularin-related protein 1	FALSE	-0.223778	-0.0775165	0.0190614	FALSE	-0.161218	0.0054782	-0.1038	FALSE	FALSE
921	DDX31	F8WAJ0;Q9H8H2	Probable ATP-dependent RNA helicase DDX31	FALSE	0.0773797	0.0645252	-0.100484	FALSE	-0.239958	0.0249568	0.0975636	FALSE	FALSE
922	PRKD1	F8WBA3;Q15139;H0Y5M6;H0YHL5;J3KMW1;C9JDA4;E7ET86;Q00532;Q8IVW4;Q9NRP7	Serine/threonine-protein kinase;Serine/threonine-protein kinase D1	FALSE	-0.264183	0.161137	-0.495471	FALSE	-0.78344	-0.387804	-0.660381	FALSE	FALSE
923	TM4SF1	F8WF27;F8WBG6;P30408	Transmembrane 4 L6 family member 1	FALSE	0.0574156	0.0661102	-0.366299	FALSE	0.0479571	0.374412	0.0227421	FALSE	FALSE
924	COMMD2	F8WBW1;Q86X83;F8WC41	COMM domain-containing protein 2	FALSE	0.0375931	-0.0382957	-0.261379	FALSE	0.0851527	0.0422042	-0.2587	FALSE	FALSE
925	TBC1D10A	F8WCD1;Q9BXI6;H7C471;H0Y5R9;B5MD46;H7C1Q1;F8W9Y7;H0Y2U5	TBC1 domain family member 10A	FALSE	0.411969	0.0936019	0.29066	FALSE	0.402504	0.515955	0.620778	FALSE	FALSE
926	ARPC4-TTLL3;ARPC4	F8WCF6;P59998;F8WDD7;A0A0A6YYG9;H7C0A3;R4GN08;F8WE39	Actin-related protein 2/3 complex subunit 4	FALSE	-0.114832	-0.00187429	0.102322	FALSE	0.0807941	-0.030548	0.153398	FALSE	FALSE
927	ZNF687	F8WCX2;Q8N1G0	Zinc finger protein 687	FALSE	-0.29752	-0.143916	-0.214759	FALSE	-0.405337	-0.305912	-0.457752	FALSE	FALSE
928	TRMT61B	F8WDR2;Q9BVS5	tRNA (adenine(58)-N(1))-methyltransferase, mitochondrial	FALSE	-0.0116171	-1.12704	0.729444	FALSE	0.768671	-0.961994	-0.00877371	FALSE	FALSE
929	MYO5A	F8WE88;Q9Y4I1;A0A087WY00;F8W6H6;E7ERV5	Unconventional myosin-Va	FALSE	-0.00859516	-0.0553345	0.00115369	FALSE	0.400866	0.152837	0.250629	FALSE	FALSE
930	DGCR14	F8WEF8;Q96DF8	Protein DGCR14	FALSE	0.112767	-0.0395596	0.0321008	FALSE	0.18574	-0.0179219	-0.00446544	FALSE	FALSE
931	CPSF6	F8WJN3;Q16630;F8W084	Cleavage and polyadenylation specificity factor subunit 6	FALSE	0.0694272	-0.0382957	-0.149489	FALSE	-0.125085	-0.0464212	-0.20063	FALSE	FALSE
932	NDUFV1	G3V0I5;P49821;B4DE93;E9PMX3;H0YE81;E9PQP1;E9PPS5;E9PJL9;H0YD04;E9PLC6;E9PPR0;E9PPD6	NADH dehydrogenase [ubiquinone] flavoprotein 1, mitochondrial	FALSE	-0.0388509	-0.044604	0.194717	FALSE	0.0959919	-0.0330882	0.176071	FALSE	FALSE
933	DPP3	G3V1D3;G3V180;Q9NY33;E9PQ14;E9PNX5;E9PPK9;E9PKK8	Dipeptidyl peptidase 3	FALSE	0.00590296	-0.0370307	0.121148	FALSE	0.0790196	-0.132774	-0.000865357	FALSE	FALSE
934	FTH1	G3V192;P02794;G3V1D1;E9PPQ4;E9PRK8;E9PKY7	Ferritin;Ferritin heavy chain;Ferritin heavy chain, N-terminally processed	FALSE	0.054779	0.350099	0.819423	FALSE	0.926227	0.396555	1.21907	FALSE	FALSE
935	GSDMD	G3V1A6;P57764;E9PIB2;E9PQ48;E9PNZ0;E9PQR9;H0YDB0	Gasdermin-D	FALSE	-0.172197	-0.324119	-0.397201	FALSE	-0.339418	-0.321813	-0.170694	FALSE	FALSE
936	API5	G3V1C3;Q9BZZ5;H0YER7;E9PQK6	Apoptosis inhibitor 5	FALSE	0.0231844	0.0894055	-0.120686	FALSE	-0.0706029	0.13435	0.0522665	FALSE	FALSE
937	TJP1	G3V1L9;Q07157;A0A087X0K9;G5E9E7;H0Y3R8;H0YKB1;H0YLT6	Tight junction protein ZO-1	FALSE	0.233643	0.275001	0.136191	FALSE	0.452701	0.495064	0.418176	FALSE	FALSE
938	FCF1	G3V5S9;G3V1S4;Q9Y324	rRNA-processing protein FCF1 homolog	FALSE	0.0874628	-0.247077	0.0176369	FALSE	-0.0340569	-0.090718	-0.173895	FALSE	FALSE
939	ZC3H14	G3V256;Q6PJT7;G3V5I6;H0YJA2;H0YJ87;A0A087WTC9;G3V3R9;G3V3Y4;G3V411	Zinc finger CCCH domain-containing protein 14	FALSE	-0.0536734	0.0808812	-0.102171	FALSE	-0.142513	0.0625049	-0.120617	FALSE	FALSE
940	NFKBIA	G3V2A2;G3V3I4;P25963	NF-kappa-B inhibitor alpha	FALSE	0.470719	0.414749	0.123666	FALSE	0.443925	0.529406	0.371292	FALSE	FALSE
941	TRAPPC6B	G3V2H7;Q86SZ2	Trafficking protein particle complex subunit 6B	FALSE	-0.0469509	0.0398442	-0.113988	FALSE	0.0648829	0.0705877	0.141335	FALSE	FALSE
942	DNAL1	G3V2M0;Q4LDG9;G3V5I4;H0YM28;G3V424	Dynein light chain 1, axonemal	FALSE	-0.0984747	0.0625501	0.068602	FALSE	0.0177794	-0.0441843	0.154008	FALSE	FALSE
943	CCNK	G3V2Q3;G3V5E1;O75909;G3V235	Cyclin-K	FALSE	0.0441843	0.0311056	-0.0423082	FALSE	-0.0760978	-0.0655723	-0.135666	FALSE	FALSE
944	ATP6V1D	G3V2S6;Q9Y5K8;H0YJH8;H0YJS0;G3V2V6;G3V559;H0YJ55	V-type proton ATPase subunit D	FALSE	0.0526941	0.0598107	-0.0075651	FALSE	0.0373119	-0.0877344	0.0705574	FALSE	FALSE
945	ACYP1	G3V2U7;P07311	Acylphosphatase;Acylphosphatase-1	FALSE	0.339137	0.00023085	-0.313172	FALSE	0.290188	0.49151	-0.148869	FALSE	FALSE
946	STAT2	G3V319		FALSE	-0.0551416	-0.253142	0.100036	FALSE	-0.0297648	-0.311271	-0.0695647	FALSE	FALSE
947	METTL17	G3V4P2;G3V3X6;G3V353;G3V4H5;Q9H7H0	Methyltransferase-like protein 17, mitochondrial	FALSE	-0.0503381	0.294314	-0.637805	FALSE	-0.0912639	0.0913715	-0.323543	FALSE	FALSE
948	SNW1	G3V3A4;Q13573;G3V4X8;G3V5R3	SNW domain-containing protein 1	FALSE	0.0241778	0.0402595	-0.0999428	FALSE	-0.060638	0.0938637	-0.0304067	FALSE	FALSE
949	CNIH1	G3V5P8;G3V3B2;G3V4K0;O95406	Protein cornichon homolog 1	FALSE	0.00201836	0.0161764	0.0368901	FALSE	0.157302	0.0918327	0.138267	FALSE	FALSE
950	DCAF8	G3V3G9;V9GY54;Q5TAQ9	DDB1- and CUL4-associated factor 8	FALSE	-0.069573	-0.15043	-0.178045	FALSE	-0.166276	0.0156659	-0.115433	FALSE	FALSE
951	KLC1	G3V3H3;G3V5R9;G3V2E7;F8W6L3;E7EVH7;Q07866;G5E9S8;G3V2P7;H0YG16;H0YJU9;H0YJL0;H0YJT3;H0YGB8	Kinesin light chain 1	FALSE	0.0380147	0.102682	0.153805	FALSE	0.332164	0.191986	0.330175	FALSE	FALSE
952	LTBP2	G3V3X5;Q14767;G3V511	Latent-transforming growth factor beta-binding protein 2	FALSE	0.325041	-0.2444	0.332737	FALSE	0.325732	-0.376402	0.0741676	FALSE	FALSE
953	ENTPD5	H0YJH1;G3V4I0;O75356	Ectonucleoside triphosphate diphosphohydrolase 5	FALSE	-0.154121	-0.0543623	0.0340748	FALSE	-0.0281162	-0.0194884	-0.0531113	FALSE	FALSE
954	GSKIP	G3V4I5;Q9P0R6;G3V368	GSK3-beta interaction protein	FALSE	-0.651813	-0.24817	0.0216219	FALSE	-0.0598107	-0.356482	0.115347	FALSE	FALSE
955	VIPAS39	G3V4K3;Q9H9C1;G3V549	Spermatogenesis-defective protein 39 homolog	FALSE	-0.0441516	-0.0579701	0.0163537	FALSE	0.00762609	-0.0277203	0.0199016	FALSE	FALSE
956	AREL1	G3V506;O15033;H0YJK5;G3V2B5	Apoptosis-resistant E3 ubiquitin protein ligase 1	FALSE	-0.3359	-0.00360224	0.375735	FALSE	0.258579	-0.196481	0.191607	FALSE	FALSE
957	DDX24	G3V529;Q9GZR7;F5GYL3;A0A087WXU8	ATP-dependent RNA helicase DDX24	FALSE	0.133695	0.513934	0.0790196	FALSE	0.125387	0.549747	0.357345	FALSE	FALSE
958	FAM177A1	G3V583;Q8N128	Protein FAM177A1	FALSE	0.216734	0.472109	0.515006	FALSE	0.904812	0.737783	0.893518	FALSE	FALSE
959	CTAGE5;MIA2	G3V599;O15320;Q96PC5;Q96RT6;Q86UF2;G3V5K6;G3V3C4	cTAGE family member 5;Melanoma inhibitory activity protein 2	FALSE	-0.0375768	0.0601115	0.0094905	FALSE	0.179129	-0.00432161	0.0182204	FALSE	FALSE
960	FLVCR2	G3V5P5;Q9UPI3	Feline leukemia virus subgroup C receptor-related protein 2	FALSE	-0.0862317	0.305164	-0.131092	FALSE	-0.00962596	0.518949	0.185015	FALSE	FALSE
961	CDK2;CDK3	G3V5T9;P24941;E7ESI2;Q00526;K7EJ83	Cyclin-dependent kinase 2;Cyclin-dependent kinase 3	FALSE	0.585924	-0.120352	0.0946415	FALSE	0.847596	-0.0961269	-0.10608	FALSE	FALSE
962	SMEK1	G3V5Z3;Q6IN85;H0YIY8;G3V5A2;H0YJN6;G3V4R3;G3V231	Serine/threonine-protein phosphatase 4 regulatory subunit 3A	FALSE	0.024887	0.112615	-0.0299857	FALSE	-0.0272191	0.00390054	0.00300393	FALSE	FALSE
963	PGF	G3XA84;P49763	Placenta growth factor	FALSE	-0.434013	-0.396927	0.101112	FALSE	-0.888221	-1.11656	-0.458382	FALSE	FALSE
964	MAP4K4	G3XAA2;E7ENQ1;H7C360;G5E948;E7EN19;E7ESS2;A0A0D9SEY1;O95819;C9J840;E7EX83;A0A0D9SG62;H7C0P6;C9J338;E7ETN6;I3L1U1;H7C3Z6;I3L2I2	Mitogen-activated protein kinase kinase kinase kinase 4	FALSE	-0.0951422	-0.0328061	-0.00637636	FALSE	-0.0293377	0.024678	0.110013	FALSE	FALSE
965	ZNF512	G3XAG1;Q96ME7	Zinc finger protein 512	FALSE	-0.0273662	-0.111298	-0.281562	FALSE	-0.181902	-0.0533894	-0.332393	FALSE	FALSE
966	LAMB1	G3XAI2;P07942;E7EPA6	Laminin subunit beta-1	FALSE	-0.232277	-0.183836	-0.184228	FALSE	-0.0762651	-0.0756011	-0.0146409	FALSE	FALSE
967	TRAM1	G3XAN4;Q15629	Translocating chain-associated membrane protein 1	FALSE	0.00733905	0.114238	0.00834346	FALSE	0.0497702	0.0826675	0.116301	FALSE	FALSE
968	SBF1	G5E933;O95248;H0Y5W8	Myotubularin-related protein 5	FALSE	0.227987	-0.236095	0.0197731	FALSE	0.0847446	-0.390888	-0.407625	FALSE	FALSE
969	NAPRT	G5E977;Q6XQN6;C9J8U2;H0YF31;H0YDA6;A0A087WUT5	Nicotinate phosphoribosyltransferase	FALSE	-0.145462	0.266542	-0.023739	FALSE	-0.158429	0.0173002	0.0916021	FALSE	FALSE
970	GPR107	G5E994;Q5VW38;U3KQD2	Protein GPR107	FALSE	0.0406821	-0.19232	0.159629	FALSE	0.0816123	-0.0927487	-0.252537	FALSE	FALSE
971	NFKBIB	I3L4X3;G5E9C2;Q15653;I3L1A4	NF-kappa-B inhibitor beta	FALSE	-0.389621	-0.265557	-0.452708	FALSE	-0.30545	-0.422341	-0.388796	FALSE	FALSE
972	SOS1	G5E9C8;Q07889	Son of sevenless homolog 1	FALSE	-0.0469956	0.00327864	-0.270243	FALSE	0.0528332	0.111773	-0.179766	FALSE	FALSE
973	ELP4	G5E9D4;Q96EB1;E9PPJ9	Elongator complex protein 4	FALSE	0.383276	-0.134615	0.0377336	FALSE	0.371503	0.042026	0.078061	FALSE	FALSE
974	MRPS22	G5E9W7;G5E9V5;P82650;H7C5L9;H7C5F2;H7C5H3;C9J5D8	28S ribosomal protein S22, mitochondrial	FALSE	0.186627	0.00258474	0.0740944	FALSE	0.0531113	0.039088	-0.0966667	FALSE	FALSE
975	ARMC8	G5E9V7;G5E9V6;Q8IUR7;C9J2I1;B7Z637;C9JAA7;H7C5B7;H7C5H2;C9J8P8;C9JBY2	Armadillo repeat-containing protein 8	FALSE	0.0285692	-0.165172	-0.0688465	FALSE	0.0116388	0.0609841	0.0759001	FALSE	FALSE
976	GIMAP4	G5E9W9;Q9NUV9;C9IZQ3	GTPase IMAP family member 4	FALSE	-0.214056	-0.0192037	-0.339108	FALSE	-0.341866	-0.088413	-0.197362	FALSE	FALSE
977	CLPTM1L	G5E9Z2;Q96KA5	Cleft lip and palate transmembrane protein 1-like protein	FALSE	-0.0536285	-0.0641931	0.0513025	FALSE	-0.00723157	-0.11023	-0.00187429	FALSE	FALSE
978	CELF1	G5EA30;Q92879;E9PQK4;E9PSH0;E9PKU1;E9PKA1;F5H4Y5;F5H0D8	CUGBP Elav-like family member 1	FALSE	0.168257	-0.0309716	-0.0939406	FALSE	-0.0379026	-0.0596322	-0.148869	FALSE	FALSE
979	CDC27	G5EA36;P30260;I3L394;I3L2Z8;I3L328;I3L3H6;F6QPS0	Cell division cycle protein 27 homolog	FALSE	-0.12378	-0.0533894	-0.244788	FALSE	-0.0064633	0.150753	0.34672	FALSE	FALSE
980	SRGAP1	G5EA48;Q7Z6B7;O43295	SLIT-ROBO Rho GTPase-activating protein 1	FALSE	0.10916	0.0686044	0.244035	FALSE	0.252416	0.0399628	-0.0462815	FALSE	FALSE
981	MYL6	G8JLA2;B7Z6Z4;F8VPF3;F8VZU9;F8W180;F8VXL3;H0YI43		FALSE	-0.125888	0.0658081	0.0308304	FALSE	0.104471	-0.021764	0.200415	FALSE	FALSE
982	HNRNPH1	G8JLB6;P31943;E9PCY7;D6RIU0;D6RBM0;D6RFM3;D6RIT2;D6RAM1;D6R9T0;D6RDU3;D6RJ04;D6RIH9;E7EQJ0;H0YB39;E5RGV0;E7EN40;D6RDL0;H0YBG7;H0YBD7;E5RGH4;H0YAQ2;D6RF17;D6R9D3;E5RJ94	Heterogeneous nuclear ribonucleoprotein H;Heterogeneous nuclear ribonucleoprotein H, N-terminally processed	FALSE	0.170566	0.192447	-0.0069996	FALSE	0.00417776	0.203984	-0.0398403	FALSE	FALSE
983	USE1	M0QZE0;G8JLK1;Q9NZ43;M0QYT5	Vesicle transport protein USE1	FALSE	-0.120232	-0.0272956	0.0483757	FALSE	-0.0196383	-0.163241	0.037488	FALSE	FALSE
984	BLOC1S1	G8JLQ3;P78537	Biogenesis of lysosome-related organelles complex 1 subunit 1	FALSE	0.00389003	0.345106	-0.192315	FALSE	-0.392554	0.3485	0.0457739	FALSE	FALSE
985	NELFCD;TH1L	X6RLT1;H0UI80;Q8IXH7	Negative elongation factor C/D	FALSE	0.17645	0.0506817	-0.000995803	FALSE	0.140648	0.243318	-0.109695	FALSE	FALSE
986	DPM1	Q5QPK2;H0Y368;O60762;Q5QPJ9	Dolichol-phosphate mannosyltransferase subunit 1	FALSE	0.175173	0.0004906	-0.0574367	FALSE	0.145482	0.129923	-0.00259452	FALSE	FALSE
987	DAB2IP	H0Y3A3;Q5VWQ8;F6R503;F8WA47	Disabled homolog 2-interacting protein	FALSE	0.535456	0.752	0.394514	FALSE	0.772139	0.756818	0.70875	FALSE	FALSE
988	ABCA3	H0Y3H2;Q99758	ATP-binding cassette sub-family A member 3	FALSE	0.204391	0.301461	0.0801119	FALSE	0.680414	0.808488	0.621733	FALSE	FALSE
989	RBM33	H0Y3K4;Q96EV2	RNA-binding protein 33	FALSE	-0.204183	0.270974	-0.208894	FALSE	-0.436861	-0.0328061	0.445087	FALSE	FALSE
990	SIK3	J3KPC8;H0Y4E8;Q9Y2K2;H7C3X8;H0Y494;H7C038	Serine/threonine-protein kinase SIK3	FALSE	-0.250852	0.232837	-0.0386137	FALSE	-0.426393	0.143166	0.25008	FALSE	FALSE
991	PIN4	H0Y4T6;J3KMW3;H0Y8P6;H0Y610;Q9Y237	Peptidyl-prolyl cis-trans isomerase NIMA-interacting 4	FALSE	-0.0599912	-0.109561	-0.309449	FALSE	-0.301764	-0.212009	-0.374066	FALSE	FALSE
992	RABL6	H0Y4Z8;Q3YEC7;A0A0X1KG72;F2Z2T0;H0Y7H6;G3V154	Rab-like protein 6	FALSE	0.0221902	-0.00891709	-0.144521	FALSE	-0.114316	-0.00848689	-0.170951	FALSE	FALSE
993	CC2D1B	H0Y517;H7C1U3;Q5T0F9	Coiled-coil and C2 domain-containing protein 1B	FALSE	-0.210162	0.0204721	0.0652966	FALSE	0.00532812	-0.134484	0.268973	FALSE	FALSE
994	EPB41L2	H0Y5B0		FALSE	-0.19952	0.194493	-0.388714	FALSE	-0.264911	0.0642838	-0.046002	FALSE	FALSE
995	RPL36A;RPL36A-HNRNPH2	H0Y5B4;H7BZ11;J3KQN4;P83881;H7BY91;H0Y3V9;R4GN19	60S ribosomal protein L36a	FALSE	-0.141001	-0.0147838	-0.0157388	FALSE	-0.0844103	-0.202888	-0.0318186	FALSE	FALSE
996	ERGIC3	H0Y621;H0Y5K5;Q9Y282	Endoplasmic reticulum-Golgi intermediate compartment protein 3	FALSE	0.0216219	0.196343	0.121413	FALSE	0.059909	0.0476963	0.104573	FALSE	FALSE
997	ALS2	H0Y696;Q96Q42	Alsin	FALSE	0.316262	0.0717244	0.0518593	FALSE	0.506399	0.545782	-0.192952	FALSE	FALSE
998	ARFGAP3	H0Y6A0		FALSE	-0.263161	0.00884191	-0.00342325	FALSE	-0.261189	-0.0261627	0.0580373	FALSE	FALSE
999	GOLGA4	H0Y6I0;Q13439;C9JHJ5;E7EVX2;A0A087WTW2	Golgin subfamily A member 4	FALSE	-0.104201	0.0400963	-0.0739854	FALSE	-0.107337	-0.0970714	-0.123931	FALSE	FALSE
1000	SP3	H0Y6K5;H0Y7L6;Q02447	Transcription factor Sp3	FALSE	0.0280033	0.103007	-0.178796	FALSE	-0.212116	0.233278	0.0300004	FALSE	FALSE
1001	SUN1	H0Y742;H7C2K3		FALSE	0.214622	0.33388	0.272382	FALSE	0.586501	0.607683	0.598479	FALSE	FALSE
1002	CALM2;CALM1	H0Y7A7;P62158;E7ETZ0;E7EMB3;Q96HY3;G3V361;G3V226;M0QZ52;F8WBR5;G3V479;P27482;C9J7T9;P02585	Calmodulin	FALSE	-0.0140188	0.0262051	0.139339	FALSE	0.238298	0.0976717	0.274599	FALSE	FALSE
1003	RNF220	H0Y7B1;Q5TDE7;Q5TDE8;Q5VTB9	E3 ubiquitin-protein ligase RNF220	FALSE	0.203389	-0.0325241	-0.450991	FALSE	-0.307251	0.0755808	-0.535655	FALSE	FALSE
1004	SLC1A1	H0Y7R2;P43005	Amino acid transporter;Excitatory amino acid transporter 3	FALSE	-0.0205746	-0.671565	-0.526036	FALSE	-0.161556	0.431812	-0.636915	FALSE	FALSE
1005	TMEM222	H0Y870;H0Y861;Q8TDQ4;Q5SSC2;Q9H0R3;H0Y8D0	Transmembrane protein 222	FALSE	-0.130365	-0.0271541	0.119423	FALSE	-0.0100908	-0.0329472	-0.0688771	FALSE	FALSE
1006	DKFZp779K1237;PIK3CB	Q68DL0;H0Y871;P42338	Phosphatidylinositol 4,5-bisphosphate 3-kinase catalytic subunit beta isoform	FALSE	0.183709	0.028381	0.155879	FALSE	0.200755	0.109686	0.133543	FALSE	FALSE
1007	RPL22L1	H0Y8C2;C9JYQ9;Q6P5R6	60S ribosomal protein L22-like 1	FALSE	0.212383	-0.255682	-0.58827	FALSE	-0.584804	0.0836457	-0.865444	FALSE	FALSE
1008	MTCH1	H0Y8C3;Q9NZJ7	Mitochondrial carrier homolog 1	FALSE	0.276556	-0.00676478	0.0659858	FALSE	0.210514	0.124676	-0.113967	FALSE	FALSE
1009	NEDD4	H0Y8X6;P46934	E3 ubiquitin-protein ligase NEDD4	FALSE	-0.000288568	0.0192873	-0.127447	FALSE	0.0662614	0.254892	0.00808729	FALSE	FALSE
1010	CNOT6L	H0Y9Z5;Q96LI5;H0Y9C1;H0YA76	CCR4-NOT transcription complex subunit 6-like	FALSE	0.0174944	-0.188274	-0.369259	FALSE	-0.324292	-0.0150693	-0.381283	FALSE	FALSE
1011	GALNT7	H0YAH3;Q86SF2;H0YAK0;E9PBY3	Polypeptide N-acetylgalactosaminyltransferase;N-acetylgalactosaminyltransferase 7	FALSE	-0.425811	-0.398898	-0.0859407	FALSE	-0.265015	-0.485015	-0.379732	FALSE	FALSE
1012	ARHGEF10	H0YAN8;O15013;E9PB39;Q5VXI4;Q9HCE6	Rho guanine nucleotide exchange factor 10	FALSE	-0.0669713	0.0464293	-0.230855	FALSE	0.24062	0.237013	0.267635	FALSE	FALSE
1013	C14orf159	H0YB09;Q7Z3D6;A0A0C4DGD4;H0YB62;E5RIL4;A0A0C4DGD8;E5RJ62;E5RIU5;E5RK56;E5RFT5;E5RGP9;E5RFZ6;E5RGN8;E5RJ87;H0YB11	UPF0317 protein C14orf159, mitochondrial	FALSE	0.018919	0.0757024	-0.0258231	FALSE	-0.0446872	0.168204	0.0758545	FALSE	FALSE
1014	BNIP3L	H0YBC7;O60238	BCL2/adenovirus E1B 19 kDa protein-interacting protein 3-like	FALSE	-0.350762	-0.124593	-0.399388	FALSE	-0.0400815	0.142799	0.147921	FALSE	FALSE
1015	ASCC1	H0YE76;H0YCB3;Q8N9N2;H0YER2;E9PM82;E9PR40	Activating signal cointegrator 1 complex subunit 1	FALSE	0.2529	0.0598859	0.129217	FALSE	0.203514	-0.054779	0.059946	FALSE	FALSE
1016	TKFC;DAK	H0YCY6;Q3LXA3;I3L252;E9PJG8	Bifunctional ATP-dependent dihydroxyacetone kinase/FAD-AMP lyase (cyclizing);ATP-dependent dihydroxyacetone kinase;FAD-AMP lyase (cyclizing)	FALSE	-0.203602	-0.13711	-0.222313	FALSE	-0.196128	-0.254836	0.0109191	FALSE	FALSE
1017	CD44	H0YD13;P16070;H0Y2P0;H0YE40;H0YDW7;H0YCV9;H0Y5E4;E9PKC6;Q86UZ1;H0YDX6;H0YD17;J3KN83	CD44 antigen	FALSE	0.345169	-0.31603	0.531069	FALSE	0.842858	0.136173	0.0843491	FALSE	FALSE
1018	GEMIN2	H0YDP6;H0YEL0;O14893;H0YCF4;G5EA29	Gem-associated protein 2	FALSE	0.0565835	-0.0197731	0.00547185	FALSE	-0.0221706	0.0625652	0.0920018	FALSE	FALSE
1019	EMC7	H0YDT8;Q9NPA0;H0YDX2	ER membrane protein complex subunit 7	FALSE	-0.16288	-0.0673634	0.0632268	FALSE	0.0258793	-0.123931	0.106249	FALSE	FALSE
1020	PPP5C	H0YDU8;P53041;A8MU39;M0R196;A0A087WY80;E7EU14	Serine/threonine-protein phosphatase;Serine/threonine-protein phosphatase 5	FALSE	0.102994	0.00109687	-0.0914791	FALSE	0.0136409	0.0264402	-0.117296	FALSE	FALSE
1021	MYCT1	H0YDV5;Q8N699	Myc target protein 1	FALSE	0.0333701	0.41179	0.0258793	FALSE	0.293959	0.422056	0.446993	FALSE	FALSE
1022	CWF19L2	H0YE03;H7C3G7;Q2TBE0	CWF19-like protein 2	FALSE	-0.151394	-0.362442	-0.20405	FALSE	-0.03934	-0.488721	-0.0220482	FALSE	FALSE
1023	PDDC1	H0YE25;H0YF25;Q8NB37;H0YER3;E9PQD8;E9PLI5	Parkinson disease 7 domain-containing protein 1	FALSE	-0.00526099	0.022786	0.0954519	FALSE	0.221197	0.0627008	0.163462	FALSE	FALSE
1024	SSSCA1	H0YEB6;O60232;G3V1B8;E9PK41;H0YEK1	Sjoegren syndrome/scleroderma autoantigen 1	FALSE	0.195852	-0.103397	-0.0279985	FALSE	0.225522	-0.0487942	-0.0229004	FALSE	FALSE
1025	ZDHHC5	H0YEF4;Q9C0B5	Palmitoyltransferase;Palmitoyltransferase ZDHHC5	FALSE	0.0473988	0.107011	0.0947766	FALSE	0.19333	0.176137	0.0705271	FALSE	FALSE
1026	PICALM	H0YEF7;H0YEH1;H0YE97;H0YEY8;H0YD48		FALSE	0.032383	0.108939	-0.219001	FALSE	0.178237	0.0163807	-0.513592	FALSE	FALSE
1027	DNAJB5	Q5T657;H0YFL9;H0YH04;O75953;H7C5W0	DnaJ homolog subfamily B member 5	FALSE	0.153935	0.11352	-0.115926	FALSE	-0.25214	-0.173383	-0.217355	FALSE	FALSE
1028	CLPB	H0YGM0;Q9H078	Caseinolytic peptidase B protein homolog	FALSE	0.0304067	0.11627	0.101381	FALSE	-0.175387	0.218481	0.195104	FALSE	FALSE
1029	REXO2	H0YGR4;Q9Y3B8;H0YG54;F5GYG5;F5H784;H0YF66;F5H7P1;Q9BTR4;F5H6P8;H0YG37	Oligoribonuclease, mitochondrial	FALSE	-0.10897	-0.113434	-0.0393104	FALSE	-0.103875	-0.199625	-0.160662	FALSE	FALSE
1030	IFT81	H0YHE2;Q8WYA0	Intraflagellar transport protein 81 homolog	FALSE	-0.160185	0.00163117	0.0211954	FALSE	-0.071209	-0.371615	0.142895	FALSE	FALSE
1031	SDSL	H0YID3;Q96GA7;F8VYZ3	Serine dehydratase-like	FALSE	-0.0287048	-1.99407	2.11975	FALSE	0.531569	-2.24044	0.298744	FALSE	FALSE
1032	WDR83	H0YIE8;Q9BRX9	WD repeat domain-containing protein 83	FALSE	0.190425	0.0960362	0.0402612	FALSE	-0.121047	-0.09815	-0.142348	FALSE	FALSE
1033	FBXO21	H0YIE9;Q4G104;O94952	F-box only protein 21	FALSE	0.0180644	-0.15782	-0.647987	FALSE	-0.208878	-0.197236	-0.371615	FALSE	FALSE
1034	SAV1	H0YJ02;H0YJH0;Q9H4B6	Protein salvador homolog 1	FALSE	-0.0180889	0.0469956	-0.355202	FALSE	-0.195219	0.193833	-0.507313	FALSE	FALSE
1035	PPP2R5C	H0YJ75;Q13362;Q96B13;H0YJ49;G3V2U3;H0YJ35;H0YJU0	Serine/threonine-protein phosphatase 2A 56 kDa regulatory subunit gamma isoform	FALSE	0.391548	0.113801	0.088413	FALSE	0.42094	0.68066	0.0555913	FALSE	FALSE
1036	ABCD4	H0YJ78;O14678	ATP-binding cassette sub-family D member 4	FALSE	-0.24643	-0.0835197	-0.12246	FALSE	-0.184867	-0.269751	-0.213627	FALSE	FALSE
1037	UBR7	H0YJM2;Q8N806;H0YJA0;G3V3Q6;H0YJY4;G3V2G3;E9PCJ7	Putative E3 ubiquitin-protein ligase UBR7	FALSE	0.158725	0.0317396	-0.238783	FALSE	0.0989585	0.243199	-0.0852887	FALSE	FALSE
1038	LYSMD2	H0YK98;Q8IV50	LysM and putative peptidoglycan-binding domain-containing protein 2	FALSE	-0.141923	-0.0170667	-0.280159	FALSE	-0.456009	-0.0723116	-0.0976108	FALSE	FALSE
1039	DUT	H0YNW5;H0YKC5;P33316;A0A0C4DGL3;H0YMM5;H0YNJ9;H0YKI0;H0YMP1	Deoxyuridine 5-triphosphate nucleotidohydrolase, mitochondrial	FALSE	0.158725	0.292846	-0.173384	FALSE	-0.0563712	0.212584	0.0871049	FALSE	FALSE
1040	USP3	H0YLB7;H0YKU8;Q6JHV3;H0YMI4;Q9Y6I4;H0YM72	Ubiquitin carboxyl-terminal hydrolase;Ubiquitin carboxyl-terminal hydrolase 3	FALSE	-0.00601413	0.460072	-0.246892	FALSE	-0.0440177	0.174589	-0.0174944	FALSE	FALSE
1041	NDUFAF1	H0YL22;Q9Y375;H0YNN4;H0YNB7	Complex I intermediate-associated protein 30, mitochondrial	FALSE	0.242938	0.197435	-0.152468	FALSE	-0.12422	0.0484719	-0.0585243	FALSE	FALSE
1042	ANKRD17	H0YM23;O75179;H0YLQ3	Ankyrin repeat domain-containing protein 17	FALSE	-0.0894208	0.0611196	-0.169939	FALSE	-0.112506	-0.210264	-0.0732718	FALSE	FALSE
1043	PCK2	H0YM31;Q16822;A0A0A0MS74;H0YML5;B4DW73;H0YMU6;H0YMY3;H0YNG4;H0YMA5	Phosphoenolpyruvate carboxykinase [GTP], mitochondrial	FALSE	0.0415234	-0.513086	0.119555	FALSE	0.245009	-0.197111	-0.0766959	FALSE	FALSE
1044	EIF2AK4	H0YME5;Q9P2K8	Eukaryotic translation initiation factor 2-alpha kinase 4	FALSE	0.064469	-0.165301	-0.138172	FALSE	0.0749164	-0.0258793	-0.106214	FALSE	FALSE
1045	RPS27L	H0YMV8;Q71UM5;C9JLI6;C9J1C5	40S ribosomal protein S27;40S ribosomal protein S27-like	FALSE	-0.126707	0.0192581	-0.0461463	FALSE	-0.154747	-0.0945063	-0.0473988	FALSE	FALSE
1046	CINP	H0YN33;Q9BW66;H0YKY0	Cyclin-dependent kinase 2-interacting protein	FALSE	-0.00965501	-0.169797	-0.0459079	FALSE	-0.0312825	-0.117695	-0.227864	FALSE	FALSE
1047	CHST14	H0YN65;Q8NCH0	Carbohydrate sulfotransferase 14	FALSE	-0.460489	-0.309642	-0.218179	FALSE	-0.437604	-0.547351	-0.332622	FALSE	FALSE
1048	C15orf57	H0YN78;Q9BV29;H0YLN5;H0YM19;H0YLI5;H0YMC0	Uncharacterized protein C15orf57	FALSE	-0.344666	-1.31609	0.665029	FALSE	0.135404	-1.2433	-0.110764	FALSE	FALSE
1049	SPPL2A	H0YNA7;Q8TCT8	Signal peptide peptidase-like 2A	FALSE	-0.265431	-0.0395596	-0.0463548	FALSE	0.0316775	-0.146786	-0.0110662	FALSE	FALSE
1050	GLCE	H0YNP1;O94923	D-glucuronyl C5-epimerase	FALSE	0.132511	0.183966	0.159629	FALSE	0.316262	0.0962367	0.0144121	FALSE	FALSE
1051	CERS2	Q5SZE1;H0YNU7;Q96G23;Q5SZE3;H0YKH6;H0YLQ6;Q5SZE4;Q5SZE2	Ceramide synthase 2	FALSE	0.112767	-0.0127832	-0.0830495	FALSE	0.0822938	0.115332	-0.077243	FALSE	FALSE
1052	AKR7A2	H3BLU7;O43488;Q8NHP1;H7C5H7;O95154	Aflatoxin B1 aldehyde reductase member 2	FALSE	-0.0725283	-0.0199154	-0.0634845	FALSE	-0.0876874	-0.0458623	0.0427094	FALSE	FALSE
1053	SRPK1	H3BLV9;Q96SB4;A8MPP7;A8MPY5;E7ETV6;Q9UPE1;H0Y932;H7C2I2;D6RBF8;D6RBM8	SRSF protein kinase 1	FALSE	-0.00988741	0.00166005	-0.0184396	FALSE	0.0437644	0.00416096	-0.130667	FALSE	FALSE
1054	DDX17	H3BLZ8;Q92841;A0A0U1RQJ0	Probable ATP-dependent RNA helicase DDX17	FALSE	0.0193461	0.0609992	-0.0636655	FALSE	-0.0460271	0.067954	-0.0439044	FALSE	FALSE
1055	NUB1	H3BM14;H3BM74;Q9Y5A7;C9JRT6;F8WDB6;C9J7X7	NEDD8 ultimate buster 1	FALSE	0.104471	0.00636186	-0.0434526	FALSE	0.201759	0.145669	-0.066537	FALSE	FALSE
1056	ARL2BP	H3BM52;Q9Y2Y0;H3BU49	ADP-ribosylation factor-like protein 2-binding protein	FALSE	0.275484	0.370601	-0.0753528	FALSE	0.212756	0.272141	0.0693308	FALSE	FALSE
1057	ZFAND6	H3BM82;Q6FIF0	AN1-type zinc finger protein 6	FALSE	-0.0310761	0.0638766	-0.2043	FALSE	-0.0527154	-0.0297002	-0.185486	FALSE	FALSE
1058	SPNS1	H3BR82;H3BMF4;Q9H2V7;H3BPQ9;H3BT44	Protein spinster homolog 1	FALSE	-0.0976099	0.0839056	0.340733	FALSE	0.252173	-0.0426443	0.320396	FALSE	FALSE
1059	GGA2;GGA3	H3BMM6;Q9UJY4;A0A087WYN2;H3BPI3;J3QRP3	ADP-ribosylation factor-binding protein GGA2	FALSE	-0.505206	-0.290306	-0.422346	FALSE	-0.23099	-0.201132	-0.274053	FALSE	FALSE
1060	RNPS1	H3BV80;H3BMM9;H3BTC0;Q15287;H3BPG5;H3BMS0	RNA-binding protein with serine-rich domain 1	FALSE	-0.200233	-0.249991	-0.529927	FALSE	-0.388884	-0.176578	-0.337083	FALSE	FALSE
1061	TSC2	H3BMQ0;P49815;H3BQK4;C9JX95	Tuberin	FALSE	0.0989585	0.0249275	0.0515809	FALSE	-0.12688	-0.0786098	0.0458335	FALSE	FALSE
1062	FAM192A;NIP30	H3BSY6;H3BP64;H3BUL4;H3BMX9;Q9GZU8;H3BQQ6;H3BTI2;H3BTP8;Q6P4H7;H3BSF0;H3BN22;H3BU93;H3BPH9;H3BPF9;H3BNK9	Protein FAM192A	FALSE	-0.168479	0.0149077	-0.100995	FALSE	-0.305521	0.0078987	-0.200379	FALSE	FALSE
1063		H3BN98;H3BPJ2;Q15041		FALSE	-0.163543	-0.1125	0.0444641	FALSE	-0.141287	-0.136323	-0.0629506	FALSE	FALSE
1064	CLCN7	H3BNG8;P51798;I3L470;H0Y2M6	H(+)/Cl(-) exchange transporter 7	FALSE	-0.281527	-0.323774	0.144177	FALSE	-0.115832	-0.248899	-0.0702519	FALSE	FALSE
1065	CMC2	H3BQQ1;H3BNN8;H3BTB6;Q9NRP2	COX assembly mitochondrial protein 2 homolog	FALSE	0.131063	0.0645704	-0.143134	FALSE	0.116498	0.121769	-0.0824301	FALSE	FALSE
1066	COQ9	H3BNT2;O75208;H3BPY0;H3BPC6;H3BSJ5;H3BPW3;H3BVA5;H3BRC0	Ubiquinone biosynthesis protein COQ9, mitochondrial	FALSE	0.0560285	0.00430565	-0.210179	FALSE	0.0071955	0.235807	-0.0543623	FALSE	FALSE
1067	MPHOSPH6	H3BNT4;Q99547;H3BNK8;H3BU96;H3BSB3	M-phase phosphoprotein 6	FALSE	0.0071955	0.015695	-0.248691	FALSE	-0.185064	0.0522516	-0.168	FALSE	FALSE
1068	TBC1D24	H3BNU1;Q9ULP9;A0A0D9SFR5;H3BQ06;H3BV07	TBC1 domain family member 24	FALSE	-0.0124608	-0.215989	0.0357647	FALSE	0.0617071	-0.0330882	-0.137766	FALSE	FALSE
1069	TMC7	H3BNW8;Q7Z402	Transmembrane channel-like protein;Transmembrane channel-like protein 7	FALSE	0.249263	0.328489	0.235605	FALSE	0.215492	-0.119024	0.0885615	FALSE	FALSE
1070	PHKG2	H3BP07;H3BTW6;J3KNN3;P15735;H3BTI9;H3BN16	Phosphorylase b kinase gamma catalytic chain, liver/testis isoform	FALSE	-0.455792	0.104372	-0.186837	FALSE	-0.576153	-0.496207	-0.139862	FALSE	FALSE
1071	TRAPPC2L	H3BP13;A0A0B4J294;Q9UL33;H3BPN3;A0A0B4J286;H3BUK6	Trafficking protein particle complex subunit 2-like protein	FALSE	-0.0415805	-0.268913	0.0392788	FALSE	0.319849	-0.109695	-0.0186342	FALSE	FALSE
1072	HEXA	H3BS10;H3BP20;P06865;H3BTD4;H3BU85;A0A087WUJ7;H3BRP6;A0A087WTY2;H3BVH8;H3BT62;H3BQ04	Beta-hexosaminidase;Beta-hexosaminidase subunit alpha	FALSE	-0.0693459	0.0589989	0.116631	FALSE	-0.115879	-0.144438	0.0752312	FALSE	FALSE
1073	COQ7	H3BP28;Q99807	5-demethoxyubiquinone hydroxylase, mitochondrial	FALSE	-0.195335	0.184457	-0.206961	FALSE	-0.387091	0.216267	0.138664	FALSE	FALSE
1074	RNF40	H3BP71;O75150;H3BQ99;H3BUL6;I3L332;H3BS50;A0A087WTK2	E3 ubiquitin-protein ligase BRE1B	FALSE	0.0423642	-0.00633393	-0.157608	FALSE	-0.0968846	-0.0112094	-0.247563	FALSE	FALSE
1075	MPI	H3BPB8;P34949;F5GX71;H3BPM5;H3BT46;H3BMZ9;H3BPP3;H3BP57;H3BT48;H3BUZ9;H3BPU7;H3BU66;H3BQX0;H3BNY8;B4DYB8;H3BUG1;H3BN01	Mannose-6-phosphate isomerase	FALSE	-0.155213	0.0156221	-0.172522	FALSE	-0.272036	-0.1153	-0.0402612	FALSE	FALSE
1076	FUS	H3BPE7;P35637;H3BNZ4	RNA-binding protein FUS	FALSE	0.0651587	0.200465	-0.112506	FALSE	-0.224418	0.0820108	-0.0514417	FALSE	FALSE
1077	HAGH	H3BPK3;Q16775;H3BPQ4;H3BQW8;H3BV79	Hydroxyacylglutathione hydrolase, mitochondrial	FALSE	0.0207689	0.0563562	-0.0127082	FALSE	0.248413	0.202506	0.194675	FALSE	FALSE
1078	TUBGCP4	H3BPU4;Q9UGJ1;H3BQY4	Gamma-tubulin complex component 4	FALSE	0.180403	-0.052555	-0.226139	FALSE	-0.0424717	0.266316	-0.209141	FALSE	FALSE
1079	AMFR	H3BQM3;H3BSK3;Q9UKV5	E3 ubiquitin-protein ligase AMFR	FALSE	0.262313	-0.0473988	-0.185802	FALSE	0.216734	0.069891	-0.173127	FALSE	FALSE
1080	ZNF598	H3BQQ2;Q86UK7;H3BR87	Zinc finger protein 598	FALSE	0.32262	-0.0100637	0.101785	FALSE	0.238787	0.166632	0.0353722	FALSE	FALSE
1081	NUBP2	H3BQR2;Q9Y5Y2;B7Z6P0;H3BRE1;H3BNF0;H3BNS4	Cytosolic Fe-S cluster assembly factor NUBP2	FALSE	-0.00096693	-0.165558	-0.176088	FALSE	0.0102069	-0.08882	-0.146655	FALSE	FALSE
1082	GSPT1	H3BR35;P15170;H3BSV8	Eukaryotic peptide chain release factor GTP-binding subunit ERF3A	FALSE	-0.028028	0.0260729	-0.137537	FALSE	-0.0462952	-0.0395596	-0.130272	FALSE	FALSE
1083	DCTN5	H3BR94;Q9BTE1;H3BUD2;H3BS05	Dynactin subunit 5	FALSE	-0.0367182	-0.159242	-0.0525209	FALSE	-0.044226	-0.219463	-0.2444	FALSE	FALSE
1084	TRIM59	H3BRJ5;C9J614;F5GZP3;Q8IWR1	Tripartite motif-containing protein 59	FALSE	0.141956	0.188167	-0.251487	FALSE	0.0433445	0.365425	0.237677	FALSE	FALSE
1085	ZNF771	I3L3L5;H3BRY2;Q7L3S4	Zinc finger protein 771	FALSE	-0.268295	-0.794603	-1.13476	FALSE	-0.896496	-0.704429	-1.50259	FALSE	FALSE
1086	CIRH1A	H3BSH7;Q969X6;A0A0J9YXV4;A0A0J9YWM9;H3BPD7;I3L4T9;A0A0J9YWK2	Cirhin	FALSE	-0.0300299	0.0438541	-0.213186	FALSE	-0.359731	-0.1595	-0.338225	FALSE	FALSE
1087	HAPLN3	H3BTH8;Q96S86	Hyaluronan and proteoglycan link protein 3	FALSE	0.209641	0.546646	0.888539	FALSE	0.338681	0.349088	0.694882	FALSE	FALSE
1088	E2F4	H3BTM3;H3BVE4;Q16254	Transcription factor E2F4	FALSE	-0.120937	-0.2587	-0.578607	FALSE	-0.485499	-0.217231	-0.535157	FALSE	FALSE
1089	TMEM231	H3BTN6;Q9H6L2	Transmembrane protein 231	FALSE	0.27453	-0.100036	-0.101304	FALSE	0.450697	0.244189	0.117365	FALSE	FALSE
1090	STX16;STX16-NPEPL1	Q96NX8;H3BU86;O14662;F8W9Z6;B7ZBM8;B7ZBM4;B7ZBM5;E9PND6;H0YEW0	Syntaxin-16	FALSE	-0.1031	-0.028852	-0.0580223	FALSE	-0.0995099	-0.172872	-0.032383	FALSE	FALSE
1091	GABARAP	I3L3J4;H6UMI1;O95166	Gamma-aminobutyric acid receptor-associated protein	FALSE	-0.321189	-0.102457	-0.100716	FALSE	-0.13473	-0.315682	-0.0993625	FALSE	FALSE
1092	SAP130	H7BXF5;Q9H0E3	Histone deacetylase complex subunit SAP130	FALSE	-0.0455803	0.0388212	-0.167296	FALSE	-0.0843185	-0.0167816	-0.146525	FALSE	FALSE
1093	ESYT2	H7BXI1;A0A087WXU3;A0FGR8	Extended synaptotagmin-2	FALSE	0.588037	0.432649	0.330444	FALSE	0.877666	0.877288	0.653537	FALSE	FALSE
1094	ABCB6	H7BXK9;Q9NP58	ATP-binding cassette sub-family B member 6, mitochondrial	FALSE	0.00748258	0.294473	0.0856966	FALSE	0.123269	0.176952	0.447721	FALSE	FALSE
1095	SETD2	H7BXT4;Q9BYW2;H7BZ93;C9JG86;H7C3H4	Histone-lysine N-methyltransferase SETD2	FALSE	-0.0614658	-0.103531	-0.283457	FALSE	-0.152003	-0.111432	-0.154194	FALSE	FALSE
1096	DHX30	H7BXY3;Q7L2E3	Putative ATP-dependent RNA helicase DHX30	FALSE	-0.197451	-0.0304067	-0.286639	FALSE	-0.352529	-0.120219	-0.271426	FALSE	FALSE
1097	KALRN	H7BXZ5;J3QSW6;O60229;C9IZQ6;H7C1X7	Kalirin	FALSE	-0.0400667	0.174605	-0.0490987	FALSE	0.515712	0.260342	-0.0893626	FALSE	FALSE
1098	NUPL1	Q5JRG1;H7BYF2;Q9BVL2	Nucleoporin p58/p45	FALSE	0.254594	-0.0382957	-0.0264402	FALSE	-0.0710271	-0.271784	-0.237931	FALSE	FALSE
1099	SMARCAL1	H7BYI2;Q9NZC9;C9JHQ1;H7C1I3;H7C051	SWI/SNF-related matrix-associated actin-dependent regulator of chromatin subfamily A-like protein 1	FALSE	0.137766	0.29527	-0.226037	FALSE	0.327572	0.520914	-0.0989585	FALSE	FALSE
1100	CIT	H7BYJ3;O14578	Citron Rho-interacting kinase	FALSE	0.709996	0.123324	-0.0784723	FALSE	0.821792	1.31883	0.0961442	FALSE	FALSE
1101	PHYKPL	H7BYK2;Q8IUZ5	5-phosphohydroxy-L-lysine phospho-lyase	FALSE	-0.326462	0.0735906	0.172488	FALSE	-0.012519	-0.195726	0.315056	FALSE	FALSE
1102	SP140L	H7BYP4;U5Y3L1;Q9H930	Nuclear body protein SP140-like protein	FALSE	-0.173661	-0.0321008	-0.102698	FALSE	-0.0637409	0.140905	-0.168	FALSE	FALSE
1103	PRKAR1B	H7BYW5;P31321;C9JSK5	cAMP-dependent protein kinase type I-beta regulatory subunit	FALSE	-0.0219948	-0.0626744	-0.337813	FALSE	-0.516223	0.0415953	-0.424922	FALSE	FALSE
1104	P4HB	H7BZ94;H0Y3Z3;I3L398;I3L0S0;I3NI03;I3L4M2;I3L514;I3L1Y5		FALSE	-0.243404	-0.295605	0.392867	FALSE	-0.0223024	-0.830904	-0.0432045	FALSE	FALSE
1105	PDIA3	H7BZJ3		FALSE	-0.0174755	-0.0652966	0.0551957	FALSE	0.0104934	-0.0776532	-0.00977712	FALSE	FALSE
1106	SLMAP	H7BZK0;Q14BN4;H7C5G9;H7BZW9;H7C3M8;B7Z863;B7Z964	Sarcolemmal membrane-associated protein	FALSE	0.00705194	0.0602619	0.394624	FALSE	0.212134	0.11221	0.408704	FALSE	FALSE
1107	CNOT11	H7C0C7;Q9UKZ1	CCR4-NOT transcription complex subunit 11	FALSE	-0.196492	0.195054	-0.116833	FALSE	-0.356439	0.139538	-0.0999011	FALSE	FALSE
1108	TRAPPC12;CGI-87	H7C0T3;A0A0G2JQW1;A0A0J9YXQ9;Q53QD4;Q8WVT3;H0Y550;H7C0K3;H7C1E5	Trafficking protein particle complex subunit 12	FALSE	-0.0103087	0.151122	-0.0187318	FALSE	0.0603241	0.0542725	-0.0119249	FALSE	FALSE
1109	RALGAPA2	H7C1F9;Q2PPJ7;H7BZA8;A0A087WYA8;H0YJ04;H0YJB5	Ral GTPase-activating protein subunit alpha-2	FALSE	0.104337	0.24542	-0.12444	FALSE	0.101919	0.461561	0.101629	FALSE	FALSE
1110	APOO	H7C1U8;Q9BUR5;A0A0J9YWW6;G3V1B6	Apolipoprotein O	FALSE	0.0718999	-0.000144262	0.108357	FALSE	0.1149	0.0438541	0.0495316	FALSE	FALSE
1111	TMEM168	H7C268;Q9H0V1	Transmembrane protein 168	FALSE	-0.294332	0.226054	0.185867	FALSE	0.0322419	-0.292311	0.281965	FALSE	FALSE
1112	NAGK	H7C286;E9PPU6		FALSE	-0.0174609	-0.0146409	0.325847	FALSE	0.336512	-0.0282862	0.354593	FALSE	FALSE
1113	ART4	H7C2G2;Q93070;Q3KZ30	NAD(P)(+)--arginine ADP-ribosyltransferase;Ecto-ADP-ribosyltransferase 4	FALSE	-0.37131	-0.213627	-0.189647	FALSE	-0.508198	-0.156655	-0.439464	FALSE	FALSE
1114	EPB41L1	H7C2K6		FALSE	0.330903	1.14484	1.15439	TRUE	1.22928	1.31018	2.00903	FALSE	TRUE
1115	EBNA1BP2	H7C2Q8;Q99848	Probable rRNA-processing protein EBP2	FALSE	0.137504	0.0922325	-0.187001	FALSE	-0.217155	0.0854202	-0.178364	FALSE	FALSE
1116	MITD1	H7C3Q6;Q8WV92;B8ZZL5	MIT domain-containing protein 1	FALSE	-0.175224	-0.0691522	-0.136521	FALSE	0.00360224	-0.0532504	-0.0714881	FALSE	FALSE
1117	OSBPL10	H7C487;Q9BXB5	Oxysterol-binding protein;Oxysterol-binding protein-related protein 10	FALSE	-0.286867	-0.263034	-0.0144267	FALSE	-0.0347809	-0.596458	-0.328951	FALSE	FALSE
1118	LZTFL1	H7C488;Q9NQ48	Leucine zipper transcription factor-like protein 1	FALSE	-0.254875	-0.146655	0.0695647	FALSE	0.0119249	-0.214995	0.0305898	FALSE	FALSE
1119	ATP11B	H7C4W6;Q9Y2G3;H0Y854;H7C4E6	Phospholipid-transporting ATPase;Probable phospholipid-transporting ATPase IF	FALSE	-0.648372	0.026543	-0.269338	FALSE	0.587749	0.482553	0.00708658	FALSE	FALSE
1120	SF1	H7C561;H7C0N4		FALSE	-0.0531344	-0.0729976	0.0261627	FALSE	-0.156901	-0.195096	-0.0947766	FALSE	FALSE
1121	IAH1	H7C5G1;Q2TAA2;C9JDY4;C9J5J2;C9JE02	Isoamyl acetate-hydrolyzing esterase 1 homolog	FALSE	0.0533894	-0.0847446	-0.0556213	FALSE	0.0289934	-0.0581086	-0.125122	FALSE	FALSE
1122	GCOM1;MYZAP	H8Y6P7;P0CAP1;H0YCD3;H3BTD5	Myocardial zonula adherens protein	FALSE	0.607863	0.779967	0.0465609	FALSE	0.935309	1.04549	0.598413	FALSE	FALSE
1123	SEPN1	H9KV50;Q9NZV5	Selenoprotein N	FALSE	0.313826	0.180266	0.335255	FALSE	0.478817	0.439579	0.47349	FALSE	FALSE
1124	USP16	H9KVB6;Q9Y5T5	Ubiquitin carboxyl-terminal hydrolase 16	FALSE	0.52677	-0.396488	0.0699771	FALSE	0.912113	-0.171463	-0.376179	FALSE	FALSE
1125	FYTTD1	H9KVD1;Q96QD9	UAP56-interacting factor	FALSE	-0.309234	0.139967	0.0265876	FALSE	-0.0565212	0.0979959	0.17454	FALSE	FALSE
1126	GIGYF2	I1E4Y6;Q6Y7W6;E7ESB6;C9JHW1;F8WCD5;C9JPV7;C9JXQ0;C9J0V6;C9JHT0;C9JRZ2;C9JH18;C9JH78;C9IYH5;C9JW88	PERQ amino acid-rich with GYF domain-containing protein 2	FALSE	-0.0251917	-0.00676478	-0.0819802	FALSE	-0.0336581	-0.0411028	-0.0835197	FALSE	FALSE
1127	TMEM189-UBE2V1;UBE2V1	I3L0A0;Q13404;G3V2F7;A0A0A0MSL3;E5RIF1;D6RG00;H0YBX6	Ubiquitin-conjugating enzyme E2 variant 1	FALSE	0.14483	-0.113967	-0.0468465	FALSE	0.073409	-0.0183493	-0.143263	FALSE	FALSE
1128	hCG_1984214;MRPS17	I3L0E3;Q9Y2R5;E9PE17	28S ribosomal protein S17, mitochondrial	FALSE	0.0531113	0.0361412	0.0621217	FALSE	-0.0729835	0.0703756	0.0250156	FALSE	FALSE
1129	DDX19A	I3L0H8;Q9NUU7;H3BTB3	ATP-dependent RNA helicase DDX19A	FALSE	-0.0841808	-0.0668125	-0.0645855	FALSE	-0.0957895	-0.051024	-0.0444641	FALSE	FALSE
1130	RNF167	I3L0L6;Q9H6Y7;I3L2Y3;K7EN24;I3L462	E3 ubiquitin-protein ligase RNF167	FALSE	-0.025133	0.395473	0.14952	FALSE	-0.0527902	-0.121148	0.0792951	FALSE	FALSE
1131	NSF	I3L0N3;P46459;I3L0L3;K7EQD6;I3L338;I3L4Q9	Vesicle-fusing ATPase	FALSE	0.0302654	0.0786703	-0.0138876	FALSE	0.0475384	0.0942024	0.130776	FALSE	FALSE
1132	TBC1D16	I3L0U9;I3L4T6;I3L4U4;I3L0V9;Q8TBP0	TBC1 domain family member 16	FALSE	-0.3893	-0.218347	-0.117787	FALSE	-0.661068	-0.755742	-0.578697	FALSE	FALSE
1133	MPDU1	I3L1D2;J3QS48;I3L295;J3KT75;J3QW43;J3QRD5;O75352;J3KSI4;I3L405;I3L261;I3L4E0;J3KTK8;J3QQZ4	Mannose-P-dolichol utilization defect 1 protein	FALSE	0.045443	0.104356	0.0126402	FALSE	0.0871912	0.154667	0.0164974	FALSE	FALSE
1134	SLC25A11	I3L1P8;Q02978	Mitochondrial 2-oxoglutarate/malate carrier protein	FALSE	0.0677764	0.0671527	0.0147838	FALSE	0.0237521	0.153527	0.104418	FALSE	FALSE
1135	PCYT2	I3L1R7;Q99447;I3L1L9;I3L2Q1;I3L1C4;I3L3V9;I3L1F9;I3L102	Ethanolamine-phosphate cytidylyltransferase	FALSE	-0.124676	-0.141433	-0.13914	FALSE	-0.082912	-0.0951818	-0.15069	FALSE	FALSE
1136	DERL2	I3L1T3;Q9GZP9	Derlin-2	FALSE	-0.355719	0.0581275	0.14952	FALSE	-0.157415	-0.219958	0.230855	FALSE	FALSE
1137	GEMIN4	I3L2C7;P57678	Gem-associated protein 4	FALSE	-0.0929094	-0.134747	-0.105163	FALSE	0.0549179	-0.250355	-0.13014	FALSE	FALSE
1138	DVL2	I3L2N2;O14641;I3L0Z8;I3L2W9	Segment polarity protein dishevelled homolog DVL-2	FALSE	0.0129262	-0.0775165	-0.313011	FALSE	-0.165855	-0.111699	-0.306029	FALSE	FALSE
1139	EIF5A;EIF5AL1	I3L397;I3L504;P63241;Q6IS14;F8WCJ1;C9J7B5;C9J4W5;Q9GZV4	Eukaryotic translation initiation factor 5A;Eukaryotic translation initiation factor 5A-1;Eukaryotic translation initiation factor 5A-1-like	FALSE	-0.0584279	-0.0717627	0.00504062	FALSE	-0.0310909	-0.185867	-0.0619835	FALSE	FALSE
1140	RPS15A	I3L3P7;P62244;I3L246;H3BV27;H3BT37;I3L303;H3BVC7	40S ribosomal protein S15a	FALSE	0.0152121	0.134857	-0.0659893	FALSE	-0.127983	0.0166142	-0.285225	FALSE	FALSE
1141	TMEM256-PLSCR3;PLSCR3	I3L3X5;Q9NRY6;I3L161;I3NI29	Phospholipid scramblase 3	FALSE	0.265677	0.198659	0.382391	FALSE	0.703367	0.530031	0.562836	FALSE	FALSE
1142	CHMP6	I3L4A1;Q96FZ7;I3L3E4;I3L4G8	Charged multivesicular body protein 6	FALSE	0.0143553	0.0270868	-0.16822	FALSE	-0.218179	0.141844	-0.0792928	FALSE	FALSE
1143	LCMT1	I3L4A2;Q9UIC8;I3L2Q8	Leucine carboxyl methyltransferase 1	FALSE	-0.0878407	-0.0669502	-0.0624748	FALSE	-0.0747145	-0.136716	-0.341758	FALSE	FALSE
1144	BAIAP2	I3L4C2;Q9UQB8;I3L4A3;I3L125;I3L327;I3L1C8;I3L2M4;B4DWA1;I3L526;I3L3C6	Brain-specific angiogenesis inhibitor 1-associated protein 2	FALSE	0.195474	0.135063	-0.0337172	FALSE	0.245131	0.31784	0.0260141	FALSE	FALSE
1145	DHODH	I3NI32;Q02127;J3QRQ3;I3L449;J3QRJ4	Dihydroorotate dehydrogenase (quinone), mitochondrial	FALSE	0.147437	0.114644	0.0265876	FALSE	-0.443615	0.0633187	-0.125122	FALSE	FALSE
1146	KDM2A	I3VM54;Q9Y2K7	Lysine-specific demethylase 2A	FALSE	0.00432161	0.0570914	-0.372356	FALSE	-0.151106	0.230702	-0.313478	FALSE	FALSE
1147	ANK2	I6L894;Q01484;E9PHW9;E9PCH6;B7Z651;A0A0U1RQN6;D6RHE1;H0Y931	Ankyrin-2	FALSE	-0.432669	0.419334	0.340391	FALSE	-0.151683	0.573274	0.830896	FALSE	FALSE
1148	INTS2	J3KMZ7;Q9H0H0	Integrator complex subunit 2	FALSE	0.0110662	-0.127633	-0.0862776	FALSE	-0.0600513	-0.220825	-0.124063	FALSE	FALSE
1149	DPF2	J3KMZ8;Q92785;E9PN04;H0YEI1	Zinc finger protein ubi-d4	FALSE	-0.0724524	-0.0227584	-0.165176	FALSE	-0.183982	-0.012068	-0.265197	FALSE	FALSE
1150	KIAA0368;ECM29	J3KN16;Q5VYK3;R4GMY1;F6XAQ5;R4GMY3	Proteasome-associated protein ECM29 homolog	FALSE	0.0728604	0.0961133	-0.0205892	FALSE	-0.00137121	0.091679	0.083875	FALSE	FALSE
1151	PSMD9	J3KN29;O00233;F5H5V4;F5GX23;F5H7X1;F5H169	26S proteasome non-ATPase regulatory subunit 9	FALSE	0.000865357	-0.0439044	-0.0487703	FALSE	0.117828	-0.0214797	-0.0988238	FALSE	FALSE
1152	TBC1D8B	J3KN75;Q0IIM8;D6RFZ2;H0Y552	TBC1 domain family member 8B	FALSE	-0.184802	-0.0840643	0.298072	FALSE	-0.288611	-0.487383	0.348207	FALSE	FALSE
1153	OXA1L	S4R3Q9;J3KNA0;Q15070;E7EVY0;C9JC63	Mitochondrial inner membrane protein OXA1L	FALSE	0.0149265	-0.141694	-0.149265	FALSE	-0.159815	-0.0114956	-0.377735	FALSE	FALSE
1154	CCS	J3KNF4;O14618;E9PP76;E9PK03	Copper chaperone for superoxide dismutase;Superoxide dismutase [Cu-Zn]	FALSE	-0.552855	0.21068	0.0132121	FALSE	-0.625511	-0.29537	0.55858	FALSE	FALSE
1155	CEP290	J3KNF5;O15078;A0A0A0MS86;F8VS29;F8W097;S4R322	Centrosomal protein of 290 kDa	FALSE	0.0781999	-0.0458623	-0.0169353	FALSE	0.072586	-0.0342157	-0.166972	FALSE	FALSE
1156	CYB5B	J3KNF8;O43169;H3BUX2;D6RFH4;J3QR91	Cytochrome b5 type B	FALSE	0.064607	0.140237	0.122209	FALSE	0.205518	0.130002	0.266507	FALSE	FALSE
1157	SPIRE1	J3KNG6;Q08AE8;K7EMJ7;C9JYR7	Protein spire homolog 1	FALSE	0.0130692	-0.117296	0.0169241	FALSE	-0.157769	-0.100709	-0.0989585	FALSE	FALSE
1158	DDX41	J3KNN5;Q9UJV9	Probable ATP-dependent RNA helicase DDX41	FALSE	-0.178894	0.0839362	0.0896337	FALSE	0.00504062	-0.126709	0.107508	FALSE	FALSE
1159	BRAP	J3KNN7;Q7Z569	BRCA1-associated protein	FALSE	-0.0412687	-0.0236102	-0.296191	FALSE	-0.121173	-0.0465609	-0.346872	FALSE	FALSE
1160	PARVA	J3KNQ4;Q9NVD7;E9PS97	Alpha-parvin	FALSE	-0.0130722	-0.044604	0.0411028	FALSE	0.169027	-0.0284277	0.0647364	FALSE	FALSE
1161	STX2	J3KNU7;P32856	Syntaxin-2	FALSE	-0.0245312	0.175941	0.391438	FALSE	0.27011	0.0808964	0.514759	FALSE	FALSE
1162	SRSF2	J3QL05;J3KP15;Q01130	Serine/arginine-rich splicing factor 2	FALSE	0.333882	0.280335	-0.218061	FALSE	0.0399806	0.269095	-0.0600474	FALSE	FALSE
1163	ANKRD46	J3KP26;Q86W74	Ankyrin repeat domain-containing protein 46	FALSE	-0.156965	-0.263756	-0.223542	FALSE	-0.136839	0.0460122	0.0840738	FALSE	FALSE
1164	RBM7	J3KPD3;Q9Y580;G3V1T9;F5H606;I3L521;F5GXV8;F5GY08	RNA-binding protein 7	FALSE	0.0409625	0.128235	-0.0751096	FALSE	0.0718999	0.129513	-0.00273852	FALSE	FALSE
1165	HDAC7	J3KPH8;Q8WUI4;H0YH91;A0A087WYQ4	Histone deacetylase;Histone deacetylase 7	FALSE	-0.14401	0.134936	-0.163203	FALSE	-0.194575	-0.255682	-0.0117819	FALSE	FALSE
1166	DNAJB12	V9GYN7;J3KPS0;Q9NXW2;V9GY70	DnaJ homolog subfamily B member 12	FALSE	-0.163026	-0.0801119	-0.161137	FALSE	0.0179219	-0.144177	-0.137504	FALSE	FALSE
1167	PHB2	J3KPX7;Q99623;F5GY37;F5GWA7;F5H3X6;F5H0C5;F5H2D2;U3KPZ5	Prohibitin-2	FALSE	-0.00878384	0.0412835	0.0949116	FALSE	-0.0153305	0.00361125	0.118821	FALSE	FALSE
1168	OLA1	J3KQ32;Q9NTK5;C9JCJ9;C9JTK6	Obg-like ATPase 1	FALSE	0.00561557	-0.0582472	-0.0340274	FALSE	-0.000476168	-0.068602	-0.105678	FALSE	FALSE
1169	TBC1D8	J3KQ40;O95759	TBC1 domain family member 8	FALSE	-0.110916	-0.119555	-0.0964218	FALSE	0.0912598	0.170865	0.0618422	FALSE	FALSE
1170	PTRH2	J3KQ48;Q9Y3E5	Peptidyl-tRNA hydrolase 2, mitochondrial	FALSE	0.00920383	-0.111833	-0.138108	FALSE	-0.141732	-0.0340748	-0.205142	FALSE	FALSE
1171	RELN	J3KQ66;P78509	Reelin	FALSE	-1.45724	0.260791	-0.560217	FALSE	-2.08375	-1.3966	-0.532467	FALSE	FALSE
1172	SUMF2	J3KQJ1;Q8NBJ7;E9PBT8;C9JL30;A8MXB9;C9J660;J3QT17;H7C3B2;F8WA42;F8WEX5;E9PG02;F8WEV7;F8WES7	Sulfatase-modifying factor 2	FALSE	-0.132151	-0.063641	0.157691	FALSE	-0.0164828	-0.172488	0.0617067	FALSE	FALSE
1173	TBCD	J3KR97;Q9BTW9;A0A0J9YWI5;A0A0J9YVR1;I3L439;I3L163;I3L4D2;I3L1S3;I3L3H4;I3L131;I3L143;I3L0V3;I3L500;I3L120;A0A0J9YXU4;A0A0J9YVU1;A0A0J9YYG2	Tubulin-specific chaperone D	FALSE	0.0506062	-0.0776532	-0.0262932	FALSE	0.166458	0.117052	-0.146134	FALSE	FALSE
1174	SMG1	J3KRA9;Q96Q15;H3BQN7	Serine/threonine-protein kinase SMG1	FALSE	0.138421	0.0182058	-0.0613755	FALSE	-0.020677	0.0621585	-0.230818	FALSE	FALSE
1175	COPZ2	J3QLS7;J3KRJ9;Q9P299	Coatomer subunit zeta-2	FALSE	-0.160073	0.0374288	0.295018	FALSE	0.173511	-0.157173	0.459933	FALSE	FALSE
1176	MAP3K3	J3KRN4;J3QRB6;Q99759	Mitogen-activated protein kinase kinase kinase 3	FALSE	-0.201808	-0.0485152	-0.685222	FALSE	-0.329287	-0.334339	-0.283092	FALSE	FALSE
1177	DCXR	J3KS22;Q7Z4W1;J3QS36;J3QL34;J3KRZ4;J3KSZ5;J3QS45;J3QRQ2	L-xylulose reductase	FALSE	0.316146	-0.0206267	-0.273134	FALSE	0.0677764	0.305806	-0.162081	FALSE	FALSE
1178	TMEM199	J3KS81;Q8N511	Transmembrane protein 199	FALSE	-0.171726	-0.293488	-0.00962596	FALSE	-0.209595	-0.427392	-0.100036	FALSE	FALSE
1179	ZNF521	J3KSZ4;J3QRW6;H7BYU6;Q96K83	Zinc finger protein 521	FALSE	-0.270069	0.0375472	-0.359101	FALSE	-0.445539	-0.0611541	-0.119821	FALSE	FALSE
1180	NUP85	J3KT10;Q9BW27;J3QL54;J3QLV0;F5H0W7;J3QLD4;J3KRC0;J3QLH0;J3KS87;J3QS63;J3KTC7;J3QL91;J3KSH3	Nuclear pore complex protein Nup85	FALSE	0.12446	0.0179428	-0.032433	FALSE	-0.0490539	0.109312	-0.073409	FALSE	FALSE
1181	DDX5	J3KTA4;P17844;J3KRZ1;J3QSF1;J3QRQ7;J3KRX8;J3QR02;X6RLV5;J3QRN5	Probable ATP-dependent RNA helicase DDX5	FALSE	-0.0576769	0.00283046	-0.154458	FALSE	-0.271618	-0.090447	-0.188148	FALSE	FALSE
1182	RPL19	J3QR09;J3KTE4;P84098;J3QL15	Ribosomal protein L19;60S ribosomal protein L19	FALSE	-0.000880312	-0.00848689	-0.0862929	FALSE	-0.0796915	-0.055751	-0.129481	FALSE	FALSE
1183	SRSF1	J3KTL2;Q07955;J3QQV5;J3KSW7;J3KSR8	Serine/arginine-rich splicing factor 1	FALSE	0.251689	0.360657	-0.333334	FALSE	-0.0525209	0.305129	-0.0687396	FALSE	FALSE
1184	CHERP	J3QK89;Q8IWX8	Calcium homeostasis endoplasmic reticulum protein	FALSE	0.0915306	0.0280427	-0.147761	FALSE	-0.138315	0.124582	-0.0812033	FALSE	FALSE
1185	AKT2	J3QKW1;M0R0P9;P31751;M0R275;J3QLS6;C9JHS6	RAC-beta serine/threonine-protein kinase	FALSE	-0.0971469	-0.078883	-0.153158	FALSE	-0.0549167	-0.19497	-0.269512	FALSE	FALSE
1186	SNRPN;SNRPB	J3QLE5;P63162;P14678;J3KRY3;S4R3P3	Small nuclear ribonucleoprotein-associated protein N;Small nuclear ribonucleoprotein-associated proteins B and B	FALSE	0.0731347	0.0212333	-0.0918327	FALSE	-0.126344	0.0332299	-0.129085	FALSE	FALSE
1187	MRPS23	J3QLR8;Q9Y3D9	28S ribosomal protein S23, mitochondrial	FALSE	-0.0168185	-0.0346383	0.152768	FALSE	0.0207689	0.0351061	0.0482481	FALSE	FALSE
1188	MRPS7	J3QLS3;Q9Y2R9;J3QKW2;J3QQS1;J3KSI8	28S ribosomal protein S7, mitochondrial	FALSE	-0.076402	0.0607132	0.0745054	FALSE	0.00331439	0.0205014	0.115816	FALSE	FALSE
1189	NIP7	J3QLW7;Q9Y221;J3QRD6;J3QRR4	60S ribosome subunit biogenesis protein NIP7 homolog	FALSE	0.0806577	-0.15095	-0.11641	FALSE	-0.065944	0.0807438	-0.174406	FALSE	FALSE
1190	RPL18	J3QQ67;Q07020;G3V203;H0YHA7;F8VUA6;F8VYV2;A0A075B7A0;F8VXR6	60S ribosomal protein L18	FALSE	-0.0550966	0.0242231	-0.0648269	FALSE	-0.0603822	-0.0311128	-0.0773797	FALSE	FALSE
1191	TRAPPC8	J3QQJ5;Q9Y2L5;J3KSL8;J3QSA1;J3QR00	Trafficking protein particle complex subunit 8	FALSE	0.00389003	-0.10742	-0.0561162	FALSE	0.204391	0.0689373	-0.0221902	FALSE	FALSE
1192	LIPG	J3QQQ0;Q9Y5X9;B4DTR8	Endothelial lipase	FALSE	0.140517	-0.391328	0.601316	FALSE	-0.833927	-1.46718	-1.014	FALSE	FALSE
1193	ICAM2	J3QQR8;J3QQX6;J3QRQ1;P13598;J3QRT5;J3QKR4	Intercellular adhesion molecule 2	FALSE	-0.125415	-0.122739	0.0994972	FALSE	0.179384	-0.101381	0.111212	FALSE	FALSE
1194	YTHDC1	J3QR07;Q96MU7	YTH domain-containing protein 1	FALSE	-0.160331	-0.0588014	-0.177963	FALSE	-0.0979496	-0.309293	-0.340163	FALSE	FALSE
1195	OGFOD3	J3QRG1;Q6PK18;K7ENS7;J3QLI8	2-oxoglutarate and iron-dependent oxygenase domain-containing protein 3	FALSE	-0.0148931	-0.0681893	0.0592168	FALSE	0.000721167	-0.0313952	-0.101247	FALSE	FALSE
1196	CDKN2A	J3QRG6;P42771;K7ES20;K7ENC6;G3XAG3;P42772	Cyclin-dependent kinase inhibitor 2A	FALSE	-0.218128	-0.202261	1.29625	FALSE	1.64219	-0.602267	0.78262	FALSE	FALSE
1197	MYL12A;MYL12B	J3QRS3;P19105;O14950;J3KTJ1	Myosin regulatory light chain 12A;Myosin regulatory light chain 12B	FALSE	-0.189351	-0.238787	0.0601858	FALSE	0.092884	-0.266157	-0.0137838	FALSE	FALSE
1198	ZNF207	J3QRS9;X6R4W8;O43670;J3KS31;J3QS27;J3KTL1;J3KRB6;J3KRW6;H0Y3M2	BUB3-interacting and GLEBS motif-containing protein ZNF207	FALSE	0.110898	0.0871049	-0.0622338	FALSE	-0.095512	0.0872735	-0.00158609	FALSE	FALSE
1199	HELZ	J3QS41;P42694;A0A075B6R3;J3QRR8	Probable helicase with zinc finger domain	FALSE	-0.133321	0.117725	-0.127652	FALSE	-0.283053	0.033924	-0.139077	FALSE	FALSE
1200	RSL1D1	J3QSV6;O76021;I3L3U9;I3L3C4;I3L234;I3L1A3	Ribosomal L1 domain-containing protein 1	FALSE	0.0894982	0.0470403	-0.137172	FALSE	-0.244497	-0.0297002	-0.289126	FALSE	FALSE
1201	BAG1	J3QTA2;Q99933;C9JYK5	BAG family molecular chaperone regulator 1	FALSE	-0.122334	0.0263667	0.0287106	FALSE	-0.181346	-0.0301242	-0.0606008	FALSE	FALSE
1202	C17orf75	J9JIC5;Q9HAS0;J3KRR1;K7EII1;K7ERX0;J3QKQ1;K7EIQ2	Protein Njmu-R1	FALSE	0.0601858	0.100314	-0.0736665	FALSE	-0.0717244	0.00834846	-0.0957219	FALSE	FALSE
1203	TMCO1	J9JIE6;Q9UM00;J3KS45;J3KTQ7;J3QQY2	Transmembrane and coiled-coil domain-containing protein 1	FALSE	0.79427	0.00504381	-0.539394	FALSE	0.311038	0.167102	-0.369941	FALSE	FALSE
1204	RWDD4	K4DI92;Q6NW29;D6R9C7;D6RCM5;D6RDH6;E7EV43	RWD domain-containing protein 4	FALSE	0.0437644	-0.106616	-0.0223904	FALSE	0.108357	-0.163241	-0.0950467	FALSE	FALSE
1205	CUL4B	K4DI93;Q13620	Cullin-4B	FALSE	-0.212568	-0.337882	-0.265501	FALSE	-0.519425	-0.533763	-0.510253	FALSE	FALSE
1206	CLUH	K7EIG1;O75153;I3L2B0;I3L318;Q9Y5I4	Clustered mitochondria protein homolog	FALSE	-0.147522	0.0273809	-0.0849763	FALSE	-0.258477	-0.105678	-0.196859	FALSE	FALSE
1207	KATNAL2	K7EM02;K7EIJ8;Q8IYT4	Katanin p60 ATPase-containing subunit A-like 2	FALSE	-0.0980113	-0.0539454	0.0820213	FALSE	-0.0661857	-0.16877	0.0697395	FALSE	FALSE
1208	SMAD4	K7EIU8;Q13485;K7EL18;K7EIJ2;K7ENG8;K7ES96	Mothers against decapentaplegic homolog;Mothers against decapentaplegic homolog 4	FALSE	0.143132	-0.090447	-0.302742	FALSE	-0.0820108	0.0270868	-0.3667	FALSE	FALSE
1209	STX10	K7ELY2;K7EIY4;Q5U8S2;O60499;F6RTM7;K7EQ84;K7EK75;K7EPP9;X6R2W0	Syntaxin-10	FALSE	0.00575927	0.00205008	0.054779	FALSE	0.164014	-0.0213376	0.166276	FALSE	FALSE
1210	RNF126	K7EIY6;Q9BV68;U3KQF4	E3 ubiquitin-protein ligase RNF126	FALSE	-0.0925094	-0.196985	0.220454	FALSE	-0.113348	-0.183963	0.300484	FALSE	FALSE
1211	LONP1	K7EJE8;K7EKE6;P36776;K7ER27;K7ER56;K7ERR6	Lon protease homolog, mitochondrial	FALSE	0.0391384	0.0319609	-0.0520122	FALSE	-0.0271309	0.0743499	-0.00129784	FALSE	FALSE
1212	SPC24	K7EJH0;K7EMX1;Q8NBT2;K7EJV2;K7ESQ2;K7ERQ7;A0A0A0MSN0	Kinetochore protein Spc24	FALSE	0.193583	-0.184344	-0.180021	FALSE	-0.00804377	0.84019	0.221405	FALSE	FALSE
1213	DAZAP1	K7EQ02;K7EQ55;K7EK33;Q96EP5	DAZ-associated protein 1	FALSE	0.0377336	0.0748209	-0.0824842	FALSE	-0.170199	0.0739095	-0.0399806	FALSE	FALSE
1214	STAT5A	K7EK35;P42229;K7EIF9;K7EM17;C9JVV6	Signal transducer and activator of transcription;Signal transducer and activator of transcription 5A	FALSE	-0.00621696	0.303757	-0.208744	FALSE	-0.118179	0.253584	0.126943	FALSE	FALSE
1215	TCF3	K7EPS2;K7EKB9;K7ERZ7;P15923;K7EJN4;K7EK65;A0A0A0MTS0;K7EMM4;K7ENH8;A0A0A0MRB7;X6REB3	Transcription factor E2-alpha	FALSE	0.158854	0.120043	-0.109001	FALSE	0.012068	0.106684	-0.0810669	FALSE	FALSE
1216	PPL	K7EKI8;O60437;K7EQ71	Periplakin	FALSE	2.36748	1.40224	0.583519	TRUE	2.86738	3.01894	1.45431	FALSE	TRUE
1217	PPP1R12C	K7EL81;Q9BZL4;K7ER83	Protein phosphatase 1 regulatory subunit 12C	FALSE	-0.151474	0.167896	0.1396	FALSE	0.154194	-0.0272956	0.180397	FALSE	FALSE
1218	DPY19L3	K7ELG1;K7ELH8;Q6ZPD9	Probable C-mannosyltransferase DPY19L3	FALSE	-0.466576	-0.236829	-0.126785	FALSE	-0.676365	-0.720191	-0.363788	FALSE	FALSE
1219	PRKCSH	K7ELL7;P14314;K7EPW7;K7EKX1;K7EJ70;K7EIP3	Glucosidase 2 subunit beta	FALSE	-0.0800422	0.0203551	0.0223323	FALSE	-0.0381841	-0.0758749	0.044345	FALSE	FALSE
1220	ATF7	K7ELQ4;P17544;K7ESA4	Cyclic AMP-dependent transcription factor ATF-7	FALSE	0.0751903	0.112615	-0.12301	FALSE	-0.13714	0.459596	-0.482229	FALSE	FALSE
1221	TMEM205	K7EM09;K7EPR0;K7ELQ9;Q6UW68	Transmembrane protein 205	FALSE	-0.0404821	0.132183	0.244522	FALSE	0.182311	0.146308	0.3876	FALSE	FALSE
1222	EIF1	K7EM18;P41567;K7EQP2	Eukaryotic translation initiation factor 1	FALSE	-0.053868	-0.00100953	-0.11009	FALSE	0.0136409	-0.196985	-0.131985	FALSE	FALSE
1223	PIGN	K7EQ07;K7EMD7;K7EPN0;K7ESH9;K7EQG0;O95427;K7EID9	GPI ethanolamine phosphate transferase 1	FALSE	-0.137616	-0.0282862	0.312317	FALSE	0.0263043	-0.137766	0.00092362	FALSE	FALSE
1224	GID4	K7ENE2;Q8IVV7;K7ELH7;K4DI96	Glucose-induced degradation protein 4 homolog	FALSE	-0.0950189	0.0232405	-0.232837	FALSE	-0.139379	0.00688362	-0.246955	FALSE	FALSE
1225	TPM4	K7ENT6;K7ERG3		TRUE	1.66757	2.20244	2.39819	TRUE	2.89974	2.48819	3.27998	FALSE	TRUE
1226	HSPB6	K7EP04;O14558	Heat shock protein beta-6	FALSE	0.177344	0.0494121	-0.130981	FALSE	0.0404015	-0.107554	-0.301588	FALSE	FALSE
1227	STK11	K7EP59;Q15831;K7EMR0;K7EQN8	Serine/threonine-protein kinase STK11	FALSE	0.0683269	-0.197614	-0.310093	FALSE	-0.0603672	-0.0592168	-0.392317	FALSE	FALSE
1228	UBE2S	K7EPJ1;Q16763	Ubiquitin-conjugating enzyme E2 S	FALSE	0.382723	0.214274	-0.777171	FALSE	-0.038347	0.377557	-0.329181	FALSE	FALSE
1229	HAUS5	K7EQ61;O94927	HAUS augmin-like complex subunit 5	FALSE	0.0892269	0.035594	-0.0115589	FALSE	0.0329472	0.181542	-0.0791562	FALSE	FALSE
1230	KIAA0100	Q08E86;K7EQ86;Q14667	Protein KIAA0100	FALSE	0.229342	0.0302803	0.203264	FALSE	0.525267	0.320828	0.264079	FALSE	FALSE
1231	USP32	K7EQL6;Q8NFA0;K7EN13	Ubiquitin carboxyl-terminal hydrolase;Ubiquitin carboxyl-terminal hydrolase 32	FALSE	-0.168658	-0.031254	-0.158542	FALSE	0.110898	0.0652948	-0.0380147	FALSE	FALSE
1232	TRMT1	K7EQQ8;Q9NXH9;K7EQY6;K7ENI9;K7ERR5;K7EQU7	tRNA (guanine(26)-N(2))-dimethyltransferase	FALSE	0.0394192	-0.274411	-0.0277338	FALSE	0.0100637	-0.0630887	-0.195852	FALSE	FALSE
1233	KDSR	K7ERC8;Q06136;K7EQS7	3-ketodihydrosphingosine reductase	FALSE	0.0941009	-0.205267	-0.226004	FALSE	0.0766959	0.317642	-0.181421	FALSE	FALSE
1234	MRPL4	K7ES61;Q9BYD3;X6RAY8;K7ELQ0;K7EKI4;K7ELF1;K7EJ73	39S ribosomal protein L4, mitochondrial	FALSE	0.00432161	-0.0489336	0.0169241	FALSE	0.0641931	0.0417735	-0.0453032	FALSE	FALSE
1235	DCAKD	K7ESP4;Q8WVC6	Dephospho-CoA kinase domain-containing protein	FALSE	0.0306892	-0.185993	-0.114441	FALSE	0.00302648	-0.256286	-0.147176	FALSE	FALSE
1236	AQP1	K7N7A8;P29972	Aquaporin-1	FALSE	2.39764	3.32567	1.49876	TRUE	2.13822	3.83902	2.53016	FALSE	TRUE
1237	SLC35A4	L0R6Q1		FALSE	0.284159	0.120357	-0.151715	FALSE	0.322851	0.0814611	-0.0267293	FALSE	FALSE
1238	ASNSD1	L0R819		FALSE	-0.125856	-0.0214797	-0.111212	FALSE	-0.195533	-0.111432	-0.132116	FALSE	FALSE
1239	WIZ	M0QXA7;B9EGQ5;O95785	Protein Wiz	FALSE	0.0727232	0.224284	-0.447898	FALSE	-0.347839	0.120435	-0.268913	FALSE	FALSE
1240	COPE	M0QXB4;O14579;M0R061	Coatomer subunit epsilon	FALSE	-0.152997	-0.0127832	-0.0274103	FALSE	-0.127904	-0.234992	-0.0769695	FALSE	FALSE
1241	BCAT2	M0QZ10;M0QXF9;O15382;B3KSI3;M0QZP4;M0R2K7	Branched-chain-amino-acid aminotransferase;Branched-chain-amino-acid aminotransferase, mitochondrial	FALSE	0.0955869	-0.0635029	0.0949116	FALSE	0.146395	0.0665633	0.10869	FALSE	FALSE
1242	TXN2	M0QXH0;Q99757	Thioredoxin, mitochondrial	FALSE	-0.0637559	0.131661	0.0267293	FALSE	-0.0910949	0.133084	0.150033	FALSE	FALSE
1243	ZNF428	M0QXZ5;Q96B54	Zinc finger protein 428	FALSE	-0.0175193	0.133369	-0.413615	FALSE	-0.302635	0.270608	-0.301588	FALSE	FALSE
1244	ZC3H4	M0QY97;Q9UPT8	Zinc finger CCCH domain-containing protein 4	FALSE	0.11703	0.033289	0.00633393	FALSE	-0.159766	-0.00489684	0.1551	FALSE	FALSE
1245	SAE1	M0QYP2		FALSE	0.305562	0.318974	0.556405	FALSE	1.0446	0.651496	0.958925	FALSE	FALSE
1246	PLAUR	M0QYS6;M0R2E9;M0R0H5;M0R0Y4;M0QYR6;M0R1I2;Q03405	Urokinase plasminogen activator surface receptor	FALSE	0.246104	0.368123	0.544288	FALSE	0.71352	0.608738	0.870809	FALSE	FALSE
1247	RPL13A;RPL13a;RPL13AP3	M0QYS1;P40429;Q8J015;Q6NVV1	60S ribosomal protein L13a;Putative 60S ribosomal protein L13a protein RPL13AP3	FALSE	-0.0420854	-0.0391384	-0.0225662	FALSE	-0.0983048	-0.0918014	-0.106616	FALSE	FALSE
1248	AP2S1	M0R0N4;M0QYZ2;P53680;X6R390;M0R1S0	AP-2 complex subunit sigma	FALSE	-0.076037	0.0391473	0.0736832	FALSE	0.0329472	0.0162056	0.145063	FALSE	FALSE
1249	STAP2	M0QZ60;M0R2W4;Q9UGK3	Signal-transducing adaptor protein 2	FALSE	0.113834	-0.0119249	-0.753458	FALSE	-0.367471	0.789861	-1.26652	FALSE	FALSE
1250	EMP3	M0QZ66;P54852;M0R122;M0QXN1	Epithelial membrane protein 3	FALSE	0.556307	0.855275	0.877352	TRUE	1.2302	1.03638	1.32045	FALSE	TRUE
1251	TRAPPC5	M0QZQ8;Q8IUR0	Trafficking protein particle complex subunit 5	FALSE	-0.0838444	-0.0219061	-0.238834	FALSE	0.207143	0.179204	-0.268913	FALSE	FALSE
1252	ARHGEF1	M0QZR4;Q92888;M0QYC1;M0QYS3;M0R2C7;M0QZH8	Rho guanine nucleotide exchange factor 1	FALSE	-0.201244	-0.0576929	-0.065174	FALSE	-0.203319	-0.193456	-0.166458	FALSE	FALSE
1253	EXOSC5	M0R102;M0R050;Q9NQT4	Exosome complex component RRP46	FALSE	-0.176984	0.14221	0.0197731	FALSE	-0.17643	0.0700575	0.0327871	FALSE	FALSE
1254	CLEC11A	V9H0X6;M0R081;Q9Y240	C-type lectin domain family 11 member A	FALSE	-1.97778	1.50541	0.776862	FALSE	-1.41097	-0.547351	5.74576	FALSE	FALSE
1255	RPS5	M0R0F0;P46782;M0R0R2;M0QZN2	40S ribosomal protein S5;40S ribosomal protein S5, N-terminally processed	FALSE	0.00331439	-0.00561557	-0.0579773	FALSE	-0.0961904	-0.0462815	-0.110764	FALSE	FALSE
1256	MYO9B	M0R300;M0R0P8;Q13459;M0QZY4	Unconventional myosin-IXb	FALSE	-0.0851141	-0.0398403	0.0206267	FALSE	-0.0245459	-0.0588014	-0.0647449	FALSE	FALSE
1257	AXL	M0R0W6;P30530	Receptor protein-tyrosine kinase;Tyrosine-protein kinase receptor UFO	FALSE	-0.729435	-1.18853	-0.954222	FALSE	-0.413519	-1.04453	-1.01778	FALSE	FALSE
1258	RPL18A	M0R117;Q02543;M0R3D6;M0R1A7;M0R0P7	60S ribosomal protein L18a	FALSE	-0.023651	-0.0224743	-0.0551416	FALSE	-0.0962213	-0.105142	-0.119423	FALSE	FALSE
1259	DYRK1B;DYRK1A	M0R2X3;M0R131;Q9Y463;E7EMI5	Dual specificity tyrosine-phosphorylation-regulated kinase 1B	FALSE	-0.0715273	-0.1396	0.0364682	FALSE	0.0972062	-0.29537	-0.245739	FALSE	FALSE
1260	EMC8	M0R1B0;O43402	ER membrane protein complex subunit 8	FALSE	0.0835197	-0.0172093	0.0159257	FALSE	0.0508847	0.0803777	0.0216433	FALSE	FALSE
1261	CPT1C	M0R1F9;M0R2H6;Q8TCG5	Carnitine O-palmitoyltransferase 1, brain isoform	FALSE	0.148609	0.0660044	-0.240759	FALSE	-0.173921	0.360657	0.0346479	FALSE	FALSE
1262	POLD1	M0R2B7;P28340;M0R3H8;M0QZR8;M0QZB4	DNA polymerase;DNA polymerase delta catalytic subunit	FALSE	0.393746	0.182033	-0.230482	FALSE	-0.0224343	0.189582	0.088086	FALSE	FALSE
1263	SARS2	M0R2C6;M0QWZ7;Q9NP81;M0R259;M0QX29;Q96EF6;M0QZ95;M0QYI3;M0QYV7;B4DJM9	Serine--tRNA ligase, mitochondrial	FALSE	-0.550212	0.740095	-0.159219	FALSE	-0.690894	-0.314871	1.61967	FALSE	FALSE
1264	TBC1D17	M0R2L2;Q9HA65;M0QYC9	TBC1 domain family member 17	FALSE	-0.0147036	-0.309293	-0.241663	FALSE	0.0532504	-0.0831112	-0.000576963	FALSE	FALSE
1265	SUGP2	M0R2Z9;Q8IX01;M0R3F6;M0R065;M0R216	SURP and G-patch domain-containing protein 2	FALSE	0.1153	-0.00475306	-0.0568963	FALSE	-0.120482	0.12956	-0.118227	FALSE	FALSE
1266	FSD1	M0R366;Q9BTV5;M0R1R0;M0R2F6	Fibronectin type III and SPRY domain-containing protein 1	FALSE	0.0738202	-0.30229	-0.154313	FALSE	1.0364	-0.451435	-0.0691522	FALSE	FALSE
1267	DNASE2	O00115;K7ENE5	Deoxyribonuclease-2-alpha	FALSE	-0.125856	0.04989	0.142087	FALSE	-0.133765	-0.128689	0.178943	FALSE	FALSE
1268	AGPS	O00116;A0A1B0GWA2;B8ZZ81	Alkyldihydroxyacetonephosphate synthase, peroxisomal	FALSE	0.106884	-0.102053	-0.0833552	FALSE	-0.0724221	-0.0432045	-0.175045	FALSE	FALSE
1269	KIF2A	O00139;D6R9M0	Kinesin-like protein KIF2A	FALSE	0.171463	0.0037125	-0.185835	FALSE	-0.138203	0.0902346	-0.138945	FALSE	FALSE
1270	DDX39A	O00148;K7EQN7;K7EPJ3;K7EN69;K7ENP6;K7EL56;K7EIL8;F6QYI9;A0A0G2JJL7;A0A0D9SEM9;F6SXL5;A0A140T9K2;A0A140T9N3	ATP-dependent RNA helicase DDX39A	FALSE	0.22033	0.202605	-0.22989	FALSE	-0.251195	0.364719	-0.0919367	FALSE	FALSE
1271	PDLIM1	O00151	PDZ and LIM domain protein 1	FALSE	-0.143437	-0.0471195	-0.0432445	FALSE	0.0370307	-0.0892269	0.0945875	FALSE	FALSE
1272	ACOT7	O00154;K7EKP8	Cytosolic acyl coenzyme A thioester hydrolase	FALSE	0.374622	0.173986	0.315914	FALSE	0.893285	0.574627	0.667378	FALSE	FALSE
1273	MYO1C	O00159;F5H6E2;I3L501;G3V342;Q9UBC5	Unconventional myosin-Ic	FALSE	0.0858325	0.0880094	0.279174	FALSE	0.510962	0.291115	0.481163	FALSE	FALSE
1274	SNAP23	O00161;H3BM38;H3BNE1;H3BR18;H3BPJ0;H3BV99;H3BP15;H3BQY9;H3BR99;H3BNG6;H3BU94	Synaptosomal-associated protein 23;Synaptosomal-associated protein	FALSE	-0.126092	-0.105008	-0.0938944	FALSE	-0.186853	-0.189793	-0.183963	FALSE	FALSE
1275	HAX1	O00165;Q5VYD6	HCLS1-associated protein X-1	FALSE	0.106348	0.00740557	-0.153398	FALSE	0.0758749	0.251281	-0.0712135	FALSE	FALSE
1276	AIP	O00170;V9GYQ3;E9PMH2	AH receptor-interacting protein	FALSE	0.0450235	-0.0298416	-0.236656	FALSE	-0.112662	0.0562062	-0.25411	FALSE	FALSE
1277	GTPBP1	O00178;B0QY59	GTP-binding protein 1	FALSE	0.110764	0.147538	-0.190437	FALSE	-0.132689	0.29191	-0.100439	FALSE	FALSE
1278	LGALS9;LGALS9C;LGALS9B	O00182;J3KSY2;Q6DKI2;Q3B8N2;J3QS92;J3QSH0;J3KS82;J3KT17;J3QR96;J3QRN8;J3KSV0;K7EPS0;J3KSA0	Galectin-9;Galectin;Galectin-9C;Galectin-9B	FALSE	0.60046	0.895824	0.972693	TRUE	1.40065	1.2439	1.36814	FALSE	TRUE
1279	STXBP3	O00186	Syntaxin-binding protein 3	FALSE	0.0862403	-0.0492125	-0.0623694	FALSE	0.0694272	0.193041	0.0148494	FALSE	FALSE
1280	AP3B1	O00203;Q13367;H0YBD0	AP-3 complex subunit beta-1	FALSE	-0.106327	-0.00288251	0.0114956	FALSE	0.0104934	-0.144307	0.0547069	FALSE	FALSE
1281	NFKBIE	Q7LC14;O00221;H0Y4W4;H3BNC2	NF-kappa-B inhibitor epsilon	FALSE	-0.30422	-0.355242	0.0727232	FALSE	-0.399197	-0.704164	-0.515914	FALSE	FALSE
1282	PSMD11	O00231;J3QRY4;J3QS13;J3KSW3	26S proteasome non-ATPase regulatory subunit 11	FALSE	-0.0281015	-0.0571383	0.0149265	FALSE	-0.00557958	-0.0882773	-0.0553345	FALSE	FALSE
1283	PSMD12	O00232	26S proteasome non-ATPase regulatory subunit 12	FALSE	0.018919	-0.0116388	-0.0465932	FALSE	-0.053883	-0.0461418	-0.0943712	FALSE	FALSE
1284	PGRMC1	O00264	Membrane-associated progesterone receptor component 1	FALSE	0.0255958	-0.00230647	-0.0750488	FALSE	-0.0310614	0.124629	0.00307622	FALSE	FALSE
1285	SUPT5H	O00267;M0QYL9	Transcription elongation factor SPT5	FALSE	0.0497702	-0.0147838	-0.119902	FALSE	-0.0709211	0.186475	-0.0969365	FALSE	FALSE
1286	DFFA	O00273;K7ERT1	DNA fragmentation factor subunit alpha	FALSE	0.0102069	0.00531891	-0.140571	FALSE	-0.227979	-0.0586628	-0.192573	FALSE	FALSE
1287	HIP1	O00291;C9JMG5	Huntingtin-interacting protein 1	FALSE	0.290424	0.406598	0.0419438	FALSE	0.385155	0.868911	0.707807	FALSE	FALSE
1288	CLIC1	O00299	Chloride intracellular channel protein 1	FALSE	0.114634	0.0396366	0.16633	FALSE	0.37128	0.164674	0.30381	FALSE	FALSE
1289	EIF3F	O00303;H0YDT6;E9PQV8	Eukaryotic translation initiation factor 3 subunit F	FALSE	0.00417776	-0.0257376	-0.0673341	FALSE	-0.0681203	-0.0203422	-0.107822	FALSE	FALSE
1290	PDHX	O00330;E9PLU0;E9PRI6;H0YD97	Pyruvate dehydrogenase protein X component, mitochondrial	FALSE	0.0517201	0.103891	0.0140696	FALSE	0.00389003	0.0996181	0.025456	FALSE	FALSE
1291	QSOX1	O00391	Sulfhydryl oxidase 1	FALSE	-1.3329	0.923031	-0.416577	FALSE	-1.33366	-0.457121	0.8879	FALSE	FALSE
1292	SLC33A1	O00400;H7C562;H7C577	Acetyl-coenzyme A transporter 1	FALSE	-0.115519	0.0237977	0.121679	FALSE	0.0558898	-0.0786098	0.116207	FALSE	FALSE
1293	WASL	O00401	Neural Wiskott-Aldrich syndrome protein	FALSE	0.0473988	0.0750336	-0.139188	FALSE	-0.0476515	0.194625	-0.0743684	FALSE	FALSE
1294	PDE2A	O00408;E9PEF1;H0YFL1;C9JPD5;H7C009;H0YG13;F5GXX2;F5H3Z7	cGMP-dependent 3,5-cyclic phosphodiesterase	FALSE	0.277509	0.412539	0.0353424	FALSE	0.472384	0.703877	0.526494	FALSE	FALSE
1295	IPO5	O00410;H0Y8C6;E7ETV3;E7EQT5;E7EV12;C9JMV5;H0Y3V4;C9JZD8;E7EWK4;E7EX05;C9JZ53;C9JQT6;E7ESA1;E7ESZ1;E7ETV8;C9J875;C9JXE0	Importin-5	FALSE	0.03492	-0.0953168	-0.146116	FALSE	-0.0664576	-0.0779266	-0.232415	FALSE	FALSE
1296	EEF2K	O00418;H3BRH4	Eukaryotic elongation factor 2 kinase	FALSE	-0.133021	0.0559512	-0.21225	FALSE	-0.0137711	0.181297	0.0384656	FALSE	FALSE
1297	SAP18	X6RAL5;O00422;H7BZW6;U3KQ12;U3KPY7	Histone deacetylase complex subunit SAP18	FALSE	0.066537	0.0078987	-0.107694	FALSE	0.0159257	0.210062	-0.0720372	FALSE	FALSE
1298	IGF2BP3	O00425;F8WD15	Insulin-like growth factor 2 mRNA-binding protein 3	FALSE	0.0922074	-0.0803848	-0.11627	FALSE	-0.12455	-0.0465609	-0.290306	FALSE	FALSE
1299	DNM1L	O00429;F8VZ52;B4DPZ9;B4DDQ3;F8W1W3	Dynamin-1-like protein	FALSE	0.0478175	-0.108491	-0.0635449	FALSE	0.0724489	-0.0896337	-0.075738	FALSE	FALSE
1300	RTCA	O00442;A6NIC1	RNA 3-terminal phosphate cyclase	FALSE	-0.10524	-0.220206	0.227371	FALSE	0.284751	-0.349252	0.15117	FALSE	FALSE
1301	PIK3C2A	O00443;A0A0C4DGF9;E9PPP3	Phosphatidylinositol 4-phosphate 3-kinase C2 domain-containing subunit alpha	FALSE	0.0500489	0.0920787	0.0507455	FALSE	0.267835	0.249325	0.203369	FALSE	FALSE
1302	AGRN	O00468;A0A087X208	Agrin;Agrin N-terminal 110 kDa subunit;Agrin C-terminal 110 kDa subunit;Agrin C-terminal 90 kDa fragment;Agrin C-terminal 22 kDa fragment	FALSE	0.16543	0.0872122	0.304511	FALSE	0.447526	0.471669	0.794532	FALSE	FALSE
1303	NDUFA4	O00483	Cytochrome c oxidase subunit NDUFA4	FALSE	-0.175582	-0.0870554	0.297485	FALSE	0.187514	-0.109695	0.230448	FALSE	FALSE
1304	PSMD14	O00487;C9JW37	26S proteasome non-ATPase regulatory subunit 14	FALSE	0.0316775	-0.0574156	0.0224743	FALSE	0.00992041	-0.0945063	-0.0771062	FALSE	FALSE
1305	BIN1	O00499;P49418	Myc box-dependent-interacting protein 1	FALSE	0.522458	0.287079	0.255319	FALSE	0.776946	0.751198	0.398456	FALSE	FALSE
1306	KPNA3	O00505;H0Y4S9	Importin subunit alpha-4	FALSE	0.0471195	0.0431999	-0.0636655	FALSE	0.0304067	0.100453	-0.0731347	FALSE	FALSE
1307	STK25	O00506;H7C279;C9JN58;C9JDH9;E7EM58;C9J6L2;C9JCC0;C9J232;C9JFA1	Serine/threonine-protein kinase 25	FALSE	0.0280033	0.258218	0.224781	FALSE	0.458067	0.416982	0.488087	FALSE	FALSE
1308	USP9Y	O00507	Probable ubiquitin carboxyl-terminal hydrolase FAF-Y	FALSE	-0.154763	-0.166715	-0.111789	FALSE	-0.156756	-0.160146	-0.153676	FALSE	FALSE
1309	VWA5A	O00534;B4DHS6	von Willebrand factor A domain-containing protein 5A	FALSE	-0.372972	-0.348119	-0.12356	FALSE	-0.186081	-0.663481	-0.0897693	FALSE	FALSE
1310	SDCBP	O00560;B4DHN5;E9PBU7	Syntenin-1	FALSE	0.109695	0.238187	0.135009	FALSE	0.210139	0.227675	0.286304	FALSE	FALSE
1311	MPHOSPH10	O00566;U3KQ48	U3 small nucleolar ribonucleoprotein protein MPP10	FALSE	-0.00678216	0.0463548	-0.101521	FALSE	-0.204549	-0.0542233	-0.201885	FALSE	FALSE
1312	NOP56	O00567;Q5JXT2;H0YDU4;H0Y653	Nucleolar protein 56	FALSE	0.0465609	0.0456548	0.00432161	FALSE	-0.0937405	0.0387916	-0.0712135	FALSE	FALSE
1313	PODXL	O00592	Podocalyxin	TRUE	1.61037	2.02474	1.70894	TRUE	2.73168	2.58979	2.489	FALSE	TRUE
1314	CYR61	O00622	Protein CYR61	FALSE	-0.594117	-0.885496	-0.251917	TRUE	-0.825082	-1.23824	-1.07936	FALSE	TRUE
1315	PIR	O00625	Pirin	FALSE	0.17594	-0.0167816	-0.142385	FALSE	0.228111	0.298939	-0.00848689	FALSE	FALSE
1316	KPNA4	O00629;H7C4F6	Importin subunit alpha-3	FALSE	0.0579701	0.0559512	0.140255	FALSE	0.275961	0.114348	0.186525	FALSE	FALSE
1317	PPP6C	O00743;Q5T1S7	Serine/threonine-protein phosphatase 6 catalytic subunit;Serine/threonine-protein phosphatase 6 catalytic subunit, N-terminally processed	FALSE	0.0635029	-0.115033	0.100978	FALSE	-0.0452081	-0.0102069	-0.204767	FALSE	FALSE
1318	MAN2B1	O00754;M0QZ24;M0QZG6;M0R2P5;M0QYZ1	Lysosomal alpha-mannosidase;Lysosomal alpha-mannosidase A peptide;Lysosomal alpha-mannosidase B peptide;Lysosomal alpha-mannosidase C peptide;Lysosomal alpha-mannosidase D peptide;Lysosomal alpha-mannosidase E peptide	FALSE	-0.0815527	0.0819497	0.08882	FALSE	-0.11168	-0.0180644	0.111851	FALSE	FALSE
1319	PPAP2B	O14495	Lipid phosphate phosphohydrolase 3	TRUE	1.36244	1.47606	1.41549	TRUE	1.57812	1.06223	1.44918	FALSE	TRUE
1320	TXNDC9	O14530;F8WCJ3;B8ZZX4;F8WBV5;G3XAJ4	Thioredoxin domain-containing protein 9	FALSE	-0.0987218	0.121691	-0.0748513	FALSE	0.0425043	0.00533339	0.0386137	FALSE	FALSE
1321	DPYSL4	O14531;Q5T0Q6	Dihydropyrimidinase-related protein 4	FALSE	-0.483642	-0.387804	0.101112	FALSE	-0.424688	-1.07409	-0.291604	FALSE	FALSE
1322	NDUFAB1	O14561;I3L505;H3BNK3	Acyl carrier protein, mitochondrial;Acyl carrier protein	FALSE	-0.0932171	0.0388805	0.0621217	FALSE	0.0216219	0.0417438	0.191903	FALSE	FALSE
1323	AP3D1	O14617;A0A087WYN6;K7ELX8	AP-3 complex subunit delta-1	FALSE	-0.178192	-0.0472592	-0.0286165	FALSE	-0.0638163	-0.126973	0.0218044	FALSE	FALSE
1324	CHD1	O14646;A0A087WVF4	Chromodomain-helicase-DNA-binding protein 1	FALSE	0.0756011	0.00595618	-0.237728	FALSE	-0.158252	0.0460122	-0.251689	FALSE	FALSE
1325	CHD2	O14647;A0A1B0GTU9;B7Z3I4;A0A0D9SFA3;A0A1B0GU59;A0A0D9SGK0	Chromodomain-helicase-DNA-binding protein 2	FALSE	0.106482	0.110822	-0.267844	FALSE	-0.127085	0.191986	-0.230695	FALSE	FALSE
1326	TOR1A	O14656	Torsin-1A	FALSE	-0.0127519	0.03552	0.0718999	FALSE	0.0180644	0.0205599	-0.0321008	FALSE	FALSE
1327	TOR1B	O14657;H0Y7C8	Torsin-1B	FALSE	-0.235195	-0.113034	-0.0554114	FALSE	-0.0715577	-0.083792	-0.181166	FALSE	FALSE
1328	ADAM10	O14672;C9J9B4;H0YNC5;B5MC71;H0YK87	Disintegrin and metalloproteinase domain-containing protein 10	FALSE	-0.060653	-0.0756011	-0.0318576	FALSE	-0.075216	-0.0850167	-0.0718999	FALSE	FALSE
1329	KMT2D	O14686	Histone-lysine N-methyltransferase 2D	FALSE	-0.120812	-0.266876	-0.685408	FALSE	-0.150129	-0.393746	-1.51248	FALSE	FALSE
1330	APAF1	O14727;C9JLV4	Apoptotic protease-activating factor 1	FALSE	0.0497702	0.044583	-0.0166579	FALSE	0.158208	0.142815	0.138315	FALSE	FALSE
1331	ACOT8	O14734;E9PRD4;Q9BR14;E9PMC4;F6VBM3;E9PIS4;E9PJN0	Acyl-coenzyme A thioesterase 8	FALSE	-0.0211601	0.131787	0.0579701	FALSE	0.0795658	0.0437203	0.0493076	FALSE	FALSE
1332	CDIPT	O14735;H3BUR9;B3KY94	CDP-diacylglycerol--inositol 3-phosphatidyltransferase	FALSE	0.112633	0.0405711	-0.0868138	FALSE	-0.0659742	-0.0551957	0.0437203	FALSE	FALSE
1333	PDCD5	O14737;K7EQA1;K7ESJ4;Q3HM38;X6R2P6	Programmed cell death protein 5	FALSE	0.0583858	0.0299857	0.0149265	FALSE	0.117695	0.0216286	-0.0193461	FALSE	FALSE
1334	PRMT5	O14744;H0YJX6;G3V580;G3V5L5;H7BZ44;G3V2X6;H0YJD3;G3V2L6;C9JSX3;H0YJY6;G3V5T6;H0YJ77	Protein arginine N-methyltransferase 5;Protein arginine N-methyltransferase 5, N-terminally processed	FALSE	0.0409625	-0.0328061	-0.0345888	FALSE	-0.122287	-0.0666748	-0.156655	FALSE	FALSE
1335	SLC9A3R1	O14745;J3QRA3;J3QRP6	Na(+)/H(+) exchange regulatory cofactor NHE-RF1	FALSE	0.152768	0.574347	-0.0273073	FALSE	0.23131	0.705829	0.406465	FALSE	FALSE
1336	TNFRSF10B	O14763	Tumor necrosis factor receptor superfamily member 10B	FALSE	0.116897	0.0750184	0.0760117	FALSE	0.60502	0.289986	0.23579	FALSE	FALSE
1337	TPP1	O14773;E7EV34	Tripeptidyl-peptidase 1	FALSE	-0.15266	-0.0543623	0.297368	FALSE	0.0684645	-0.320889	0.224705	FALSE	FALSE
1338	TCERG1	O14776;G3V220;Q5VWI1	Transcription elongation regulator 1	FALSE	0.0977456	0.0599761	-0.0179136	FALSE	-0.0943256	0.0618723	-0.057277	FALSE	FALSE
1339	NDC80	O14777	Kinetochore protein NDC80 homolog	FALSE	0.329181	0.18313	-0.142736	FALSE	0.370164	0.686708	0.173417	FALSE	FALSE
1340	NRP1	O14786;E9PEP6;E7EX60;Q5T7F0;Q5JWQ4;Q5JWQ6;H0Y4A0;Q5JWQ2	Neuropilin-1	FALSE	-0.655831	-0.477159	-0.7434	FALSE	-0.674199	-0.555816	-0.632268	FALSE	FALSE
1341	TNPO2	O14787;A0A075B780;K7ENW1;K7ESC1;K7ESG1	Transportin-2	FALSE	-0.080576	0.0412241	0.0363275	FALSE	-0.0468465	-0.00575927	0.0452081	FALSE	FALSE
1342	POLR3A	O14802;Q7Z755;R4GMX2	DNA-directed RNA polymerase III subunit RPC1	FALSE	-0.06679	-0.172231	-0.0798897	FALSE	-0.186574	-0.102994	-0.117163	FALSE	FALSE
1343	PSMA7	O14818;H0Y586;Q8TAA3;A0A087WYS6;F5GY34	Proteasome subunit alpha type-7	FALSE	-0.0456697	-0.023894	-0.00966954	FALSE	-0.0790665	-0.0710762	-0.064469	FALSE	FALSE
1344	SCAMP3	O14828	Secretory carrier-associated membrane protein 3	FALSE	0.0458623	0.101707	-0.0200332	FALSE	0.0731347	0.124692	0.0432296	FALSE	FALSE
1345	MGST3	Q5VV89;O14880;Q5VV87	Microsomal glutathione S-transferase 3	FALSE	0.0387171	0.162799	0.23131	FALSE	0.301236	0.25639	0.450321	FALSE	FALSE
1346	TAX1BP3	O14907	Tax1-binding protein 3	FALSE	0.0802483	0.0215554	0.12446	FALSE	0.201132	-0.1396	0.0131013	FALSE	FALSE
1347	GIPC1	O14908;K7EM11;K7ELJ2;K7EIT0;K7ESN1;Q8TF64	PDZ domain-containing protein GIPC1	FALSE	0.164143	0.442105	0.213752	FALSE	0.289716	0.233939	0.390926	FALSE	FALSE
1348	IKBKB	O14920;G3V105;E5RGW5;J3KNS5	Inhibitor of nuclear factor kappa-B kinase subunit beta	FALSE	0.19497	0.195583	0.195222	FALSE	0.276794	0.267184	0.18431	FALSE	FALSE
1349	RGS12	O14924;E9PBG5	Regulator of G-protein signaling 12	FALSE	0.170822	0.0804845	0.256044	FALSE	0.234992	-0.103128	0.130492	FALSE	FALSE
1350	HAT1	O14929;F8WEW1;F8W9G7	Histone acetyltransferase type B catalytic subunit	FALSE	0.0855606	0.173043	-0.153158	FALSE	-0.236639	0.0336581	-0.254594	FALSE	FALSE
1351	UBE2L6	O14933;E9PQT7;E9PKW8	Ubiquitin/ISG15-conjugating enzyme E2 L6	FALSE	0.302992	0.193123	-0.274285	FALSE	0.328722	0.489524	0.241953	FALSE	FALSE
1352	CASK	O14936;Q5JS74;Q5JS79;Q5JS72	Peripheral plasma membrane protein CASK	FALSE	0.108892	0.0415805	-0.00472534	FALSE	-0.0140479	0.0303835	-0.162081	FALSE	FALSE
1353	UQCRQ	O14949	Cytochrome b-c1 complex subunit 8	FALSE	0.00820001	0.0979805	0.102725	FALSE	0.0941009	0.198527	0.203519	FALSE	FALSE
1354	UQCR11	O14957	Cytochrome b-c1 complex subunit 10	FALSE	0.121811	0.0294114	-0.0213504	FALSE	0.128953	0.15888	0.0912025	FALSE	FALSE
1355	HGS	O14964;I3L1P5;I3L165;I3L2H4;I3L1E3	Hepatocyte growth factor-regulated tyrosine kinase substrate	FALSE	-0.119934	-0.155102	0.026446	FALSE	-0.0409866	-0.221692	-0.126312	FALSE	FALSE
1356	RAB29	O14966;E9PL56	Ras-related protein Rab-7L1	FALSE	0.225152	0.139554	0.0922074	FALSE	0.20201	0.266837	0.265449	FALSE	FALSE
1357	PPP1R12A	O14974;F8VZN8;H0YHI8;H0YIM2;H0YIS3;A0A0U1RQZ1;H0YIS4;H0YHL8;F8VW28;H0YIL7	Protein phosphatase 1 regulatory subunit 12A	FALSE	-0.103085	-0.0164963	-0.0619928	FALSE	-0.0883468	-0.0747794	-0.0309716	FALSE	FALSE
1358	GAK	O14976;D6RAW3;A0A087X1U9;H0Y8H5;D6RE78;D6RF16;D6RAQ7	Cyclin-G-associated kinase	FALSE	0.00963382	0.00996004	0.012068	FALSE	0.00705194	0.0207648	0.0032931	FALSE	FALSE
1359	XPO1	O14980;C9JKM9;C9J673;C9IZS4;C9JQ02;C9JV99;C9JF49;C9IYM2;F8WF71;H7BZC5	Exportin-1	FALSE	0.0822938	0.0158263	-0.123245	FALSE	-0.027028	0.0814764	-0.107554	FALSE	FALSE
1360	PIP5K1B	O14986	Phosphatidylinositol 4-phosphate 5-kinase type-1 beta	FALSE	-0.0107738	-0.210638	0.0672257	FALSE	-0.144808	-0.226755	-0.0681893	FALSE	FALSE
1361	SPTBN2	O15020;A4QPE4;E9PJZ2	Spectrin beta chain, non-erythrocytic 2	FALSE	0.0278618	0.0755808	-0.249462	FALSE	-0.580504	0.0364815	-0.419431	FALSE	FALSE
1362	PLXNB2	O15031;E2PU09;A6QRH1;H0Y6J7	Plexin-B2	FALSE	-0.419507	-0.300885	-0.307751	FALSE	-0.493723	-0.494979	-0.394843	FALSE	FALSE
1363	KHNYN	O15037	Protein KHNYN	FALSE	-0.223087	-0.0223323	-0.438112	FALSE	-0.0544073	-0.063779	-0.345396	FALSE	FALSE
1364	U2SURP	O15042;E7ET15;H7C4V2;E7EW00;H0Y8D9;C9JDJ7;C9J5L1	U2 snRNP-associated SURP motif-containing protein	FALSE	0.00518438	-0.0847446	-0.24226	FALSE	-0.377182	0.0208527	-0.126576	FALSE	FALSE
1365	SYNJ2	O15056;E7ER60;X6R647;H7BY56;Q5TA15	Synaptojanin-2	FALSE	0.243303	0.174214	0.215244	FALSE	0.483777	0.267097	0.361565	FALSE	FALSE
1366	KIAA0355	O15063	Uncharacterized protein KIAA0355	FALSE	0.132511	-0.0854247	0.0714881	FALSE	0.208392	0.0545271	0.0835998	FALSE	FALSE
1367	KIF3B	O15066;F8WAR6;F8WER6;O14782	Kinesin-like protein KIF3B;Kinesin-like protein KIF3B, N-terminally processed	FALSE	0.0226164	0.0900656	0.064331	FALSE	0.156267	-0.402286	0.144202	FALSE	FALSE
1368	PFAS	O15067;J3QSG0;J3QSH6;J3KTL4;H0YGH1;J3KTQ5;J3QL39;J3KT98	Phosphoribosylformylglycinamidine synthase	FALSE	0.00820001	-0.00345832	-0.134018	FALSE	-0.202539	-0.0927487	-0.180275	FALSE	FALSE
1369	ANKRD28	O15084;B4DIW9	Serine/threonine-protein phosphatase 6 regulatory ankyrin repeat subunit A	FALSE	0.481092	-0.352646	0.000576963	FALSE	-0.161508	-0.0433445	0.22048	FALSE	FALSE
1370	ARHGEF11	O15085	Rho guanine nucleotide exchange factor 11	FALSE	-0.129671	-0.0852887	-0.271601	FALSE	-0.120263	-0.0900404	-0.0295589	FALSE	FALSE
1371	KIAA0391	O15091;A0A0A0MTQ0	Mitochondrial ribonuclease P protein 3	FALSE	0.149259	0.361509	0.0863762	FALSE	0.185359	0.292175	0.225008	FALSE	FALSE
1372	CHUK	O15111	Inhibitor of nuclear factor kappa-B kinase subunit alpha	FALSE	-0.233108	0.112241	0.551688	FALSE	0.161436	-0.0147838	0.174491	FALSE	FALSE
1373	LSM1	O15116;E5RJ47;E5RH18	U6 snRNA-associated Sm-like protein LSm1	FALSE	-0.0349139	-0.191563	0.107956	FALSE	0.240009	-0.0896337	0.00894352	FALSE	FALSE
1374	NPC1	O15118;K7EQ23	Niemann-Pick C1 protein	FALSE	0.249021	0.405012	0.536152	FALSE	0.738552	0.576863	0.674913	FALSE	FALSE
1375	DEGS1	O15121;E7EMA0	Sphingolipid delta(4)-desaturase DES1	FALSE	0.208143	-0.0343566	-0.180953	FALSE	-0.0131158	0.10507	-0.24184	FALSE	FALSE
1376	SCAMP2	O15127;H3BV04;H3BN93;H3BUB6;H3BPL9	Secretory carrier-associated membrane protein 2	FALSE	0.0972062	0.105178	0.0114956	FALSE	0.208517	0.277447	0.219791	FALSE	FALSE
1377	ARPC1B	O15143;C9J4Z7;F8VXW2;C9JEY1;C9JQM8;C9JFG9;C9J6C8;C9JBJ7;C9K057;C9JTT6;C9JM51;F8WEB3	Actin-related protein 2/3 complex subunit 1B	FALSE	-0.0416844	0.0086387	0.151599	FALSE	0.129876	-0.0220482	0.185474	FALSE	FALSE
1378	ARPC2	O15144;C9JTV5;G5E9J0;H7C3F9;G5E9S7	Actin-related protein 2/3 complex subunit 2	FALSE	-0.116864	-0.00532812	0.110764	FALSE	0.0718999	-0.0641931	0.174947	FALSE	FALSE
1379	ARPC3	O15145;C9JZD1;F8VR50	Actin-related protein 2/3 complex subunit 3	FALSE	-0.088132	-0.00259452	0.0935602	FALSE	0.0703893	-0.075738	0.18945	FALSE	FALSE
1380	BET1;DKFZp781C0425	O15155;C9JTT8;Q68DU7;H7C1N3	BET1 homolog	FALSE	-0.209028	0.214675	-0.352418	FALSE	-0.14725	0.114363	-0.475811	FALSE	FALSE
1381	POLR1C	O15160;E7EQB9;D6RDJ3;H0Y723	DNA-directed RNA polymerases I and III subunit RPAC1	FALSE	0.0629506	-0.00547185	-0.192876	FALSE	-0.425792	-0.141825	-0.203013	FALSE	FALSE
1382	TRIM24	O15164	Transcription intermediary factor 1-alpha	FALSE	0.109962	-0.0221902	-0.321874	FALSE	-0.12874	0.00539131	-0.144569	FALSE	FALSE
1383	PGRMC2	O15173;U3KQM0;D3DNX8	Membrane-associated progesterone receptor component 2	FALSE	-0.0629118	-0.0483757	0.120485	FALSE	0.0482362	-0.0691522	0.0447914	FALSE	FALSE
1384	RGL2	O15211	Ral guanine nucleotide dissociation stimulator-like 2	FALSE	-0.0414617	0.0164828	-0.147809	FALSE	0.175812	0.0105122	-0.138421	FALSE	FALSE
1385	PFDN6	O15212;A2AB88	Prefoldin subunit 6	FALSE	-0.0100472	-0.101381	-0.118884	FALSE	-0.0715122	-0.142479	-0.210015	FALSE	FALSE
1386	NKRF	O15226	NF-kappa-B-repressing factor	FALSE	-0.270173	0.194064	0.0268709	FALSE	-0.284405	0.0245899	0.138855	FALSE	FALSE
1387	GNPAT	O15228;Q5TBH8;Q5TBH6	Dihydroxyacetone phosphate acyltransferase	FALSE	0.102994	0.0953733	0.15043	FALSE	0.339479	0.206246	0.272228	FALSE	FALSE
1388	LAMA5	O15230;A0A087WYH7	Laminin subunit alpha-5	FALSE	1.00043	1.114	0.849119	TRUE	1.73262	1.93882	1.92319	FALSE	TRUE
1389	ZNF185	O15231;H7BZT5;H7C1R1	Zinc finger protein 185	FALSE	0.363676	0.202124	0.692427	TRUE	1.51253	0.633591	1.00023	FALSE	TRUE
1390	ACOX3	O15254;D6RJ89	Peroxisomal acyl-coenzyme A oxidase 3	FALSE	0.0531113	0.158735	-0.0473981	FALSE	-0.079097	0.0983665	-0.0127832	FALSE	FALSE
1391	SURF4	O15260;Q5T8U5;B7Z1G8	Surfeit locus protein 4	FALSE	-0.0848845	-0.0444641	0.0556122	FALSE	0.00230647	-0.105544	0.00455166	FALSE	FALSE
1392	SPTLC1	O15269	Serine palmitoyltransferase 1	FALSE	0.0270125	0.102605	0.13014	FALSE	0.141825	0.0565962	0.26453	FALSE	FALSE
1393	SPTLC2	O15270;H0YJV2	Serine palmitoyltransferase 2	FALSE	0.190552	0.300928	0.173511	FALSE	0.473943	0.446541	0.449218	FALSE	FALSE
1394	OGT	O15294;C9JZL3	UDP-N-acetylglucosamine--peptide N-acetylglucosaminyltransferase 110 kDa subunit	FALSE	0.290542	0.0150534	-0.321405	FALSE	-0.0014723	-0.00115369	-0.241718	FALSE	FALSE
1395	PMM2	O15305;H3BV55;H3BPH4;H3BRM0;H3BR08;H3BM92;H3BV34;H3BT06;H3BNY9	Phosphomannomutase 2;Phosphomannomutase	FALSE	-0.226628	-0.0615688	0.155749	FALSE	-0.101087	-0.258097	0.119025	FALSE	FALSE
1396	HMGB3	O15347;E7ES08;E7EQU1;E9PES6	High mobility group protein B3	FALSE	0.122474	0.10262	-0.160379	FALSE	-0.0700727	0.201676	-0.11929	FALSE	FALSE
1397	PPM1G	O15355	Protein phosphatase 1G	FALSE	-0.00138565	0.133163	-0.0379619	FALSE	-0.0444045	0.112459	0.0757024	FALSE	FALSE
1398	INPPL1	O15357;A0A0A0MTP6;F5GY16	Phosphatidylinositol 3,4,5-trisphosphate 5-phosphatase 2	FALSE	-0.04213	0.100809	-0.0996954	FALSE	-0.0992935	0.00726057	-0.0177794	FALSE	FALSE
1399	EIF3D	O15371;B0QYA5;B0QYA8;B0QYA6;B0QYA4	Eukaryotic translation initiation factor 3 subunit D	FALSE	-0.0551865	-0.0193461	-0.069997	FALSE	-0.1229	-0.0267293	-0.0567222	FALSE	FALSE
1400	HDAC3	O15379;E7ESJ6	Histone deacetylase 3	FALSE	0.188528	0.142576	0.0850167	FALSE	0.0373119	0.183769	0.165823	FALSE	FALSE
1401	IPO8	O15397;A0A087WXH2;F5GXT5;H0YH64	Importin-8	FALSE	0.00389003	0.135016	-0.198874	FALSE	0.0475384	0.309163	-0.0576929	FALSE	FALSE
1402	STX7	O15400	Syntaxin-7	FALSE	-0.0451783	-0.0387171	-0.0090161	FALSE	0.296546	0.185376	0.174687	FALSE	FALSE
1403	SLC16A3	O15427;J3QQS9;J3QQV2;J3QSC3;J3KT83;J3QRA0;J3KTI8;J3QRP8;J3QLE3;J3KTM6;J3QRU2	Monocarboxylate transporter 4	FALSE	-0.0513394	-0.0783366	0.146134	FALSE	0.130667	-0.257252	0.0175339	FALSE	FALSE
1404	ABCC4	O15439	Multidrug resistance-associated protein 4	FALSE	0.446574	0.265397	-0.0151992	FALSE	0.27739	0.604762	0.238238	FALSE	FALSE
1405	P4HA2	O15460;C9JCP0;C9JX45;A8MXE0;E7ERI1;E7ENX0;E7EPI9;C9JN43;C9JIG4	Prolyl 4-hydroxylase subunit alpha-2	FALSE	-0.0350026	0.222599	0.463413	FALSE	0.512985	0.111477	0.550465	FALSE	FALSE
1406	YKT6	O15498;H7C3K7	Synaptobrevin homolog YKT6	FALSE	-0.13622	-0.109026	0.0684645	FALSE	0.132511	-0.136848	-0.00144197	FALSE	FALSE
1407	ARPC5	O15511;B1ALC0	Actin-related protein 2/3 complex subunit 5	FALSE	-0.0428877	0.0277926	0.127105	FALSE	0.0765591	-0.0382957	0.16762	FALSE	FALSE
1408	DDX3Y	O15523;C9J081;C9J8G5	ATP-dependent RNA helicase DDX3Y	FALSE	0.0167816	-0.0551957	-0.079539	FALSE	-0.145733	-0.122606	0.0748361	FALSE	FALSE
1409	DHX15	O43143	Pre-mRNA-splicing factor ATP-dependent RNA helicase DHX15	FALSE	0.16954	0.133274	-0.174475	FALSE	-0.0363927	0.252999	-0.0878701	FALSE	FALSE
1410	RNMT	O43148;K7EP06;K7EPP5;K7ERH6	mRNA cap guanine-N7 methyltransferase	FALSE	-0.0264255	0.0901731	-0.138346	FALSE	-0.183982	-0.0230424	-0.166715	FALSE	FALSE
1411	ZZEF1	O43149;I3L3Q3;I3L1Q8;I3L141	Zinc finger ZZ-type and EF-hand domain-containing protein 1	FALSE	-0.0901731	0.0604123	-0.072149	FALSE	-0.0301477	0.0432296	-0.0571383	FALSE	FALSE
1412	ASAP2	O43150	Arf-GAP with SH3 domain, ANK repeat and PH domain-containing protein 2	FALSE	0.277509	0.185835	0.182184	FALSE	0.642193	0.239924	0.355775	FALSE	FALSE
1413	FLRT2	O43155	Leucine-rich repeat transmembrane protein FLRT2	FALSE	-0.450853	-0.174662	-0.725685	FALSE	-1.18066	-0.681764	-1.02857	FALSE	FALSE
1414	TTI1	O43156	TELO2-interacting protein 1 homolog	FALSE	0.594357	-0.111966	-0.0303245	FALSE	0.0434845	0.308055	-0.383829	FALSE	FALSE
1415	RRP8	O43159;E9PPY3;E9PPP6	Ribosomal RNA-processing protein 8	FALSE	0.092884	0.247851	-0.093371	FALSE	-0.13106	0.159944	-0.0852887	FALSE	FALSE
1416	PJA2	O43164	E3 ubiquitin-protein ligase Praja-2	FALSE	-0.476579	-0.148739	-0.509841	FALSE	-0.282614	-0.139339	-0.051024	FALSE	FALSE
1417	PRPF4	O43172	U4/U6 small nuclear ribonucleoprotein Prp4	FALSE	-0.0360968	0.105815	0.0427844	FALSE	-0.155438	0.141303	0.0765998	FALSE	FALSE
1418	PHGDH	O43175;Q5SZU1	D-3-phosphoglycerate dehydrogenase	FALSE	0.390338	-0.630592	-0.111383	FALSE	0.201885	-0.177471	-0.857663	FALSE	FALSE
1419	NDUFS4	O43181;H0Y9M8	NADH dehydrogenase [ubiquinone] iron-sulfur protein 4, mitochondrial	FALSE	-0.0397107	-0.00604663	0.108625	FALSE	0.153805	-0.0473988	0.121863	FALSE	FALSE
1420	DYNC1LI2	O43237;B4E2E0;J3KRI4;J3KRZ2;H3BUM4;J3KSD2	Cytoplasmic dynein 1 light intermediate chain 2	FALSE	-0.00517412	0.0425757	0.0453032	FALSE	0.181421	0.132198	0.29018	FALSE	FALSE
1421	PSMD3	O43242;H0YGV8	26S proteasome non-ATPase regulatory subunit 3	FALSE	-0.0207502	-0.0206267	-0.0182934	FALSE	-0.0550216	-0.0871912	-0.0625362	FALSE	FALSE
1422	PAPSS1	O43252	Bifunctional 3-phosphoadenosine 5-phosphosulfate synthase 1;Sulfate adenylyltransferase;Adenylyl-sulfate kinase	FALSE	0.00028851	0.168528	-0.095805	FALSE	-0.213353	-0.00877371	-0.1137	FALSE	FALSE
1423	ZW10	O43264;F5H3C1	Centromere/kinetochore protein zw10 homolog	FALSE	0.10017	0.0112244	-0.0638012	FALSE	0.00791308	0.0923248	-0.0889557	FALSE	FALSE
1424	B4GALT5	O43286	Beta-1,4-galactosyltransferase 5	FALSE	0.162081	0.532115	0.308128	FALSE	0.0333701	-0.0247452	0.0227421	FALSE	FALSE
1425	SART1	O43290;E9PQI8	U4/U6.U5 tri-snRNP-associated protein 1	FALSE	0.023894	0.0932633	-0.0967457	FALSE	-0.0330085	0.091925	0.0169791	FALSE	FALSE
1426	DAPK3	O43293;M0R0D0;M0QYW5;M0QYY8	Death-associated protein kinase 3	FALSE	-0.0544372	-0.0927487	0.0247452	FALSE	0.0698396	-0.101247	0.0882547	FALSE	FALSE
1427	TGFB1I1	O43294;H3BQC4;I3L209;H3BSN4	Transforming growth factor beta-1-induced transcript 1 protein	FALSE	-0.483581	-0.927441	-0.505083	FALSE	-0.262123	-0.666484	-0.538836	FALSE	FALSE
1428	CTIF	O43310;K7EK08	CBP80/20-dependent translation initiation factor	FALSE	0.0254541	0.0649477	0.108223	FALSE	0.0427844	0.00469639	-0.126576	FALSE	FALSE
1429	PPIP5K2	O43314;A0A087WZV0;D6RBU4;F8W9A8;B7WPL9;Q6PFW1;H0Y9S9;H7C436;H0Y9M0;D6RFG4;K7ENU7;A0A087WWN8	Inositol hexakisphosphate and diphosphoinositol-pentakisphosphate kinase 2	FALSE	-0.00611554	-0.00475306	-0.0314889	FALSE	-0.00773914	0.0375176	-0.0336521	FALSE	FALSE
1430	MAP3K7	O43318	Mitogen-activated protein kinase kinase kinase 7	FALSE	-0.060638	-0.0416635	-0.12389	FALSE	-0.256494	-0.160404	-0.1133	FALSE	FALSE
1431	EEF1E1;EEF1E1-BLOC1S5	O43324;D6RBD7;C9J1V9;H0YAL7;D6RCQ0	Eukaryotic translation elongation factor 1 epsilon-1	FALSE	-0.0604424	-0.0308304	-0.0616314	FALSE	-0.139569	-0.143655	-0.136191	FALSE	FALSE
1432	RASA4;RASA4B	O43374;E7ERK1;F5GXT2;C9J798;F8W6L0;H0YB35;E5RK78;H0Y980	Ras GTPase-activating protein 4;Putative Ras GTPase-activating protein 4B	TRUE	1.28795	1.97608	1.69915	TRUE	2.25484	2.23365	2.47137	FALSE	TRUE
1433	HNRNPR	O43390;B4DT28	Heterogeneous nuclear ribonucleoprotein R	FALSE	0.0436245	0.03977	-0.125368	FALSE	-0.218112	0.0419666	-0.127633	FALSE	FALSE
1434	PRPF3	O43395	U4/U6 small nuclear ribonucleoprotein Prp3	FALSE	-0.000432873	0.0965915	-0.038925	FALSE	-0.0333333	0.0798134	0.00468192	FALSE	FALSE
1435	TXNL1	O43396;K7ER96;K7EML9;K7EPB7;K7EKG2;K7EME7	Thioredoxin-like protein 1	FALSE	-0.167442	-0.0467006	-0.0645855	FALSE	-0.217541	-0.250355	-0.134747	FALSE	FALSE
1436	PRKRIR	O43422	52 kDa repressor of the inhibitor of the protein kinase	FALSE	-0.0765998	0.252192	-0.0087403	FALSE	0.033793	0.339546	-0.0231844	FALSE	FALSE
1437	FIBP	O43427;E9PJW6;E9PSD3;H0YCE7	Acidic fibroblast growth factor intracellular-binding protein	FALSE	0.00891709	-0.264476	-0.198742	FALSE	-0.0440177	0.0632283	-0.136716	FALSE	FALSE
1438	PPIH	O43447;H0YEL5;C9JQD4;A6NM32	Peptidyl-prolyl cis-trans isomerase H;Peptidyl-prolyl cis-trans isomerase	FALSE	0.134615	0.000360719	0.0311128	FALSE	0.0469799	0.00894352	-0.127897	FALSE	FALSE
1439	EPB41L2	O43491;E9PHY5;E9PK52;E9PII3;Q6R5J7;E9PRG1;E9PIG0;E9PQD2;E9PJP4;E9PQN0;E9PMG5;E9PN54	Band 4.1-like protein 2	FALSE	-0.0483376	-0.121413	-0.377013	FALSE	-0.32896	-0.0272956	-0.429321	FALSE	FALSE
1440	ATP8B1	O43520;K7ERI0	Phospholipid-transporting ATPase IC	FALSE	0.016211	0.103193	-0.105489	FALSE	0.0852887	0.252862	0.137775	FALSE	FALSE
1441	DENR	O43583;F8VVL1	Density-regulated protein	FALSE	-0.0198284	-0.142348	0.0169241	FALSE	-0.0635449	-0.104605	-0.154842	FALSE	FALSE
1442	XPOT	O43592;F8WDU6;F5GYW6;F5GZM3	Exportin-T	FALSE	0.0160684	-0.0794293	-0.181019	FALSE	-0.160298	-0.038998	-0.277628	FALSE	FALSE
1443	TIMM44	O43615;M0QXU7;M0R301;M0QXM9;M0R124	Mitochondrial import inner membrane translocase subunit TIM44	FALSE	-0.0627159	0.0383322	0.0810669	FALSE	0.047678	0.0179428	0.115113	FALSE	FALSE
1444	CHMP2A	O43633;M0R1L7;M0R1T5;M0QXX8	Charged multivesicular body protein 2a	FALSE	0.0554733	0.0728317	-0.0741221	FALSE	0.278936	0.0877794	0.27666	FALSE	FALSE
1445	NCK2	O43639;E7EPF5	Cytoplasmic protein NCK2	FALSE	-0.0188488	0.0069996	0.031254	FALSE	0.124857	-0.0277203	0.140698	FALSE	FALSE
1446	TSPAN6	O43657;A0A087WZU5;A0A087WYV6	Tetraspanin-6	FALSE	-0.287167	-0.0751903	-0.325539	FALSE	-0.486489	-0.25181	-0.331017	FALSE	FALSE
1447	PLRG1	O43660;H0YA24;H0YAA2;D6RA26	Pleiotropic regulator 1	FALSE	-0.0440772	0.00572441	-0.0913869	FALSE	-0.0885155	0.0448062	-0.0866479	FALSE	FALSE
1448	RGS10	O43665	Regulator of G-protein signaling 10	FALSE	-0.0744259	-0.319387	-0.164706	FALSE	-0.41373	-0.139731	-0.244035	FALSE	FALSE
1449	NDUFB3	O43676;C9JKQ2	NADH dehydrogenase [ubiquinone] 1 beta subcomplex subunit 3	FALSE	-0.23321	0.0257056	0.255803	FALSE	0.121281	0.0511002	0.315433	FALSE	FALSE
1450	NDUFC1	O43677	NADH dehydrogenase [ubiquinone] 1 subunit C1, mitochondrial	FALSE	0.0469799	0.159557	0.172616	FALSE	0.0943712	-0.0969365	0.316277	FALSE	FALSE
1451	NDUFA2	O43678	NADH dehydrogenase [ubiquinone] 1 alpha subcomplex subunit 2	FALSE	0.106482	-0.145482	0.0961269	FALSE	0.101247	-0.122474	0.045625	FALSE	FALSE
1452	BUB3	O43684;J3QT28;J3QSX4	Mitotic checkpoint protein BUB3	FALSE	0.139862	0.105411	-0.00750709	FALSE	-0.0602619	0.0701181	-0.0226164	FALSE	FALSE
1453	SULT1B1	O43704;D6RD70;D6RIA8	Sulfotransferase family cytosolic 1B member 1	FALSE	0.0610158	0.0658836	-0.0806981	FALSE	0.203765	0.19636	0.0594047	FALSE	FALSE
1454	ACTN4	O43707;F5GXS2;H7C144;K7EP19	Alpha-actinin-4	FALSE	0.0582472	0.0572566	0.0113525	FALSE	0.253989	0.242362	0.24006	FALSE	FALSE
1455	TRIAP1	O43715	TP53-regulated inhibitor of apoptosis 1	FALSE	-0.018995	0.0916636	-0.0496361	FALSE	-0.004928	0.19755	0.0628816	FALSE	FALSE
1456	HTATSF1	O43719;Q5H919;Q5H918	HIV Tat-specific factor 1	FALSE	-0.0972241	0.0728014	-0.264391	FALSE	-0.18313	0.00949526	-0.0373119	FALSE	FALSE
1457	PRKAB2	O43741	5-AMP-activated protein kinase subunit beta-2	FALSE	-0.0287195	-0.152248	0.477988	FALSE	0.1129	-0.114634	0.38054	FALSE	FALSE
1458	AP1G1	O43747;H3BR36;H3BUN9;H3BNR4;H3BN71;B4DGE1;H3BRM7;H3BNN2;H3BS13;H3BV30;B3KNW1	AP-1 complex subunit gamma-1	FALSE	-0.0132614	-0.0483757	-0.0120243	FALSE	0.00733905	-0.065848	-0.10286	FALSE	FALSE
1459	SGTA	O43765;K7EMD6	Small glutamine-rich tetratricopeptide repeat-containing protein alpha	FALSE	0.0040339	-0.0415234	0.0192037	FALSE	-0.0398294	-0.147046	-0.0880059	FALSE	FALSE
1460	SLC25A20	O43772;C9JPE1	Mitochondrial carnitine/acylcarnitine carrier protein	FALSE	-0.237541	-0.101381	0.228726	FALSE	0.164786	-0.382944	0.227641	FALSE	FALSE
1461	NARS	O43776;K7EPK2;K7EQ35;K7EMQ6;K7EIU7;K7EJ19	Asparagine--tRNA ligase, cytoplasmic	FALSE	0.00460925	0.00681115	-0.0765998	FALSE	-0.0269104	-0.0297002	-0.0422241	FALSE	FALSE
1462	NUDT21	O43809;H3BND3;H3BV41	Cleavage and polyadenylation specificity factor subunit 5	FALSE	-0.0344854	0.00515964	-0.0839515	FALSE	-0.177637	-0.0196308	0.0118352	FALSE	FALSE
1463	LANCL1	O43813;E9PHS0;F8WDS9;H7C2E3	LanC-like protein 1	FALSE	-0.106902	-0.108357	-0.0168477	FALSE	-0.0110354	-0.145873	-0.0371713	FALSE	FALSE
1464	STRN	O43815	Striatin	FALSE	0.00201836	0.0221559	-0.040853	FALSE	-0.00717357	0.101304	0.116473	FALSE	FALSE
1465	RRP9	O43818	U3 small nucleolar RNA-interacting protein 2	FALSE	0.0582472	0.0307224	-0.138092	FALSE	-0.199438	0.0264842	-0.0690147	FALSE	FALSE
1466	AKAP8	O43823;M0QYL4	A-kinase anchor protein 8	FALSE	0.0625362	0.13253	-0.0913869	FALSE	-0.107492	0.143548	0.014179	FALSE	FALSE
1467	CALU	O43852;H0Y875	Calumenin	FALSE	-0.0276455	0.10995	0.248292	FALSE	0.334339	0.158639	0.386204	FALSE	FALSE
1468	EDIL3	O43854	EGF-like repeat and discoidin I-like domain-containing protein 3	FALSE	-0.855484	-1.01336	0.676448	FALSE	-0.333462	-1.62485	-0.281669	FALSE	FALSE
1469	AHCYL1	O43865	Putative adenosylhomocysteinase 2	FALSE	-0.294261	0.13714	0.0569996	FALSE	-0.320144	0.0464144	0.047413	FALSE	FALSE
1470	KIF1C	O43896	Kinesin-like protein KIF1C	FALSE	0.479438	0.393899	0.588805	FALSE	0.594071	0.545972	0.720232	FALSE	FALSE
1471	NDUFS5	O43920	NADH dehydrogenase [ubiquinone] iron-sulfur protein 5	FALSE	0.00575927	-0.0546401	0.243547	FALSE	0.289834	-0.00489684	0.283632	FALSE	FALSE
1472	PDE6D	O43924;B8ZZK5;C9IZ52	Retinal rod rhodopsin-sensitive cGMP 3,5-cyclic phosphodiesterase subunit delta	FALSE	0.322159	0.0619777	0.0938306	FALSE	0.454913	0.315056	0.127022	FALSE	FALSE
1473	RAD21	O60216;E5RI01;E5RFZ5;E5RFV8;E5RIN7;E5RJW1;E5RJK5;E5RG18;Q9H4I0	Double-strand-break repair protein rad21 homolog	FALSE	0.167101	0.0854355	-0.308823	FALSE	-0.204117	0.357733	-0.210389	FALSE	FALSE
1474	TIMM8A	O60220	Mitochondrial import inner membrane translocase subunit Tim8 A	FALSE	-0.0206477	0.047413	-0.147138	FALSE	0.0224743	0.114426	0.0267488	FALSE	FALSE
1475	DHX16	O60231;A0A140T947;Q5SQH5;A2AB15;A0A140T8Y5;A0A140T9T4	Putative pre-mRNA-splicing factor ATP-dependent RNA helicase DHX16	FALSE	0.0968016	0.0311351	-0.0976254	FALSE	-0.0616916	0.0297059	-0.0432045	FALSE	FALSE
1476	GMFG	O60234;M0QYJ8;M0R0C1;M0QX47;M0QXC2;M0QYG8;M0R1D2;M0QXZ6;M0R2P2	Glia maturation factor gamma	FALSE	-0.22597	-0.0391384	-0.486974	FALSE	-1.00584	-0.523662	-0.579663	FALSE	FALSE
1477	SMARCA5	O60264	SWI/SNF-related matrix-associated actin-dependent regulator of chromatin subfamily A member 5	FALSE	0.0343566	0.11076	-0.0946183	FALSE	0.026021	0.151442	0.0287342	FALSE	FALSE
1478	SPAG9	O60271;A0A087X2D8;H0YBE9;D6RHI8;H0YBS5	C-Jun-amino-terminal kinase-interacting protein 4	FALSE	0.181293	0.182	0.10286	FALSE	0.234011	0.228368	0.232888	FALSE	FALSE
1479	URB1	O60287	Nucleolar pre-ribosomal-associated protein 1	FALSE	0.0848807	-0.159112	-0.167961	FALSE	-0.089252	-0.13606	-0.274769	FALSE	FALSE
1480	AQR	O60306;H0YH15;H0YLN9	Intron-binding protein aquarius	FALSE	0.0418037	0.00615901	-0.125746	FALSE	-0.142688	0.105799	-0.109561	FALSE	FALSE
1481	OPA1	O60313;E5KLJ6;E5KLJ5;E5KLK1;E5KLJ9;H7C141;H7C321;C9JY58;H7C3G2;C9JMB8;A8MXB6	Dynamin-like 120 kDa protein, mitochondrial;Dynamin-like 120 kDa protein, form S1	FALSE	0.0724489	0.025456	0.0504669	FALSE	0.118493	0.163042	0.0666389	FALSE	FALSE
1482	PIP5K1C	O60331	Phosphatidylinositol 4-phosphate 5-kinase type-1 gamma	FALSE	0.149259	0.313925	0.350271	FALSE	0.487383	0.36086	0.527949	FALSE	FALSE
1483	KDM1A	O60341;R4GMQ1;R4GMP9	Lysine-specific histone demethylase 1A	FALSE	0.103397	0.0678935	-0.232837	FALSE	-0.166211	0.100175	-0.209141	FALSE	FALSE
1484	TBC1D4	O60343;Q5JU47;C9JIE2	TBC1 domain family member 4	FALSE	-0.0983048	-0.170181	-0.440342	FALSE	-0.334025	0.0123299	-0.484293	FALSE	FALSE
1485	NME2P1	O60361	Putative nucleoside diphosphate kinase	FALSE	-0.129765	-0.0518593	0.15095	FALSE	0.0870554	-0.173767	0.130823	FALSE	FALSE
1486	DFNA5	O60443;H7C3W1;H7BZJ0;H7C147	Non-syndromic hearing impairment protein 5	FALSE	0.0851527	-0.0281448	-0.161879	FALSE	-0.114988	0.0135963	-0.28948	FALSE	FALSE
1487	LY75	O60449	Lymphocyte antigen 75	FALSE	-0.399673	-0.0152121	-0.571836	FALSE	-0.644803	-0.202512	-0.412944	FALSE	FALSE
1488	MAN1A2	O60476;H0Y7H1;Q5T9E3;H0Y543	Mannosyl-oligosaccharide 1,2-alpha-mannosidase IB;alpha-1,2-Mannosidase	FALSE	-0.14602	-0.124196	-0.123245	FALSE	-0.148273	-0.231678	-0.115699	FALSE	FALSE
1489	MPZL2	O60487	Myelin protein zero-like protein 2	TRUE	0.96547	1.21595	1.35631	TRUE	2.0686	1.43737	1.80627	FALSE	TRUE
1490	ACSL4	O60488;H0Y9A0;D6RFW9;D6RDA8;D6RD96;D6RF95	Long-chain-fatty-acid--CoA ligase 4	FALSE	-0.168966	-0.213378	-0.0608336	FALSE	0.0519985	-0.131326	0.00985836	FALSE	FALSE
1491	SNX3	O60493	Sorting nexin-3	FALSE	-0.0732415	0.0879174	0.0765591	FALSE	0.147567	0.054647	0.224772	FALSE	FALSE
1492	MGEA5	O60502;H7C3X0	Protein O-GlcNAcase	FALSE	0.0522768	-0.078883	0.22367	FALSE	0.304978	-0.11703	0.123057	FALSE	FALSE
1493	SORBS3	O60504;H0YB51;H0YAZ3;E5RJP2;E5RIA0	Vinexin	FALSE	0.152638	0.111025	0.320427	FALSE	0.549423	0.38131	0.668891	FALSE	FALSE
1494	SYNCRIP	O60506;B7Z645;F6UXX1	Heterogeneous nuclear ribonucleoprotein Q	FALSE	-0.0255588	0.000837006	-0.0404821	FALSE	-0.0606982	-0.0204844	-0.042084	FALSE	FALSE
1495	CDC40	O60508;Q5SRN1	Pre-mRNA-processing factor 17	FALSE	0.00647756	0.00176116	-0.0840891	FALSE	-2.88542e-05	0.0364519	-0.0901759	FALSE	FALSE
1496	RANBP6	O60518;A0A096LPA6	Ran-binding protein 6	FALSE	0.0871912	0.0504128	-0.154329	FALSE	-0.011777	0.0698152	-0.0402612	FALSE	FALSE
1497	NEMF	O60524;G3V5V3;G3V4D9;G3V547	Nuclear export mediator factor NEMF	FALSE	-0.00340878	-0.030548	0.0194884	FALSE	-0.0191119	-0.142087	-0.0912598	FALSE	FALSE
1498	GMDS	O60547	GDP-mannose 4,6 dehydratase	FALSE	-0.15645	-0.0233263	-0.189795	FALSE	-0.336428	-0.192952	-0.178364	FALSE	FALSE
1499	NMT2	O60551;Q5VUC6	Glycylpeptide N-tetradecanoyltransferase 2;Glycylpeptide N-tetradecanoyltransferase	FALSE	-0.274494	-0.260387	-0.184523	FALSE	-0.31088	-0.32112	-0.316957	FALSE	FALSE
1500	PLOD3	O60568;H7C2V1;H7C2S8;H7C0B8;H7C2A8;C9JU11	Procollagen-lysine,2-oxoglutarate 5-dioxygenase 3	FALSE	0.0308304	0.135871	0.562377	FALSE	0.50782	0.0674248	0.569394	FALSE	FALSE
1501	EXOC3	O60645;D6RB59;H0Y995;D6RBR9	Exocyst complex component 3	FALSE	-0.080637	-0.116365	-0.0124463	FALSE	-0.0876261	-0.143785	-0.148609	FALSE	FALSE
1502	PDE8A	O60658	High affinity cAMP-specific and IBMX-insensitive 3,5-cyclic phosphodiesterase 8A	FALSE	0.151079	0.305396	-0.361175	FALSE	-0.43191	0.0608186	-0.219587	FALSE	FALSE
1503	PLIN3	O60664;K7ERZ3;K7EL96;K7ER39	Perilipin-3	FALSE	0.0822938	-0.0783366	0.0533894	FALSE	0.11023	-0.00891709	-0.0866479	FALSE	FALSE
1504	KPNA6	O60684;Q5TFJ7;S4R3E5	Importin subunit alpha-7	FALSE	-0.0678179	-0.169797	-0.0686649	FALSE	-0.0267341	-0.0140696	-0.0822938	FALSE	FALSE
1505	SRPX2	O60687	Sushi repeat-containing protein SRPX2	FALSE	-0.621111	-1.13881	0.283685	FALSE	-0.544771	-1.59297	-0.794187	FALSE	FALSE
1506	UGDH	O60701;E7ER83;E7ETF4;E7EV97;E7ER95;D6RHF4;E9PBD2	UDP-glucose 6-dehydrogenase	FALSE	-0.0896664	-0.08882	0.0578315	FALSE	0.0856966	-0.187388	-0.0284277	FALSE	FALSE
1507	EIF1B	O60739	Eukaryotic translation initiation factor 1b	FALSE	0.0154976	0.111664	-0.355941	FALSE	-0.195484	0.193915	-0.00273852	FALSE	FALSE
1508	SNX2	O60749;D6RC15	Sorting nexin-2	FALSE	-0.03261	0.013975	-0.0564162	FALSE	-0.0145433	-0.0374525	0.0242818	FALSE	FALSE
1509	USO1	O60763	General vesicular transport factor p115	FALSE	-0.153767	-0.0122111	0.00733905	FALSE	-0.113286	-0.182057	0.0100182	FALSE	FALSE
1510	MRPS14	O60783	28S ribosomal protein S14, mitochondrial	FALSE	0.0501882	-0.0608775	0.287118	FALSE	0.281787	-0.0270125	0.205064	FALSE	FALSE
1511	TOM1	O60784;B0QY01;V9GYF4;B0QY02;Q6UW50;V9GZ68;H7BYN7;F8WB30;F8WAW7;F8WE29;F8WBB0	Target of Myb protein 1	FALSE	-0.17829	-0.0508847	-0.0367774	FALSE	-0.220597	-0.27035	-0.0949116	FALSE	FALSE
1512	HIST1H2BN;HIST1H2BL;HIST1H2BM;HIST1H2BH;HIST2H2BF;HIST1H2BC;HIST1H2BD;HIST1H2BK;H2BFS;HIST1H2BA	U3KQK0;Q99880;Q99879;Q99877;Q93079;Q5QNW6;P62807;P58876;O60814;P57053;Q96A08	Histone H2B;Histone H2B type 1-L;Histone H2B type 1-M;Histone H2B type 1-N;Histone H2B type 1-H;Histone H2B type 2-F;Histone H2B type 1-C/E/F/G/I;Histone H2B type 1-D;Histone H2B type 1-K;Histone H2B type F-S;Histone H2B type 1-A	FALSE	0.0732718	0.188644	-0.0612701	FALSE	-0.0602769	0.315792	0.182573	FALSE	FALSE
1513	CCDC22	O60826	Coiled-coil domain-containing protein 22	FALSE	0.0576929	0.0493674	0.120617	FALSE	0.143393	-0.0298416	0.330919	FALSE	FALSE
1514	PQBP1	O60828;C9JQA1;H7C053	Polyglutamine-binding protein 1	FALSE	-0.229298	-0.376957	0.0769695	FALSE	0.0824301	-0.440846	0.344355	FALSE	FALSE
1515	DKC1	O60832;C9IYT0;H7C0M1;H7C2Q9;H7C2Q2;H7BZF2	H/ACA ribonucleoprotein complex subunit 4	FALSE	0.0425043	-0.0160684	0.026021	FALSE	-0.132736	-0.0180644	-0.0615688	FALSE	FALSE
1516	EDF1	O60869	Endothelial differentiation-related factor 1	FALSE	-0.60463	-0.130404	-0.0900964	FALSE	-0.415615	-0.209266	-0.0654344	FALSE	FALSE
1517	DNAJA2	O60884;I3L320;A0A087WT48	DnaJ homolog subfamily A member 2	FALSE	-0.0558162	-0.0394192	-0.0921402	FALSE	-0.051444	-0.0123541	-0.0878701	FALSE	FALSE
1518	CUTA	O60888;C9IZG4;C9IZQ5	Protein CutA	FALSE	-0.14765	-0.0328061	-0.0477261	FALSE	-0.194113	-0.132643	-0.0764223	FALSE	FALSE
1519	RAMP2	O60895;K7ENJ8;K7EPN3	Receptor activity-modifying protein 2	TRUE	2.22639	3.12105	2.03143	TRUE	1.97144	3.20091	2.4376	FALSE	TRUE
1520	PPP1R11	O60927;Q5SRK2	Protein phosphatase 1 regulatory subunit 11	FALSE	-0.219774	-0.124593	0.122606	FALSE	-0.109514	-0.433814	-0.0908534	FALSE	FALSE
1521	NBN	O60934;A0A0C4DG07;A0A087X1V5;E5RGU1;E2QRP0;E5RGR7	Nibrin	FALSE	0.146264	0.105722	-0.165305	FALSE	-0.0996645	0.0309287	-0.14091	FALSE	FALSE
1522	PLXNA2	O75051	Plexin-A2	FALSE	0.225522	0.043185	0.188528	FALSE	0.360533	0.0502036	0.0382137	FALSE	FALSE
1523	NOS1AP	O75052;E9PSG0	Carboxyl-terminal PDZ ligand of neuronal nitric oxide synthase protein	FALSE	-0.155325	0.210196	-0.45692	FALSE	-0.0338797	0.0268663	-0.129876	FALSE	FALSE
1524	FAM20B	O75063	Glycosaminoglycan xylosylkinase	FALSE	0.0426443	0.0308698	-0.170979	FALSE	0.127633	0.254048	-0.0392788	FALSE	FALSE
1525	WDR1	O75083;D6RD66	WD repeat-containing protein 1	FALSE	0.000865357	-0.0291348	0.0287106	FALSE	0.164915	0.0327281	0.0804997	FALSE	FALSE
1526	LRP4	O75096	Low-density lipoprotein receptor-related protein 4	FALSE	-0.0137274	0.00978573	-0.137965	FALSE	0.326652	-0.064331	-0.0406821	FALSE	FALSE
1527	ATP9A	O75110;A0A0A0MR22;F6XUP2	Probable phospholipid-transporting ATPase IIA;Phospholipid-transporting ATPase	FALSE	0.128821	0.22201	-0.0804387	FALSE	0.0606008	0.229585	0.135285	FALSE	FALSE
1528	ROCK2	O75116;E9PF63;Q14DU5;D6REE7;C9JFJ0	Rho-associated protein kinase 2	FALSE	0.0560285	0.121879	-0.0166433	FALSE	0.136585	0.240588	0.0342933	FALSE	FALSE
1529	CPNE3	O75131;A0A087WYQ3;A0A087WUS8;A0A087WXR6;E5RHZ0;H0YB26;E5RFT7;Q96A23;O95741;Q9UBL6	Copine-3	FALSE	0.0588014	0.0333628	-0.105923	FALSE	0.016211	0.111337	-0.0243197	FALSE	FALSE
1530	HIP1R	O75146	Huntingtin-interacting protein 1-related protein	FALSE	-0.362547	-0.139862	-0.300075	FALSE	-0.428838	-0.211884	-0.294547	FALSE	FALSE
1531	PHF2	O75151	Lysine-specific demethylase PHF2	FALSE	0.373954	-0.0957219	-0.302297	FALSE	0.138945	0.65913	-0.103934	FALSE	FALSE
1532	CAND2	O75155;F8WBB8	Cullin-associated NEDD8-dissociated protein 2	FALSE	-0.129608	0.201759	-0.295588	FALSE	0.00460925	0.0921095	0.0620229	FALSE	FALSE
1533	TSC22D2;TSC22D4	O75157;H0Y865;H7BZ77;Q5JRJ0;E7EWD5;Q99576	TSC22 domain family protein 2	FALSE	-0.0033654	-0.249749	-0.0118934	FALSE	0.104337	-0.25689	-0.284988	FALSE	FALSE
1534	DNAJC13	O75165;H0Y8Q2;H0YA63	DnaJ homolog subfamily C member 13	FALSE	0.0210533	-0.0465609	-0.0222731	FALSE	0.0184917	0.0349287	-0.00791308	FALSE	FALSE
1535	PPP6R2	O75170	Serine/threonine-protein phosphatase 6 regulatory subunit 2	FALSE	-0.0824384	0.00971311	0.00389003	FALSE	-0.15441	-0.192447	-0.0292762	FALSE	FALSE
1536	ADAMTS4	O75173;Q5VTW1	A disintegrin and metalloproteinase with thrombospondin motifs 4	TRUE	1.31156	1.61189	1.65572	TRUE	2.40414	2.4493	2.702	FALSE	TRUE
1537	CNOT3	O75175;H0Y5X7;H7C3F5;H7C5J4;A0A0G2JPP0	CCR4-NOT transcription complex subunit 3	FALSE	0.0223323	-0.128161	-0.17568	FALSE	-0.134699	-0.102725	-0.192825	FALSE	FALSE
1538	SIN3B	O75182;M0QYC5;M0R271	Paired amphipathic helix protein Sin3b	FALSE	0.0152121	0.225902	-0.422424	FALSE	-0.233447	0.0581124	-0.388355	FALSE	FALSE
1539	TMEM127	O75204	Transmembrane protein 127	FALSE	0.440527	0.952071	0.521553	TRUE	0.675455	1.02084	1.31143	FALSE	TRUE
1540	GGCT	O75223;M0QZK8;B8ZZK2;H7BZK5;A0A0B4J1Y4	Gamma-glutamylcyclotransferase	FALSE	0.0517201	0.0592243	0.0482362	FALSE	0.0623981	0.0694822	0.0930325	FALSE	FALSE
1541	RTN2	Q7RTN0;O75298;K7EMR7;Q96CG9	Reticulon;Reticulon-2	FALSE	-0.494475	-0.104739	-0.098969	FALSE	-0.31856	-0.336169	0.0664878	FALSE	FALSE
1542	NDUFS2	O75306	NADH dehydrogenase [ubiquinone] iron-sulfur protein 2, mitochondrial	FALSE	0.0210533	-0.024887	0.176833	FALSE	0.0647449	0.0616615	0.111867	FALSE	FALSE
1543	ZPR1	O75312;H7C0E5;H7BZM7;H7C449	Zinc finger protein ZPR1	FALSE	-0.0338944	-0.0556122	0.0654344	FALSE	0.139993	-0.145743	-0.0156403	FALSE	FALSE
1544	DUSP11	O75319;H7C0E6;C9JYA6	RNA/RNP complex-1-interacting phosphatase	FALSE	-0.128771	0.259858	-0.198278	FALSE	-0.423952	0.0642838	-0.602552	FALSE	FALSE
1545	GBAS	O75323;C9K068;F8WBI5;H7C333;C9J7B1	Protein NipSnap homolog 2	FALSE	0.0775165	-0.0540844	-0.0883161	FALSE	-0.106622	-0.024887	-0.00273852	FALSE	FALSE
1546	PDCD6	O75340;A0A024QZ42;E7EPW6;H0Y9X3;A0A087WZ38;D6RA21;Q86W51	Programmed cell death protein 6	FALSE	-0.0198723	-0.032383	-0.0146745	FALSE	0.0224743	0.0129411	0.0297942	FALSE	FALSE
1547	ATP6V1G1	O75348;F2Z307;O95670	V-type proton ATPase subunit G 1	FALSE	-0.0137857	-0.0501882	-0.0288372	FALSE	0.0480967	-0.147307	-0.0955869	FALSE	FALSE
1548	VPS4B	O75351;Q6PIW4	Vacuolar protein sorting-associated protein 4B	FALSE	0.136716	-0.18053	-0.00695611	FALSE	0.330673	-0.0978804	-0.0563061	FALSE	FALSE
1549	H2AFY	O75367;B4DJC3;D6RCF2;Q9P0M6;Q5SQT3	Core histone macro-H2A.1;Histone H2A	FALSE	0.116631	0.13949	-0.104728	FALSE	0.0144981	0.278234	0.0614056	FALSE	FALSE
1550	SH3BGRL	O75368	SH3 domain-binding glutamic acid-rich-like protein	FALSE	-0.146755	0.080576	0.0683269	FALSE	0.0344975	0.011748	0.233295	FALSE	FALSE
1551	FLNB	O75369;E7EN95;A0A0A0MT44;H7C5L4;A0A0C4DGA1	Filamin-B	FALSE	0.0263043	0.0244725	0.204767	FALSE	0.377068	0.0856651	0.308109	FALSE	FALSE
1552	NDUFS6	O75380;D6RBT3	NADH dehydrogenase [ubiquinone] iron-sulfur protein 6, mitochondrial	FALSE	-0.190981	0.0479796	0.0922074	FALSE	0.0716254	-0.0308304	0.251384	FALSE	FALSE
1553	PEX14	O75381;K7EK59	Peroxisomal membrane protein PEX14	FALSE	-0.0956354	-0.0583858	-0.0175923	FALSE	0.0368901	-0.130536	-0.132643	FALSE	FALSE
1554	TRIM3	O75382	Tripartite motif-containing protein 3	FALSE	0.0920721	0.229924	0.113034	FALSE	0.0993625	0.316384	0.350283	FALSE	FALSE
1555	SPAG7	O75391;I3L0X5;I3L4C3	Sperm-associated antigen 7	FALSE	0.0690147	0.0425014	-0.521722	FALSE	-0.163446	0.185901	-0.318346	FALSE	FALSE
1556	MRPL33	O75394	39S ribosomal protein L33, mitochondrial	FALSE	0.217479	-0.0769695	0.0893626	FALSE	0.256407	0.216535	0.294049	FALSE	FALSE
1557	SEC22B	O75396;A0A087X1A9	Vesicle-trafficking protein SEC22b	FALSE	-0.129844	-0.0301242	0.0437644	FALSE	-0.0832024	-0.165044	-0.0123541	FALSE	FALSE
1558	PRPF40A	O75400;F5H578;H7C2N3	Pre-mRNA-processing factor 40 homolog A	FALSE	0.0418037	0.130318	-0.047249	FALSE	-0.052476	0.132467	0.0322116	FALSE	FALSE
1559	TACC1	O75410;E7EVI4;E7ET87;H0YAY0;R4GMT7;H0YBT8;E5RFM9;B4E3H6;E5RJG6;E5RJU4;A0A0C4DGD3;A0A0C4DGD5	Transforming acidic coiled-coil-containing protein 1	FALSE	0.0380147	0.188907	0.205643	FALSE	0.331361	-0.00820001	0.212551	FALSE	FALSE
1560	GIGYF1	O75420	PERQ amino acid-rich with GYF domain-containing protein 1	FALSE	0.0617071	0.0288225	0.14978	FALSE	0.0193461	0.214123	0.217055	FALSE	FALSE
1561	LRCH4	O75427	Leucine-rich repeat and calponin homology domain-containing protein 4	FALSE	-0.287043	-0.628074	-0.492221	FALSE	-0.573896	-0.423632	-0.941632	FALSE	FALSE
1562	MTX2	O75431;C9JNK6;C9JAZ1;F8WE26	Metaxin-2	FALSE	-0.0466975	0.0762347	-0.0398442	FALSE	-0.129055	0.138759	0.129355	FALSE	FALSE
1563	VPS26A	O75436;S4R3Q6;S4R2Y3	Vacuolar protein sorting-associated protein 26A	FALSE	-0.00763761	-0.0281448	0.102322	FALSE	0.201759	0.0788074	0.159944	FALSE	FALSE
1564	NDUFB1	O75438	NADH dehydrogenase [ubiquinone] 1 beta subcomplex subunit 1	FALSE	-0.0777565	0.11984	0.241718	FALSE	0.106348	0.0183081	0.31242	FALSE	FALSE
1565	PMPCB	O75439;G3V0E4;F8WAZ6;F8WEA6;F8WBE1	Mitochondrial-processing peptidase subunit beta	FALSE	0.10742	-0.00460925	0.00302648	FALSE	0.0394192	0.0375916	-0.0655723	FALSE	FALSE
1566	PSIP1	O75475	PC4 and SFRS1-interacting protein	FALSE	0.0852887	0.141526	-0.330647	FALSE	-0.143978	0.34183	-0.0980152	FALSE	FALSE
1567	ERLIN1	O75477;B0QZ43	Erlin-1	FALSE	0.0395596	0.0650533	-0.0675759	FALSE	-0.0391028	0.0120098	-0.0344975	FALSE	FALSE
1568	NDUFS3	O75489;E9PS48	NADH dehydrogenase [ubiquinone] iron-sulfur protein 3, mitochondrial	FALSE	-0.0160889	0.0643894	0.121281	FALSE	0.0786098	0.0371771	0.20146	FALSE	FALSE
1569	SRSF10	Q5JRI1;O75494;Q6IQ42;Q8WXF0	Serine/arginine-rich splicing factor 10	FALSE	0.1121	0.148305	-0.227574	FALSE	-0.137775	0.188973	0.0283075	FALSE	FALSE
1570	CLDN11	O75508;B4DFI2	Claudin-11;Claudin	TRUE	-1.31534	-1.26171	-1.1497	TRUE	-1.36372	-1.4631	-1.496	FALSE	TRUE
1571	KHDRBS3	O75525;E5RG12;H0YAQ1;H0YAQ3;E5RJZ9	KH domain-containing, RNA-binding, signal transduction-associated protein 3	FALSE	-0.359324	0.0206185	0.0142124	FALSE	-0.388582	-0.116365	0.0475024	FALSE	FALSE
1572	TADA3	O75528	Transcriptional adapter 3	FALSE	0.104471	0.231176	-0.115816	FALSE	-0.116223	0.0668051	0.0785332	FALSE	FALSE
1573	EED	O75530;E9PMU3;H0YEL4;E9PJK2	Polycomb protein EED	FALSE	0.122606	0.13914	-0.192711	FALSE	-0.179907	0.193074	-0.106884	FALSE	FALSE
1574	BANF1	O75531	Barrier-to-autointegration factor;Barrier-to-autointegration factor, N-terminally processed	FALSE	0.0143553	0.0354313	-0.00452272	FALSE	-0.0180597	0.0665784	0.0626405	FALSE	FALSE
1575	SF3B1	O75533;H7C341;B4DGZ4	Splicing factor 3B subunit 1	FALSE	0.00633393	0.0372067	-0.0936481	FALSE	-0.117099	0.0747297	-0.0415234	FALSE	FALSE
1576	CSDE1	O75534;E9PLT0;E9PLD4;E9PNG3;E9PKN4	Cold shock domain-containing protein E1	FALSE	-0.159202	-0.1141	-0.197534	FALSE	-0.181968	-0.151859	-0.198117	FALSE	FALSE
1577	PRKRA	O75569;G5E9Q4;F8WEG8;C9JMM3	Interferon-inducible double-stranded RNA-dependent protein kinase activator A	FALSE	-0.0308698	-0.0402612	-0.151394	FALSE	-0.188759	-0.0304067	-0.142479	FALSE	FALSE
1578	CRCP	O75575	DNA-directed RNA polymerase III subunit RPC9	FALSE	0.0360461	0.0737424	-0.421129	FALSE	-0.406407	-0.143393	-0.647453	FALSE	FALSE
1579	RPS6KA5	O75582;G3V2D1	Ribosomal protein S6 kinase alpha-5	FALSE	-0.1331	-0.0126402	-0.491754	FALSE	-0.658993	-0.326192	-0.66712	FALSE	FALSE
1580	MYCBP2	O75592;A0A0C4DGY7;H7C3U4	E3 ubiquitin-protein ligase MYCBP2	FALSE	-0.0275573	-0.137504	-0.152644	FALSE	-0.164076	-0.0717627	-0.168899	FALSE	FALSE
1581	NPM3	O75607	Nucleoplasmin-3	FALSE	0.0912598	-0.11703	-0.163866	FALSE	-0.227152	-0.147307	-0.318924	FALSE	FALSE
1582	LYPLA1	O75608;A0A087X1K9;E5RGR0;B4DP64;E5RJ48	Acyl-protein thioesterase 1	FALSE	0.0844725	-0.0825664	-0.0525657	FALSE	0.0625362	-0.0330882	-0.0411028	FALSE	FALSE
1583	ERAL1	O75616;J3QSB2;J3QRV9;K7EQJ8;J3QT61	GTPase Era, mitochondrial	FALSE	0.156655	0.0958204	-0.286832	FALSE	-0.316348	0.188184	-0.317651	FALSE	FALSE
1584	REM1	O75628	GTP-binding protein REM 1	TRUE	0.924252	1.3452	1.17536	TRUE	1.46503	1.46578	1.64996	FALSE	TRUE
1585	CREG1	O75629	Protein CREG1	FALSE	-0.0480542	0.555969	-0.713024	FALSE	-0.284107	0.45253	-0.287354	FALSE	FALSE
1586	SNRNP200	O75643;B4E0P5	U5 small nuclear ribonucleoprotein 200 kDa helicase	FALSE	0.0500489	0.0484122	-0.072771	FALSE	-0.0958666	0.0876874	-0.0486547	FALSE	FALSE
1587	TRMU	O75648;Q2PPL5	Mitochondrial tRNA-specific 2-thiouridylase 1	FALSE	0.0874628	0.0515487	0.0144981	FALSE	0.14509	-0.0614306	-0.072586	FALSE	FALSE
1588	TIPRL	O75663	TIP41-like protein	FALSE	-0.0817054	0.0145724	-0.0617067	FALSE	0.00748258	-0.0378742	-0.0801119	FALSE	FALSE
1589	SURF6	O75683	Surfeit locus protein 6	FALSE	0.463413	0.0526106	-0.578068	FALSE	0.00762609	0.0492181	-0.635336	FALSE	FALSE
1590	PPM1B	O75688;C9JIR6;B8ZZF0	Protein phosphatase 1B	FALSE	-0.0554264	0.0355348	-0.146803	FALSE	-0.129276	0.0788684	-0.016211	FALSE	FALSE
1591	UTP20	O75691	Small subunit processome component 20 homolog	FALSE	0.0799754	-0.00345832	-0.12235	FALSE	-0.198692	-0.0119249	-0.247198	FALSE	FALSE
1592	NUP155	O75694;E9PF10;D6RA13	Nuclear pore complex protein Nup155	FALSE	0.0893626	-0.00705194	-0.113114	FALSE	-0.0928017	0.0783961	-0.117562	FALSE	FALSE
1593	RP2	O75695	Protein XRP2	FALSE	-0.0721945	-0.0329472	-0.11641	FALSE	0.0368901	0.0482779	0.0929094	FALSE	FALSE
1594	WDHD1	O75717;C9JYB3	WD repeat and HMG-box DNA-binding protein 1	FALSE	0.479644	0.0370587	-0.0325067	FALSE	0.202888	0.475916	-0.136323	FALSE	FALSE
1595	CRTAP	O75718;C9JP16	Cartilage-associated protein	FALSE	-0.230177	-0.121546	-0.0405711	FALSE	-0.127936	-0.262072	-0.108892	FALSE	FALSE
1596	SLC25A12	O75746;F8W9J0;H0YFB2;B4DGK6	Calcium-binding mitochondrial carrier protein Aralar1	FALSE	0.207518	-0.0318186	0.0641931	FALSE	0.328147	0.238732	0.18043	FALSE	FALSE
1597	PALM	O75781;A0A087WTK8;A0A087WWY4	Paralemmin-1	TRUE	0.97159	1.18056	1.06516	TRUE	1.72814	1.56764	1.81853	FALSE	TRUE
1598	RNASEH2A	O75792	Ribonuclease H2 subunit A	FALSE	0.323312	0.138315	-0.234635	FALSE	0.0196308	0.316384	-0.229834	FALSE	FALSE
1599	CDC123	O75794;X6RF82;X6RA30;H7BZW7;X6RKY7	Cell division cycle protein 123 homolog	FALSE	-0.23282	-0.261832	-0.176723	FALSE	0.0398403	-0.172231	-0.191184	FALSE	FALSE
1600	CAPN15	O75808;A0A1B0GVE3;H3BR03	Calpain-15	FALSE	0.229588	0.486469	0.348119	FALSE	0.444667	0.452807	0.665386	FALSE	FALSE
1601	BCAR3	O75815	Breast cancer anti-estrogen resistance protein 3	FALSE	0.765025	1.09068	0.635058	TRUE	1.22243	1.2348	1.04817	FALSE	TRUE
1602	RPP40	O75818;A0A087X1N3;X6RLL4;F8WC38	Ribonuclease P protein subunit p40	FALSE	0.00762609	0.0394438	-0.185835	FALSE	-0.206129	0.15242	-0.0593553	FALSE	FALSE
1603	EIF3G	O75821;K7EL20;K7ER90;K7ENA8;K7EL60;K7EP16;K7ENH0	Eukaryotic translation initiation factor 3 subunit G	FALSE	-0.113583	-0.023894	-0.0622187	FALSE	-0.149265	-0.125651	-0.0718999	FALSE	FALSE
1604	EIF3J	O75822;H0YGJ7;H0YLP3	Eukaryotic translation initiation factor 3 subunit J	FALSE	-0.0819649	-0.0619835	-0.0667144	FALSE	-0.0743195	-0.111966	-0.134615	FALSE	FALSE
1605	CBR3	O75828	Carbonyl reductase [NADPH] 3	FALSE	0.175045	-0.0586628	-0.374842	FALSE	0.0698396	0.213303	-0.131458	FALSE	FALSE
1606	PSMD10	O75832;B1AJY7;B1AJY5;B1AJY6	26S proteasome non-ATPase regulatory subunit 10	FALSE	0.140517	0.00259919	-0.102636	FALSE	0.0182069	0.147218	-0.067501	FALSE	FALSE
1607	ZMPSTE24	O75844	CAAX prenyl protease 1 homolog	FALSE	-0.0256616	0.0237097	0.0949116	FALSE	0.0219061	-0.0126402	0.115363	FALSE	FALSE
1608	IDH1	O75874;C9J4N6;C9JJE5;C9JLU6	Isocitrate dehydrogenase [NADP] cytoplasmic	FALSE	-0.00340878	-0.0980152	-0.0845479	FALSE	-0.00615901	-0.0234683	-0.0614306	FALSE	FALSE
1609	RBBP9	O75884	Putative hydrolase RBBP9	FALSE	-0.254117	-0.016211	-0.0945875	FALSE	-0.21964	-0.188148	-0.0732718	FALSE	FALSE
1610	STAM2	O75886	Signal transducing adapter molecule 2	FALSE	-0.0422637	-0.0659858	-0.0194921	FALSE	0.0321008	-0.104739	0.0436013	FALSE	FALSE
1611	ARL6IP5	O75915;F8WF90;C9JQU6;F8WF33	PRA1 family protein 3	FALSE	0.00360224	0.0900503	0.254473	FALSE	0.336969	0.179792	0.403084	FALSE	FALSE
1612	DYSF	O75923	Dysferlin	FALSE	0.116232	0.194212	-0.235008	FALSE	-0.0872122	0.377894	0.00968406	FALSE	FALSE
1613	PIAS1	O75925	E3 SUMO-protein ligase PIAS1	FALSE	-0.0281162	0.364478	-0.317624	FALSE	-0.0423677	0.868279	-0.178364	FALSE	FALSE
1614	BCAS2	O75934	Pre-mRNA-splicing factor SPF27	FALSE	0.193204	0.0336286	-0.237949	FALSE	-0.172457	0.0300152	-0.31545	FALSE	FALSE
1615	DCTN3	X6RCK5;O75935;X6RA56;A0A0A0MRV8;X6RLR1	Dynactin subunit 3	FALSE	0.0455828	-0.00317044	-0.0214675	FALSE	0.0807941	0.10245	-0.144569	FALSE	FALSE
1616	DNAJC8	O75937;S4R3J5	DnaJ homolog subfamily C member 8	FALSE	-0.0679388	0.160443	-0.125903	FALSE	-0.122444	0.14256	0.0703756	FALSE	FALSE
1617	SMNDC1	O75940	Survival of motor neuron-related-splicing factor 30	FALSE	0.0922074	0.00662272	0.0813396	FALSE	0.201759	-0.125783	-0.0122111	FALSE	FALSE
1618	ATP5H	O75947;F5H608	ATP synthase subunit d, mitochondrial	FALSE	-0.00261364	0.0537632	0.0676387	FALSE	0.0346383	0.0760522	0.101908	FALSE	FALSE
1619	FLOT1	O75955;A2AB12;A2AB10;A2AB13;A0A0G2JJQ6;A0A140T9W4;A2AB09;A0A140T974;A0A140T910;A0A140T907;A0A140T905;A2ABJ5	Flotillin-1	FALSE	-0.0638766	-0.00360224	-0.120232	FALSE	0.256286	0.193734	0.101521	FALSE	FALSE
1620	TRIO	O75962;E7EWP2;E7EPJ7;F5H228;A0A087X139	Triple functional domain protein	FALSE	-0.0899582	-0.1121	0.0590783	FALSE	-0.0271456	-0.154583	-0.077243	FALSE	FALSE
1621	MPDZ	O75970;F5H1U9;H0YGQ3;B7ZB24;F8WDQ8;F5H8D6;A0A075B6R8	Multiple PDZ domain protein	FALSE	-0.116285	-0.0625362	-0.26169	FALSE	-0.0189511	-0.0457225	0.0575268	FALSE	FALSE
1622	CPD	O75976;J3QQJ4;J3QRJ9	Carboxypeptidase D	FALSE	-0.0389398	0.0874268	-0.303543	FALSE	-0.107306	0.00310513	-0.166458	FALSE	FALSE
1623	GLRX3	O76003	Glutaredoxin-3	FALSE	0.0511633	-0.0164963	0.0775165	FALSE	0.0668125	-0.0385767	0.0329199	FALSE	FALSE
1624	WFS1	O76024;H0Y9G5	Wolframin	FALSE	-0.0191996	-0.0661236	0.0721744	FALSE	-0.00487009	0.0724676	0.0902039	FALSE	FALSE
1625	CLPX	O76031;H0YM48	ATP-dependent Clp protease ATP-binding subunit clpX-like, mitochondrial	FALSE	-0.0183373	0.000375149	-0.0691037	FALSE	-0.140826	-0.0713508	-0.110497	FALSE	FALSE
1626	SEC14L2	O76054;B3KRD8;F8WEE7;C9JTM4;C9JZI9;H7C417;Q9UDX4	SEC14-like protein 2	FALSE	0.272501	-0.00992041	0.030548	FALSE	0.241718	0.0732718	-0.0180644	FALSE	FALSE
1627	SNCG	O76070;F8W754	Gamma-synuclein	FALSE	-0.0304719	0.542794	0.466131	FALSE	0.59827	0.525663	0.984759	FALSE	FALSE
1628	CIAO1	O76071	Probable cytosolic iron-sulfur protein assembly protein CIAO1	FALSE	-0.0664425	-0.00934717	-0.0480244	FALSE	0.0137838	-0.136979	0.0170083	FALSE	FALSE
1629	SRP72	O76094;R4GNC1;D6RDY6	Signal recognition particle subunit SRP72	FALSE	-0.0518029	-0.0962619	-0.106079	FALSE	-0.0582626	-0.0784732	-0.146264	FALSE	FALSE
1630	DDAH1	O94760;B4DYP1	N(G),N(G)-dimethylarginine dimethylaminohydrolase 1	FALSE	-0.0505622	-0.173767	-0.15888	FALSE	-0.0470701	-0.117562	-0.203389	FALSE	FALSE
1631	MTA2	O94776	Metastasis-associated protein MTA2	FALSE	0.275365	0.196905	0.00705194	FALSE	-0.0482481	0.227236	0.0118061	FALSE	FALSE
1632	USP1	O94782;C9JWX4;C9JC88	Ubiquitin carboxyl-terminal hydrolase 1	FALSE	0.0650208	0.00459508	0.187261	FALSE	0.627233	-0.086512	-0.0839282	FALSE	FALSE
1633	ALDH1A2	O94788;H0YMG7;H0YKL3;E9PF31	Retinal dehydrogenase 2	FALSE	0.432211	0.862156	0.396269	FALSE	0.848638	0.984588	1.06646	FALSE	FALSE
1634	STK10	O94804;H0YB71	Serine/threonine-protein kinase 10	FALSE	-0.0220827	0.290815	-0.24566	FALSE	-0.293076	0.111274	-0.0511633	FALSE	FALSE
1635	LTN1	O94822;H7BYG8;S4R3T2	E3 ubiquitin-protein ligase listerin	FALSE	-0.0384063	0.0527603	0.0094905	FALSE	0.0551957	0.0126355	0.12246	FALSE	FALSE
1636	TOMM70A	O94826	Mitochondrial import receptor subunit TOM70	FALSE	0.0363275	-0.00733905	0.0606008	FALSE	0.0597706	0.0461463	0.0926478	FALSE	FALSE
1637	PLEKHG5	Q5SY18;O94827	Pleckstrin homology domain-containing family G member 5	FALSE	0.569977	0.655444	1.07416	TRUE	1.14176	0.79794	1.17075	FALSE	TRUE
1638	IPO13	O94829;Q5T4X2	Importin-13	FALSE	-0.0880094	-0.876566	-0.0675759	FALSE	0.133827	-0.320427	-0.156138	FALSE	FALSE
1639	MYO1D	O94832;J3QRN6;K7EIG7;J3KRL0;J3QRR2;F8WEW9;B0I1T2	Unconventional myosin-Id	FALSE	0.054779	0.00540579	-0.00856614	FALSE	-0.122162	-0.0321008	-0.0924781	FALSE	FALSE
1640	TOX4;TOX2;TOX3	O94842;Q96NM4;O15405	TOX high mobility group box family member 4;TOX high mobility group box family member 2;TOX high mobility group box family member 3	FALSE	0.120219	0.121706	-0.121534	FALSE	-0.106265	0.169972	-0.142217	FALSE	FALSE
1641	MICAL2	O94851;E9PKW5;E9PJB0;E9PRE0;E9PL42;E9PNC3;E9PKI3	Protein-methionine sulfoxide oxidase MICAL2	FALSE	0.0822938	-0.102591	0.232538	FALSE	0.304628	-0.059909	0.503998	FALSE	FALSE
1642	SEC24D	O94855;E9PDM8;E9PC44	Protein transport protein Sec24D	FALSE	-0.182	-0.0142124	0.0187766	FALSE	-0.170849	-0.245131	-0.0718999	FALSE	FALSE
1643	UFL1	O94874	E3 UFM1-protein ligase 1	FALSE	-0.018995	-0.107152	0.106348	FALSE	0.0863762	-0.0805212	0.00853711	FALSE	FALSE
1644	SORBS2	O94875;H7BXR3;H7BZK1;H7C1R7;H7BZX1;C9J3W4;C9JL62;C9IZ89	Sorbin and SH3 domain-containing protein 2	FALSE	0.25544	0.327765	0.201006	FALSE	0.442333	0.579081	0.493825	FALSE	FALSE
1645	SASH1	O94885;A0A1B0GWB9;A0A1B0GVI0;S6FRS6;Q9NSI8	SAM and SH3 domain-containing protein 1	FALSE	-0.352437	-0.169155	-0.0673945	FALSE	0.226632	-0.0425043	0.0339535	FALSE	FALSE
1646	UBXN7	O94888;C9JAT7;C9JD50	UBX domain-containing protein 7	FALSE	0.0695647	0.0583378	-0.142067	FALSE	-0.174247	-0.0378742	-0.27011	FALSE	FALSE
1647	PROSC	O94903;E5RFX7;E5RG77;H0YBG2	Proline synthase co-transcribed bacterial homolog protein	FALSE	0.0133551	0.0764781	0.047678	FALSE	0.0727232	0.0149805	0.114769	FALSE	FALSE
1648	ERLIN2	O94905;E5RHW4;E5RJ09	Erlin-2	FALSE	-0.0782895	0.00568096	0.0391384	FALSE	-0.018995	-0.111566	0.0235924	FALSE	FALSE
1649	PRPF6	O94906	Pre-mRNA-processing factor 6	FALSE	0.097476	0.0653099	-0.0610895	FALSE	-0.0280868	0.189977	-0.0485152	FALSE	FALSE
1650	PCF11	O94913;E9PQ01;E9PKN0;E9PQF9;E9PNY7	Pre-mRNA cleavage complex 2 protein Pcf11	FALSE	0.280719	0.304665	0.0565835	FALSE	-0.0301183	0.120279	-0.287827	FALSE	FALSE
1651	FRYL	O94915;F2Z2S2;H0Y9X0;D6RJI4;D6R9B9	Protein furry homolog-like	FALSE	0.0378742	0.140348	-0.0131595	FALSE	0.0346383	0.116583	0.118837	FALSE	FALSE
1652	ENDOD1	O94919	Endonuclease domain-containing 1 protein	FALSE	0.495286	0.660817	0.383939	FALSE	0.791606	0.976219	0.966968	FALSE	FALSE
1653	GLS	O94925;H7BZD1;B7Z509;C9JIJ6;H7C201	Glutaminase kidney isoform, mitochondrial	FALSE	0.0163537	0.142927	-0.250663	FALSE	-0.0595551	0.200564	-0.128029	FALSE	FALSE
1654	SOGA1	O94964;X6R3R3;H0YDM2	Protein SOGA1;N-terminal form;C-terminal 80 kDa form	FALSE	0.365469	0.247183	0.0500489	FALSE	0.489337	0.226172	0.0684682	FALSE	FALSE
1655	AP2A2	O94973;A0A0G2JS82;A0A0G2JQM1;E9PR62;A0A0G2JRF9;A0A0G2JQA4;A0A0G2JS17;A0A0G2JQT9;H0YDE9;H0YEG0;E9PQP4;E9PNC4;A0A0G2JRS3;E9PPY8	AP-2 complex subunit alpha-2	FALSE	0.0166389	0.1331	-0.084135	FALSE	0.0611541	0.0518627	0.143612	FALSE	FALSE
1656	ARHGEF15	O94989	Rho guanine nucleotide exchange factor 15	FALSE	0.328262	0.207594	0.518031	FALSE	0.349365	0.339528	0.28058	FALSE	FALSE
1657	HEXIM1	O94992;Q96MH2	Protein HEXIM1	FALSE	0.316262	0.373327	0.0451634	FALSE	0.064469	0.228199	0.141987	FALSE	FALSE
1658	YIF1A	O95070;A6NGW1;E9PIZ0;C9JST7;E9PS11;E9PP02	Protein YIF1A	FALSE	-0.244395	-0.178492	0.0243197	FALSE	-0.201278	-0.373175	-0.191815	FALSE	FALSE
1659	PRSS23	O95084;E9PRR2	Serine protease 23	FALSE	-0.0691491	-0.521151	0.435309	FALSE	0.00230647	-0.732052	-0.152897	FALSE	FALSE
1660	SCAF4	O95104	Splicing factor, arginine/serine-rich 15	FALSE	0.146003	0.112849	-0.0589087	FALSE	-0.110293	0.156386	-0.00317044	FALSE	FALSE
1661	NDUFB6	O95139;A0A087WZX2	NADH dehydrogenase [ubiquinone] 1 beta subcomplex subunit 6	FALSE	-0.0769497	0.0325067	0.123931	FALSE	0.195977	0.0172126	0.453538	FALSE	FALSE
1662	MFN2	O95140	Mitofusin-2	FALSE	-0.0744107	0.0747753	0.0308304	FALSE	0.0467006	0.130823	0.135111	FALSE	FALSE
1663	UBE4B	O95155;K7ERA7;B1AQ61;K7EP75	Ubiquitin conjugation factor E4 B	FALSE	-0.0754896	-0.0648829	-0.0945875	FALSE	-0.00971311	0.00424777	-0.114634	FALSE	FALSE
1664	ZFPL1	O95159;E9PQ47;E9PNY1;E9PMQ3;E9PJX1;E9PJ47;E9PQA5	Zinc finger protein-like 1	FALSE	-0.0840432	-0.0385767	-0.0863082	FALSE	-0.134715	-0.215244	-0.153027	FALSE	FALSE
1665	IKBKAP	O95163;F5H2T0;H0YDF3	Elongator complex protein 1	FALSE	0.0843364	-0.00891709	-0.10231	FALSE	0.00115369	0.0230939	0.00023085	FALSE	FALSE
1666	NDUFA3	Q6FGG4;O95167;S4R3I5;H7C0D7;H7C2R1;A8MVM8;S4R3T6;A8MYJ8	NADH dehydrogenase [ubiquinone] 1 alpha subcomplex subunit 3	FALSE	-0.170491	0.0492031	0.225398	FALSE	0.169925	0.0327428	0.402283	FALSE	FALSE
1667	NDUFB4	O95168;F2Z3P9;C9JXQ9	NADH dehydrogenase [ubiquinone] 1 beta subcomplex subunit 4	FALSE	-0.232142	0.0589688	0.203138	FALSE	0.137766	-0.0270125	0.504509	FALSE	FALSE
1668	NDUFB8	O95169;E9PQ68;K9J7I2	NADH dehydrogenase [ubiquinone] 1 beta subcomplex subunit 8, mitochondrial	FALSE	0.0024505	0.0593296	0.204391	FALSE	0.174151	0.0565362	0.262469	FALSE	FALSE
1669	NDUFA7	O95182;M0R0N0;M0R1K9	NADH dehydrogenase [ubiquinone] 1 alpha subcomplex subunit 7	FALSE	-0.165904	-0.131721	0.234501	FALSE	0.202136	-0.166458	0.283457	FALSE	FALSE
1670	VAMP5	O95183	Vesicle-associated membrane protein 5	FALSE	-0.0623392	-0.0662614	-0.218313	FALSE	0.120219	0.416654	0.00900159	FALSE	FALSE
1671	RTN3	O95197;F5H617	Reticulon-3;Reticulon	FALSE	0.00374614	0.0784418	0.100036	FALSE	0.129481	0.139728	0.235246	FALSE	FALSE
1672	LETM1	O95202	LETM1 and EF-hand domain-containing protein 1, mitochondrial	FALSE	-0.00576787	0.050861	0.103665	FALSE	0.0603241	0.0381693	0.115363	FALSE	FALSE
1673	ZRANB2	O95218	Zinc finger Ran-binding domain-containing protein 2	FALSE	-0.277831	-0.281194	-0.355368	FALSE	-0.381254	-0.288063	-0.00676478	FALSE	FALSE
1674	SNX4	O95219;F8W9T3;F8WDD4	Sorting nexin-4	FALSE	0.0669502	-0.073409	0.00489684	FALSE	0.162597	0.0425162	0.0727255	FALSE	FALSE
1675	APOL3	O95236	Apolipoprotein L3	TRUE	1.53531	1.50267	0.961846	TRUE	2.04296	2.31301	1.89986	FALSE	TRUE
1676	VAPB	O95292;E5RK64	Vesicle-associated membrane protein-associated protein B/C	FALSE	-0.0250302	0.0569714	0.0292762	FALSE	0.0943712	0.00523203	0.0933864	FALSE	FALSE
1677	SNAPIN	O95295	SNARE-associated protein Snapin	FALSE	-0.0282339	-0.0932897	0.187261	FALSE	0.0604625	-0.0724489	0.264703	FALSE	FALSE
1678	MPZL1	O95297;Q9UEL6	Myelin protein zero-like protein 1	FALSE	-0.493297	-0.0825664	0.134089	FALSE	-0.236996	0.0224783	0.386921	FALSE	FALSE
1679	NDUFC2	O95298;E9PRJ5;E9PM14;A0A087WUM3;E9PQ53;E9PRQ4;A0A087WY27	NADH dehydrogenase [ubiquinone] 1 subunit C2	FALSE	-0.041432	-0.0221902	0.258579	FALSE	0.191942	0.00813082	0.235926	FALSE	FALSE
1680	FKBP9	O95302;Q75LS8;C9J4P8	Peptidyl-prolyl cis-trans isomerase FKBP9	FALSE	-0.0467124	0.0789903	0.286171	FALSE	0.27965	0.114582	0.382119	FALSE	FALSE
1681	PGLS	O95336;M0R261;M0R1L2;M0R0U3	6-phosphogluconolactonase	FALSE	-0.00572441	0.00148674	-0.0235777	FALSE	-0.0973784	0.0303098	-0.10286	FALSE	FALSE
1682	PAPSS2	O95340	Bifunctional 3-phosphoadenosine 5-phosphosulfate synthase 2;Sulfate adenylyltransferase;Adenylyl-sulfate kinase	FALSE	-0.206029	-0.090447	-0.137537	FALSE	-0.153302	-0.134615	-0.173639	FALSE	FALSE
1683	SMC2	O95347;Q5T821;A0A0C4DGE5	Structural maintenance of chromosomes protein 2	FALSE	0.144569	0.129639	-0.384094	FALSE	-0.0714819	0.358398	-0.0926134	FALSE	FALSE
1684	ATG7	O95352;C9JFF4;C9J415;C9JE55;C9JGL2;F8WDY9;H7C369;C9JNU2;C9JKA3;H7C2R3;H7C059;H7C2J8	Ubiquitin-like modifier-activating enzyme ATG7	FALSE	0.0740944	-0.130008	-0.104573	FALSE	0.00633393	0.074912	-0.0501882	FALSE	FALSE
1685	TRIM16;TRIM16L	O95361;H0Y626;B3KP96;Q309B1;I3L3K9;K7ENN8;I3L2F3;J3QKY5;I3L1X9	Tripartite motif-containing protein 16;Tripartite motif-containing protein 16-like protein	FALSE	0.503349	1.12816	0.814263	TRUE	0.762561	1.00535	1.28009	FALSE	TRUE
1686	FARS2	O95363;Q5JRF7	Phenylalanine--tRNA ligase, mitochondrial	FALSE	0.0732718	0.0375176	0.0736832	FALSE	0.231801	0.08804	-0.0308304	FALSE	FALSE
1687	ZBTB7A	O95365	Zinc finger and BTB domain-containing protein 7A	FALSE	0.332851	0.358713	0.161049	FALSE	0.385597	0.228317	0.43154	FALSE	FALSE
1688	LYPLA2	O95372;Q5QPQ1;Q5QPQ0;Q5QPQ3;Q5QPQ2;Q5QPN5;Q5QPN9	Acyl-protein thioesterase 2	FALSE	-0.233583	-0.117163	-0.0217897	FALSE	-0.30793	-0.395831	-0.176961	FALSE	FALSE
1689	IPO7	O95373;E9PLJ0;E9PLB2	Importin-7	FALSE	0.0333701	-0.0514417	-0.0931248	FALSE	-0.0298973	-0.0140696	-0.0900404	FALSE	FALSE
1690	ARIH2	O95376	E3 ubiquitin-protein ligase ARIH2	FALSE	-0.0759609	0.0222438	-0.384584	FALSE	-0.374879	-0.11703	-0.478195	FALSE	FALSE
1691	SLU7	O95391;A0A0C4DGD2;E5RGM7;E5RK41	Pre-mRNA-splicing factor SLU7	FALSE	0.0560285	-0.0792928	-0.0487852	FALSE	0.199625	-0.402613	0.979715	FALSE	FALSE
1692	PGM3	O95394;J3KN95;A0A087WT27;H0Y8I3;D6RCQ8;D6RF77;D6RIS6;H0Y987;D6RCD1;D6RC77	Phosphoacetylglucosamine mutase	FALSE	-0.108425	-0.157691	-0.0314152	FALSE	-0.175859	-0.264356	-0.190552	FALSE	FALSE
1693	UTS2	Q5H8X8;O95399	Urotensin-2	FALSE	-0.118085	-0.0200577	-0.0282928	FALSE	-0.154072	-0.153416	-0.114367	FALSE	FALSE
1694	CD2BP2	O95400	CD2 antigen cytoplasmic tail-binding protein 2	FALSE	0.0071955	-0.227741	-0.295252	FALSE	-0.181755	-0.241596	-0.470198	FALSE	FALSE
1695	SVIL	O95425;A0A0J9YWY6	Supervillin	FALSE	0.193078	0.286885	0.266517	FALSE	0.359071	0.436295	0.355479	FALSE	FALSE
1696	AHSA1	O95433;G3V438;H0YJG7;H0YJU2;H0YJ63;G3V3W9	Activator of 90 kDa heat shock protein ATPase homolog 1	FALSE	-0.0234751	-0.0561673	-0.120577	FALSE	-0.0550666	-0.0732718	-0.246347	FALSE	FALSE
1697	PARN	O95453;F5H1Z4;H3BRK1;H3BT23	Poly(A)-specific ribonuclease PARN	FALSE	0.300534	0.0246339	-0.122711	FALSE	0.0237521	0.14741	-0.271067	FALSE	FALSE
1698	PSMG1	O95456;F8WBH7	Proteasome assembly chaperone 1	FALSE	0.00144197	-0.0747794	-0.070103	FALSE	-0.0640123	0.041046	-0.202136	FALSE	FALSE
1699	SGPL1	O95470;H0Y3V8;H7BXL7	Sphingosine-1-phosphate lyase 1	FALSE	0.0768327	0.0278514	0.0207689	FALSE	0.243182	0.0249422	0.0857417	FALSE	FALSE
1700	H6PD	R4GMU1;O95479	GDH/6PGL endoplasmic bifunctional protein;Glucose 1-dehydrogenase;6-phosphogluconolactonase	FALSE	-0.248896	-0.234011	0.000144262	FALSE	-0.314607	-0.336512	-0.134615	FALSE	FALSE
1701	SEC24A	O95486	Protein transport protein Sec24A	FALSE	-0.150625	-0.329066	-0.10698	FALSE	-0.280492	-0.254594	-0.29725	FALSE	FALSE
1702	SEC24B	O95487	Protein transport protein Sec24B	FALSE	0.110096	0.0342194	0.012068	FALSE	0.0893626	0.138092	-0.0339339	FALSE	FALSE
1703	SLC2A10	O95528	Solute carrier family 2, facilitated glucose transporter member 10	FALSE	-0.614337	-0.344488	-0.280405	FALSE	-0.700779	-0.84326	-0.420833	FALSE	FALSE
1704	TDP2	O95551	Tyrosyl-DNA phosphodiesterase 2	FALSE	-0.0282486	0.024766	-0.36682	FALSE	0.0326651	0.0795847	-0.164014	FALSE	FALSE
1705	SFT2D2	Q5TIH2;O95562	Vesicle transport protein SFT2B	FALSE	-0.0965606	0.217591	0.0990932	FALSE	0.386038	0.464703	0.486105	FALSE	FALSE
1706	MPC2	Q5R3B4;O95563	Mitochondrial pyruvate carrier 2	FALSE	0.212881	0.210446	0.0543623	FALSE	0.0746424	0.326462	0.219404	FALSE	FALSE
1707	ETHE1	O95571;M0QXB5;M0QY80;M0QX80	Persulfide dioxygenase ETHE1, mitochondrial	FALSE	-0.124251	-0.0319597	0.246226	FALSE	0.165815	0.0104686	0.301693	FALSE	FALSE
1708	ACSL3	O95573;F5H062;C9JC11;F5GWH2	Long-chain-fatty-acid--CoA ligase 3	FALSE	-0.0383619	0.0514889	0.127369	FALSE	0.157302	0.138823	0.17358	FALSE	FALSE
1709	PCNT	O95613	Pericentrin	FALSE	-0.207211	0.47337	0.35061	FALSE	-0.164335	0.299152	0.456722	FALSE	FALSE
1710	STAMBP	O95630;C9JZ93;C9JEK5;F5H5B9;C9JK83	STAM-binding protein	FALSE	0.078883	-0.0854247	-0.233634	FALSE	-0.121157	-0.0209111	-0.215616	FALSE	FALSE
1711	ASMTL	O95671	N-acetylserotonin O-methyltransferase-like protein	FALSE	-0.0872735	-0.132248	-0.125793	FALSE	-0.278339	-0.260387	-0.265917	FALSE	FALSE
1712	CDS2	O95674	Phosphatidate cytidylyltransferase 2	FALSE	0.0419438	0.214173	0.148999	FALSE	0.240131	0.285319	0.312724	FALSE	FALSE
1713	PPP1R3D	O95685	Protein phosphatase 1 regulatory subunit 3D	FALSE	0.181039	0.27638	-0.218414	FALSE	0.482745	0.0684228	-0.449218	FALSE	FALSE
1714	POP4	O95707;A0A0A0MQS4;K7EQV2;K7ERD7	Ribonuclease P protein subunit p29	FALSE	0.0640551	7.21366e-05	-0.0370883	FALSE	-0.0111663	-0.00863031	0.0380656	FALSE	FALSE
1715	HERC2	O95714;A0A0J9YVP0;A0A0J9YXQ8;A0A0G2JPS8;Q9BVR0	E3 ubiquitin-protein ligase HERC2	FALSE	0.132116	-0.0875986	-0.23897	FALSE	-0.0383767	0.211815	-0.388796	FALSE	FALSE
1716	RAB3D	O95716;M0R257	Ras-related protein Rab-3D	FALSE	0.267955	0.425966	0.139731	FALSE	0.432425	0.667836	0.590506	FALSE	FALSE
1717	SNAP29	O95721;C9JAF7	Synaptosomal-associated protein 29	FALSE	0.0721744	0.11196	0.00504062	FALSE	0.376624	0.260878	0.327928	FALSE	FALSE
1718	OXSR1	O95747;C9JIG9;F8WBK9	Serine/threonine-protein kinase OSR1	FALSE	0.0429244	0.0377101	-0.00930648	FALSE	0.0354832	0.0645403	0.0244138	FALSE	FALSE
1719	GGPS1	O95749;C9J6G3;C9J7M1	Geranylgeranyl pyrophosphate synthase	FALSE	-0.00618799	-0.0594937	-0.00102468	FALSE	0.0514417	-0.0863762	0.0446426	FALSE	FALSE
1720	HSPA4L	O95757;E9PDE8;D6RJ96	Heat shock 70 kDa protein 4L	FALSE	0.105678	-0.00547185	-0.246977	FALSE	0.105276	0.192612	-0.0691522	FALSE	FALSE
1721	PTBP3	O95758	Polypyrimidine tract-binding protein 3	FALSE	-0.0972086	0.0783504	-0.0887609	FALSE	0.0432045	0.107523	0.128976	FALSE	FALSE
1722	IL33	O95760	Interleukin-33;Interleukin-33 (95-270);Interleukin-33 (99-270);Interleukin-33 (109-270)	FALSE	0.705668	2.1592	0.790772	FALSE	0.912267	1.77359	1.87023	FALSE	FALSE
1723	AP2A1	O95782;M0R2D9	AP-2 complex subunit alpha-1	FALSE	0.0507455	0.0562512	0.113567	FALSE	0.0444641	0.0348696	0.0481586	FALSE	FALSE
1724	DDX58	O95786;A2A376	Probable ATP-dependent RNA helicase DDX58	FALSE	-0.281492	0.22085	0.182692	FALSE	-0.057782	0.0299415	0.394392	FALSE	FALSE
1725	STAU1	Q5JW30;O95793;A0A087X1A5;Q5JW28;F6UDC6	Double-stranded RNA-binding protein Staufen homolog 1	FALSE	-0.00190562	0.00226681	-0.0459973	FALSE	0.00604663	-0.0972062	-0.110631	FALSE	FALSE
1726	TTC4	O95801	Tetratricopeptide repeat protein 4	FALSE	-0.213571	-0.178492	-0.213721	FALSE	0.0177794	-0.164658	-0.160404	FALSE	FALSE
1727	SDPR	O95810	Serum deprivation-response protein	FALSE	-0.122554	0.0482332	-0.31973	FALSE	-0.213019	0.0855886	-0.0852887	FALSE	FALSE
1728	BAG2	O95816	BAG family molecular chaperone regulator 2	FALSE	-0.00592721	0.0280868	0.0294175	FALSE	0.106482	0.0384063	0.107539	FALSE	FALSE
1729	BAG3	O95817;C9JFK9	BAG family molecular chaperone regulator 3	FALSE	0.00619029	-0.0472592	0.279887	FALSE	0.325617	-0.132906	0.18413	FALSE	FALSE
1730	MLYCD	O95822	Malonyl-CoA decarboxylase, mitochondrial	FALSE	-0.21739	0.0113698	0.0271541	FALSE	-0.0840126	0.00953883	0.182688	FALSE	FALSE
1731	CRYZL1	O95825;A6NND8;A6NHJ8;A6NMA8;C9JAL0;H7C3I5;C9JQD0;H7C0X3;A0A0C4DG14;C9K0F7;F8WF64;C9JZK8	Quinone oxidoreductase-like protein 1	FALSE	-0.0541676	0.0980886	0.103665	FALSE	0.148348	-0.160146	0.151763	FALSE	FALSE
1732	AIFM1	O95831;E9PMA0	Apoptosis-inducing factor 1, mitochondrial	FALSE	0.105276	0.149393	0.0705267	FALSE	-0.00038958	0.212534	0.17236	FALSE	FALSE
1733	CLIC3	O95833	Chloride intracellular channel protein 3	FALSE	1.57284	1.74642	3.22729	TRUE	2.50396	1.94098	4.05328	FALSE	TRUE
1734	EML2	O95834;K7EIK7;A0A0C4DGQ7;C9JRL6;K7EKG3;K7EKU5;K7ERR2;K7EIM1;K7EQR0;K7ERY9;K7EII6;K7ELI8	Echinoderm microtubule-associated protein-like 2	FALSE	0.131721	-0.11836	-0.214039	FALSE	-0.00707208	0.226037	0.0132614	FALSE	FALSE
1735	GNA14	O95837	Guanine nucleotide-binding protein subunit alpha-14	FALSE	-0.725589	-0.143785	-0.124078	FALSE	-0.469709	-0.00374614	-0.0240359	FALSE	FALSE
1736	NUDT14	O95848	Uridine diphosphate glucose pyrophosphatase	FALSE	-0.0258966	0.0165996	0.00906047	FALSE	-0.196988	-0.207268	-0.156138	FALSE	FALSE
1737	TSPAN15	O95858;H7C285	Tetraspanin-15	FALSE	-0.043408	-0.145351	-0.0403337	FALSE	-0.490598	-0.585155	-0.466027	FALSE	FALSE
1738	BPNT1	O95861;A6NF51;F8W1J0;F8VRY7;F8VVW8;F8VZG4	3(2),5-bisphosphate nucleotidase 1	FALSE	-0.0952346	-0.104337	-0.124786	FALSE	-0.00552165	-0.0787464	-0.141433	FALSE	FALSE
1739	DDAH2	O95865;A0A140T971;Q5SSV3;Q5SRR8;H0Y7N1	N(G),N(G)-dimethylarginine dimethylaminohydrolase 2	FALSE	0.168514	0.235824	0.152119	FALSE	0.440846	0.373608	0.357123	FALSE	FALSE
1740	TXNDC12	O95881	Thioredoxin domain-containing protein 12	FALSE	-0.0575718	-0.0691522	-0.00397288	FALSE	-0.0627611	-0.0882773	-0.0633649	FALSE	FALSE
1741	ECD	O95905	Protein SGT1	FALSE	-0.8662	-0.177216	-0.383812	FALSE	-0.746204	-0.507516	-0.282025	FALSE	FALSE
1742	SYF2	O95926	Pre-mRNA-splicing factor SYF2	FALSE	0.138421	0.00557958	-0.301586	FALSE	0.0978804	0.232871	-0.186247	FALSE	FALSE
1743	MBD3	O95983;K7EIE8;A0A087WT34;A0A087X1H1;A0A0A0MTS6;A0A087WZ12	Methyl-CpG-binding domain protein 3	FALSE	0.223793	0.15457	-0.237864	FALSE	-0.218481	0.19851	0.00884191	FALSE	FALSE
1744	NDUFB10	O96000;H3BPJ9;H3BV16	NADH dehydrogenase [ubiquinone] 1 beta subcomplex subunit 10	FALSE	-0.00430565	-0.0258793	0.15017	FALSE	0.224164	-0.0949116	0.137838	FALSE	FALSE
1745	CLPTM1	O96005;K7EQQ1;K7EJ16	Cleft lip and palate transmembrane protein 1	FALSE	-0.0901731	-0.153546	0.262674	FALSE	0.0143553	-0.25084	-0.015783	FALSE	FALSE
1746	MOCS2	O96007	Molybdopterin synthase catalytic subunit	FALSE	-0.141732	0.141096	NA	FALSE	-0.259858	0.06679	0.455792	FALSE	FALSE
1747	TOMM40	O96008;K7EJ57;K7EKG4	Mitochondrial import receptor subunit TOM40 homolog	FALSE	-0.03623	0.0438541	0.0377336	FALSE	0.010923	0.0906339	0.0913715	FALSE	FALSE
1748	PEX11B	O96011;H7C3V6	Peroxisomal membrane protein 11B	FALSE	-0.0207502	0.0350174	0.127369	FALSE	0.0927487	-0.0893626	0.137235	FALSE	FALSE
1749	CHEK2	O96017;H0Y820;B7ZBF6;F8WCV2;B7ZBF8;C9JFD7;B7ZBF7;B7ZBF2;A0A087X102	Serine/threonine-protein kinase Chk2	FALSE	0.308244	0.0853436	-0.321622	FALSE	-0.0977952	0.329305	-0.132116	FALSE	FALSE
1750	ACTL6A	O96019;H7C5S0;C9JQT2;O94805	Actin-like protein 6A	FALSE	0.0441843	0.0166142	-0.0482034	FALSE	-0.0613002	0.0352835	-0.0681893	FALSE	FALSE
1751	MT-CYB	P00156	Cytochrome b	FALSE	0.0628125	-0.243425	0.119688	FALSE	0.102591	0.137061	0.18871	FALSE	FALSE
1752	CYB5A	P00167;J3KNC7	Cytochrome b5	FALSE	-0.0372955	0.220866	-0.0405117	FALSE	0.179001	0.310468	0.331245	FALSE	FALSE
1753	LDHA	P00338;F5GXY2;F5GYU2;F5GXH2;F5H5J4;F5H6W8;F5GZQ4;F5H8H6;F5GXC7;F5GWW2;F5GXU1;F5H5G7;F5H155;A0A087WUM2;G3XAP5;Q6ZMR3	L-lactate dehydrogenase A chain	FALSE	0.131589	0.0576169	-0.00173227	FALSE	0.259785	0.215061	0.110324	FALSE	FALSE
1754	ALDH1A1	P00352;Q5SYQ9;Q5SYQ8;Q5SYQ7	Retinal dehydrogenase 1	FALSE	-0.859954	-0.35558	-0.584112	TRUE	-1.27645	-1.03647	-0.842697	FALSE	TRUE
1755	GLUD1;GLUD2	P00367;P49448	Glutamate dehydrogenase 1, mitochondrial;Glutamate dehydrogenase 2, mitochondrial	FALSE	0.251083	0.207511	0.153805	FALSE	0.486251	0.519487	0.441517	FALSE	FALSE
1756	DHFR	P00374	Dihydrofolate reductase	FALSE	0.398679	0.261379	-0.0717851	FALSE	0.265917	0.610786	0.354391	FALSE	FALSE
1757	CYB5R3	P00387;B1AHF3	NADH-cytochrome b5 reductase 3;NADH-cytochrome b5 reductase 3 membrane-bound form;NADH-cytochrome b5 reductase 3 soluble form	FALSE	0.0615688	0.142831	0.144569	FALSE	0.247563	0.278461	0.319136	FALSE	FALSE
1758	GSR	P00390;H0YC68;E5RI06	Glutathione reductase, mitochondrial	FALSE	0.205017	0.123198	0.013498	FALSE	0.274888	0.419932	0.205913	FALSE	FALSE
1759	MT-CO2	P00403	Cytochrome c oxidase subunit 2	FALSE	-0.194575	-0.0422241	0.364909	FALSE	0.15782	-0.100305	0.349254	FALSE	FALSE
1760	MT-CO3	P00414	Cytochrome c oxidase subunit 3	FALSE	-0.27026	-0.00676478	0.184217	FALSE	0.184217	0.0506369	0.183638	FALSE	FALSE
1761	SOD1	P00441;H7BYH4	Superoxide dismutase [Cu-Zn]	FALSE	0.0240359	-0.0661236	0.0352016	FALSE	0.201257	0.0324625	0.145159	FALSE	FALSE
1762	PNP	P00491;G3V5M2;G3V393	Purine nucleoside phosphorylase	FALSE	0.217231	0.161314	0.351063	FALSE	0.599984	0.373309	0.514656	FALSE	FALSE
1763	HPRT1	P00492	Hypoxanthine-guanine phosphoribosyltransferase	FALSE	0.0753273	-0.00863031	-0.130808	FALSE	-0.0236364	0.0248688	-0.139993	FALSE	FALSE
1764	GOT2	P00505	Aspartate aminotransferase, mitochondrial	FALSE	0.121944	0.0621133	0.018919	FALSE	0.100843	0.163947	0.0871509	FALSE	FALSE
1765	ABL1	P00519;P42684	Tyrosine-protein kinase ABL1	FALSE	-0.149713	-0.0241778	-0.168026	FALSE	-0.219959	0.0436905	-0.00805655	FALSE	FALSE
1766	PGK1	P00558	Phosphoglycerate kinase 1	FALSE	-0.060307	-0.0199154	0.0343566	FALSE	-0.00297502	-0.0935602	0.034116	FALSE	FALSE
1767	AK1	Q5T9B7;P00568;H0Y4J6;H0YID2;Q9Y6K8	Adenylate kinase isoenzyme 1	FALSE	0.0322419	0.0214822	0.166844	FALSE	0.189919	0.012912	0.216535	FALSE	FALSE
1768	ADA	P00813;F5GWI4;F5GXW0;F5GYD4	Adenosine deaminase	FALSE	-0.0410015	0.0325215	0.12075	FALSE	0.00475306	-0.0604625	0.095512	FALSE	FALSE
1769	MT-ATP6	P00846	ATP synthase subunit a	FALSE	0.0683269	0.0486211	0.0909889	FALSE	0.0603241	0.125573	0.165661	FALSE	FALSE
1770	ASS1	P00966;Q5T6L6;Q5T6L5	Argininosuccinate synthase	TRUE	2.16414	2.48689	2.52572	TRUE	2.69363	3.16256	3.19707	FALSE	TRUE
1771	A2M	P01023	Alpha-2-macroglobulin	FALSE	-0.206579	0.170297	0.598842	FALSE	0.515511	0.503364	0.948196	FALSE	FALSE
1772	CST3	P01034	Cystatin-C	FALSE	0.405557	0.0678935	-0.0779849	FALSE	0.641361	0.0925401	0.134303	FALSE	FALSE
1773	NRAS;HRAS	P01111;P01112;G3V4K2;G3V5T7	GTPase NRas;GTPase HRas;GTPase HRas, N-terminally processed	FALSE	0.0159257	-0.144046	0.325962	FALSE	-0.00884191	-0.0951818	0.574605	FALSE	FALSE
1774	TGFB1	P01137;M0R2S0	Transforming growth factor beta-1;Latency-associated peptide	FALSE	-0.707595	-0.623024	-0.424417	FALSE	-0.797012	-0.650581	-0.408929	FALSE	FALSE
1775	COL4A1	P02462;P29400	Collagen alpha-1(IV) chain;Arresten	FALSE	-0.239498	-0.113434	0.216858	FALSE	-0.139887	-0.257855	0.0893287	FALSE	FALSE
1776	LMNA	P02545;A0A0C4DGC5	Prelamin-A/C;Lamin-A/C	FALSE	0.635336	0.776553	0.763072	TRUE	1.16916	1.22092	1.33727	FALSE	TRUE
1777	FN1	P02751;H0Y7Z1;H0Y4K8	Fibronectin;Anastellin;Ugl-Y1;Ugl-Y2;Ugl-Y3	FALSE	-0.242977	-0.266757	0.185359	FALSE	-0.286955	-0.561888	-0.0900404	FALSE	FALSE
1778	TFRC	P02786;G3V0E5;F8WBE5;H7C3V5	Transferrin receptor protein 1;Transferrin receptor protein 1, serum form	FALSE	-0.366281	-0.0404015	-0.288487	FALSE	-0.46172	-0.315798	-0.257614	FALSE	FALSE
1779	FTL	P02792	Ferritin light chain	FALSE	0.066537	0.102512	0.59846	FALSE	0.776188	0.179057	1.01013	FALSE	FALSE
1780	MT-ND1	P03886	NADH-ubiquinone oxidoreductase chain 1	FALSE	-0.0103814	0.0887456	0.294547	FALSE	0.121148	0.0687708	0.323751	FALSE	FALSE
1781	MT-ND2	P03891	NADH-ubiquinone oxidoreductase chain 2	FALSE	0.0272956	0.0598257	0.23842	FALSE	0.102457	0.00323526	0.285864	FALSE	FALSE
1782	MT-ND3	P03897	NADH-ubiquinone oxidoreductase chain 3	FALSE	-0.104573	0.136918	0.286053	FALSE	0.0501882	0.124959	0.313369	FALSE	FALSE
1783	MT-ND4	P03905	NADH-ubiquinone oxidoreductase chain 4	FALSE	-0.0626707	-0.000721167	0.0443242	FALSE	0.0517201	0.173059	0.10431	FALSE	FALSE
1784	MT-ND5	P03915	NADH-ubiquinone oxidoreductase chain 5	FALSE	0.0423642	-0.0143553	0.60483	FALSE	-0.0334809	0.236928	0.514388	FALSE	FALSE
1785	MT-ATP8	P03928	ATP synthase protein 8	FALSE	-0.0819191	0.0287048	0.0735461	FALSE	-0.0659289	0.105349	0.213353	FALSE	FALSE
1786	MMP1	P03956	Interstitial collagenase;22 kDa interstitial collagenase;27 kDa interstitial collagenase	FALSE	0.300182	0.309109	0.657914	FALSE	0.646808	0.273099	0.680821	FALSE	FALSE
1787	CAT	P04040	Catalase	FALSE	0.335026	0.445441	0.143916	FALSE	0.524866	0.747778	0.548628	FALSE	FALSE
1788	GBA	P04062;A0A0G2JNZ5;A0A0G2JLB3;A0A0G2JNZ0	Glucosylceramidase	FALSE	-0.0982739	0.0536135	0.156397	FALSE	0.0112094	-0.0216219	0.191162	FALSE	FALSE
1789	FUCA1	P04066	Tissue alpha-L-fucosidase	FALSE	-0.326661	0.310522	0.378623	FALSE	-0.0137566	-0.124725	0.692665	FALSE	FALSE
1790	ALDOA	P04075;H3BQN4;J3KPS3;H3BPS8;H3BUH7;H3BR04;H3BMQ8;H3BU78;H3BR68	Fructose-bisphosphate aldolase A;Fructose-bisphosphate aldolase	FALSE	-0.040126	-0.0997665	-0.105923	FALSE	-0.119683	-0.189287	-0.193078	FALSE	FALSE
1791	CSTB	P04080	Cystatin-B	FALSE	-0.0145141	0.045089	0.147307	FALSE	0.218843	0.0556963	0.23817	FALSE	FALSE
1792	ANXA1	P04083;Q5T3N1;Q5T3N0	Annexin A1	FALSE	-0.0686044	-0.106214	0.0905825	FALSE	0.165558	-0.0107798	0.111945	FALSE	FALSE
1793	APOB	P04114;A8MUN2	Apolipoprotein B-100;Apolipoprotein B-48	FALSE	-3.99378	1.15727	3.13256	FALSE	-1.28044	-3.22828	4.63935	FALSE	FALSE
1794	OAT	P04181	Ornithine aminotransferase, mitochondrial;Ornithine aminotransferase, hepatic form;Ornithine aminotransferase, renal form	FALSE	-0.0576319	0.0689827	-0.28685	FALSE	-0.171775	0.106514	-0.122606	FALSE	FALSE
1795	VWF	P04275	von Willebrand factor;von Willebrand antigen 2	FALSE	-0.0440326	0.427789	-0.2257	FALSE	-0.230008	0.485721	0.24542	FALSE	FALSE
1796	GAPDH	P04406;E7EUT5;O14556	Glyceraldehyde-3-phosphate dehydrogenase	FALSE	0.115033	0.0168769	-0.0184688	FALSE	0.0859685	0.0831718	0.00766662	FALSE	FALSE
1797	ASL	P04424;F8W943;H7C0S8	Argininosuccinate lyase	FALSE	-0.114676	-0.0630887	0.15782	FALSE	0.125387	-0.174918	0.166924	FALSE	FALSE
1798	HLA-A	Q5SRN7;Q5SRN5;P04439;A0A0G2JI36;A0A0G2JIF2;A0A0G2JL56;P30455;P30443;P13746;Q09160	HLA class I histocompatibility antigen, A-3 alpha chain;HLA class I histocompatibility antigen, A-36 alpha chain;HLA class I histocompatibility antigen, A-1 alpha chain;HLA class I histocompatibility antigen, A-11 alpha chain	FALSE	-0.296173	-1.05443	0.348006	FALSE	1.37696	-1.15355	0.394032	FALSE	FALSE
1799	HSPB1	P04792;F8WE04;C9J3N8	Heat shock protein beta-1	FALSE	-0.14151	0.0416547	0.129085	FALSE	-0.00720257	-0.232661	0.0537932	FALSE	FALSE
1800	TYMS	P04818	Thymidylate synthase	FALSE	0.42374	0.575529	-0.297077	FALSE	-0.0447765	0.677933	0.131297	FALSE	FALSE
1801	RPN1	P04843;B7Z4L4;F8WF32	Dolichyl-diphosphooligosaccharide--protein glycosyltransferase subunit 1	FALSE	-0.0711484	-0.0223323	-0.0102216	FALSE	-0.0790817	-0.0836559	-0.0672257	FALSE	FALSE
1802	RPN2	P04844;Q5JYR7;Q5JYR4;F2Z3K5;Q5JYR3;H0Y5M1	Dolichyl-diphosphooligosaccharide--protein glycosyltransferase subunit 2	FALSE	-0.106358	-0.0564448	-0.0176361	FALSE	-0.11235	-0.107822	-0.0765591	FALSE	FALSE
1803	GNAI2	P04899	Guanine nucleotide-binding protein G(i) subunit alpha-2	FALSE	-0.215932	-0.177089	-0.176544	FALSE	0.0144981	-0.0794293	-0.0301242	FALSE	FALSE
1804	SLC4A2	P04920;C9J722;C9J035;C9J9M9;C9JVC2;H7C1Z2;E9PCP1;F8WD49;P48751	Anion exchange protein 2	FALSE	0.0629506	0.286973	-0.0485465	FALSE	-0.0330971	0.126014	0.109063	FALSE	FALSE
1805	ATP1A1	P05023;A0A0A0MT26;P13637;H0Y7C1;Q5TC01;P20648;P54707;Q5TC02;Q5TC05	Sodium/potassium-transporting ATPase subunit alpha-1	FALSE	0.123401	0.348611	0.1644	FALSE	0.188274	0.39407	0.365351	FALSE	FALSE
1806	ATP1B1	P05026;V9GYR2	Sodium/potassium-transporting ATPase subunit beta-1	FALSE	-0.238936	-0.35061	-0.00845004	FALSE	0.00547185	-0.272979	-0.0743684	FALSE	FALSE
1807	APP	P05067;A0A0A0MRG2;E9PG40;H7C0V9;H7C2L2	Amyloid beta A4 protein;N-APP;Soluble APP-alpha;Soluble APP-beta;C99;Beta-amyloid protein 42;Beta-amyloid protein 40;C83;P3(42);P3(40);C80;Gamma-secretase C-terminal fragment 59;Gamma-secretase C-terminal fragment 57;Gamma-secretase C-terminal fragment 50;C31	FALSE	-0.147298	-0.0924781	-0.0332595	FALSE	0.38405	0.0810643	0.29138	FALSE	FALSE
1808	ALDH2	P05091;F8VP50;S4R3S4	Aldehyde dehydrogenase, mitochondrial	FALSE	0.0464212	0.244036	-0.0480542	FALSE	-0.0548118	0.264998	0.197931	FALSE	FALSE
1809	ITGB3	P05106;H3BM21;I3L4X8	Integrin beta-3;Integrin beta	FALSE	-0.0217897	-0.135141	-0.021819	FALSE	-0.0938329	-0.24245	-0.265317	FALSE	FALSE
1810	HMGN1	P05114;A6NL93;A6NEL0;F2Z2W6;F2Z2Y5;H7BXJ5	Non-histone chromosomal protein HMG-14	FALSE	-0.0412538	-0.0172093	-0.0290433	FALSE	-0.105675	-0.0411028	-0.093425	FALSE	FALSE
1811	SERPINE1	P05121	Plasminogen activator inhibitor 1	FALSE	-0.671991	-1.03492	-0.264305	FALSE	-0.611579	-1.48445	-1.03801	FALSE	FALSE
1812	SLC25A5	P05141	ADP/ATP translocase 2;ADP/ATP translocase 2, N-terminally processed	FALSE	0.152248	0.0976254	-0.0773607	FALSE	0.038998	0.249153	-0.00417776	FALSE	FALSE
1813	ISG15	P05161;A0A096LNZ9;A0A096LPJ4	Ubiquitin-like protein ISG15	FALSE	-0.0330085	-0.197111	0.101516	FALSE	-0.150946	-0.243425	0.12762	FALSE	FALSE
1814	PCCA	P05165;A0A1B0GU58;A0A1B0GUX9;A0A1B0GWI4;A0A1B0GWA1;A0A1B0GTR1;H0Y5U0;Q5JTW6;Q5JVH2;H0Y4B9	Propionyl-CoA carboxylase alpha chain, mitochondrial	FALSE	0.0193461	0.0752616	-0.179433	FALSE	-0.149281	0.145893	-0.0984196	FALSE	FALSE
1815	EIF2S1	P05198;H0YJS4;G3V4T5	Eukaryotic translation initiation factor 2 subunit 1	FALSE	0.00791308	0.0076086	0.010923	FALSE	0.0588014	0.0128829	0.0147765	FALSE	FALSE
1816	RPLP1	P05386	60S acidic ribosomal protein P1	FALSE	0.00302648	0.252209	-0.108985	FALSE	-0.0832329	-0.0364682	0.0442111	FALSE	FALSE
1817	RPLP2	P05387;H0YDD8	60S acidic ribosomal protein P2	FALSE	-0.0817054	-0.0221902	0.000865357	FALSE	-0.106653	-0.11023	-0.0514417	FALSE	FALSE
1818	RPLP0;RPLP0P6	P05388;F8VWS0;F8VU65;F8VPE8;G3V210;F8VW21;Q8NHW5;F8VQY6;F8VRK7;F8VZS0;F8VS58;F8VWV4;F8W1K8	60S acidic ribosomal protein P0;60S acidic ribosomal protein P0-like	FALSE	0.0174944	-0.0429244	-0.0715273	FALSE	-0.044717	-0.072586	-0.148999	FALSE	FALSE
1819	SSB	P05455;E7ERC4;E9PGX9;E9PFL9	Lupus La protein	FALSE	0.077243	0.0011835	-0.163219	FALSE	-0.194427	0.00866773	-0.198368	FALSE	FALSE
1820	HLA-A	P05534;P30447;A0A140T9G0;A0A140T9X6;A0A140T9W7;A0A140T9W3;A0A140T9D9;A0A140T9C2;A0A140T939;Q31611;A0A0G2JNX1;A0A140T9V0;A0A140T8X0;D0EV57;A0A0G2JPA3;A0A140T9B7;A0A0G2JH66	HLA class I histocompatibility antigen, A-24 alpha chain;HLA class I histocompatibility antigen, A-23 alpha chain	FALSE	-0.17054	-0.0306892	-0.207911	FALSE	0.122739	-0.024887	0.0167747	FALSE	FALSE
1821	ITGB1	P05556;E7EQW5;C9JPK5;Q5T3E6;E9PLR6;E7EUI6;E7ERX5;C9JJP8;Q5T3E5;E9PQJ2;H7C4N8;C9JNE0	Integrin beta-1	FALSE	-0.0801947	-0.146786	0.0432045	FALSE	0.183328	-0.109561	0.018878	FALSE	FALSE
1822	KRT18	P05783;CON__H-INV:HIT000015463;CON__Q92764;C4AM86;CON__Q497I4;Q92764	Keratin, type I cytoskeletal 18	FALSE	0.215492	-0.103665	0.113034	FALSE	0.223175	-0.010923	0.00684014	FALSE	FALSE
1823	MYL1;MYL3	P05976;P08590	Myosin light chain 1/3, skeletal muscle isoform;Myosin light chain 3	FALSE	-0.148833	-0.304861	0.0724489	FALSE	0.177344	-0.250355	-0.00963382	FALSE	FALSE
1824	COL5A2	P05997;A0A087WYX9	Collagen alpha-2(V) chain	FALSE	-0.236418	-0.0309716	0.334454	FALSE	0.245861	-0.259905	0.412078	FALSE	FALSE
1825	UROD	P06132;A0A1B0GVZ4;A0A1B0GVN9;H0Y5R6;Q5T446	Uroporphyrinogen decarboxylase	FALSE	-0.065008	-0.131326	-0.120075	FALSE	-0.248262	-0.259303	-0.355693	FALSE	FALSE
1826	FYN	P06241;E5RFS5;E5RGM6;E5RI25;E5RFM0;E5RGT0;E5RH71;E5RIX5;E5RFM4;E5RHF7	Tyrosine-protein kinase Fyn	FALSE	-0.22484	-0.223917	0.178747	FALSE	-0.0242231	-0.116232	-0.0614306	FALSE	FALSE
1827	GLA	P06280;V9GYN5	Alpha-galactosidase A	FALSE	0.0304067	0.113629	0.263275	FALSE	0.0951818	0.00746358	0.15149	FALSE	FALSE
1828	RB1	P06400	Retinoblastoma-associated protein	FALSE	0.171847	0.306823	-0.128929	FALSE	0.0930192	0.37372	0.175126	FALSE	FALSE
1829	CDK1;CDC2	P06493;A0A024QZP7;A0A087WZZ9;E5RIU6;K7ELV5;G3V317	Cyclin-dependent kinase 1	FALSE	0.30381	0.108176	-0.410313	FALSE	-0.144154	0.380014	-0.242938	FALSE	FALSE
1830	ATP5B	P06576;H0YH81;F8W079;F8W0P7;H0YI37	ATP synthase subunit beta, mitochondrial;ATP synthase subunit beta	FALSE	0.0676387	0.0416992	-0.00112574	FALSE	0.0277203	0.110558	0.0399035	FALSE	FALSE
1831	S100A6	R4GN98;P06703	Protein S100;Protein S100-A6	FALSE	0.315102	0.230127	0.416948	FALSE	0.81492	0.603205	0.768789	FALSE	FALSE
1832	EIF4E	P06730;D6RBW1;H0Y8J7;D6RFJ3	Eukaryotic translation initiation factor 4E	FALSE	-0.0888837	0.0398442	0.0156403	FALSE	-0.0529698	-0.0313952	0.0582326	FALSE	FALSE
1833	ENO1	P06733;K7EM90;P13929;E5RI09;E5RG95;K7EPM1;K7EKN2;E5RGZ4	Alpha-enolase	FALSE	0.0600474	-0.03492	-0.0937713	FALSE	-0.0274985	-0.0024505	-0.115965	FALSE	FALSE
1834	PYGL	P06737;E9PK47	Glycogen phosphorylase, liver form;Alpha-1,4 glucan phosphorylase	FALSE	0.0571383	0.199951	-0.00980026	FALSE	-0.0334366	0.176202	0.15822	FALSE	FALSE
1835	NPM1	P06748;E5RGW4;E5RI98	Nucleophosmin	FALSE	0.077243	0.0425014	-0.206429	FALSE	-0.294013	0.0222292	-0.269392	FALSE	FALSE
1836	TPM3	P06753	Tropomyosin alpha-3 chain	FALSE	-0.343019	0.024678	0.123401	FALSE	-0.021204	-0.23585	0.242584	FALSE	FALSE
1837	ITGAV	P06756;H7BZG1	Integrin alpha-V;Integrin alpha-V heavy chain;Integrin alpha-V light chain	FALSE	-0.0727103	-0.0852887	-0.0223024	FALSE	-0.193519	-0.250598	-0.242572	FALSE	FALSE
1838	HIST2H2BE;HIST1H2BB;HIST1H2BO;HIST1H2BJ;HIST3H2BB	Q16778;P33778;P23527;P06899;Q8N257;Q6DRA6;Q6DN03	Histone H2B type 2-E;Histone H2B type 1-B;Histone H2B type 1-O;Histone H2B type 1-J;Histone H2B type 3-B	FALSE	0.134221	0.203818	-0.146196	FALSE	-0.0392214	0.386506	0.124865	FALSE	FALSE
1839	EPHX1	P07099;B1AQP8;B1AQP9	Epoxide hydrolase 1	FALSE	0.0949116	0.334771	-0.00222346	FALSE	0.00504062	0.307823	0.21553	FALSE	FALSE
1840	DBI	P07108;B8ZWD1;A0A0A0MTI5	Acyl-CoA-binding protein	FALSE	0.0556122	-0.0364682	-0.115863	FALSE	-0.0154325	-0.0469799	-0.110898	FALSE	FALSE
1841	LDHB	P07195;A8MW50;C9J7H8;F5H793	L-lactate dehydrogenase B chain;L-lactate dehydrogenase	FALSE	-0.00766662	-0.067088	-0.135554	FALSE	-0.1922	-0.1133	-0.220206	FALSE	FALSE
1842	THBD	P07204	Thrombomodulin	TRUE	2.66819	3.26479	3.2644	TRUE	3.31791	3.08608	3.15972	FALSE	TRUE
1843	P4HB	P07237;I3L312;I3L3U6;I3L3P5	Protein disulfide-isomerase	FALSE	0.00877371	-0.165944	0.0588014	FALSE	0.104202	-0.100574	-0.0843364	FALSE	FALSE
1844	H1F0	P07305	Histone H1.0;Histone H1.0, N-terminally processed	FALSE	0.0878701	0.543341	-0.0637861	FALSE	0.136454	0.601606	0.517048	FALSE	FALSE
1845	ANXA2;ANXA2P2	P07355;H0YN42;H0YMD0;H0YMU9;A6NMY6;H0YM50;H0YKS4;H0YNP5;H0YN28;H0YL33;H0YMM1;H0YKZ7;H0YLV6;H0YMT9;H0YKX9;H0YKL9;H0YNA0;H0YMW4;H0YKV8;H0YN52;H0YMD9;H0YNB8;H0YKN4;H0YLE2	Annexin A2;Annexin;Putative annexin A2-like protein	FALSE	0.0404015	-0.00805655	0.179511	FALSE	0.297485	0.0896357	0.223761	FALSE	FALSE
1846	CAPN1	P07384;E9PL37;E9PRM1;E9PLX0;E9PJJ3;E9PLC9;E9PMC6;E9PJA6;E9PSA6;E9PQB3;E9PIA9	Calpain-1 catalytic subunit	FALSE	-0.0389101	-0.0102069	0.0601858	FALSE	-0.0111954	-0.122209	0.0161035	FALSE	FALSE
1847	TUBB	Q5JP53;P07437;Q5ST81;A6NNZ2	Tubulin beta chain	FALSE	0.0881416	0.121895	0.108223	FALSE	0.107286	0.139363	0.225616	FALSE	FALSE
1848	PSAP	P07602;C9JIZ6;Q5BJH1	Prosaposin;Saposin-A;Saposin-B-Val;Saposin-B;Saposin-C;Saposin-D	FALSE	0.00331439	0.00187672	0.104471	FALSE	0.0545012	-0.102725	-0.049352	FALSE	FALSE
1849	HEXB	P07686;Q5URX0;H0YA83;H0Y9B6;D6REQ8;H0Y9M3	Beta-hexosaminidase subunit beta;Beta-hexosaminidase subunit beta chain B;Beta-hexosaminidase subunit beta chain A	FALSE	0.0416635	0.0663367	-0.00122681	FALSE	-0.000100992	0.034973	0.0209258	FALSE	FALSE
1850	CTSL	P07711	Cathepsin L1;Cathepsin L1 heavy chain;Cathepsin L1 light chain	FALSE	0.285935	-0.0174944	0.0309716	FALSE	0.305445	0.214525	0.149841	FALSE	FALSE
1851	PFN1	P07737;K7EJ44;CON__P02584;I3L3D5	Profilin-1	FALSE	-0.00801475	-0.0590783	0.0274372	FALSE	0.0654344	-0.0870554	-0.013498	FALSE	FALSE
1852	BPGM	P07738	Bisphosphoglycerate mutase	FALSE	-0.312115	-0.368154	0.0490731	FALSE	-0.398094	-0.894061	-0.507211	FALSE	FALSE
1853	APRT	P07741;H3BQZ9;H3BQB1;H3BQF1;H3BSW3	Adenine phosphoribosyltransferase	FALSE	-0.0482332	0.0629118	-0.0347957	FALSE	-0.0915252	0.0379767	-0.016211	FALSE	FALSE
1854	EPRS	P07814;V9GYZ6;V9GZ76	Bifunctional glutamate/proline--tRNA ligase;Glutamate--tRNA ligase;Proline--tRNA ligase	FALSE	0.0299829	0.00855162	-0.0554863	FALSE	-0.0264695	-0.00389003	-0.0503276	FALSE	FALSE
1855	CTSB	P07858;R4GMQ5;E9PR54;E9PJ67;E9PCB3;E9PKQ7;E9PNL5;E9PHZ5;E9PLY3;E9PSG5;E9PQM1;E9PS78	Cathepsin B;Cathepsin B light chain;Cathepsin B heavy chain	FALSE	-0.0279691	-0.0563061	0.205768	FALSE	0.10916	-0.0886844	0.104527	FALSE	FALSE
1856	HSP90AA1	P07900;G3V2J8;Q14568;Q58FG0	Heat shock protein HSP 90-alpha	FALSE	0.0136409	-0.0468403	-0.117443	FALSE	0.0589399	0.00611554	-0.0889557	FALSE	FALSE
1857	UQCRH;UQCRHL	P07919;A0A096LP55	Cytochrome b-c1 complex subunit 6, mitochondrial;Cytochrome b-c1 complex subunit 6	FALSE	0.129349	0.0269839	-0.0631529	FALSE	0.215865	0.147873	-0.059909	FALSE	FALSE
1858	YES1	P07947;J3QRU1;Q573B4;P06239	Tyrosine-protein kinase Yes;Non-specific protein-tyrosine kinase	FALSE	0.121679	0.033038	-0.0452826	FALSE	0.198368	0.3361	0.138076	FALSE	FALSE
1859	LYN	P07948;E5RJ37	Tyrosine-protein kinase Lyn	FALSE	0.547943	0.545424	0.267716	FALSE	0.676267	0.998155	0.63675	FALSE	FALSE
1860	FH	P07954	Fumarate hydratase, mitochondrial	FALSE	0.0244615	0.0644196	-0.00460955	FALSE	-0.000100992	0.109779	-0.000576963	FALSE	FALSE
1861	ERCC1	P07992;K7EJW9;K7ES46	DNA excision repair protein ERCC-1	FALSE	-0.21501	0.175159	-0.405795	FALSE	-0.414845	0.079097	-0.0886844	FALSE	FALSE
1862	THBS1	P07996;A8MZG1	Thrombospondin-1	FALSE	-0.778383	-1.1551	-0.333825	TRUE	-1.13873	-1.83657	-1.33107	FALSE	TRUE
1863	SP1	P08047;H3BUU5	Transcription factor Sp1	FALSE	0.0251706	0.0620982	0.0206267	FALSE	0.010923	0.0543474	0.0617669	FALSE	FALSE
1864	ANXA6	P08133;E7EMC6;E5RK63;E5RJF5;E5RI05;E5RFF0;E5RIU8;E5RJR0;H0YC77	Annexin A6;Annexin	FALSE	-0.139442	-0.0487942	0.198746	FALSE	0.119688	-0.1149	0.243848	FALSE	FALSE
1865	RHOC	Q5JR08;P08134;E9PQH6	Rho-related GTP-binding protein RhoC	FALSE	0.151729	0.107555	0.349705	FALSE	0.449429	0.2163	0.423352	FALSE	FALSE
1866	ABCB1	P08183	Multidrug resistance protein 1	FALSE	0.587365	0.555079	-0.547447	FALSE	0.137766	1.00964	-0.375401	FALSE	FALSE
1867	GUSB	P08236;F8WBK6;F2Z3L6	Beta-glucuronidase	FALSE	0.00547185	0.122947	-0.17015	FALSE	-0.223306	0.236028	0.00132789	FALSE	FALSE
1868	PFKM	P08237;F8VNX2;F8VZQ1;F8VX13;F8VSL1;F8VP00;F8W1J8;F8VSF7;F8VW30;H0YHB8;F8VUB8;F8VYK8;F8VTQ3;F8VZI0;F8VZ53;F8VSF5;F8VVE3	ATP-dependent 6-phosphofructokinase, muscle type	FALSE	0.0285692	-0.0867838	-0.195104	FALSE	-0.203917	-0.097476	-0.306029	FALSE	FALSE
1869	HSP90AB1	P08238	Heat shock protein HSP 90-beta	FALSE	-0.0609239	-0.054779	-0.0205892	FALSE	0.033793	-0.0777899	-0.0583858	FALSE	FALSE
1870	SRPR	P08240	Signal recognition particle receptor subunit alpha	FALSE	-0.17288	-0.0905825	0.00129784	FALSE	-0.0666842	-0.141302	-0.0714881	FALSE	FALSE
1871	ASNS	P08243;C9JM09;C9JT45;C9J057;F8WEJ5	Asparagine synthetase [glutamine-hydrolyzing]	FALSE	0.00575927	-0.728051	-0.0715273	FALSE	0.376957	-0.599032	-0.763921	FALSE	FALSE
1872	MMP2	P08253;H3BR66;H3BV48;H3BS34;P09237	72 kDa type IV collagenase;PEX	FALSE	-0.329903	0.461919	0.406972	FALSE	-0.110682	-0.049352	0.668616	FALSE	FALSE
1873	MGP	P08493	Matrix Gla protein	FALSE	-0.836012	-0.378401	0.428142	FALSE	-1.13873	-1.41289	-0.427499	FALSE	FALSE
1874	PDHA1	P08559;Q5JPU3;Q5JPU0;Q5JPT9;Q5JPU1;Q5JPU2	Pyruvate dehydrogenase E1 component subunit alpha, somatic form, mitochondrial	FALSE	0.0347792	0.0950959	0.0492125	FALSE	0.10017	0.0622639	0.109312	FALSE	FALSE
1875	COL4A2	P08572	Collagen alpha-2(IV) chain;Canstatin	FALSE	-0.182671	-0.171591	0.128953	FALSE	-0.132309	-0.285935	-0.0448837	FALSE	FALSE
1876	CYC1	P08574	Cytochrome c1, heme protein, mitochondrial	FALSE	0.0729976	0.103627	0.0201999	FALSE	0.0556122	0.17749	0.0731049	FALSE	FALSE
1877	SNRPB2	P08579	U2 small nuclear ribonucleoprotein B	FALSE	0.0687396	0.0809269	0.0368901	FALSE	-0.0778174	0.171856	-0.0617071	FALSE	FALSE
1878	MET	P08581	Hepatocyte growth factor receptor	FALSE	0.0970714	0.394202	-0.380747	FALSE	-0.115832	0.38628	-0.0272956	FALSE	FALSE
1879	CFH	P08603;A0A0D9SG88;Q5TFM2	Complement factor H	FALSE	-0.379188	-0.141564	-0.230584	FALSE	-0.592441	-0.669299	-0.685178	FALSE	FALSE
1880	SNRNP70	P08621;M0QYR1;M0QX04	U1 small nuclear ribonucleoprotein 70 kDa	FALSE	0.00863031	0.0598257	-0.153767	FALSE	-0.194939	0.0155054	-0.148609	FALSE	FALSE
1881	ITGA5	P08648;H0YIV7	Integrin alpha-5;Integrin alpha-5 heavy chain;Integrin alpha-5 light chain	FALSE	0.0802483	-0.0193461	0.2587	FALSE	0.293488	-0.113967	0.0273073	FALSE	FALSE
1882	VIM	P08670;B0YJC4;B0YJC5;A0A1B0GUA0;Q5JVS8;A0A1B0GTT5;A0A1B0GVG8;H7C5W5;P41219;U3KPR1;K7EKH6;F8W835;CON__Q61726;A0A087X106;E7EMV2;E7ESP9;Q16352;Q14533;P07196;P07197	Vimentin	FALSE	-0.0225955	0.014485	0.232415	FALSE	0.193583	0.020838	0.271235	FALSE	FALSE
1883	RPS17	P08708;H0YN88;A0A075B716;H0YN73;H3BNC9	40S ribosomal protein S17	FALSE	-0.0004906	-0.033793	-0.0618271	FALSE	-0.0784418	-0.0661236	-0.176578	FALSE	FALSE
1884	KRT19	P08727;C9JM50;K7EMS3;CON__P19001;CON__Q04695;CON__Q9QWL7;Q04695;F5GWP8;K7EPJ9;CON__P19012;P19012;CON__P08730-1;A8MT21;K7ERE3;CON__ENSEMBL:ENSP00000377550;P13646;K7ELP7;CON__Q61782;K7ESE1;K7EMD9;C9JTG5;CON__Q8N1A0;CON__Q14525;CON__Q9UE12;CON__Q15323;CON__A2A5Y0;CON__P35900;CON__Q9D312;CON__Q14532;CON__A2AB72;CON__O76015;CON__P13646-1;CON__O76013;CON__O76014;CON__REFSEQ:XP_986630;CON__Q99456;CON__Q…	Keratin, type I cytoskeletal 19	FALSE	-0.0848692	0.569137	0.15782	FALSE	0.305679	0.372318	0.38496	FALSE	FALSE
1885	GNAI3	P08754	Guanine nucleotide-binding protein G(k) subunit alpha	FALSE	-0.485418	-0.567643	-0.714326	FALSE	-0.461045	-0.298893	-0.618333	FALSE	FALSE
1886	ANXA5	P08758;D6RBL5;D6RBE9;E9PHT9;D6RCN3	Annexin A5;Annexin	FALSE	0.00100953	-0.0130692	0.0457225	FALSE	0.1038	0.0714819	0.0668806	FALSE	FALSE
1887	SNRPA	P09012;M0R221;M0R2B8;M0QXK2;M0QZG7;M0R268;M0R0G9	U1 small nuclear ribonucleoprotein A	FALSE	0.0518593	0.105225	-0.0251477	FALSE	-0.167912	0.0325805	0.0591492	FALSE	FALSE
1888	ACAA1	P09110;C9JDE9;H7C131;B4DVF4;H0Y4D4;F2Z2Q6;F2Z3P7	3-ketoacyl-CoA thiolase, peroxisomal	FALSE	-0.139188	0.0470403	0.273217	FALSE	0.0727232	-0.0969365	0.269217	FALSE	FALSE
1889	GSTP1	P09211;A8MX94;A0A087X2E9	Glutathione S-transferase P	FALSE	-0.0970697	-0.059909	0.0112094	FALSE	-0.0704059	-0.148869	-0.0571383	FALSE	FALSE
1890	LGALS1	P09382;F8WEI7	Galectin-1	FALSE	0.0328061	-0.0657102	0.199625	FALSE	0.327342	0.016191	0.183769	FALSE	FALSE
1891	QDPR	P09417;H0Y8F7;B7Z415;D6RGG7	Dihydropteridine reductase	FALSE	0.178492	-0.159112	0.00331439	FALSE	0.260267	0.0133051	0.00813082	FALSE	FALSE
1892	HMGB1;HMGB1P1	P09429;Q5T7C4;B2RPK0	High mobility group protein B1;Putative high mobility group protein B1-like 1	FALSE	0.0545012	0.0863082	-0.252277	FALSE	-0.228148	0.0859254	-0.140255	FALSE	FALSE
1893	SPARC	P09486;F5GY03;E5RK62;F5H4E2	SPARC	FALSE	-0.0642687	0.220581	0.202762	FALSE	0.126576	-0.0551957	0.317984	FALSE	FALSE
1894	GSTM1;GSTM4	P09488;E7EWW9;B9ZVX7;A0A0A0MR85;Q03013;H3BRM6;H3BQT3;A6NNT0	Glutathione S-transferase Mu 1;Glutathione S-transferase Mu 4	FALSE	0.289008	-0.241474	0.0152121	FALSE	0.218719	-0.0747794	-0.485633	FALSE	FALSE
1895	TPM1	P09493;H0YL52;H0YKP3;H0YNC7;A0A087WTJ7;H0YL80;D6RGJ6;H0YKZ6;H0YLS7	Tropomyosin alpha-1 chain	TRUE	-1.07018	-1.13133	-0.877182	TRUE	-1.26559	-1.5361	-1.39846	FALSE	TRUE
1896	CLTA	P09496;F8WF69;C9J8P9	Clathrin light chain A	FALSE	-0.139713	-0.00317044	0.0216219	FALSE	-0.092617	-0.143263	-0.0147838	FALSE	FALSE
1897	CLTB	P09497;D6RJD1;H0Y9Q6	Clathrin light chain B	FALSE	-0.0376065	-0.00705194	0.11703	FALSE	0.174023	0.0140479	0.194774	FALSE	FALSE
1898	ANXA4	P09525;Q6P452;B4E1S2	Annexin A4;Annexin	FALSE	0.169925	0.123685	0.191436	FALSE	0.496513	0.44491	0.460151	FALSE	FALSE
1899	CNP	P09543;C9K0L8;K7ERZ0;K7EN66;K7ERC4	2,3-cyclic-nucleotide 3-phosphodiesterase	FALSE	-0.0208673	0.0307813	-0.0649929	FALSE	0.0153548	0.075368	-0.0809305	FALSE	FALSE
1900	HMOX1	P09601;B1AHA8	Heme oxygenase 1	FALSE	-0.0692248	0.305717	0.364909	FALSE	0.170181	-0.088413	0.580526	FALSE	FALSE
1901	DLD	P09622;E9PEX6;F8WDM5;F2Z2E3	Dihydrolipoyl dehydrogenase, mitochondrial;Dihydrolipoyl dehydrogenase	FALSE	0.11929	0.0286165	0.182184	FALSE	0.225152	0.170264	0.239174	FALSE	FALSE
1902	HNRNPA1;HNRNPA1L2	P09651;F8W6I7;F8VZ49;F8VTQ5;Q32P51;F8VYN5;F8W646;H0YH80	Heterogeneous nuclear ribonucleoprotein A1;Heterogeneous nuclear ribonucleoprotein A1, N-terminally processed;Heterogeneous nuclear ribonucleoprotein A1-like 2	FALSE	0.184598	0.0194043	-0.168479	FALSE	-0.108254	0.123795	-0.257493	FALSE	FALSE
1903	SNRPA1	P09661;H0YMA0;H0YKK0;H0YLR3	U2 small nuclear ribonucleoprotein A	FALSE	0.227002	0.0734692	-0.0556813	FALSE	-0.0259847	0.0997263	-0.0992279	FALSE	FALSE
1904	COX6C	P09669	Cytochrome c oxidase subunit 6C	FALSE	-0.182868	-0.023894	0.360196	FALSE	0.14965	-0.135009	0.361583	FALSE	FALSE
1905	TACSTD2	P09758	Tumor-associated calcium signal transducer 2	TRUE	-1.11838	-0.808426	-1.16974	FALSE	-1.31552	-0.831715	-0.833011	FALSE	TRUE
1906	PARP1	P09874;Q5VX84;Q5VX85	Poly [ADP-ribose] polymerase 1	FALSE	0.181675	0.103038	-0.378494	FALSE	-0.0841503	0.306912	-0.210264	FALSE	FALSE
1907	UCHL1	P09936;D6R956;D6RE83;D6R974;D6RF53	Ubiquitin carboxyl-terminal hydrolase isozyme L1;Ubiquitin carboxyl-terminal hydrolase	FALSE	0.0292762	0.288875	-0.420279	FALSE	-0.372785	0.278496	-0.126312	FALSE	FALSE
1908	LTA4H	P09960;B4DEH5	Leukotriene A-4 hydrolase	FALSE	0.064469	0.282895	-0.123544	FALSE	-0.299933	0.0868904	-0.064607	FALSE	FALSE
1909	ALDOC	P09972;A8MVZ9;K7EKH5;J3KSV6;J3QKP5;C9J8F3	Fructose-bisphosphate aldolase C;Fructose-bisphosphate aldolase	FALSE	-0.113458	-0.0226164	-0.214491	FALSE	-0.114566	-0.165301	-0.0848807	FALSE	FALSE
1910	H2AFV;H2AFZ	Q71UI9;P0C0S5;C9J0D1;C9J386	Histone H2A.V;Histone H2A.Z;Histone H2A	FALSE	0.265077	0.218632	-0.30877	FALSE	-0.0523114	0.538157	0.00116906	FALSE	FALSE
1911	UQCRFS1;UQCRFS1P1	P47985;P0C7P4	Cytochrome b-c1 complex subunit Rieske, mitochondrial;Cytochrome b-c1 complex subunit 11;Putative cytochrome b-c1 complex subunit Rieske-like protein 1	FALSE	-0.00972763	0.101087	0.177854	FALSE	0.0347792	0.0946029	0.196756	FALSE	FALSE
1912	SMIM13	P0DJ93	Small integral membrane protein 13	FALSE	0.0394192	0.376976	0.0462815	FALSE	-0.320955	0.155904	0.0995254	FALSE	FALSE
1913	SULT1A4;SULT1A3	P0DMN0;P0DMM9;A0A0A6YYL2;H3BPL6;H3BNY7;H3BRT0	Sulfotransferase 1A4;Sulfotransferase 1A3;Sulfotransferase	TRUE	0.92486	1.29931	0.996967	TRUE	1.91987	2.0619	2.20197	FALSE	TRUE
1914	U2AF1;U2AF1L4	P0DN76;Q01081;Q8WU68;A0A1B0GW87;M0QYK5;M0R2N4;K7EJH3;K7EJM7	Splicing factor U2AF 35 kDa subunit;Splicing factor U2AF 26 kDa subunit	FALSE	0.0828388	-0.00504062	-0.0957279	FALSE	-0.0784875	0.0656722	-0.128161	FALSE	FALSE
1915	TROVE2	P10155;H0Y9N5;D6RE09;D6RDN1	60 kDa SS-A/Ro ribonucleoprotein	FALSE	0.152638	0.0404672	0.0361868	FALSE	0.0694272	0.123905	0.0366295	FALSE	FALSE
1916	GAA	P10253;I3L2V9;I3L0S5;I3L3L3	Lysosomal alpha-glucosidase;76 kDa lysosomal alpha-glucosidase;70 kDa lysosomal alpha-glucosidase	FALSE	-0.110308	0.145174	0.100843	FALSE	-0.113192	-0.00834346	0.269217	FALSE	FALSE
1917	RRAS	P10301;E9PQK5;E9PQC5	Ras-related protein R-Ras	FALSE	0.110764	-0.0647449	0.23952	FALSE	0.738725	0.360749	0.415037	FALSE	FALSE
1918	ARAF	Q96II5;P10398;H7C4S5	Serine/threonine-protein kinase A-Raf	FALSE	-0.153061	0.0608035	-0.175273	FALSE	-0.154538	0.205048	-0.104739	FALSE	FALSE
1919	DLAT	P10515;H0YDD4;E9PEJ4	Dihydrolipoyllysine-residue acetyltransferase component of pyruvate dehydrogenase complex, mitochondrial;Acetyltransferase component of pyruvate dehydrogenase complex	FALSE	0.10286	0.0909259	-0.0353278	FALSE	0.0882773	0.179596	0.140142	FALSE	FALSE
1920	PTPRF	P10586;H0Y6Z7;H0Y4H1;H0Y7Z9;H0Y380;A2A437	Receptor-type tyrosine-protein phosphatase F	FALSE	-0.513687	-0.16337	-0.655603	FALSE	-1.02116	-0.741834	-0.824646	FALSE	FALSE
1921	TXN	P10599	Thioredoxin	FALSE	0.0639171	-0.0657102	0.0485152	FALSE	0.172872	-0.0422241	-0.0040339	FALSE	FALSE
1922	COX5B	P10606	Cytochrome c oxidase subunit 5B, mitochondrial	FALSE	0.102591	-0.103531	0.264356	FALSE	0.292075	-0.059909	0.066382	FALSE	FALSE
1923	CTSA	X6R5C5;X6R8A1;P10619;Q5JZH0;U3KQ41;U3KQU6;U3KQF1	Carboxypeptidase;Lysosomal protective protein;Lysosomal protective protein 32 kDa chain;Lysosomal protective protein 20 kDa chain	FALSE	-0.0256322	0.0158117	-0.0209405	FALSE	-0.103271	-0.0364682	-0.0503276	FALSE	FALSE
1924	MGST1	P10620;F5H7F6;F5H6X2;F5H760	Microsomal glutathione S-transferase 1	FALSE	0.0169241	0.00650678	-0.105722	FALSE	-0.0408382	0.0261904	-0.0504669	FALSE	FALSE
1925	PRKAR1A	P10644;K7EPB2;K7EM13;K7EIE5;K7EID3;K7EJ40;K7EK41;K7EPR5;K7EQK3;K7EMU2;X6RAV4;K7EMZ6;K7EKR1	cAMP-dependent protein kinase type I-alpha regulatory subunit;cAMP-dependent protein kinase type I-alpha regulatory subunit, N-terminally processed	FALSE	-0.429518	-0.127369	-0.109779	FALSE	-0.297874	-0.366812	-0.1125	FALSE	FALSE
1926	TFPI	P10646;C9JBB3;C9JKV3;C9JT76;C9JQ14	Tissue factor pathway inhibitor	FALSE	-0.173368	-0.179001	-0.1922	FALSE	-0.713971	-0.312665	-0.31904	FALSE	FALSE
1927	ESD	P10768;X6RA14;H7BZT7;U3KQT1	S-formylglutathione hydrolase	FALSE	0.133695	-0.0583858	-0.122366	FALSE	0.00259452	0.078457	-0.131063	FALSE	FALSE
1928	HSPD1	P10809;E7ESH4;E7EXB4;C9JL25;C9JL19;C9JCQ4;C9J0S9	60 kDa heat shock protein, mitochondrial	FALSE	0.130667	0.0777108	-0.0733933	FALSE	0.0339339	0.204399	0.0180597	FALSE	FALSE
1929	CLU	P10909;H0YC35;H0YAS8;E7ERK6;H0YLK8;E7ETB4	Clusterin;Clusterin beta chain;Clusterin alpha chain;Clusterin	FALSE	-0.639332	-0.245252	-0.467055	FALSE	-0.346958	-0.248778	-0.136323	FALSE	FALSE
1930	HSPA5	P11021	78 kDa glucose-regulated protein	FALSE	-0.143166	-0.0673634	0.0071955	FALSE	-0.106405	-0.205893	-0.115965	FALSE	FALSE
1931	LAMC1	P11047;R4GNC7	Laminin subunit gamma-1	FALSE	-0.0595851	0.0316217	0.00820001	FALSE	0.118227	0.206529	0.280738	FALSE	FALSE
1932	MAP2	P11137;E7EV03;A8MZ31	Microtubule-associated protein 2	FALSE	0.0517201	0.144297	-0.262002	FALSE	-0.363624	0.0192435	-0.164143	FALSE	FALSE
1933	HSPA8	P11142;E9PKE3;E9PNE6;A8K7Q2;E9PN89;E9PLF4;E9PS65;E9PM13;E9PQQ4;E9PQK7;E9PPY6;E9PN25;E9PI65	Heat shock cognate 71 kDa protein	FALSE	-0.00599964	-0.0280033	0.0251706	FALSE	0.0894982	-0.0143553	0.00623145	FALSE	FALSE
1934	SLC2A3;SLC2A14	P11169;Q8TDB8	Solute carrier family 2, facilitated glucose transporter member 3;Solute carrier family 2, facilitated glucose transporter member 14	FALSE	0.152119	1.01447	0.490981	FALSE	0.6054	1.6514	1.57094	FALSE	FALSE
1935	EPB41	P11171;Q4VB86;A0A1B0GWG0	Protein 4.1	FALSE	-0.108363	0.228436	0.00518438	FALSE	-0.137934	0.0930479	0.28951	FALSE	FALSE
1936	UMPS	P11172;E9PFD2;F2Z3P2;F2Z303;F8WDG4	Uridine 5-monophosphate synthase;Orotate phosphoribosyltransferase;Orotidine 5-phosphate decarboxylase	FALSE	0.0396999	-0.0465609	-0.0127519	FALSE	-0.0466528	-0.0230424	-0.0915306	FALSE	FALSE
1937	PDHB	P11177;C9J634;F8WF02	Pyruvate dehydrogenase E1 component subunit beta, mitochondrial	FALSE	0.00848689	0.111134	0.00129784	FALSE	-0.0502484	0.130334	0.13538	FALSE	FALSE
1938	DBT	P11182;Q5VVL7	Lipoamide acyltransferase component of branched-chain alpha-keto acid dehydrogenase complex, mitochondrial	FALSE	0.0918014	0.0561612	-0.0312973	FALSE	0.0503276	0.174377	0.11441	FALSE	FALSE
1939	PYGB	P11216;H0Y4Z6	Glycogen phosphorylase, brain form	FALSE	0.154454	0.144361	0.0820213	FALSE	0.337426	0.293943	0.249891	FALSE	FALSE
1940	RALA	P11233;H7C3P7;C9JPE8	Ras-related protein Ral-A	FALSE	-0.0789293	-0.222928	-0.0259994	FALSE	-0.0727255	-0.291839	-0.0862403	FALSE	FALSE
1941	RALB	P11234;C9J6B1;C9JQB3;C9JYR1;F8WEQ6	Ras-related protein Ral-B	FALSE	0.0781999	0.0874114	-0.176055	FALSE	0.0615688	0.228774	0.175615	FALSE	FALSE
1942	BCR	P11274	Breakpoint cluster region protein	FALSE	-0.224267	-0.129085	-0.164981	FALSE	-0.177148	-0.264717	-0.340049	FALSE	FALSE
1943	LAMP1	P11279	Lysosome-associated membrane glycoprotein 1	FALSE	-0.14073	-0.0144981	0.221568	FALSE	0.156655	-0.147437	0.233549	FALSE	FALSE
1944	ERG	P11308;A0A0C4DG41;B5MDW0;A8MX39;A8MZ24;A0A088AWP2	Transcriptional regulator ERG	FALSE	-0.104589	-0.00863031	-0.390056	FALSE	-0.0824537	0.0757633	-0.0661236	FALSE	FALSE
1945	TOP1	P11387;E5RIC7;Q969P6;E5RJ95;E5RFS0;E5RJ33;H0YBR3;H0YC03;E5RGE7;E5RGR4;E5RFE3;E5RGR2	DNA topoisomerase 1	FALSE	-0.0399925	-0.0783366	-0.282439	FALSE	-0.268313	-0.134089	-0.29066	FALSE	FALSE
1946	TOP2A	P11388;J3KTB7	DNA topoisomerase 2-alpha	FALSE	0.92372	0.750348	0.0129262	FALSE	0.294312	0.894376	0.0720126	FALSE	FALSE
1947	G6PD	P11413;E9PD92	Glucose-6-phosphate 1-dehydrogenase	FALSE	0.0611541	0.0961133	0.0201999	FALSE	0.0482362	0.0638615	0.0968229	FALSE	FALSE
1948	UBL4A	P11441;Q5HY81	Ubiquitin-like protein 4A	FALSE	0.209017	0.242362	-0.463947	FALSE	-0.483702	0.294137	-0.284751	FALSE	FALSE
1949	PC	P11498;E9PRE7;E9PS68	Pyruvate carboxylase, mitochondrial	FALSE	0.231187	0.364069	-0.444184	FALSE	-0.158397	0.571515	-0.0941009	FALSE	FALSE
1950	IGF2R	P11717;S4R328	Cation-independent mannose-6-phosphate receptor	FALSE	-0.604279	-0.266876	-0.177751	FALSE	-0.490578	-0.664756	-0.252779	FALSE	FALSE
1951	ADH5	P11766;H0YAG8;D6RFE4;D6R9G2;D6RAY0	Alcohol dehydrogenase class-3	FALSE	-0.0262198	-0.166715	0.00619029	FALSE	-0.0111227	-0.179384	-0.0673634	FALSE	FALSE
1952	CDK4	P11802;F8VZ51;F8VZZ0;F8VZ13	Cyclin-dependent kinase 4	FALSE	-0.24607	0.115785	0.126048	FALSE	0.086512	-0.242328	0.181853	FALSE	FALSE
1953	PABPC1	P11940;E7EQV3;E7ERJ7;A0A087WTT1;H0YAR2;H0YBN4;H0YAP2;E5RJB9;H0YAS6;H0YB75;E5RGH3;E5RH24;H0YB86;H0YAS7;Q4VXU2;E5RHG7;H0YC10;E5RGC4;E5RFD8;E5RJM8;H0YER0;H0YAW6;Q5JQF8;Q96DU9	Polyadenylate-binding protein 1;Polyadenylate-binding protein	FALSE	0.0261627	-0.128557	-0.0583077	FALSE	-0.0889451	-0.152897	-0.154454	FALSE	FALSE
1954	PCNA	P12004	Proliferating cell nuclear antigen	FALSE	0.190678	0.143293	-0.0858795	FALSE	0.0231844	0.219505	-0.000576963	FALSE	FALSE
1955	COX6A1	P12074	Cytochrome c oxidase subunit 6A1, mitochondrial	FALSE	-0.0836457	0.0515188	0.144569	FALSE	0.112633	0.039088	0.232193	FALSE	FALSE
1956	HARS	P12081;B4DDD8;B3KWE1;B4E1C5;E7ETE2;D6RF05	Histidine--tRNA ligase, cytoplasmic	FALSE	0.0164963	-0.0094905	0.054779	FALSE	0.104471	-0.00446544	0.0307224	FALSE	FALSE
1957	COL6A2	P12110	Collagen alpha-2(VI) chain	FALSE	-2.53157	3.61264	-0.208794	FALSE	-3.28898	0.517379	3.11967	FALSE	FALSE
1958	SLC25A4	P12235;V9GYG0	ADP/ATP translocase 1	FALSE	0.046002	-0.00374614	0.10017	FALSE	0.214249	0.140905	0.205297	FALSE	FALSE
1959	SLC25A6	P12236;Q9H0C2	ADP/ATP translocase 3;ADP/ATP translocase 3, N-terminally processed	FALSE	0.126312	0.0764781	0.00820001	FALSE	-0.0398145	0.283474	0.0916175	FALSE	FALSE
1960	IMPDH2	P12268;H0Y4R1;E7ETK5	Inosine-5-monophosphate dehydrogenase 2	FALSE	0.010923	-0.107152	-0.299241	FALSE	-0.34322	-0.184978	-0.474773	FALSE	FALSE
1961	TPR	P12270;Q5SWX9	Nucleoprotein TPR	FALSE	0.0542233	-0.0153548	-0.170459	FALSE	-0.13242	0.0682564	-0.192068	FALSE	FALSE
1962	ANXA3	P12429;D6RA82;D6RFG5;D6RCA8;D6RAZ8;D6RFJ9	Annexin A3;Annexin	FALSE	0.158725	0.015068	0.363564	FALSE	0.792439	0.417945	0.617366	FALSE	FALSE
1963	ACTN1	P12814;H9KV75;G3V2N5;H7C5W8;P35609;G3V2W4;H0YJW3;H0YJ11;A0A087WSZ2;G3V5M4;F6THM6;G3V2X9;G3V380;G3V2E8	Alpha-actinin-1	FALSE	-0.0335252	-0.117296	0.143785	FALSE	0.206143	-0.113834	0.114129	FALSE	FALSE
1964	SRC	P12931	Proto-oncogene tyrosine-protein kinase Src	FALSE	0.138159	0.140015	0.097476	FALSE	-0.0451486	-0.0250288	0.0987836	FALSE	FALSE
1965	PEPD	P12955;K7ES25;V9GYL0;V9GY89;V9GYE4	Xaa-Pro dipeptidase	FALSE	-0.0685136	0.11904	-0.0872275	FALSE	-0.0752768	0.0847009	0.187526	FALSE	FALSE
1966	XRCC6	P12956;B1AHC9	X-ray repair cross-complementing protein 6	FALSE	0.128293	0.0845785	-0.158542	FALSE	-0.121628	0.14315	-0.123534	FALSE	FALSE
1967	XRCC5	P13010;C9JZ81;H7C0H9	X-ray repair cross-complementing protein 5	FALSE	0.155231	0.0890525	-0.148817	FALSE	-0.114363	0.136537	-0.111966	FALSE	FALSE
1968	COX4I1	P13073;H3BPG0;H3BN72;H3BNV9;Q86WV2;H3BNI5	Cytochrome c oxidase subunit 4 isoform 1, mitochondrial	FALSE	-0.0834164	-0.0332292	0.219958	FALSE	0.167101	-0.110898	0.250989	FALSE	FALSE
1969	LAMP2	P13473;H0YCG2	Lysosome-associated membrane glycoprotein 2	FALSE	-0.141557	-0.0797024	0.257373	FALSE	0.137897	-0.189793	0.140969	FALSE	FALSE
1970	RNH1	P13489;H0YCR7;E9PIM9;E9PMJ3;E9PLZ3;E9PIK5;E9PMN0;E9PMA9;E9PR82;E9PMI1	Ribonuclease inhibitor	FALSE	-0.0189803	-0.0237521	0.0985543	FALSE	0.162339	0.00905966	0.100097	FALSE	FALSE
1971	BMP1	P13497	Bone morphogenetic protein 1	FALSE	0.0411028	0.216602	0.587077	FALSE	0.2929	-0.0563061	0.54886	FALSE	FALSE
1972	VCAN	P13611;E9PF17;D6RGZ6;Q86W61	Versican core protein	FALSE	0.510253	0.850975	1.79755	TRUE	2.01264	1.37464	2.50709	FALSE	TRUE
1973	EEF2	P13639	Elongation factor 2	FALSE	-0.103705	-0.0247452	-0.0262051	FALSE	-0.126297	-0.137635	-0.0855606	FALSE	FALSE
1974	PDIA4	P13667;C9JMN9	Protein disulfide-isomerase A4	FALSE	-0.0738639	-0.0364682	0.0691522	FALSE	0.0639171	-0.105276	0.04792	FALSE	FALSE
1975	P4HA1	P13674	Prolyl 4-hydroxylase subunit alpha-1	FALSE	-0.045893	-0.0221902	0.0878701	FALSE	0.0936954	-0.133564	0.0281456	FALSE	FALSE
1976	TPT1	P13693;J3KPG2;Q5W0H4;A0A0B4J2C3;E9PJF7;H0YCX0;Q9HAU6;Q56UQ5	Translationally-controlled tumor protein	FALSE	-0.173775	-0.0282862	0.0147838	FALSE	-0.143676	-0.259544	-0.047678	FALSE	FALSE
1977	ALAD	P13716;B7ZBK6	Delta-aminolevulinic acid dehydratase	FALSE	-0.107088	-0.198871	0.0361868	FALSE	-0.331717	-0.389347	-0.0398403	FALSE	FALSE
1978	HLA-E	Q6DU44;P13747	HLA class I histocompatibility antigen, alpha chain E	FALSE	0.282973	0.38828	0.206143	FALSE	0.740453	0.702679	0.721611	FALSE	FALSE
1979	PLS3	P13797;A0A0A0MSQ0;U3KQI3;H7C4N2;P13796;F2Z2Z9;Q5TBN3	Plastin-3	FALSE	-0.117287	-0.1503	-0.00251248	FALSE	0.0343566	-0.154454	-0.0427844	FALSE	FALSE
1980	ETFA	P13804;H0YLU7;H0YK49;H0YL12;H0YNX6;H0YKF0;H0YL83;J3KN60	Electron transfer flavoprotein subunit alpha, mitochondrial	FALSE	0.0268709	0.0896204	-0.0586983	FALSE	-0.0433634	0.155968	0.0569113	FALSE	FALSE
1981	GYS1	P13807;M0QYU1;P54840	Glycogen [starch] synthase, muscle	FALSE	-0.232939	-0.179893	-0.103224	FALSE	-0.292793	-0.47892	-0.240009	FALSE	FALSE
1982	PRKAR2A	P13861;H7C330;H7C1L0;C9J830;H7C4A9	cAMP-dependent protein kinase type II-alpha regulatory subunit	FALSE	0.0740944	0.0812016	-0.0487405	FALSE	0.0100637	0.124251	0.026161	FALSE	FALSE
1983	GTF2F2	P13984	General transcription factor IIF subunit 2	FALSE	0.101247	0.146116	-0.198494	FALSE	-0.0797219	0.00160228	0.0281309	FALSE	FALSE
1984	MIF	P14174	Macrophage migration inhibitory factor	FALSE	0.00575927	0.000750397	-0.0655212	FALSE	-0.103875	-0.0856966	-0.0945063	FALSE	FALSE
1985	CD99	P14209;A8MQT7;H7C2F2	CD99 antigen	FALSE	0.064469	0.0541826	-0.0725586	FALSE	0.122341	0.190388	0.0917712	FALSE	FALSE
1986	HCLS1	P14317;E7EVW7	Hematopoietic lineage cell-specific protein	FALSE	-0.0261022	-0.163628	-0.00257029	FALSE	-0.026161	-0.221692	-0.0970714	FALSE	FALSE
1987	FDPS	P14324;A0A087WVN4;A0A087X1D8;A0A087X090;A0A087WTP2	Farnesyl pyrophosphate synthase	FALSE	0.0922074	-0.0130692	-0.00345217	FALSE	0.0388576	0.00647779	-0.0457225	FALSE	FALSE
1988	TRIM27;TRIM39	P14373;A0A140T9B9;A0A140T9N6;A0A140T9V9;H0Y551;A0A0G2JIZ4;Q9HCM9	Zinc finger protein RFP;E3 ubiquitin-protein ligase TRIM39	FALSE	-0.134002	-0.211635	-0.521535	FALSE	-0.23382	-0.369829	-0.334797	FALSE	FALSE
1989	NID1	P14543	Nidogen-1	FALSE	0.192068	0.514924	0.152897	FALSE	0.235359	0.701224	0.656785	FALSE	FALSE
1990	AKR1A1	P14550;Q5T621;V9GYG2;V9GYP9	Alcohol dehydrogenase [NADP(+)]	FALSE	-0.223879	-0.0457225	-0.0814611	FALSE	-0.186393	-0.202512	0.000793701	FALSE	FALSE
1991	PKM	P14618;B4DNK4	Pyruvate kinase PKM;Pyruvate kinase	FALSE	0.0494914	0.0760674	0.161436	FALSE	0.249385	0.139283	0.248382	FALSE	FALSE
1992	HSP90B1	P14625;Q96GW1;H0YIV0;F8W026	Endoplasmin	FALSE	-0.0932325	-0.0531113	0.0844725	FALSE	0.0496308	-0.125783	0.0378434	FALSE	FALSE
1993	MYL6B	P14649;F8W1I5	Myosin light chain 6B	FALSE	-0.275088	-0.233888	-0.0425608	FALSE	-0.644781	-0.412185	-0.13711	FALSE	FALSE
1994	IDE	P14735;Q5T5N3	Insulin-degrading enzyme	FALSE	0.0230424	-0.0103502	-0.163478	FALSE	-0.00297502	0.0459526	-0.0697022	FALSE	FALSE
1995	COX6B1	P14854;K7EQD3	Cytochrome c oxidase subunit 6B1	FALSE	-0.08804	-0.0170667	0.261952	FALSE	0.173895	-0.102591	0.274512	FALSE	FALSE
1996	HNRNPL	P14866;M0QXS5;M0R1W6;B4DVF8;M0QYL7	Heterogeneous nuclear ribonucleoprotein L	FALSE	0.0229004	0.104387	-0.0568363	FALSE	-0.140794	0.0640877	-0.0531113	FALSE	FALSE
1997	DARS	P14868;H7BZ35;C9J7S3;C9JLC1;H7C278;C9JQM9	Aspartate--tRNA ligase, cytoplasmic	FALSE	0.00791308	0.0540777	-0.045223	FALSE	-0.054662	-0.00187429	-0.0720372	FALSE	FALSE
1998	JUP	P14923;C9JTX4;C9J826;C9JK18;C9JKY1;C9JPI2;K7ERP3	Junction plakoglobin	FALSE	-0.871786	-0.62714	-0.903954	FALSE	-0.959655	-0.901572	-0.745194	FALSE	FALSE
[truncated: 3,202 more rows]
