# Supplementary material for: Flow-induced Reorganization of Laminin-integrin Networks Within the Endothelial Basement Membrane Uncovered by Proteomics
Source: Mol Cell Proteomics. 2020 Apr 24;19(7):1179–92. doi: 10.1074/mcp.RA120.001964 (PMC7338090; doi:10.1074/mcp.RA120.001964)
Supplement: Table S2 Flow-induced changes in the cell surface proteome, unambiguous localizations. [file 158553_1_supp_511750_q8501x.xlsx]

## Sheet: 180330_shear_48h_24h_IP
Table S2	Unambiguous biotin site modifications
Id	Gene names	Protein IDs	Protein names	Modified Amino acid	Position	Multiplicity	Sequence window	Biotin probabilities	Biotin position in peptide	Localization probability	Score diff	PEP (posterior error probability)	Enzyme	24h				48h				24-48h	Significant surface
														Significant	A	B	C	Significant	A	B	C	Significant
1	NRP2	A0A024R412;A0A024R3W6;Q7LBX6;X5D2Q8;O60462	Neuropilin-2	K	741	1	RGVALQVVREASQESKLLWVIREDQGGEWKH	EASQESK(1)LLWVIR	7	1	167.73	2.29801e-20	T	FALSE	0.415434	0.480941	0.168129	FALSE	0.234992	0.388053	0.259375	FALSE	FALSE
3	NRP2	A0A024R412;A0A024R3W6;Q7LBX6;X5D2Q8;O60462	Neuropilin-2	K	397	1	KVFQANNDATEVVLNKLHAPLLTRFVRIRPQ	VFQANNDATEVVLNK(1)LHAPLLTR	15	1	141.637	1.64628e-41	T	FALSE	0.213005	0.561154	-0.0333481	FALSE	-0.0375916	0.824469	0.258339	FALSE	FALSE
4	NRP2	A0A024R412;A0A024R3W6;Q7LBX6;X5D2Q8;O60462	Neuropilin-2	K	547	1	GKDWEYIQDPRTQQPKLFEGNMHYDTPDIRR	TQQPK(1)LFEGNMHYDTPDIR	5	1	105.021	1.58372e-31	T	FALSE	0.446891	0.678026	0.180021	FALSE	0.308244	0.573488	0.350486	FALSE	FALSE
5	NRP2	A0A024R412;A0A024R3W6;Q7LBX6;X5D2Q8;O60462	Neuropilin-2	K	499	1	GEEWLQVDLGTPKTVKGVIIQGARGGDSITA	TVK(1)GVIIQGAR	3	1	97.1627	2.06862e-17	T	FALSE	0.399991	0.585431	0.196481	FALSE	0.312317	0.613057	0.201178	FALSE	FALSE
6	NRP2	A0A024R412;A0A024R3W6;Q7LBX6;X5D2Q8;O60462	Neuropilin-2	K	233	1	GIPHVGPLIGKYCGTKTPSELRSSTGILSLT	YCGTK(1)TPSELR	5	1	97.7788	0.00740957	T	FALSE	0.454702	0.705335	0.354226	FALSE	0.157173	0.558262	0.485701	FALSE	FALSE
8	RPS9	A0A024R4M0;P46781	40S ribosomal protein S9	K	155	1	QVVNIPSFIVRLDSQKHIDFSLRSPYGGGRP	LDSQK(1)HIDFSLR	5	1	88.1008	0.000134924	T	FALSE	0.0851527	-1.43803	-0.267444	FALSE	-1.43921	-1.12671	-0.99581	FALSE	FALSE
9	PTPRJ	A0A087WTK0;A0A087WVC6;Q12913	Protein-tyrosine-phosphatase;Receptor-type tyrosine-protein phosphatase eta	K	202	1	TPGIGNETWGDPRVIKVITEPIPVSDLRVAL	VIK(1)VITEPIPVSDLR	3	1	82.5781	0.000588819	T	TRUE	0.78266	1.1934	1.3133	TRUE	1.60668	0.929034	1.46881	FALSE	TRUE
10	ROBO1	A0A087WTM1;Q9Y6N7;A0A087WZ85;A0A0A0MSX4	Roundabout homolog 1	K	137	1	LPSGSLFFLRIVHGRKSRPDEGVYVCVARNY	K(1)SRPDEGVYVCVAR	1	1	90.7254	5.24378e-05	T	FALSE	-0.50787	0.0363631	-0.46933	FALSE	-0.578995	-0.263515	-0.286999	FALSE	FALSE
11	FAS	H7C5Z8;A0A087WTM9;P25445	Tumor necrosis factor receptor superfamily member 6	K	94	1	EPDCVPCQEGKEYTDKAHFSSKCRRCRLCDE	EYTDK(1)AHFSSK	5	1	92.5802	0.000160674	T	FALSE	-0.542605	0.480277	0.348686	FALSE	-1.15268	0.456346	0.629389	FALSE	FALSE
12	MILR1	A0A087WVL4;Q7Z6M3	Allergin-1	K	73	1	HKNKSLQITYSLFRRKTHLGTQDGKGEPAIF	K(1)THLGTQDGK	1	1	81.5874	0.00170126	T	FALSE	-0.175892	0.150833	-0.280492	FALSE	-0.568003	-0.280719	-0.418352	FALSE	FALSE
13	TPM3;DKFZp686J1372	A0A087WWU8;D6R904;Q5HYB6;D6RFM2		K	11	1	_____MAGITTIEAVKRKIQVLQQQADDAEE	AGITTIEAVK(1)R	10	1	60.2551	1.84057e-08	T	TRUE	-1.8038	-1.13993	-1.16081	TRUE	-1.40251	-1.10601	-1.05589	FALSE	TRUE
14	TPM3;DKFZp686J1372	A0A087WWU8;D6R904;Q5HYB6;D6RFM2		K	13	1	___MAGITTIEAVKRKIQVLQQQADDAEERA	K(1)IQVLQQQADDAEER	1	1	127.175	1.01173e-08	T	TRUE	-1.61343	-0.987466	-1.26826	FALSE	-0.856528	-1.00123	-1.04502	FALSE	TRUE
16	COL5A1	A0A087WXW9;P20908	Collagen alpha-1(V) chain	K	164	1	PEDYPLFRGINLSDGKWHRIALSVHKKNVTL	GINLSDGK(1)WHR	8	1	68.3555	0.00112587	T	FALSE	-0.587489	-0.957543	-0.681215	FALSE	-0.800902	-1.38549	-0.757535	FALSE	FALSE
19	COL5A1	A0A087WXW9;P20908	Collagen alpha-1(V) chain	K	69	1	GITKTTGFCATRRSSKGPDVAYRVTKDAQLS	SSK(1)GPDVAYR	3	1	54.7838	0.00509387	T	FALSE	-0.49078	-0.920751	-0.704018	FALSE	-0.755551	-0.635522	-0.775683	FALSE	FALSE
20	COL5A1	A0A087WXW9;P20908	Collagen alpha-1(V) chain	K	57	1	LLKVLDFHNLPDGITKTTGFCATRRSSKGPD	VLDFHNLPDGITK(1)TTGFCATR	13	1	97.6899	2.9215e-58	T	FALSE	-0.484247	-0.961623	-0.554252	FALSE	-0.386242	-0.793937	-0.975777	FALSE	FALSE
21	HYOU1	A0A087X054;Q9Y4L1	Hypoxia up-regulated protein 1	K	883	1	KNATLAEQAKLPATEKPVLLSKDIEAKMMAL	LPATEK(1)PVLLSK	6	1	80.4501	1.87678e-11	T	TRUE	-1.49712	-1.05193	-0.983618	TRUE	-1.70505	-1.26382	-0.994797	FALSE	TRUE
22	AGRN	A0A087X208;O00468	Agrin;Agrin N-terminal 110 kDa subunit;Agrin C-terminal 110 kDa subunit;Agrin C-terminal 90 kDa fragment;Agrin C-terminal 22 kDa fragment	K	1368	1	FTCSCPAGRGGAVCEKVLGAPVPAFEGRSFL	GGAVCEK(1)VLGAPVPAFEGR	7	1	73.6876	8.77866e-06	T	FALSE	-0.1121	0.212651	0.272979	FALSE	0.620211	0.541303	0.960244	FALSE	FALSE
23	AGRN	A0A087X208;O00468	Agrin;Agrin N-terminal 110 kDa subunit;Agrin C-terminal 110 kDa subunit;Agrin C-terminal 90 kDa fragment;Agrin C-terminal 22 kDa fragment	K	1687	1	GPSGLLLYNGQKTDGKGDFVSLALRDRRLEF	TDGK(1)GDFVSLALR	4	1	75.4833	0.00013967	T	FALSE	0.0882773	0.444302	0.1141	FALSE	0.279768	0.928924	0.80556	FALSE	FALSE
24	AGRN	A0A087X208;O00468	Agrin;Agrin N-terminal 110 kDa subunit;Agrin C-terminal 110 kDa subunit;Agrin C-terminal 90 kDa fragment;Agrin C-terminal 22 kDa fragment	K	1589	1	CQCPPGRVGPTCADEKSPCQPNPCHGAAPCR	VGPTCADEK(1)SPCQPNPCHGAAPCR	9	1	147.84	1.33453e-38	T	FALSE	-0.0476664	0.583982	0.119688	FALSE	0.27011	0.692548	0.911071	FALSE	FALSE
25	AGRN	A0A087X208;O00468;H0Y5U1	Agrin;Agrin N-terminal 110 kDa subunit;Agrin C-terminal 110 kDa subunit;Agrin C-terminal 90 kDa fragment;Agrin C-terminal 22 kDa fragment	K	1589	1	LALRDRRLEFRYDLGKGAAVIRSREPVTLGA	YDLGK(1)GAAVIR	5	1	132.565	1.02367e-33	T	FALSE	0.171335	0.304808	-0.138315	FALSE	0.489851	0.820285	0.706488	FALSE	FALSE
26	NRCAM	A0A087X2B3;C9JYY6;F8W775;Q92823	Neuronal cell adhesion molecule	K	535	1	TGTYTCVARNKLGMAKNEVHLEIKDPTWIVK	LGMAK(1)NEVHLEIK	5	1	113.084	3.54477e-24	T	FALSE	-0.303828	-0.683202	-0.264305	FALSE	-0.369669	-1.01728	-1.0467	FALSE	FALSE
27	NRCAM	A0A087X2B3;C9JYY6;F8W775;Q92823;C9JH43	Neuronal cell adhesion molecule	K	319	1	WAKEDGMLPKNRTVYKNFEKTLQIIHVSEAD	TVYK(1)NFEK	4	1	98.9212	0.00338168	T	FALSE	-0.365444	-0.648557	-0.144839	FALSE	-0.378269	-1.10782	-0.687867	FALSE	FALSE
30	LAMA4	A0A0A0MTC7;A0A0A0MQS9;Q16363	Laminin subunit alpha-4	K	1445	1	GGKSKDAPSWDPVALKLPERNTPRNSHCHLS	DAPSWDPVALK(1)LPER	11	1	116.584	2.24113e-05	T	FALSE	-1.19853	-0.642655	-0.910095	FALSE	-0.719281	-0.67229	-0.758559	FALSE	FALSE
31	LAMA4	A0A0A0MTC7;A0A0A0MQS9;Q16363	Laminin subunit alpha-4	K	518	1	EDMNRATAARQRDHEKQQERVREQMEVVNMS	QRDHEK(1)QQER	6	1	72.2004	0.00661108	T	FALSE	-0.224149	0.0259994	-0.0996027	FALSE	0.109962	0.130492	0.207478	FALSE	FALSE
32	LAMA4	A0A0A0MTC7;A0A0A0MQS9;Q16363	Laminin subunit alpha-4	K	401	1	EQAHDMRDKIQEINNKMLYYGEEHELSPKEI	IQEINNK(1)MLYYGEEHELSPK	7	1	78.0991	6.36546e-15	T	FALSE	-0.244309	0.0137274	-0.403256	FALSE	-0.303365	-0.0354832	0.0559812	FALSE	FALSE
34	LAMA4	A0A0A0MTC7;A0A0A0MQS9;Q16363	Laminin subunit alpha-4	K	419	1	YYGEEHELSPKEISEKLVLAQKMLEEIRSRQ	EISEK(1)LVLAQK	5	1	100.805	7.78599e-34	T	FALSE	-0.245283	0.0996027	-0.266767	FALSE	-0.0717396	0.111212	0.121581	FALSE	FALSE
35	LAMA4	A0A0A0MTC7;A0A0A0MQS9;Q16363	Laminin subunit alpha-4	K	425	1	ELSPKEISEKLVLAQKMLEEIRSRQPFFTQR	LVLAQK(1)MLEEIR	6	1	95.4772	5.89455e-44	T	FALSE	-0.172165	-0.0575542	-0.201228	FALSE	-0.125494	0.122428	0.149089	FALSE	FALSE
36	LAMA4	A0A0A0MTC7;A0A0A0MQS9;Q16363	Laminin subunit alpha-4	K	1492	1	NSRQEFEHLKGDFGAKSQFSIRLRTRSSHGM	GDFGAK(1)SQFSIR	6	1	101.532	0.000588094	T	FALSE	-0.92607	-0.706376	-0.758355	FALSE	-1.3166	-0.875072	-0.715454	FALSE	FALSE
37	LAMA4	A0A0A0MTC7;A0A0A0MQS9;Q16363	Laminin subunit alpha-4	K	1299	1	ISLDNGTVIMDVKGIKVQSVDKQYNDGLSHF	GIK(1)VQSVDK	3	1	75.3811	0.0067401	T	FALSE	-0.285618	0.022786	-0.223155	FALSE	-0.28736	0.0728014	0.299347	FALSE	FALSE
38	LAMA4	A0A0A0MTC7;A0A0A0MQS9;Q16363	Laminin subunit alpha-4	K	1342	1	IVDKSRVGSKNPTKGKIEQTQASEKKFYFGG	GK(1)IEQTQASEK	2	1	133.164	5.14173e-34	T	FALSE	-0.0316512	0.0410312	-0.0530296	FALSE	-0.080988	0.0474428	0.049875	FALSE	FALSE
39	LAMA4	A0A0A0MTC7;A0A0A0MQS9;Q16363	Laminin subunit alpha-4	K	1159	1	HNDKKMILVVDRRHVKSMDNEKMKIPFTDIY	HVK(1)SMDNEK	3	1	87.7277	0.00366982	T	FALSE	-0.0698758	0.182279	-0.0365851	FALSE	0.0754642	-0.191563	0.347289	FALSE	FALSE
41	LAMA4	A0A0A0MTC7;A0A0A0MQS9;Q16363	Laminin subunit alpha-4	K	1589	1	VLEESLPPTEATWKIKGPIYLGGVAPGKAVK	IK(1)GPIYLGGVAPGK	2	1	125.055	2.70126e-08	T	FALSE	-1.34655	-0.648281	-0.610455	FALSE	-0.857312	-1.01228	-0.544288	FALSE	FALSE
42	LAMA4	A0A0A0MTC7;A0A0A0MQS9;Q16363;H0Y351;H0YAQ5	Laminin subunit alpha-4	K	347	1	YALRKIQINNAENTMKSLLSDVEELVEKENQ	IQINNAENTMK(1)SLLSDVEELVEK	11	1	80.4602	5.94805e-08	T	FALSE	0.158854	0.246858	-0.450972	FALSE	-0.0870589	0.613123	-0.416191	FALSE	FALSE
43	LAMA4	A0A0A0MTC7;A0A0A0MQS9;Q16363	Laminin subunit alpha-4	K	1128	1	FGFSGGPVHLEDTLKKAQINDAKYHEISIIY	K(1)AQINDAK	1	1	140.975	0.00476923	T	FALSE	0.140517	0.450301	-0.0316364	FALSE	0.354001	0.70221	0.540086	FALSE	FALSE
44	LAMA4	A0A0A0MTC7;A0A0A0MQS9;Q16363	Laminin subunit alpha-4	K	1210	1	DINFRGCMKGFQFQKKDFNLLEQTETLGVGY	K(1)DFNLLEQTETLGVGYGCPEDSLISR	1	1	131.654	2.29961e-31	T	FALSE	-1.23158	-0.716684	-0.515563	TRUE	-1.32355	-1.3221	-0.917775	FALSE	TRUE
45	LAMA4	A0A0A0MTC7;A0A0A0MQS9;Q16363	Laminin subunit alpha-4	K	892	1	TADQFILYLGSKNAKKEYMGLAIKNDNLVYV	K(1)EYMGLAIK	1	1	100.966	6.77619e-06	T	FALSE	-0.333171	0.0199601	-0.241509	FALSE	-0.247748	0.162057	0.0368662	FALSE	FALSE
46	LAMA4	A0A0A0MTC7;A0A0A0MQS9;Q16363;H0Y351;H0YAQ5	Laminin subunit alpha-4	K	336	1	LKTKLSERENQYALRKIQINNAENTMKSLLS	K(1)IQINNAENTMK	1	1	92.9045	2.16399e-34	T	FALSE	-0.106436	0.0451635	-0.209478	FALSE	-0.11541	0.2163	0.0603973	FALSE	FALSE
47	LAMA4	A0A0A0MTC7;A0A0A0MQS9;Q16363;H0YAP9	Laminin subunit alpha-4	K	607	1	DHAQDLQQEANELSRKLHSSDMNGLVQKALD	K(1)LHSSDMNGLVQK	1	1	90.0983	3.76971e-05	T	FALSE	-0.169939	0.20322	-0.34066	FALSE	-0.223913	0.244548	0.246704	FALSE	FALSE
48	LAMA4	A0A0A0MTC7;A0A0A0MQS9;Q16363	Laminin subunit alpha-4	K	1787	1	GGVPESLLTPRLAPSKPFTGCIRHFVIDGHP	LAPSK(1)PFTGCIR	5	1	77.1237	0.000338184	T	FALSE	-1.30968	-0.692695	-0.64896	FALSE	-0.866542	-0.761285	-0.547351	FALSE	FALSE
49	LAMA4	A0A0A0MTC7;A0A0A0MQS9;Q16363;H0YAP9	Laminin subunit alpha-4	K	717	1	LARKSALKTRLSDAVKQLQAAERGDAQQRLG	LSDAVK(1)QLQAAER	6	1	158.576	9.71097e-146	T	FALSE	-0.263196	0.0887763	-0.267184	FALSE	-0.10995	0.148945	0.181477	FALSE	FALSE
52	LAMA4	A0A0A0MTC7;A0A0A0MQS9;Q16363	Laminin subunit alpha-4	K	1336	1	PTRYELIVDKSRVGSKNPTKGKIEQTQASEK	VGSK(1)NPTK	4	1	92.9005	4.61033e-10	T	FALSE	-0.682951	0.389583	0.15056	FALSE	-0.500402	-0.519139	1.054	FALSE	FALSE
56	TTN	A0A0A0MRA3;A0A0A0MTS7;Q8WZ42	Titin	K	23833	1	TGINKTNIEVEKLLEKHEYNFRICAINKAGV	LLEK(1)HEYNFR	4	1	68.8469	0.00793563	T	FALSE	-0.0713151	0.129418	-0.117099	FALSE	0.0553345	0.375085	0.357548	FALSE	FALSE
57	PVR	A0A0A0MSA9;A0A0C4DG49;P15151	Poliovirus receptor	K	90	1	MAVFHQTQGPSYSESKRLEFVAARLGAELRN	HGESGSMAVFHQTQGPSYSESK(1)R	22	1	80.1093	1.76593e-25	T	FALSE	-0.38694	-0.276794	-0.0618723	FALSE	0.351854	-0.224658	-0.44869	FALSE	FALSE
58	PVR	A0A0A0MSA9;A0A0C4DG49;P15151	Poliovirus receptor	K	153	1	WLRVLAKPQNTAEVQKVQLTGEPVPMARCVS	PQNTAEVQK(1)VQLTGEPVPMAR	9	1	50.202	5.78596e-13	T	FALSE	-0.285038	-0.219835	0.0571383	FALSE	-0.148849	-0.465818	-0.689478	FALSE	FALSE
59	PVR	A0A0A0MSA9;A0A0C4DG49;P15151	Poliovirus receptor	K	144	1	PQGSRSVDIWLRVLAKPQNTAEVQKVQLTGE	VLAK(1)PQNTAEVQK	4	1	89.4519	1.89796e-23	T	FALSE	-0.270939	-0.295018	0.0761486	FALSE	0.0471195	-0.482539	-0.331476	FALSE	FALSE
63	HIST1H2AH;HIST1H2AD;HIST1H2AG;HIST1H2AJ;H2AFJ;HIST2H2AA3;HIST2H2AC	A0A0U1RR32;A0A0U1RRH7;Q96KK5;P20671;P0C0S8;Q99878;Q9BTM1;H0YFX9;Q6FI13;Q16777	Histone H2A type 1-H;Histone H2A type 1-D;Histone H2A type 1;Histone H2A type 1-J;Histone H2A.J;Histone H2A;Histone H2A type 2-A;Histone H2A type 2-C	K	96	1	PRHLQLAIRNDEELNKLLGKVTIAQGGVLPN	NDEELNK(1)LLGK	7	1	83.0453	5.53427e-69	T	FALSE	-0.558729	0.131408	-0.466038	FALSE	-0.685269	0.214475	0.143389	FALSE	FALSE
64	PTBP1	A0A0U1RRM4;P26599;A6NLN1;A0A0D9SF20;K7EK45;A0A087WUW5	Polypyrimidine tract-binding protein 1	K	410	1	NGHKLHGKPIRITLSKHQNVQLPREGQEDQG	ITLSK(1)HQNVQLPR	5	1	70.0893	0.00235539	T	FALSE	-0.454743	-0.53047	-0.445932	FALSE	-0.733004	-0.703721	-0.518938	FALSE	FALSE
65	HLA-A	A0A140T955;A0A140T933;A0A140T9I0;A0A140T9X5;A0A140T913;P01892;P05534;P30447;P10316;P01891	HLA class I histocompatibility antigen, A-2 alpha chain;HLA class I histocompatibility antigen, A-24 alpha chain;HLA class I histocompatibility antigen, A-23 alpha chain;HLA class I histocompatibility antigen, A-69 alpha chain;HLA class I histocompatibility antigen, A-68 alpha chain	K	151	1	GYHQYAYDGKDYIALKEDLRSWTAADMAAQI;GYHQYAYDGKDYIALKEDLRSWTAADMAAQT	DYIALK(1)EDLR	6	1	81.0165	0.000956245	T	FALSE	-0.355719	0.0660497	-0.0828662	FALSE	-0.211866	-0.010923	0.156145	FALSE	FALSE
66	HLA-A	A0A140T955;A0A140T933;A0A140T9I0;A0A140T9X5;A0A140T913;P01892;P05534;P30447;P10316	HLA class I histocompatibility antigen, A-2 alpha chain;HLA class I histocompatibility antigen, A-24 alpha chain;HLA class I histocompatibility antigen, A-23 alpha chain;HLA class I histocompatibility antigen, A-69 alpha chain	K	145	1	DGRFLRGYHQYAYDGKDYIALKEDLRSWTAA;DWRFLRGYHQYAYDGKDYIALKEDLRSWTAA	GYHQYAYDGK(1)DYIALK	10	1	87.0004	7.7185e-18	T	FALSE	-0.0752008	0.126313	-0.580202	FALSE	0.234869	0.25858	-0.187261	FALSE	FALSE
67	HLA-A;HLA-H;HLA-C;HLA-F;HLA-B	A0A140T955;A0A140T933;A0A140T9I0;A0A140T9X5;A0A140T913;P01892;Q5SRN5;P04439;Q5SRN7;P13746;A0A0G2JIF2;A0A0G2JL56;P30455;P30443;A0A0G2JI36;P16188;A0A140T941;A0A140T9Z6;B0UXQ0;P30512;Q09160;P30457;A0A140T975;A0A140T8W8;Q9GJ45;A0A140T937;A0A140T8Y4;A0A140T912;A0A0G2JPD3;A0A140T930;P01893;P30459;P30456;P30453;P30450;P18462;P16189;P10314;Q29960;P30508;A0A140T962;A0A140T9J9;A0A140T9B3;P30510;P30504;Q299…	HLA class I histocompatibility antigen, A-2 alpha chain;HLA class I histocompatibility antigen, A-3 alpha chain;HLA class I histocompatibility antigen, A-11 alpha chain;HLA class I histocompatibility antigen, A-36 alpha chain;HLA class I histocompatibility antigen, A-1 alpha chain;HLA class I histocompatibility antigen, A-30 alpha chain;HLA class I histocompatibility antigen, A-29 alpha chain;HLA…	K	200	1	DGTCVEWLRRYLENGKETLQRTDPPKTHMTH;EGLCVESLRRYLENGKETLQRADPPKTHVTH;EGLCVEWLRRYLENGKETLQRADPPKTHVTH;EGTCVDGLRRYLENGKETLQRTDPPKTHMTH;EGTCVEWLRRYLENGKETLQRTDAPKTHMTH	YLENGK(1)ETLQR	6	1	179.935	3.37573e-20	T	FALSE	-0.329232	-0.0894982	-0.445244	FALSE	-0.00531891	0.191854	-0.051024	FALSE	FALSE
68	HLA-A;HLA-B	A0A140T955;A0A140T933;A0A140T9I0;A0A140T9X5;A0A140T913;P01892;Q5SRN5;P04439;Q5SRN7;P13746;A0A0G2JIF2;A0A0G2JL56;P30455;P30443;A0A0G2JI36;P16188;A0A140T941;A0A140T9Z6;B0UXQ0;P30512;P30457;A0A140T975;A0A140T8W8;Q9GJ45;A0A140T8Y4;A0A0G2JPD3;P30459;P30456;P30453;P30450;P18462;P16189;P10314;P16190;P05534;P30447;P10316;P01891;P30464;Q29940;P30685;P30495;P30493;P30492;P30491;P30484;P18465;P10319;P30490;…	HLA class I histocompatibility antigen, A-2 alpha chain;HLA class I histocompatibility antigen, A-3 alpha chain;HLA class I histocompatibility antigen, A-11 alpha chain;HLA class I histocompatibility antigen, A-36 alpha chain;HLA class I histocompatibility antigen, A-1 alpha chain;HLA class I histocompatibility antigen, A-30 alpha chain;HLA class I histocompatibility antigen, A-29 alpha chain;HLA…	K	292	1	EEQRYTCHVQHEGLPKPLTLRWELSSQPTIP;EEQRYTCHVQHEGLPKPLTLRWEPSSQPTVP;EEQRYTCHVQHEGLPKPLTLRWEPSSQSTIP;QEQRYTCHVQHEGLPKPLTLRWEPSSQPTIP;QEQRYTCHVQHEGLPKPLTLRWV________	YTCHVQHEGLPK(1)PLTLR	12	1	194.049	5.78765e-57	T	FALSE	-0.14213	0.145605	-0.209328	FALSE	0.0754642	0.242721	0.189911	FALSE	FALSE
69	ADAM9	F8WC54;A0AVL1;Q13443	Disintegrin and metalloproteinase domain-containing protein 9	K	537	1	AQCQVIFGSKAKAAPKDCFIEVNSKGDRFGN	AAPK(1)DCFIEVNSK	4	1	78.9929	0.00298447	T	FALSE	0.152768	-0.204767	-0.148529	FALSE	0.202512	-0.0875986	-0.055751	FALSE	FALSE
72	BST1	H0Y984;A6NC48;Q10588;H0Y9Q9;H0Y8G4	ADP-ribosyl cyclase/cyclic ADP-ribose hydrolase 2	K	251	1	ESCGEGSMKVLEKRLKDMGFQYSCINDYRPV	LK(1)DMGFQYSCINDYRPVK	2	1	90.3225	7.44e-07	T	FALSE	0.0822938	0.216753	0.142609	FALSE	0.0721744	0.831153	0.259098	FALSE	FALSE
73	TUBAL3;TUBA1C;TUBA1B;TUBA4A;TUBA1A;TUBA3C;TUBA8	A6NHL2;F5H5D3;Q9BQE3;P68363;P68366;Q71U36;Q13748;V9GZ17	Tubulin alpha chain-like 3;Tubulin alpha-1C chain;Tubulin alpha-1B chain;Tubulin alpha-4A chain;Tubulin alpha-1A chain;Tubulin alpha-3C/D chain	K	394	1	SNTTAIAEAWARLDHKFDLMYAKRAFVHWYV;SNTTAIVEAWARLDHKFDLMYAKRAFLHWYL;SNTTAVAEAWARLDHKFDLMYAKRAFVHWYV	LDHK(1)FDLMYAK	4	1	64.2265	2.88466e-05	T	FALSE	-2.17247	-0.567643	-1.2451	TRUE	-2.29258	-1.89511	-0.853038	FALSE	TRUE
74	CD81	E9PJK1;E9PRJ8;H0YDL9;H0YDJ9;E9PIF1;A6NMH8;P60033;E9PM31;H0YEE2	Tetraspanin;CD81 antigen	K	144	1	QAVVDDDANNAKAVVKTFHETLDCCGSSTLT	AVVK(1)TFHETLDCCGSSTLTALTTSVLK	4	1	95.0916	6.99766e-39	T	FALSE	0.0988238	0.62371	-0.304861	FALSE	0.682394	1.10911	0.598588	FALSE	FALSE
77	CD9	A6NNI4;G8JLH6;P21926	Tetraspanin;CD9 antigen	K	170	1	LAGGVEQFISDICPKKDVLETFTVKSCPDAI	K(1)DVLETFTVK	1	1	169.127	8.52077e-42	T	FALSE	0.12618	0.170508	0.018919	FALSE	0.515813	0.0748361	0.171645	FALSE	FALSE
78	CD9	A6NNI4;G8JLH6;P21926	Tetraspanin;CD9 antigen	K	179	1	SDICPKKDVLETFTVKSCPDAIKEVFDNKFH	KDVLETFTVK(1)SCPDAIK	10	1	81.8605	5.88314e-50	T	FALSE	0.170822	-0.130404	0.163499	FALSE	0.304044	-0.34153	0.243387	FALSE	FALSE
79	CD9	A6NNI4;G8JLH6;P21926;A0A087WU13;F5GXT1	Tetraspanin;CD9 antigen	K	119	1	IAAAIWGYSHKDEVIKEVQEFYKDTYNKLKT	DEVIK(1)EVQEFYK	5	1	72.0204	1.13373e-26	T	FALSE	0.121811	-0.201132	0.244522	FALSE	0.546759	-0.0855606	0.190651	FALSE	FALSE
80	CD9	A6NNI4;G8JLH6;P21926;A0A087WU13;F5GXT1	Tetraspanin;CD9 antigen	K	126	1	YSHKDEVIKEVQEFYKDTYNKLKTKDEPQRE	EVQEFYK(1)DTYNK	7	1	80.0608	4.95717e-178	T	FALSE	0.152508	0.0232991	0.179256	FALSE	0.596554	0.0814	0.147442	FALSE	FALSE
81	CD9	A6NNI4;G8JLH6;P21926;A0A087WU13;F5GXT1	Tetraspanin;CD9 antigen	K	131	1	EVIKEVQEFYKDTYNKLKTKDEPQRETLKAI	DTYNK(1)LK	5	1	70.7502	5.86334e-45	T	FALSE	-0.0824384	-0.160017	0.217851	FALSE	0.53057	-0.24732	0.205613	FALSE	FALSE
82	CD9	A6NNI4;G8JLH6;P21926	Tetraspanin;CD9 antigen	K	186	1	DVLETFTVKSCPDAIKEVFDNKFHIIGAVGI	SCPDAIK(1)EVFDNK	7	1	76.7666	1.43015e-05	T	FALSE	0.298541	-0.218347	-0.686011	FALSE	0.217355	0.65624	-0.553262	FALSE	FALSE
83	CD9	A6NNI4;G8JLH6;P21926;A0A087WU13	Tetraspanin;CD9 antigen	K	144	1	YNKLKTKDEPQRETLKAIHYALNCCGLAGGV	ETLK(1)AIHYALNCCGLAGGVEQFISDICPK	4	1	149.637	5.31278e-111	T	FALSE	0.028852	-0.0411028	0.0810669	FALSE	0.464041	0.000735962	0.19479	FALSE	FALSE
84	CD9	A6NNI4;G8JLH6;P21926;A0A087WU13;F5GXT1	Tetraspanin;CD9 antigen	K	135	1	EVQEFYKDTYNKLKTKDEPQRETLKAIHYAL	TK(1)DEPQRETLK	2	1	137.893	1.59381e-11	T	FALSE	0.0261627	-0.217851	0.232415	FALSE	0.704429	0.237047	0.24366	FALSE	FALSE
85	RPL23A	H7BY10;K7EJV9;K7ERT8;A8MUS3;P62750	60S ribosomal protein L23a	K	70	1	RRQPKYPRKSAPRRNKLDHYAIIKFPLTTES	NK(1)LDHYAIIK	2	1	77.983	3.74099e-06	T	FALSE	-0.770068	-0.385265	-0.0594348	FALSE	-0.757233	-0.917699	-0.596744	FALSE	FALSE
86	FAM171A2	A8MVW0	Protein FAM171A2	K	364	1	QQHRKLQLSGPSDGNKRDQATSMSQLHLICG	LQLSGPSDGNK(1)R	11	1	73.9513	0.00895746	T	FALSE	-0.153719	-0.0832474	0.00547185	FALSE	-0.202755	-0.322505	0.129103	FALSE	FALSE
89	POSTN	B1ALD9;Q15063	Periostin	K	549	1	FVPTNDAFKGMTSEEKEILIRDKNALQNIIL	GMTSEEK(1)EILIR	7	1	126.499	3.12589e-08	T	FALSE	-0.425521	-0.169412	0.275245	TRUE	-1.02582	-1.47897	-0.759071	FALSE	TRUE
90	POSTN	B1ALD9;Q15063	Periostin	K	172	1	VNVELLNALHSHMINKRMLTKDLKNGMIIPS	GLESNVNVELLNALHSHMINK(1)R	21	1	59.5852	3.24743e-05	T	FALSE	-0.566891	0.0167017	0.291368	TRUE	-1.25264	-1.41354	-0.706022	FALSE	TRUE
92	POSTN	B1ALD9		K	778	1	TRISTGGGETEETLKKLLQEDTPVRKLQANK	K(1)LLQEDTPVRK	1	1	90.9131	1.56649e-10	T	FALSE	-0.672382	-0.253505	0.218223	TRUE	-1.25505	-1.47103	-0.808014	FALSE	TRUE
93	POSTN	B1ALD9;Q15063	Periostin	K	715	1	LTKVKIEGEPEFRLIKEGETITEVIHGEPII	LIK(1)EGETITEVIHGEPIIK	3	1	253.388	6.31011e-152	T	FALSE	-0.323065	-0.142087	0.152897	TRUE	-0.948169	-1.58304	-0.797428	FALSE	TRUE
94	POSTN	B1ALD9;Q15063	Periostin	K	90	1	VLYECCPGYMRMEGMKGCPAVLPIDHVYGTL	MEGMK(1)GCPAVLPIDHVYGTLGIVGATTTQR	5	1	40.0436	1.16534e-08	T	FALSE	-0.569736	-0.1137	0.254594	TRUE	-1.02415	-1.33783	-0.683023	FALSE	TRUE
95	POSTN	B1ALD9;Q15063	Periostin	K	72	1	FSTCKNWYKKSICGQKTTVLYECCPGYMRME	SICGQK(1)TTVLYECCPGYMR	6	1	95.4088	6.17193e-06	T	FALSE	-0.464285	-0.13711	0.133037	TRUE	-0.929226	-1.44811	-0.922883	FALSE	TRUE
97	POSTN	B1ALD9;Q15063	Periostin	K	455	1	LNELYNGQILETIGGKQLRVFVYRTAVCIEN	VGLNELYNGQILETIGGK(1)QLR	18	1	66.7019	2.65134e-40	T	FALSE	-0.382175	-0.193204	0.252173	TRUE	-1.1316	-1.43371	-0.794437	FALSE	TRUE
98	POSTN	B1ALD9;Q15063	Periostin	K	704	1	LQPIIKTEGPTLTKVKIEGEPEFRLIKEGET	VK(1)IEGEPEFR	2	1	155.48	5.29001e-07	T	FALSE	-0.588899	0.0811864	0.212134	TRUE	-1.28441	-1.52882	-0.598651	FALSE	TRUE
99	POSTN	B1ALD9;Q15063	Periostin	K	61	1	LQQILGTKKKYFSTCKNWYKKSICGQKTTVL	YFSTCK(1)NWYK	6	1	79.1493	1.09127e-13	T	FALSE	-0.43817	-0.172999	0.265557	TRUE	-1.24339	-1.68585	-0.909351	FALSE	TRUE
101	CD58	H0YDI1;B1AMW1;P19256	Lymphocyte function-associated antigen 3	K	78	1	VAELENSEFRAFSSFKNRVYLDTVSGSLTIY	AFSSFK(1)NR	6	1	95.5305	0.00805991	T	FALSE	0.360533	0.795559	0.581303	FALSE	0.708938	0.998846	0.981394	FALSE	FALSE
102	CD55	H3BLV0;B1AP13;H7BY55;P08174	Complement decay-accelerating factor	K	142	1	YECRPGYRREPSLSPKLTCLQNLKWSTAVEF	REPSLSPK(1)LTCLQNLK	8	1	86.7927	1.65944e-13	T	FALSE	-0.139252	0.109405	0.106214	FALSE	0.397146	0.0890985	0.288399	FALSE	FALSE
103	CD55	H3BLV0;B1AP13;H7BY55;P08174;B1AP15	Complement decay-accelerating factor	K	161	1	LQNLKWSTAVEFCKKKSCPNPGEIRNGQIDV	K(1)SCPNPGEIR	1	1	117.792	0.0070536	T	FALSE	-0.433467	0.415326	-0.384452	FALSE	-0.184293	0.398246	-0.0962619	FALSE	FALSE
104	ECE1	B4DKB2;P42892	Endothelin-converting enzyme 1	K	401	1	DRCLLNNYMIWNLVRKTSSFLDQRFQDADEK	K(1)TSSFLDQR	1	1	65.6266	0.00490286	T	FALSE	0.589572	0.441693	0.475707	FALSE	1.06798	0.516078	0.650952	FALSE	FALSE
105	EIF3C;EIF3CL	Q99613;B5ME19	Eukaryotic translation initiation factor 3 subunit C;Eukaryotic translation initiation factor 3 subunit C-like protein	K	643	1	DAHNALLDIQSSGRAKELLGQGLLLRSLQER	AK(1)ELLGQGLLLR	2	1	90.6136	0.00621676	T	FALSE	-0.934317	-1.097	-0.527429	TRUE	-1.14188	-1.13822	-0.826681	FALSE	TRUE
108	NIN	H0YDJ4;H9KV85;E9PN67;C9J066;Q8N4C6	Ninein	K	754	1	EREREGLQSSAWTEEKVRGLTQELEQFHQEQ	EGLQSSAWTEEK(1)VR	12	1	59.2273	0.0123153	T	FALSE	-0.0903114	-0.104873	0.110898	FALSE	-0.124991	-0.408168	-0.0955869	FALSE	FALSE
109	TFPI	C9JBB3;P10646;C9JKV3	Tissue factor pathway inhibitor	K	154	1	TRYFYNNQTKQCERFKYGGCLGNMNNFETLE	FK(1)YGGCLGNMNNFETLEECK	2	1	151.843	2.17298e-31	T	FALSE	-0.11749	-0.0776532	-0.198808	FALSE	-0.357862	-0.0395596	-0.221815	FALSE	FALSE
110	TFPI	C9JBB3;P10646	Tissue factor pathway inhibitor	K	114	1	ECKKMCTRDNANRIIKTTLQQEKPDFCFLEE	IIK(1)TTLQQEKPDFCFLEEDPGICR	3	1	80.3627	9.43573e-43	T	FALSE	-0.317355	0.0503082	-0.151683	FALSE	-0.570143	0.150273	-0.0295589	FALSE	FALSE
111	LTBP1	C9JD84		K	390	1	LCCCSVGKAWGPHCEKCPLPGTAKEEPVEAL	AWGPHCEK(1)CPLPGTAK	8	1	82.3694	1.05899e-13	T	FALSE	-0.241049	-0.00100953	-0.42341	FALSE	-0.422656	-0.185993	-0.847195	FALSE	FALSE
113	LTBP1	C9JD84;Q14766;E7EV71	Latent-transforming growth factor beta-binding protein 1	K	353	1	FSLPPLLVSNHTGRIKVVFTPSICKVTCTKG;QVAAPFQLSNHTGRIKVVFTPSICKVTCTKG	IK(1)VVFTPSICK	2	1	121.345	1.00221e-10	T	FALSE	-0.25257	-0.0982848	-0.380916	FALSE	-0.682441	-0.556699	-0.624896	FALSE	FALSE
114	VCAN	D6RGZ6;Q86W61;P13611;E9PF17	Versican core protein	K	119	1	PTHPEAVGDASLTVVKLLASDAGLYRCDVMY	VSVPTHPEAVGDASLTVVK(1)LLASDAGLYR	19	1	130.142	1.89421e-96	T	FALSE	-0.110526	0.94486	1.55395	TRUE	1.82126	1.60639	2.5066	FALSE	TRUE
115	ITGA2	E7ESP4;P17301	Integrin alpha-2	K	929	1	SESQEENKADNLVNLKIPLLYDAEIHLTR__;SESQEENKADNLVNLKIPLLYDAEIHLTRST	ADNLVNLK(1)IPLLYDAEIHLTR	8	1	64.4223	1.01742e-17	T	FALSE	-0.384678	-0.158208	-0.454803	FALSE	-0.330248	-0.197362	-0.707083	FALSE	FALSE
116	ITGA2	E7ESP4;E7EMF1;E9PB77;P17301	Integrin alpha-2	K	330	1	LNRNALDTKNLIKEIKAIASIPTERYFFNVS	EIK(1)AIASIPTER	3	1	148.89	2.37072e-16	T	FALSE	-0.304986	0.00433459	-0.53412	FALSE	-0.651405	-0.211137	-0.597603	FALSE	FALSE
117	ITGA2	E7ESP4;E7EMF1;E9PB77;P17301	Integrin alpha-2	K	208	1	NFLEKFVQGLDIGPTKTQVGLIQYANNPRVV	FVQGLDIGPTK(1)TQVGLIQYANNPR	11	1	95.5913	1.65383e-09	T	FALSE	-0.217206	0.139474	-0.729363	FALSE	-0.540107	0.152997	-0.54587	FALSE	FALSE
118	ITGA2	E7ESP4;E7EMF1;P17301	Integrin alpha-2	K	718	1	DADGFSSRVTSRGLFKENNERCLQKNMVVNQ	GLFK(1)ENNER	4	1	88.3697	1.96925e-05	T	FALSE	-0.18408	0.0563112	-0.533702	FALSE	-0.577745	-0.0938306	-0.623118	FALSE	FALSE
119	ITGA2	E7ESP4;E7EMF1;P17301	Integrin alpha-2	K	671	1	AIEASFTPEKITLVNKNAQIILKLCFSAKFR	ITLVNK(1)NAQIILK	6	1	146.66	1.24367e-76	T	FALSE	-0.511403	-0.176706	0.0160684	FALSE	-0.664425	-0.502127	0.251951	FALSE	FALSE
120	ITGA2	E7ESP4;E7EMF1;E9PB77;P17301	Integrin alpha-2	K	261	1	GGDLTNTFGAIQYARKYAYSAASGGRRSATK	K(1)YAYSAASGGR	1	1	115.372	2.20241e-07	T	FALSE	-0.24296	-0.0932897	-0.597933	FALSE	-0.58801	-0.124063	-0.656176	FALSE	FALSE
121	ITGA2	E7ESP4;E7EMF1;E9PB77;P17301;D6RG08	Integrin alpha-2	K	82	1	SPWSGFPENRMGDVYKCPVDLSTATCEKLNL	MGDVYK(1)CPVDLSTATCEK	6	1	73.8921	4.04003e-09	T	FALSE	-0.193849	-0.0900404	-0.550867	FALSE	-0.522364	-0.0467006	-0.550999	FALSE	FALSE
122	ITGA2	E7ESP4;E7EMF1;E9PB77;P17301	Integrin alpha-2	K	323	1	GIAVLGYLNRNALDTKNLIKEIKAIASIPTE	NALDTK(1)NLIK	6	1	125.43	8.41975e-27	T	FALSE	0.0594937	-0.0875986	-0.474653	FALSE	-0.543215	-0.158466	-0.640991	FALSE	FALSE
123	ITGA2	E7ESP4;E7EMF1;E9PB77;P17301	Integrin alpha-2	K	197	1	SNSIYPWDAVKNFLEKFVQGLDIGPTKTQVG	NFLEK(1)FVQGLDIGPTK	5	1	92.0861	1.16308e-05	T	FALSE	-0.0865993	0.102884	-0.527304	FALSE	-0.931123	-0.344033	-0.67726	FALSE	FALSE
124	ITGA2	E7ESP4;P17301	Integrin alpha-2	K	884	1	ASQKSVACDVGYPALKREQQVTFTINFDFNL	SVACDVGYPALK(1)R	12	1	62.0879	0.000964357	T	FALSE	-0.0758393	-0.113567	-1.19945	FALSE	-0.593659	0.659973	-1.05769	FALSE	FALSE
127	PLAU	E7ET40;P00749	Urokinase-type plasminogen activator;Urokinase-type plasminogen activator long chain A;Urokinase-type plasminogen activator short chain A;Urokinase-type plasminogen activator chain B	K	118	1	TYHAHRSDALQLGLGKHNYCRNPDNRRRPWC	SDALQLGLGK(1)HNYCR	10	1	113.068	8.01839e-06	T	FALSE	-0.33539	0.783837	0.594644	FALSE	0.915483	0.791957	1.15322	FALSE	FALSE
128	ADAM23	E7EWD3;O75077	Disintegrin and metalloproteinase domain-containing protein 23	K	380	1	PVQMLHEFSKYRQRIKQHADAVHLISRVTFH	IK(1)QHADAVHLISR	2	1	80.7463	0.000556829	T	FALSE	-1.38056	-0.737427	-0.633009	FALSE	-0.462833	-1.14065	-0.742437	FALSE	FALSE
130	ITGA9	E9PDS3;Q13797	Integrin alpha-9	K	291	1	KVYIFRADRRSGTLIKIFQASGKKMGSYFGS	SGTLIK(1)IFQASGK	6	1	78.5905	4.55095e-28	T	TRUE	1.30182	1.83141	0.987903	TRUE	1.08963	1.94031	2.04817	FALSE	TRUE
131	ITGA9	E9PDS3;Q13797	Integrin alpha-9	K	86	1	DSKYSPSVKSPGAVFKCRVHTNPDRRCTELD	SPGAVFK(1)CR	7	1	134.247	0.011355	T	FALSE	1.07512	0.403809	1.08855	FALSE	2.15471	0.324943	2.33818	FALSE	FALSE
132	NRP1	E9PEP6;O14786;Q5JWQ6;E7EX60;Q5T7F0	Neuropilin-1	K	538	1	GSDWKMIMDDSKRKAKSFEGNNNYDTPELRT	AK(1)SFEGNNNYDTPELR	2	1	127.287	4.26383e-09	T	FALSE	-0.567361	-0.267835	-0.654399	FALSE	-0.749111	-0.270708	-0.608715	FALSE	FALSE
133	NRP1	E9PEP6;O14786;Q5JWQ6;E7EX60;Q5T7F0;Q5JWQ4;V9GYL7	Neuropilin-1	K	504	1	LGEEKIVRGIIIQGGKHRENKVFMRKFKIGY	GIIIQGGK(1)HR	8	1	88.1769	0.00238747	T	FALSE	-0.864623	-0.0984196	-1.45075	FALSE	-0.879038	-0.169668	-1.07765	FALSE	FALSE
134	NRP1	E9PEP6;O14786;Q5JWQ6;E7EX60;Q5T7F0;Q5JWQ4	Neuropilin-1	K	407	1	VAVFPKPLITRFVRIKPATWETGISMRFEVY	IK(1)PATWETGISMR	2	1	79.6386	0.00102736	T	FALSE	-0.481545	-0.449429	-0.555163	FALSE	-0.460687	-0.515006	-0.447844	FALSE	FALSE
135	NRP1	E9PEP6;O14786;Q5JWQ6;E7EX60;Q5T7F0;Q5JWQ4;V9GYL7	Neuropilin-1	K	534	1	YSNNGSDWKMIMDDSKRKAKSFEGNNNYDTP	MIMDDSK(1)R	7	1	82.2787	0.00958024	T	FALSE	-0.761531	-0.237441	-0.618451	FALSE	0.666211	-0.237197	-0.402504	FALSE	FALSE
136	NRP1	E9PEP6;O14786;E7EX60;Q5T7F0;Q5JWQ4	Neuropilin-1	K	26	1	VLALVLAPAGAFRNDKCGDTIKIESPGYLTS	NDK(1)CGDTIK	3	1	100.43	0.0101449	T	FALSE	-0.855693	-0.635058	-0.277412	FALSE	-0.517585	-0.743127	-0.224905	FALSE	FALSE
139	NRP1	E9PEP6;O14786;Q5JWQ6;E7EX60;Q5T7F0;Q5JWQ4;H0Y4A0	Neuropilin-1	K	231	1	GFPDVGPHIGRYCGQKTPGRIRSSSGILSMV	YCGQK(1)TPGR	5	1	131.616	0.00498088	T	FALSE	-0.954725	-0.238298	-0.589941	FALSE	-0.783514	-0.319618	-0.506196	FALSE	FALSE
140	CLEC1A	E9PFB4;Q8NC01	C-type lectin domain family 1 member A	K	120	1	VQNIKLAGSLQHVAEKLCRELYNKAGAHRCS	LAGSLQHVAEK(1)LCR	11	1	88.0923	0.000740013	T	FALSE	-0.209011	0.29297	-0.284933	FALSE	-0.80869	0.255632	-0.354339	FALSE	FALSE
141	PTPRK	H0YDP9;Q5TG12;E9PGC5;Q15262	Protein-tyrosine-phosphatase;Receptor-type tyrosine-protein phosphatase kappa	K	244	1	EYQRRNGEDIPVAQTKNINHRRFAASFRLQE	NGEDIPVAQTK(1)NINHR	11	1	112.964	1.0945e-17	T	FALSE	-0.338287	-0.342782	-0.640074	FALSE	-0.487015	-0.380175	-0.675906	FALSE	FALSE
142	MDK	E9PPJ5;E9PLM6;P21741	Midkine	K	101	1	YKFENWGACDGGTGTKVRQGTLKKARYNAQC	YKFENWGACDGGTGTK(1)VR	16	1	103.432	3.27999e-89	T	FALSE	0.176578	0.241185	0.380619	FALSE	-0.148689	0.30463	0.198014	FALSE	FALSE
143	MDK	E9PPJ5;E9PLM6;P21741	Midkine	K	30	1	LALTSAVAKKKDKVKKGGPGSECAEWAWGPC	K(1)GGPGSECAEWAWGPCTPSSK	1	1	69.7717	3.9234e-06	T	FALSE	0.455544	0.304095	0.300651	FALSE	0.251204	0.127053	0.27282	FALSE	FALSE
145	CD59	E9PNW4;E9PR17;P13987	CD59 glycoprotein	K	63	1	FDACLITKAGLQVYNKCWKFEHCNFNDVTTR	AGLQVYNK(1)CWK	8	1	71.375	3.71009e-34	T	FALSE	0.320773	0.846376	0.310107	FALSE	0.853437	0.90958	0.747124	FALSE	FALSE
146	CD59	E9PNW4;E9PR17;P13987	CD59 glycoprotein	K	66	1	CLITKAGLQVYNKCWKFEHCNFNDVTTRLRE	CWK(1)FEHCNFNDVTTR	3	1	162.643	1.29007e-33	T	FALSE	-0.0187757	0.433039	0.461424	FALSE	0.921589	0.839286	0.793132	FALSE	FALSE
151	SLC3A2	F5GZS6;J3KPF3;P08195;F5GZI0	4F2 cell-surface antigen heavy chain	K	615	1	QPGREEGSPLELERLKLEPHEGLLLRFPYAA	LK(1)LEPHEGLLLR	2	1	126.319	0.000156319	T	FALSE	-0.066231	0.19717	-0.0470701	FALSE	-0.0316217	0.0721035	0.105799	FALSE	FALSE
154	TUBA1C;TUBA1B;TUBA4A;TUBA8;TUBA1A;TUBA3C	F5H5D3;Q9BQE3;F8VVB9;P68363;P68366;C9JDL2;C9JEV8;C9JQ00;C9JJQ8;C9K0S6;Q71U36;Q13748;F8VQQ4;F8VRZ4;F8VS66;F8VX09;F8VWV9	Tubulin alpha-1C chain;Tubulin alpha-1B chain;Tubulin alpha-4A chain;Tubulin alpha-1A chain;Tubulin alpha-3C/D chain	K	96	1	GPYRQLFHPEQLITGKEDAANNYARGHYTIG;GTYRQLFHPEQLITGKEDAANNYARGHYTIG	QLFHPEQLITGK(1)EDAANNYAR	12	1	126.913	5.88902e-13	T	FALSE	-2.02815	0.224435	-1.1771	FALSE	-2.43362	-1.35135	-0.613437	FALSE	FALSE
155	TUBA1C;TUBA1B;TUBA1A;TUBA3C;TUBA3E	F5H5D3;Q9BQE3;F8VVB9;P68363;Q71U36;Q13748;Q6PEY2;F8VQQ4;F8VRZ4;F8VS66;F8VX09;F8VWV9;F8VRK0;F8W0F6	Tubulin alpha-1C chain;Tubulin alpha-1B chain;Tubulin alpha-1A chain;Tubulin alpha-3C/D chain;Tubulin alpha-3E chain	K	60	1	GDDSFNTFFSETGAGKHVPRAVFVDLEPTVI	TIGGGDDSFNTFFSETGAGK(1)HVPR	20	1	52.7694	3.13893e-30	T	FALSE	-1.82506	-0.689031	-1.82618	TRUE	-1.82026	-1.69613	-1.17849	FALSE	TRUE
156	TUBA1C;TUBA1B;TUBA4A;TUBA1A;TUBA3C;TUBA3E;TUBA8	F5H5D3;Q9BQE3;P68363;P68366;Q71U36;Q13748;Q6PEY2;V9GZ17	Tubulin alpha-1C chain;Tubulin alpha-1B chain;Tubulin alpha-4A chain;Tubulin alpha-1A chain;Tubulin alpha-3C/D chain;Tubulin alpha-3E chain	K	370	1	INYQPPTVVPGGDLAKVQRAVCMLSNTTAIA;INYQPPTVVPGGDLAKVQRAVCMLSNTTAVA	VGINYQPPTVVPGGDLAK(1)VQR	18	1	82.4065	5.62371e-40	T	FALSE	-1.92714	-0.363788	-1.22492	FALSE	-2.07394	-1.03837	-0.411209	FALSE	FALSE
158	PTPRB	F8VU56;P23467;F8VSD5;Q6ZR19	Protein-tyrosine-phosphatase;Receptor-type tyrosine-protein phosphatase beta	K	948	1	GDVDSYTVSAFRHSQKVDSQTIPKHVFEHTF	HSQK(1)VDSQTIPK	4	1	124.578	1.56321e-08	T	FALSE	-0.745237	-0.532467	-0.819139	FALSE	-0.683576	-0.328377	-0.532965	FALSE	FALSE
159	PTPRB	F8VU56;P23467;F8VSD5;Q6ZR19	Protein-tyrosine-phosphatase;Receptor-type tyrosine-protein phosphatase beta	K	769	1	HATGDFDHYEVTIKNKNNFIQTKSIPKSENE	NK(1)NNFIQTK	2	1	148.705	0.000181211	T	FALSE	-0.746398	-0.395173	-0.717311	FALSE	-0.580245	-0.479231	-0.442121	FALSE	FALSE
160	PTPRB	F8VU56;P23467;F8VSD5;Q6ZR19	Protein-tyrosine-phosphatase;Receptor-type tyrosine-protein phosphatase beta	K	296	1	RWKLVRTAPMEVSNLKVTNDGSLTSLKVKWQ	TAPMEVSNLK(1)VTNDGSLTSLK	10	1	83.7394	1.05937e-17	T	FALSE	-0.743134	-0.436268	-0.646993	FALSE	-0.622821	-0.499578	-0.50518	FALSE	FALSE
161	PTPRB	F8VU56;P23467;F8VSD5	Protein-tyrosine-phosphatase;Receptor-type tyrosine-protein phosphatase beta	K	1345	1	FNVKTVSGDSWKTYSKPIFGSVRTKPDKIQN	TYSK(1)PIFGSVR	4	1	76.2401	0.00626759	T	FALSE	-0.67888	-0.27858	-0.895717	FALSE	-0.623398	-0.52667	-0.35061	FALSE	FALSE
162	PTPRB	F8VU56;P23467;F8VSD5;Q6ZR19	Protein-tyrosine-phosphatase;Receptor-type tyrosine-protein phosphatase beta	K	346	1	KESRVLAPWITETHFKELVPGRLYQVTVSCV	VLAPWITETHFK(1)ELVPGR	12	1	149.587	5.28765e-25	T	FALSE	-0.681701	-0.370388	-0.820056	FALSE	-0.494272	-0.481919	-0.497025	FALSE	FALSE
163	CD63	F8VV56;F8W022;F8VWK8;P08962	Tetraspanin;CD63 antigen	K	194	1	INFNEKAIHKEGCVEKIGGWLRKNVLVVAAA	EGCVEK(1)IGGWLR	6	1	80.8706	0.0106236	T	FALSE	-0.0537183	-0.270469	-0.268087	FALSE	-0.490031	-0.0949116	-0.716859	FALSE	FALSE
164	MYL6;MYL6B	F8W1R7;G3V1V0;P60660;J3KND3;B7Z6Z4;F8VPF3;F8W1I5;P14649;G8JLA2	Myosin light polypeptide 6;Myosin light chain 6B	K	50	1	VMRALGQNPTNAEVLKVLGNPKSDEMNVKVL	ALGQNPTNAEVLK(1)VLGNPK	13	1	72.1237	7.19398e-39	T	FALSE	-2.09179	0.292546	-0.493764	FALSE	-1.71909	-0.778713	0.925549	FALSE	FALSE
165	MYL6	F8W1R7;G3V1V0;P60660;J3KND3;B7Z6Z4;G8JLA2	Myosin light polypeptide 6	K	26	1	EFKEAFQLFDRTGDGKILYSQCGDVMRALGQ	TGDGK(1)ILYSQCGDVMR	5	1	77.7953	0.000793132	T	FALSE	-0.904575	0.458069	-1.16382	FALSE	-1.87525	-0.655169	0.820336	FALSE	FALSE
166	RPL10	F8W7C6;A0A087WV22;H7C123;H7C2C5;X1WI28;P27635	60S ribosomal protein L10	K	145	1	HIGQVIMSIRTKLQNKEHVIEALRRAKFKFP	LQNK(1)EHVIEALR	4	1	71.888	0.000135074	T	TRUE	-1.06118	-1.15413	-1.19624	TRUE	-1.47529	-1.04117	-1.17779	FALSE	TRUE
167	ESAM	F8WDW9;Q96AP7	Endothelial cell-selective adhesion molecule	K	143	1	VNVQDKQGKSRGHSIKTLELNVLVPPAPPSC	GHSIK(1)TLELNVLVPPAPPSCR	5	1	96.5498	2.0135e-09	T	FALSE	0.219587	0.844095	0.787767	TRUE	1.01878	0.985902	1.11232	FALSE	TRUE
168	LTBP2	G3V3X5;Q14767;G3V511	Latent-transforming growth factor beta-binding protein 2	K	711	1	CCCSRVGKAWGSECEKCPLPGTEAFREICPA	AWGSECEK(1)CPLPGTEAFR	8	1	56.4241	5.688e-05	T	FALSE	1.11876	0.1067	0.789521	FALSE	0.8222	0.521639	1.13103	FALSE	FALSE
169	LTBP2	G3V3X5;Q14767;G3V511	Latent-transforming growth factor beta-binding protein 2	K	392	1	DTTTLYSQGGHGHDPKSGFRIYFCQIPCLNG	GDTTTLYSQGGHGHDPK(1)SGFR	17	1	97.3835	1.85778e-09	T	FALSE	1.28463	0.156177	0.831391	FALSE	1.1624	0.655308	1.14191	FALSE	FALSE
170	LTBP2	G3V3X5;Q14767;G3V511	Latent-transforming growth factor beta-binding protein 2	K	743	1	HGYTYASSDIRLSMRKAEEEELARPPREQGQ	K(1)AEEEELARPPR	1	1	84.1883	0.00123417	T	FALSE	1.15283	0.254978	1.01678	TRUE	1.27322	0.809297	1.60239	FALSE	TRUE
171	LTBP2	G3V3X5;Q14767;G3V511	Latent-transforming growth factor beta-binding protein 2	K	965	1	GSYHCECDQGYIMVRKGHCQDINECRHPGTC	K(1)GHCQDINECR	1	1	148.129	2.72493e-08	T	FALSE	1.37	0.0254854	0.915636	FALSE	1.08617	0.45413	1.03848	FALSE	FALSE
172	LTBP2	G3V3X5;Q14767;G3V511	Latent-transforming growth factor beta-binding protein 2	K	1589	1	EDLPDHDIHMDICWKKVTNDVCSEPLRGHRT	K(1)VTNDVCSEPLR	1	1	118.24	0.00010334	T	FALSE	1.29396	0.330901	0.819913	FALSE	0.990374	0.640479	0.874296	FALSE	FALSE
173	LTBP2	G3V3X5;Q14767;G3V511	Latent-transforming growth factor beta-binding protein 2	K	1418	1	DHAPAPTRMDCYSGQKGHAPCSSVLGRNTTQ	MDCYSGQK(1)GHAPCSSVLGR	8	1	46.1623	6.56638e-13	T	FALSE	1.33463	0.200465	0.91288	FALSE	1.22182	0.609398	0.869333	FALSE	FALSE
174	LTBP2	G3V3X5;Q14767;G3V511	Latent-transforming growth factor beta-binding protein 2	K	703	1	AQRITKQICCCSRVGKAWGSECEKCPLPGTE	VGK(1)AWGSECEK	3	1	138.716	7.0505e-11	T	FALSE	0.933648	0.0917251	1.07464	FALSE	1.10467	0.268035	1.14707	FALSE	FALSE
175	LAMB1	G3XAI2;P07942	Laminin subunit beta-1	K	1579	1	SAADIARAEMLLEEAKRASKSATDVKVTADM	AEMLLEEAK(1)R	9	1	60.167	0.00181133	T	FALSE	0.0871912	0.426024	-0.11904	FALSE	0.359971	0.965559	0.50177	FALSE	FALSE
177	LAMB1	G3XAI2;P07942	Laminin subunit beta-1	K	1736	1	MLQNEAKTLLAQANSKLQLLKDLERKYEDNQ	TLLAQANSK(1)LQLLK	9	1	67.6964	4.21691e-17	T	FALSE	-0.264651	-0.15004	0.117562	FALSE	-0.0586382	0.285108	0.254066	FALSE	FALSE
178	LAMB1	G3XAI2;P07942;E7EPA6	Laminin subunit beta-1	K	215	1	STEGEVIFRALDPAFKIEDPYSPRIQNLLKI	ALDPAFK(1)IEDPYSPR	7	1	75.9984	1.13979e-24	T	FALSE	-0.366764	0.00903062	-0.310254	FALSE	-0.145877	0.15457	0.187707	FALSE	FALSE
179	LAMB1	G3XAI2;P07942	Laminin subunit beta-1	K	1208	1	LTNRTHRFLEKAKALKISGVIGPYRETVDSV	ALK(1)ISGVIGPYR	3	1	71.268	0.000868696	T	FALSE	-0.219656	0.273971	-0.327077	FALSE	-0.392554	0.443732	0.272524	FALSE	FALSE
180	LAMB1	G3XAI2;P07942	Laminin subunit beta-1	K	1611	1	KEALEEAEKAQVAAEKAIKQADEDIQGTQNL	AQVAAEK(1)AIK	7	1	78.4632	4.23368e-14	T	FALSE	0.0106366	0.0489643	-0.276048	FALSE	0.151209	0.319208	0.377238	FALSE	FALSE
181	LAMB1	G3XAI2;P07942	Laminin subunit beta-1	K	1583	1	IARAEMLLEEAKRASKSATDVKVTADMVKEA	ASK(1)SATDVK	3	1	111.936	0.00651993	T	FALSE	-0.86373	0.24168	-0.273448	FALSE	-0.141128	0.165758	0.287624	FALSE	FALSE
182	LAMB1	G3XAI2;P07942	Laminin subunit beta-1	K	1589	1	LLEEAKRASKSATDVKVTADMVKEALEEAEK	SATDVK(1)VTADMVK	6	1	86.1672	4.34763e-06	T	FALSE	-0.35251	0.416577	-0.196789	FALSE	-0.271322	0.524853	0.436276	FALSE	FALSE
184	LAMB1	G3XAI2;P07942	Laminin subunit beta-1	K	1778	1	RLEGEVRSLLKDISQKVAVYSTCL_______	DISQK(1)VAVYSTCL	5	1	72.7309	0.000390754	T	FALSE	-0.184539	0.12301	-0.126329	FALSE	-0.100128	0.428915	0.228554	FALSE	FALSE
185	LAMB1	G3XAI2;P07942	Laminin subunit beta-1	K	1604	1	KVTADMVKEALEEAEKAQVAAEKAIKQADED	EALEEAEK(1)AQVAAEK	8	1	77.4337	4.18335e-12	T	FALSE	-0.401158	0.130634	-0.366801	FALSE	-0.0473981	0.426625	0.0174901	FALSE	FALSE
186	LAMB1	G3XAI2;P07942;E7EPA6	Laminin subunit beta-1	K	239	1	IQNLLKITNLRIKFVKLHTLGDNLLDSRMEI	FVK(1)LHTLGDNLLDSR	3	1	110.597	0.000164149	T	FALSE	-0.549662	0.290692	-0.00585478	FALSE	-0.245745	0.249719	0.46945	FALSE	FALSE
187	LAMB1	G3XAI2;P07942	Laminin subunit beta-1	K	1718	1	NLIAKKTEESADARRKAEMLQNEAKTLLAQA	K(1)AEMLQNEAK	1	1	82.6976	0.00344888	T	FALSE	-0.671462	-0.108491	-0.112022	FALSE	-0.364051	0.0503231	0.194988	FALSE	FALSE
188	LAMB1	G3XAI2;P07942	Laminin subunit beta-1	K	1708	1	ELDEKYKKVENLIAKKTEESADARRKAEMLQ	K(1)TEESADAR	1	1	102.531	0.0104903	T	FALSE	-0.615199	-0.0292762	0.00963382	FALSE	-0.0270721	0.119683	0.422985	FALSE	FALSE
189	LAMB1	G3XAI2;P07942;E7EPA6	Laminin subunit beta-1	K	184	1	DCEASFPGISTGPMKKVDDIICDSRYSDIEP	K(1)VDDIICDSR	1	1	130.565	2.49537e-19	T	FALSE	-0.145478	0.0521768	-0.329413	FALSE	-0.0425311	0.386129	0.160621	FALSE	FALSE
190	LAMB1	G3XAI2;P07942	Laminin subunit beta-1	K	1700	1	DVKKTLDGELDEKYKKVENLIAKKTEESADA	K(1)VENLIAK	1	1	122.268	0.000410687	T	FALSE	-0.174019	0.150017	-0.300573	FALSE	0.03492	0.258218	0.197352	FALSE	FALSE
192	LAMB1	G3XAI2;P07942	Laminin subunit beta-1	K	1231	1	YRETVDSVERKVSEIKDILAQSPAAEPLKNI	VSEIK(1)DILAQSPAAEPLK	5	1	82.4577	1.29977e-12	T	FALSE	-0.200465	0.0623543	-0.122366	FALSE	-0.116974	0.103906	0.0877027	FALSE	FALSE
193	LAMB1	G3XAI2;P07942	Laminin subunit beta-1	K	1741	1	AKTLLAQANSKLQLLKDLERKYEDNQRYLED	LQLLK(1)DLER	5	1	79.1482	0.000157493	T	FALSE	0.285225	0.468352	-0.0771019	TRUE	0.57599	1.82215	0.931068	FALSE	TRUE
194	LAMB1	G3XAI2;P07942	Laminin subunit beta-1	K	1596	1	ASKSATDVKVTADMVKEALEEAEKAQVAAEK	VTADMVK(1)EALEEAEK	7	1	76.1538	4.87833e-05	T	FALSE	0.015783	0.0432742	-0.10386	FALSE	0.0626744	0.402588	0.210363	FALSE	FALSE
195	LAMB1	G3XAI2;P07942	Laminin subunit beta-1	K	1773	1	AQELARLEGEVRSLLKDISQKVAVYSTCL__	SLLK(1)DISQK	4	1	105.078	3.10439e-22	T	FALSE	-0.106063	0.0723311	-0.152901	FALSE	0.0321008	0.268973	0.245968	FALSE	FALSE
196	LAMB1	G3XAI2;P07942;E7EPA6	Laminin subunit beta-1	K	158	1	FRPAAMLIERSSDFGKTWGVYRYFAYDCEAS	SSDFGK(1)TWGVYR	6	1	97.9573	8.55139e-05	T	FALSE	-0.0912178	0.14081	-0.201875	FALSE	0.115566	0.353598	0.236758	FALSE	FALSE
197	LAMB1	G3XAI2;P07942;E7EPA6	Laminin subunit beta-1	K	626	1	DILIRYEPQLPDHWEKAVITVQRPGRIPTSS	YEPQLPDHWEK(1)AVITVQRPGR	11	1	53.5041	0.000315678	T	FALSE	-0.319694	0.371497	-0.150001	FALSE	-0.00468192	0.491085	0.517028	FALSE	FALSE
198	LAMB1	G3XAI2;P07942	Laminin subunit beta-1	K	1757	1	DLERKYEDNQRYLEDKAQELARLEGEVRSLL	YLEDK(1)AQELAR	5	1	163.446	2.54078e-13	T	FALSE	-0.0610443	0.153174	-0.049875	FALSE	-0.23897	0.213671	0.54713	FALSE	FALSE
199	CALM2;CALM1	H0Y7A7;P62158;E7ETZ0;E7EMB3;G3V361;Q96HY3	Calmodulin	K	95	1	TDSEEEIREAFRVFDKDGNGYISAAELRHVM	VFDK(1)DGNGYISAAELR	4	1	81.346	0.0022312	T	FALSE	-1.03206	0.439911	0.408494	FALSE	-0.0248247	0.922839	1.08235	FALSE	FALSE
201	HAPLN3	H3BTH8;Q96S86;H3BRY4;H3BT26	Hyaluronan and proteoglycan link protein 3	K	125	1	RSFGDYQGRVHLRQDKEHDVSLEIQDLRLED	QDK(1)EHDVSLEIQDLR	3	1	62.2366	1.65877e-08	T	FALSE	-0.0434972	0.793482	1.0268	FALSE	0.452068	0.421612	1.23538	FALSE	FALSE
202	HAPLN3	H3BTH8;Q96S86	Hyaluronan and proteoglycan link protein 3	K	265	1	RRLHRYDVFCFATALKGRVYYLEHPEKLTLT	YDVFCFATALK(1)GR	11	1	84.1691	8.16648e-29	T	FALSE	1.19061	0.55131	0.906121	FALSE	0.988921	0.685153	0.806291	FALSE	FALSE
205	ART4	H7C2G2;Q93070	NAD(P)(+)--arginine ADP-ribosyltransferase;Ecto-ADP-ribosyltransferase 4	K	91	1	KLTQGDYFTKDIEAQKNYFRMWQKAHLAWLN	DIEAQK(1)NYFR	6	1	161.174	3.74178e-11	T	FALSE	-0.0954966	0.0302361	-0.248931	FALSE	-0.384584	0.195566	-0.439889	FALSE	FALSE
206	ART4	H7C2G2;Q93070	NAD(P)(+)--arginine ADP-ribosyltransferase;Ecto-ADP-ribosyltransferase 4	K	243	1	IFTCLGAPVQYFSLKKEVLIPPYELFKVINM	K(1)EVLIPPYELFK	1	1	86.6055	0.00154539	T	FALSE	-0.69874	-0.142479	-0.236096	FALSE	-0.521246	-0.28629	-0.376402	FALSE	FALSE
207	GPC1	H7C410;P35052;H7BZL4	Glypican-1;Secreted glypican-1	K	383	1	ERPPSGTLEKLVSEAKAQLRDVQDFWISLPG	LVSEAK(1)AQLR	6	1	105.165	0.00854716	T	FALSE	0.632175	1.04588	0.437654	FALSE	0.709291	0.356015	0.812435	FALSE	FALSE
208	ICAM2	J3QQX6;J3QRQ1;P13598;J3QRT5;J3QKR4	Intercellular adhesion molecule 2	K	206	1	LAVLDLMSRGGNIFHKHSAPKMLE_______	GGNIFHK(1)HSAPK	7	1	107.769	1.79345e-11	T	FALSE	-0.221707	-0.0615688	-0.149617	FALSE	0.110764	0.00352448	-0.030548	FALSE	FALSE
209	ICAM2	J3QQX6;J3QRQ1;P13598;J3QQR8;J3QRT5	Intercellular adhesion molecule 2	K	35	1	PGSDEKVFEVHVRPKKLAVEPKGSLEVNCST	K(1)LAVEPK	1	1	131.749	0.00469235	T	FALSE	-0.32413	-0.127501	0.0450235	FALSE	0.170951	0.0293966	-0.182565	FALSE	FALSE
210	MYL12A;MYL12B	J3QRS3;P19105;O14950	Myosin regulatory light chain 12A;Myosin regulatory light chain 12B	K	150	1	DEEVDELYREAPIDKKGNFNYIEFTRILKHG	K(1)GNFNYIEFTR	1	1	128.675	0.000496484	T	FALSE	-2.77992	-0.718964	-0.106296	FALSE	-0.813373	-1.26424	0.626536	FALSE	FALSE
211	H3F3B;H3F3A;HIST3H3;HIST1H3A;HIST2H3A	K7EK07;P84243;Q16695;P68431;K7EMV3;B4DEB1;K7ES00;Q71DI3	Histone H3;Histone H3.3;Histone H3.1t;Histone H3.1;Histone H3.2	K	80	1	KLPFQRLVREIAQDFKTDLRFQSAAIGALQE;KLPFQRLVREIAQDFKTDLRFQSSAVMALQE	EIAQDFK(1)TDLR	7	1	111.496	0.00330475	T	FALSE	-0.880418	-0.201508	-1.26295	FALSE	-0.940063	0.170897	-0.52085	FALSE	FALSE
212	H3F3B;H3F3A;HIST3H3;HIST1H3A;H3F3C;HIST2H3A	K7EK07;P84243;Q16695;P68431;Q6NXT2;Q71DI3	Histone H3;Histone H3.3;Histone H3.1t;Histone H3.1;Histone H3.3C;Histone H3.2	K	123	1	TNLCAIHAKRVTIMPKDIQLARRIR______;TNLCAIHAKRVTIMPKDIQLARRIRGERA__	VTIMPK(1)DIQLAR	6	1	125.818	4.23599e-08	T	FALSE	-0.894027	-0.081885	-0.880577	FALSE	-1.45072	-0.571337	-0.490981	FALSE	FALSE
213	H3F3B;H3F3A;HIST3H3;HIST1H3A;H3F3C;HIST2H3PS2;HIST2H3A	K7EK07;P84243;Q16695;P68431;K7EMV3;B4DEB1;K7ES00;Q6NXT2;K7EP01;Q5TEC6;Q71DI3	Histone H3;Histone H3.3;Histone H3.1t;Histone H3.1;Histone H3.3C;Histone H3.2	K	57	1	YRPGTVALREIRRYQKSTELLIRKLPFQRLV	YQK(1)STELLIR	3	1	69.7206	4.59466e-06	T	FALSE	-1.1785	-0.556405	-1.39498	FALSE	-1.0924	-0.00144197	-0.385818	FALSE	FALSE
215	PODXL	O00592	Podocalyxin	K	394	1	LICRAVKATFNPAQDKCGIRLASVPGSQTVV	ATFNPAQDK(1)CGIR	9	1	84.3649	1.60815e-20	T	TRUE	1.65145	1.84814	1.7748	TRUE	2.98329	2.65499	2.57519	FALSE	TRUE
216	PODXL	O00592	Podocalyxin	K	418	1	PGSQTVVVKEITIHTKLPAKDVYERLKDKWD	EITIHTK(1)LPAK	7	1	93.1865	4.34385e-34	T	TRUE	1.67789	1.5858	1.93693	TRUE	3.20006	2.29761	2.57004	FALSE	TRUE
217	PODXL	O00592	Podocalyxin	K	422	1	TVVVKEITIHTKLPAKDVYERLKDKWDELKE	LPAK(1)DVYER	4	1	112.834	0.0126964	T	FALSE	1.39988	-0.316957	0.0966667	FALSE	3.12111	0.220732	0.43817	FALSE	FALSE
218	CYR61	O00622	Protein CYR61	K	54	1	CAPGVGLVRDGCGCCKVCAKQLNEDCSKTQP	DGCGCCK(1)VCAK	7	1	96.324	2.44325e-34	T	FALSE	-0.698272	-0.83875	-0.358325	TRUE	-0.809044	-1.26177	-1.09788	FALSE	TRUE
220	CYR61	O00622	Protein CYR61	K	88	1	TKGLECNFGASSTALKGICRAQSEGRPCEYN	GLECNFGASSTALK(1)GICR	14	1	200.897	2.09619e-90	T	FALSE	-0.596383	-0.865919	-0.404267	FALSE	-0.777467	-1.05033	-1.11517	FALSE	FALSE
221	CYR61	O00622	Protein CYR61	K	281	1	ICEVRPCGQPVYSSLKKGKKCSKTKKSPEPV	ICEVRPCGQPVYSSLK(1)	16	1	75.9106	6.64441e-50	T	FALSE	-0.58554	-1.25266	-0.210096	TRUE	-0.779323	-1.00763	-1.39347	FALSE	TRUE
223	CYR61	O00622	Protein CYR61	K	378	1	NEAAFPFYRLFNDIHKFRD____________	LFNDIHK(1)FRD	7	1	105.032	1.9391e-07	T	FALSE	-0.678534	-0.895458	-0.387657	TRUE	-0.839725	-1.21381	-1.09194	FALSE	TRUE
225	CYR61	O00622	Protein CYR61	K	312	1	RFTYAGCLSVKKYRPKYCGSCVDGRCCTPQL	YRPK(1)YCGSCVDGR	4	1	80.9595	7.53631e-11	T	FALSE	-0.814895	-0.626019	-0.307948	FALSE	-0.750737	-1.0212	-0.794686	FALSE	FALSE
226	CYR61	O00622	Protein CYR61	K	66	1	GCCKVCAKQLNEDCSKTQPCDHTKGLECNFG	QLNEDCSK(1)TQPCDHTK	8	1	90.5062	3.33227e-14	T	FALSE	-0.604082	-0.928579	-0.394885	TRUE	-0.889824	-1.18498	-1.192	FALSE	TRUE
230	TNFRSF10C	O14798	Tumor necrosis factor receptor superfamily member 10C	K	112	1	HKSSCTMTRDTVCQCKEGTFRNENSPEMCRK	DTVCQCK(1)EGTFR	7	1	108.564	0.00149695	T	FALSE	-0.261068	-0.413052	0.494364	FALSE	-0.0667295	-0.272501	-0.220454	FALSE	FALSE
231	TNFRSF10C	O14798	Tumor necrosis factor receptor superfamily member 10C	K	49	1	VPQQTVAPQQQRHSFKGEECPAGSHRSEHTG	HSFK(1)GEECPAGSHR	4	1	145.614	6.17172e-13	T	FALSE	0.457332	0.0456697	-0.55616	FALSE	0.038998	0.434695	-0.722728	FALSE	FALSE
232	LAMA5	O15230	Laminin subunit alpha-5	K	2276	1	ASQLLAGTEATLGHAKTLLAAIRAVDRTLSE	DQASQLLAGTEATLGHAK(1)TLLAAIR	18	1	121.483	1.57734e-111	T	FALSE	0.958286	1.45087	0.687777	TRUE	1.59979	2.40958	2.11023	FALSE	TRUE
233	LAMA5	O15230	Laminin subunit alpha-5	K	1854	1	GDSCQECAPGFYRDVKGLFLGRCVPCQCHGH	DVK(1)GLFLGR	3	1	110.534	0.0133066	T	FALSE	0.967095	1.98353	0.926379	TRUE	2.13655	2.97347	2.70623	FALSE	TRUE
234	LAMA5	O15230	Laminin subunit alpha-5	K	1227	1	AFGPNSAACLPSRFPKPPQPIILRDCQVIPL	FPK(1)PPQPIILR	3	1	58.592	0.00120506	T	TRUE	1.19849	1.24972	0.784085	TRUE	2.1502	2.85215	2.50267	FALSE	TRUE
235	LAMA5	O15230	Laminin subunit alpha-5	K	2633	1	LAMDTDETSKKIAHAKAVAAEAQDTATRVQS	IAHAK(1)AVAAEAQDTATR	5	1	123.397	8.58208e-10	T	FALSE	0.935309	0.621666	0.901572	TRUE	1.36787	1.3246	2.34249	FALSE	TRUE
237	FLRT2	O43155	Leucine-rich repeat transmembrane protein FLRT2	K	475	1	SLVGGIVQERIVSGEKQHLSLVNLEPRSTYR	IVSGEK(1)QHLSLVNLEPR	6	1	86.3665	1.30616e-07	T	FALSE	-0.459239	-0.214995	-0.885953	FALSE	-1.19892	-0.63385	-0.927214	FALSE	FALSE
239	ACTN4	O43707;F5GXS2;H7C144	Alpha-actinin-4	K	604	1	AIHKEAQRIAESNHIKLSGSNPYTTVTPQII	IAESNHIK(1)LSGSNPYTTVTPQIINSK	8	1	73.9359	2.81518e-06	T	FALSE	-0.0132323	0.198295	-0.00579684	FALSE	0.322044	0.973299	1.06673	FALSE	FALSE
241	LY75	O60449	Lymphocyte antigen 75	K	1647	1	VGRCSMLIASNETWKKVECEHGFGRVVCKVP	K(1)VECEHGFGR	1	1	54.3433	0.00924826	T	FALSE	-0.268973	-0.0852887	-0.549472	FALSE	-0.474913	-0.0672257	-0.522257	FALSE	FALSE
242	SRPX2	O60687	Sushi repeat-containing protein SRPX2	K	192	1	VDIDPPKIRCPHSREKMAEPEKLTARVYWDP	EK(1)MAEPEK	2	1	149.527	0.00140946	T	FALSE	-0.58409	-1.11143	0.788435	FALSE	0.703987	-1.92189	-0.223175	FALSE	FALSE
243	SRPX2	O60687	Sushi repeat-containing protein SRPX2	K	198	1	KIRCPHSREKMAEPEKLTARVYWDPPLVKDS	MAEPEK(1)LTAR	6	1	113.445	2.35953e-05	T	FALSE	-0.641941	-0.646808	0.872868	FALSE	-0.428197	-2.3913	-0.0193461	FALSE	FALSE
244	SRPX2	O60687	Sushi repeat-containing protein SRPX2	K	211	1	PEKLTARVYWDPPLVKDSADGTITRVTLRGP	VYWDPPLVK(1)DSADGTITR	9	1	104.881	3.37303e-24	T	FALSE	-0.40295	-1.16208	0.667665	FALSE	-0.317786	-1.70933	-0.433066	FALSE	FALSE
245	SRPX2	O60687	Sushi repeat-containing protein SRPX2	K	183	1	RWSGGEPVCVDIDPPKIRCPHSREKMAEPEK	WSGGEPVCVDIDPPK(1)IR	15	1	57.1479	0.00117672	T	FALSE	-0.58942	0.115269	0.573665	FALSE	-0.108767	-1.1242	-0.0794293	FALSE	FALSE
246	HIST1H2BC;HIST1H2BK;HIST1H2BN;HIST1H2BL;HIST1H2BD;H2BFS;HIST1H2BM;HIST2H2BE;HIST1H2BJ;HIST1H2BB;HIST1H2BA;HIST3H2BB;HIST1H2BH;HIST2H2BF	P62807;O60814;U3KQK0;Q99880;Q99877;P58876;P57053;Q99879;Q16778;P06899;P33778;Q96A08;Q8N257;Q93079;Q5QNW6	Histone H2B type 1-C/E/F/G/I;Histone H2B type 1-K;Histone H2B;Histone H2B type 1-L;Histone H2B type 1-N;Histone H2B type 1-D;Histone H2B type F-S;Histone H2B type 1-M;Histone H2B type 2-E;Histone H2B type 1-J;Histone H2B type 1-B;Histone H2B type 1-A;Histone H2B type 3-B;Histone H2B type 1-H;Histone H2B type 2-F	K	117	1	LLPGELAKHAVSEGTKAVTKYTSSK______	HAVSEGTK(1)AVTK	8	1	89.3	2.56958e-24	T	FALSE	-0.612571	-0.293959	-0.628497	FALSE	-0.842775	0.409872	-0.125122	FALSE	FALSE
247	HIST1H2BC;HIST1H2BK;HIST1H2BN;HIST1H2BL;HIST1H2BD;H2BFS;HIST1H2BM;HIST1H2BH;HIST2H2BF	P62807;O60814;U3KQK0;Q99880;Q99877;P58876;P57053;Q99879;Q93079;Q5QNW6	Histone H2B type 1-C/E/F/G/I;Histone H2B type 1-K;Histone H2B;Histone H2B type 1-L;Histone H2B type 1-N;Histone H2B type 1-D;Histone H2B type F-S;Histone H2B type 1-M;Histone H2B type 1-H;Histone H2B type 2-F	K	35	1	TKAQKKDGKKRKRSRKESYSVYVYKVLKQVH	K(1)ESYSVYVYK	1	1	139.15	3.9126e-11	T	FALSE	0.0586628	-0.494262	-1.28493	FALSE	-1.19634	-0.4755	-0.880568	FALSE	FALSE
248	HIST1H2BC;HIST1H2BK;HIST1H2BN;HIST1H2BL;HIST1H2BD;H2BFS;HIST1H2BM;HIST2H2BE;HIST1H2BJ;HIST1H2BB;HIST1H2BA;HIST3H2BB;HIST1H2BH;HIST2H2BF	P62807;O60814;U3KQK0;Q99880;Q99877;P58876;P57053;Q99879;Q16778;P06899;P33778;Q96A08;Q8N257;Q93079;Q5QNW6	Histone H2B type 1-C/E/F/G/I;Histone H2B type 1-K;Histone H2B;Histone H2B type 1-L;Histone H2B type 1-N;Histone H2B type 1-D;Histone H2B type F-S;Histone H2B type 1-M;Histone H2B type 2-E;Histone H2B type 1-J;Histone H2B type 1-B;Histone H2B type 1-A;Histone H2B type 3-B;Histone H2B type 1-H;Histone H2B type 2-F	K	109	1	EIQTAVRLLLPGELAKHAVSEGTKAVTKYTS;EVQTAVRLLLPGELAKHAVSEGTKAVTKYTS	LLLPGELAK(1)HAVSEGTK	9	1	65.3662	6.63656e-49	T	FALSE	-0.426121	-0.251446	-0.518288	FALSE	-0.323733	0.348537	0.0286459	FALSE	FALSE
249	HIST1H2BC;HIST1H2BK;H2BFS;HIST2H2BE;HIST1H2BJ	P62807;O60814;P57053;Q16778;P06899	Histone H2B type 1-C/E/F/G/I;Histone H2B type 1-K;Histone H2B type F-S;Histone H2B type 2-E;Histone H2B type 1-J	K	6	1	__________MPEPAKSAPAPKKGSKKAVTK	PEPAK(1)SAPAPK	5	1	85.7148	0.00343641	T	FALSE	-0.0556663	0.493418	-0.191211	FALSE	-0.0680447	0.686197	0.557115	FALSE	FALSE
250	HIST1H2BC;HIST1H2BK;HIST1H2BN;HIST1H2BL;HIST1H2BD;H2BFS;HIST1H2BM;HIST2H2BE;HIST1H2BJ;HIST1H2BB;HIST1H2BA;HIST3H2BB;HIST1H2BH;HIST2H2BF	P62807;O60814;U3KQK0;Q99880;Q99877;P58876;P57053;Q99879;Q16778;P06899;P33778;Q96A08;Q8N257;Q93079;Q5QNW6	Histone H2B type 1-C/E/F/G/I;Histone H2B type 1-K;Histone H2B;Histone H2B type 1-L;Histone H2B type 1-N;Histone H2B type 1-D;Histone H2B type F-S;Histone H2B type 1-M;Histone H2B type 2-E;Histone H2B type 1-J;Histone H2B type 1-B;Histone H2B type 1-A;Histone H2B type 3-B;Histone H2B type 1-H;Histone H2B type 2-F	K	47	1	RGRKESYSIYVYKVLKQVHPDTGISSKAMGI;RSRKESYSIYVYKVLKQVHPDTGISSKAMGI;RSRKESYSVYVYKVLKQVHPDTGISSKAMGI	VLK(1)QVHPDTGISSK	3	1	143.817	5.56001e-19	T	FALSE	-0.964517	-0.402722	-1.11244	TRUE	-1.32833	-0.886433	-0.870897	FALSE	TRUE
251	PLXNA2	O75051	Plexin-A2	K	477	1	GPPHGGVQYEMVSVLKDGSPILRDMAFSIDQ	ADGPPHGGVQYEMVSVLK(1)DGSPILR	18	1	99.8384	1.46288e-13	T	FALSE	-0.136173	0.827999	-0.82309	FALSE	0.0483757	1.94148	-0.467801	FALSE	FALSE
252	ADAMTS4	Q5VTW1;O75173	A disintegrin and metalloproteinase with thrombospondin motifs 4	K	239	1	VVADDKMAAFHGAGLKRYLLTVMAAAAKAFK	MAAFHGAGLK(1)R	10	1	99.815	0.000858144	T	TRUE	1.30299	1.69385	1.86433	TRUE	2.81541	2.76709	3.13074	FALSE	TRUE
254	CLDN11	O75508;B4DFI2	Claudin-11;Claudin	K	43	1	NDWVVTCGYTIPTCRKLDELGSKGLWADCVM	K(1)LDELGSK	1	1	134.717	0.00379708	T	TRUE	-1.08345	-0.847917	-1.1908	TRUE	-1.08119	-0.953675	-1.24689	FALSE	TRUE
255	PRSS23	O95084	Serine protease 23	K	298	1	DNDRPGNLVYRFCDVKDETYDLLYQQCDAQP	FCDVK(1)DETYDLLYQQCDAQPGASGSGVYVR	5	1	66.4737	1.88319e-06	T	FALSE	-0.411541	-0.597317	0.453228	FALSE	-0.0602318	-0.380175	-0.23131	FALSE	FALSE
256	PRSS23	O95084	Serine protease 23	K	262	1	YALLELKKPHKRKFMKIGVSPPAKQLPGGRI	FMK(1)IGVSPPAK	3	1	90.2502	0.00193034	T	FALSE	-0.143325	-0.56589	0.403268	FALSE	0.0515809	-0.869161	-0.238542	FALSE	FALSE
257	PRSS23	O95084	Serine protease 23	K	270	1	PHKRKFMKIGVSPPAKQLPGGRIHFSGYDND	IGVSPPAK(1)QLPGGR	8	1	130.154	3.34453e-44	T	FALSE	0.717737	-0.201006	0.387473	FALSE	-0.0223757	-0.695548	-0.0457225	FALSE	FALSE
259	PRSS23	O95084	Serine protease 23	K	235	1	QWIRVKRTHVPKGWIKGNANDIGMDYDYALL	GWIK(1)GNANDIGMDYDYALLELK	4	1	82.6155	1.55245e-23	T	FALSE	-0.000952493	-0.290306	0.31429	FALSE	-0.0718761	-0.419862	-0.169668	FALSE	FALSE
261	PRSS23	O95084	Serine protease 23	K	185	1	VLTAAHCIHDGKTYVKGTQKLRVGFLKPKFK	TYVK(1)GTQK	4	1	94.2769	0.00879521	T	FALSE	-0.152019	-0.487692	0.354791	FALSE	0.0680516	-0.730401	0.0302951	FALSE	FALSE
263	PRSS23	O95084	Serine protease 23	K	231	1	QMKFQWIRVKRTHVPKGWIKGNANDIGMDYD	THVPK(1)GWIK	5	1	78.0169	0.00382659	T	FALSE	-0.3191	-0.450063	0.249263	FALSE	-0.0826064	-0.873971	-0.266757	FALSE	FALSE
264	SDPR	O95810	Serum deprivation-response protein	K	261	1	FSRQNIEKKMNKLGTKIVSVERREKIKKSLT	LGTK(1)IVSVER	4	1	88.8027	0.000446958	T	FALSE	0.28889	0.316546	0.267596	FALSE	-0.0709817	0.8775	1.01392	FALSE	FALSE
265	RECK	O95980	Reversion-inducing cysteine-rich protein with Kazal motifs	K	851	1	FDKEKLDTIAKVTNKKPITVLEILQKIRMHV	K(1)PITVLEILQK	1	1	82.0266	1.29691e-06	T	FALSE	-0.0637861	-0.426533	-0.123591	FALSE	0.0571383	-0.168385	-0.272143	FALSE	FALSE
267	RECK	O95980	Reversion-inducing cysteine-rich protein with Kazal motifs	K	846	1	MLRVLFDKEKLDTIAKVTNKKPITVLEILQK	LDTIAK(1)VTNK	6	1	94.5912	4.92282e-20	T	FALSE	-0.317876	0.242806	-0.0669713	FALSE	-0.194328	0.12257	0.266889	FALSE	FALSE
269	CYB5R3	P00387;B1AHF3	NADH-cytochrome b5 reductase 3;NADH-cytochrome b5 reductase 3 membrane-bound form;NADH-cytochrome b5 reductase 3 soluble form	K	42	1	FQRSTPAITLESPDIKYPLRLIDREIISHDT	STPAITLESPDIK(1)YPLR	13	1	60.246	0.00119364	T	FALSE	-0.736893	-0.499884	-0.3976	FALSE	-0.47341	0.21682	0.237864	FALSE	FALSE
270	PDGFB	P01127	Platelet-derived growth factor subunit B	K	167	1	QVRKIEIVRKKPIFKKATVTLEDHLACKCET	K(1)ATVTLEDHLACK	1	1	96.2815	3.63775e-54	T	FALSE	-0.563753	-1.14359	-0.53778	TRUE	-1.06652	-1.59393	-1.41229	FALSE	TRUE
271	TGFB1	P01137	Transforming growth factor beta-1;Latency-associated peptide	K	163	1	VLLSRAELRLLRLKLKVEQHVELYQKYSNNS	LK(1)VEQHVELYQK	2	1	84.5562	0.000260026	T	FALSE	-0.724135	-0.39594	-0.445421	FALSE	-0.967984	-1.02155	-0.780058	FALSE	FALSE
272	COL4A1	P02462	Collagen alpha-1(IV) chain;Arresten	K	1465	1	RHSQTIDDPQCPSGTKILYHGYSLLYVQGNE	HSQTIDDPQCPSGTK(1)ILYHGYSLLYVQGNER	15	1	46.6708	3.27441e-25	T	FALSE	0.322966	-0.968791	0.318461	FALSE	0.490981	-0.412294	-0.0994972	FALSE	FALSE
273	COL4A1	P02462	Collagen alpha-1(IV) chain;Arresten	K	1651	1	IERSEMFKKPTPSTLKAGELRTHVSRCQVCM	KPTPSTLK(1)AGELR	8	1	85.9769	1.40148e-20	T	FALSE	1.95621	0.173677	-2.28898	FALSE	-0.336045	2.59257	-2.14763	FALSE	FALSE
274	LMNA	P02545;H0YAB0;Q3BDU5	Prelamin-A/C;Lamin-A/C	K	171	1	RTLEGELHDLRGQVAKLEAALGEAKKQLQDE	GQVAK(1)LEAALGEAK	5	1	94.5138	4.30345e-17	T	FALSE	-0.773935	-0.523261	-0.0671376	FALSE	-0.447249	0.0336434	0.108581	FALSE	FALSE
276	LMNA	P02545;H0YAB0;Q3BDU5	Prelamin-A/C;Lamin-A/C	K	123	1	KVREEFKELKARNTKKEGDLIAAQARLKDLE	K(1)EGDLIAAQAR	1	1	115.342	0.0016122	T	FALSE	-1.10058	-0.97306	-0.43997	FALSE	-1.02562	-0.370722	-0.53436	FALSE	FALSE
277	LMNA;LMNB1;LMNB2	P02545;A0A0C4DGC5;P20700;E9PBF6;Q03252;Q3BDU5	Prelamin-A/C;Lamin-A/C;Lamin-B1;Lamin-B2	K	378	1	LDIKLALDMEIHAYRKLLEGEEERLRLSPSP;LDVKLALDMEINAYRKLLEGEEERLKLSPSP;LDVKLALDMEISAYRKLLEGEEERLKLSPSP	K(1)LLEGEEER	1	1	125.226	0.00727611	T	FALSE	-0.805787	-0.949946	-0.57409	FALSE	-0.774355	-0.382169	-0.372952	FALSE	FALSE
278	LMNA	P02545;H0YAB0;Q3BDU5	Prelamin-A/C;Lamin-A/C	K	135	1	NTKKEGDLIAAQARLKDLEALLNSKEAALST	LK(1)DLEALLNSK	2	1	90.7697	0.00691588	T	FALSE	-0.835548	-0.954792	-0.657787	FALSE	-1.16298	-0.491186	-0.305679	FALSE	FALSE
279	LMNA	P02545;Q3BDU5	Prelamin-A/C;Lamin-A/C	K	108	1	DSVAKERARLQLELSKVREEFKELKARNTKK	LQLELSK(1)VR	7	1	65.1572	0.00739616	T	FALSE	-1.06912	-1.02885	-0.726377	FALSE	-1.08326	-0.479644	-0.220454	FALSE	FALSE
280	LMNA	P02545;Q3BDU5	Prelamin-A/C;Lamin-A/C	K	270	1	QVEQYKKELEKTYSAKLDNARQSAERNSNLV	TYSAK(1)LDNAR	5	1	76.9272	0.000954442	T	FALSE	-0.561026	0.603731	0.208143	FALSE	-0.535624	0.783241	1.5623	FALSE	FALSE
281	LMNA	P02545;Q3BDU5	Prelamin-A/C;Lamin-A/C	K	114	1	RARLQLELSKVREEFKELKARNTKKEGDLIA	VREEFK(1)ELK	6	1	81.6716	0.00201251	T	FALSE	-0.411982	-0.613437	-0.221892	FALSE	-0.453162	0.32283	0.0153305	FALSE	FALSE
283	FN1	P02751	Fibronectin;Anastellin;Ugl-Y1;Ugl-Y2;Ugl-Y3	K	149	1	SCTIANRCHEGGQSYKIGDTWRRPHETGGYM	CHEGGQSYK(1)IGDTWR	9	1	104.159	1.50336e-25	T	FALSE	-0.136363	-0.0574156	0.244887	FALSE	-0.238953	-0.731791	-0.103934	FALSE	FALSE
284	FN1	P02751	Fibronectin;Anastellin;Ugl-Y1;Ugl-Y2;Ugl-Y3	K	1254	1	PGLEYNVSVYTVKDDKESVPISDTIIPAVPP	DDK(1)ESVPISDTIIPAVPPPTDLR	3	1	99.1105	4.35354e-50	T	FALSE	-0.556966	0.267097	0.130799	FALSE	-0.411905	-0.512075	0.232515	FALSE	FALSE
285	FN1	P02751	Fibronectin;Anastellin;Ugl-Y1;Ugl-Y2;Ugl-Y3	K	444	1	HNYTDCTSEGRRDNMKWCGTTQNYDADQKFG	RDNMK(1)WCGTTQNYDADQK	5	1	158.651	1.81417e-49	T	FALSE	-0.0517879	-0.173255	0.175045	FALSE	-0.0282486	-0.255924	0.0713757	FALSE	FALSE
286	FN1	P02751	Fibronectin;Anastellin;Ugl-Y1;Ugl-Y2;Ugl-Y3	K	457	1	NMKWCGTTQNYDADQKFGFCPMAAHEEICTT	WCGTTQNYDADQK(1)FGFCPMAAHEEICTTNEGVMYR	13	1	42.9256	1.45032e-31	T	FALSE	-0.29814	-0.166458	0.163112	FALSE	-0.271409	-0.424922	-0.0200577	FALSE	FALSE
287	FN1	P02751	Fibronectin;Anastellin;Ugl-Y1;Ugl-Y2;Ugl-Y3	K	669	1	WKEATIPGHLNSYTIKGLKPGVVYEGQLISI	EATIPGHLNSYTIK(1)	14	1	70.6282	1.03258e-05	T	FALSE	-0.106824	-0.833497	0.189287	FALSE	-0.0258966	-0.748805	-0.31603	FALSE	FALSE
288	FN1	P02751	Fibronectin;Anastellin;Ugl-Y1;Ugl-Y2;Ugl-Y3	K	672	1	ATIPGHLNSYTIKGLKPGVVYEGQLISIQQY	GLK(1)PGVVYEGQLISIQQYGHQEVTR	3	1	52.6542	2.9176e-154	T	FALSE	-0.226696	-0.15004	0.0529723	FALSE	-0.311202	-0.390448	-0.218843	FALSE	FALSE
290	FN1	P02751;H0Y7Z1	Fibronectin;Anastellin;Ugl-Y1;Ugl-Y2;Ugl-Y3	K	1796	1	GLMVATKYEVSVYALKDTLTSRPAQGVVTTL	YEVSVYALK(1)DTLTSR	9	1	66.2462	1.97818e-90	T	FALSE	-0.539897	-0.0606008	0.284277	FALSE	-0.510354	-0.392098	0.0927401	FALSE	FALSE
291	FN1	P02751;H0Y7Z1	Fibronectin;Anastellin;Ugl-Y1;Ugl-Y2;Ugl-Y3	K	1761	1	NVQLTGYRVRVTPKEKTGPMKEINLAPDSSS	EK(1)TGPMK	2	1	140.077	0.00542392	T	FALSE	-0.307162	-0.0164963	0.0524159	FALSE	-0.274791	-0.432959	0.0332595	FALSE	FALSE
292	FN1	P02751;H0Y7Z1	Fibronectin;Anastellin;Ugl-Y1;Ugl-Y2;Ugl-Y3	K	1766	1	GYRVRVTPKEKTGPMKEINLAPDSSSVVVSG	TGPMK(1)EINLAPDSSSVVVSGLMVATK	5	1	81.5563	1.6476e-31	T	FALSE	-0.380991	-0.0632268	0.148999	FALSE	-0.1229	-0.479851	-0.0661236	FALSE	FALSE
293	FN1	P02751	Fibronectin;Anastellin;Ugl-Y1;Ugl-Y2;Ugl-Y3	K	987	1	TYYFKVFAVSHGRESKPLTAQQTTKLDAPTN	ESK(1)PLTAQQTTK	3	1	151.835	1.22656e-17	T	FALSE	-1.43475	-0.0617071	0.344147	FALSE	-0.29612	-0.721766	0.175599	FALSE	FALSE
294	FN1	P02751;H0Y7Z1	Fibronectin;Anastellin;Ugl-Y1;Ugl-Y2;Ugl-Y3	K	1532	1	TVYAVTGRGDSPASSKPISINYRTEIDKPSQ	GDSPASSK(1)PISINYR	8	1	212.031	4.93403e-121	T	FALSE	-0.119416	-0.128953	0.146134	FALSE	-0.0915713	-0.204015	-0.1038	FALSE	FALSE
295	FN1	P02751;H0Y7Z1	Fibronectin;Anastellin;Ugl-Y1;Ugl-Y2;Ugl-Y3	K	2287	1	QMMSCTCLGNGKGEFKCDPHEATCYDDGKTY	GEFK(1)CDPHEATCYDDGK	4	1	120.548	6.97741e-24	T	FALSE	-0.0413429	-0.138814	0.0968016	FALSE	0.047678	-0.451435	-0.12618	FALSE	FALSE
296	FN1	P02751	Fibronectin;Anastellin;Ugl-Y1;Ugl-Y2;Ugl-Y3	K	180	1	LECVCLGNGKGEWTCKPIAEKCFDHAAGTSY	GEWTCK(1)PIAEK	6	1	114.551	5.53427e-69	T	FALSE	-0.464723	-0.0411028	0.181293	FALSE	-0.345033	-0.210139	0.0481884	FALSE	FALSE
297	FN1	P02751	Fibronectin;Anastellin;Ugl-Y1;Ugl-Y2;Ugl-Y3	K	90	1	VCTCYGGSRGFNCESKPEAEETCFDKYTGNT	GFNCESK(1)PEAEETCFDKYTGNTYR	7	1	89.5064	1.26794e-23	T	FALSE	-0.0900196	-0.300417	0.205643	FALSE	-0.0219508	-0.425996	-0.130536	FALSE	FALSE
298	FN1	P02751	Fibronectin;Anastellin;Ugl-Y1;Ugl-Y2;Ugl-Y3	K	100	1	FNCESKPEAEETCFDKYTGNTYRVGDTYERP	GFNCESKPEAEETCFDK(1)YTGNTYR	17	1	100.132	1.36786e-111	T	FALSE	-0.183015	-0.227864	0.206643	FALSE	-0.118664	-0.144438	-0.196355	FALSE	FALSE
299	FN1	P02751	Fibronectin;Anastellin;Ugl-Y1;Ugl-Y2;Ugl-Y3	K	486	1	TTNEGVMYRIGDQWDKQHDMGHMMRCTCVGN	IGDQWDK(1)QHDMGHMMR	7	1	88.2818	2.9849e-09	T	FALSE	-0.0785789	-0.0373119	0.0984196	FALSE	-0.148929	-0.315334	0.106964	FALSE	FALSE
301	FN1	P02751	Fibronectin;Anastellin;Ugl-Y1;Ugl-Y2;Ugl-Y3	K	1116	1	TTIVITWTPAPRIGFKLGVRPSQGGEAPREV	IGFK(1)LGVRPSQGGEAPR	4	1	62.8609	0.000332098	T	FALSE	-0.24284	-0.0875986	0.0955869	FALSE	-0.0380063	0.18079	0.177474	FALSE	FALSE
302	FN1	P02751;H0Y7Z1;H0Y4K8	Fibronectin;Anastellin;Ugl-Y1;Ugl-Y2;Ugl-Y3	K	1936	1	VSWQPPRARITGYIIKYEKPGSPPREVVPRP	ITGYIIK(1)YEKPGSPPR	7	1	86.2301	4.40207e-119	T	FALSE	-0.266021	-0.121944	0.0117819	FALSE	-0.209028	-0.242084	-0.0803848	FALSE	FALSE
303	FN1	P02751;H0Y7Z1;H0Y4K8	Fibronectin;Anastellin;Ugl-Y1;Ugl-Y2;Ugl-Y3	K	1939	1	QPPRARITGYIIKYEKPGSPPREVVPRPRPG	YEK(1)PGSPPR	3	1	83.647	0.00019683	T	FALSE	-0.435749	0.0262491	0.0824301	FALSE	-0.446227	-0.356595	0.184113	FALSE	FALSE
304	FN1	P02751;H0Y7Z1	Fibronectin;Anastellin;Ugl-Y1;Ugl-Y2;Ugl-Y3	K	1500	1	TGGNSPVQEFTVPGSKSTATISGLKPGVDYT	ITYGETGGNSPVQEFTVPGSK(1)	21	1	81.5738	9.02656e-18	T	FALSE	0.271067	-0.811389	0.358846	FALSE	0.661476	-0.692963	-0.374177	FALSE	FALSE
305	FN1	P02751;H0Y7Z1	Fibronectin;Anastellin;Ugl-Y1;Ugl-Y2;Ugl-Y3	K	2230	1	YAVGDEWERMSESGFKLLCQCLGFGSGHFRC	MSESGFK(1)LLCQCLGFGSGHFR	7	1	79.3827	6.66729e-151	T	FALSE	-0.0906954	-0.309176	0.0280033	FALSE	-0.0342194	-0.360308	-0.248899	FALSE	FALSE
308	FN1	P02751;H0Y7Z1;H0Y4K8	Fibronectin;Anastellin;Ugl-Y1;Ugl-Y2;Ugl-Y3	K	1981	1	GTEYTIYVIALKNNQKSEPLIGRKKTDELPQ	NNQK(1)SEPLIGR	4	1	166.657	4.95477e-100	T	FALSE	-0.287589	0.154313	0.198746	FALSE	-0.353008	-0.247806	0.0158992	FALSE	FALSE
309	FN1	P02751	Fibronectin;Anastellin;Ugl-Y1;Ugl-Y2;Ugl-Y3	K	976	1	FAEVTGLSPGVTYYFKVFAVSHGRESKPLTA	NTFAEVTGLSPGVTYYFK(1)	18	1	62.5249	0.00100795	T	FALSE	0.386811	-1.08175	0.749835	FALSE	0.646347	-0.77349	0.793532	FALSE	FALSE
310	FN1	P02751	Fibronectin;Anastellin;Ugl-Y1;Ugl-Y2;Ugl-Y3	K	57	1	PVAVSQSKPGCYDNGKHYQINQQWERTYLGN	PGCYDNGK(1)HYQINQQWER	8	1	49.6213	7.81265e-80	T	FALSE	-0.283351	-0.0831112	-0.0269251	FALSE	-0.295128	-0.325156	-0.0536674	FALSE	FALSE
311	FN1	P02751	Fibronectin;Anastellin;Ugl-Y1;Ugl-Y2;Ugl-Y3	K	116	1	YTGNTYRVGDTYERPKDSMIWDCTCIGAGRG	VGDTYERPK(1)DSMIWDCTCIGAGR	9	1	97.5699	4.21486e-122	T	FALSE	-0.414134	-0.0275787	0.123269	FALSE	-0.267444	-0.216238	-0.00273852	FALSE	FALSE
312	FN1	P02751	Fibronectin;Anastellin;Ugl-Y1;Ugl-Y2;Ugl-Y3	K	1636	1	SQPLVQTAVTNIDRPKGLAFTDVDVDSIKIA	PK(1)GLAFTDVDVDSIK	2	1	168.315	1.6275e-90	T	FALSE	-0.160637	0.0432891	0.147958	FALSE	-0.156708	-0.244035	0.0227127	FALSE	FALSE
313	FN1	P02751	Fibronectin;Anastellin;Ugl-Y1;Ugl-Y2;Ugl-Y3	K	397	1	GHLWCSTTSNYEQDQKYSFCTDHTVLVQTRG	QDGHLWCSTTSNYEQDQK(1)YSFCTDHTVLVQTR	18	1	47.6469	5.59297e-09	T	FALSE	0.346872	-0.609093	0.551098	FALSE	0.357496	-0.71721	0.0696487	FALSE	FALSE
315	FN1	P02751	Fibronectin;Anastellin;Ugl-Y1;Ugl-Y2;Ugl-Y3	K	1050	1	RRGQPRQYNVGPSVSKYPLRNLQPASEYTVS	QYNVGPSVSK(1)YPLR	10	1	105.659	1.44655e-104	T	FALSE	-0.146483	-0.15782	-0.0258525	FALSE	-0.19636	-0.478609	-0.126444	FALSE	FALSE
316	FN1	P02751;H0Y7Z1	Fibronectin;Anastellin;Ugl-Y1;Ugl-Y2;Ugl-Y3	K	1880	1	VRSYTITGLQPGTDYKIYLYTLNDNARSSPV	SYTITGLQPGTDYK(1)IYLYTLNDNAR	14	1	61.0387	2.28999e-25	T	FALSE	-0.13687	-0.192699	0.0692897	FALSE	-0.119667	-0.377846	-0.184217	FALSE	FALSE
317	FN1	P02751;H0Y7Z1	Fibronectin;Anastellin;Ugl-Y1;Ugl-Y2;Ugl-Y3	K	1544	1	ASSKPISINYRTEIDKPSQMQVTDVQDNSIS	TEIDK(1)PSQMQVTDVQDNSISVK	5	1	181.284	1.07426e-107	T	FALSE	-0.213471	-0.158725	0.0102069	FALSE	-0.197848	-0.397036	-0.10165	FALSE	FALSE
318	FN1	P02751;H0Y7Z1	Fibronectin;Anastellin;Ugl-Y1;Ugl-Y2;Ugl-Y3	K	1561	1	SQMQVTDVQDNSISVKWLPSSSPVTGYRVTT	TEIDKPSQMQVTDVQDNSISVK(1)WLPSSSPVTGYR	22	1	68.0547	3.26116e-23	T	FALSE	-0.138521	-0.0617071	0.171463	FALSE	0.130799	0.0505174	0.0669109	FALSE	FALSE
319	FN1	P02751;H0Y7Z1	Fibronectin;Anastellin;Ugl-Y1;Ugl-Y2;Ugl-Y3	K	1837	1	VTDATETTITISWRTKTETITGFQVDAVPAN	TK(1)TETITGFQVDAVPANGQTPIQR	2	1	133.511	1.01554e-138	T	FALSE	-0.21103	-0.102591	0.177854	FALSE	-0.159219	-0.353323	-0.0703893	FALSE	FALSE
320	FN1	P02751;H0Y7Z1	Fibronectin;Anastellin;Ugl-Y1;Ugl-Y2;Ugl-Y3	K	1579	1	PSSSPVTGYRVTTTPKNGPGPTKTKTAGPDQ	VTTTPK(1)NGPGPTK	6	1	81.1704	2.20006e-24	T	FALSE	-0.204965	-0.108625	0.135798	FALSE	-0.164254	-0.40806	0.0273368	FALSE	FALSE
321	FN1	P02751;H0Y7Z1	Fibronectin;Anastellin;Ugl-Y1;Ugl-Y2;Ugl-Y3	K	2259	1	RCDSSRWCHDNGVNYKIGEKWDRQGENGQMM	WCHDNGVNYK(1)IGEK	10	1	88.8241	4.69539e-64	T	FALSE	-0.0587584	-0.0769695	0.0604625	FALSE	-0.0608336	-0.452912	-0.00676478	FALSE	FALSE
322	FN1	P02751	Fibronectin;Anastellin;Ugl-Y1;Ugl-Y2;Ugl-Y3	K	554	1	HMLNCTCFGQGRGRWKCDPVDQCQDSETGTF	WK(1)CDPVDQCQDSETGTFYQIGDSWEK	2	1	117.989	2.91584e-60	T	FALSE	-0.057767	-0.214125	0.0294175	FALSE	-0.164044	-0.451646	-0.224905	FALSE	FALSE
323	FN1	P02751	Fibronectin;Anastellin;Ugl-Y1;Ugl-Y2;Ugl-Y3	K	655	1	KYILRWRPKNSVGRWKEATIPGHLNSYTIKG	WK(1)EATIPGHLNSYTIK	2	1	104.614	6.01645e-66	T	FALSE	-0.376882	-0.116498	0.0596322	FALSE	-0.314266	-0.42374	-0.0905825	FALSE	FALSE
324	FN1	P02751	Fibronectin;Anastellin;Ugl-Y1;Ugl-Y2;Ugl-Y3	K	648	1	PQPSHISKYILRWRPKNSVGRWKEATIPGHL	WRPK(1)NSVGR	4	1	105.195	0.00235004	T	FALSE	-0.426703	-0.14965	-0.0531793	FALSE	0.0863762	-0.0724489	-0.115566	FALSE	FALSE
327	ANXA1	P04083	Annexin A1	K	287	1	TSKPAFFAEKLHQAMKGVGTRHKALIRIMVS	LHQAMK(1)GVGTR	6	1	107.344	0.000411464	T	FALSE	-0.675812	-0.645517	-0.317067	FALSE	-0.418793	-0.245374	-0.252295	FALSE	FALSE
328	ANXA1	P04083;Q5T3N1	Annexin A1;Annexin	K	185	1	SDTSGDFRNALLSLAKGDRSEDFGVNEDLAD	NALLSLAK(1)GDR	8	1	85.8127	0.00145088	T	FALSE	-0.882119	-0.645702	-0.46925	FALSE	-0.468072	0.0293672	0.111274	FALSE	FALSE
329	VWF	P04275	von Willebrand factor;von Willebrand antigen 2	K	1720	1	SYFDEMKSFAKAFISKANIGPRLTQVSVLQY	AFISK(1)ANIGPR	5	1	134.304	4.95834e-27	T	FALSE	-0.360972	0.0315037	-0.201875	FALSE	-0.200482	0.0486808	0.120467	FALSE	FALSE
331	VWF	P04275	von Willebrand factor;von Willebrand antigen 2	K	2677	1	KRDETLQDGCDTHFCKVNERGEYFWEKRVTG	RDETLQDGCDTHFCK(1)VNER	15	1	119.371	5.7362e-25	T	FALSE	-0.511115	0.0961596	-0.312868	FALSE	-0.0777108	0.193206	0.115973	FALSE	FALSE
332	VWF	P04275	von Willebrand factor;von Willebrand antigen 2	K	1617	1	NLVYMVTGNPASDEIKRLPGDIQVVPIGVGP	YLSDHSFLVSQGDREQAPNLVYMVTGNPASDEIK(1)R	34	1	46.0595	7.10297e-49	T	FALSE	-0.451169	0.0964526	0.0939658	FALSE	-0.345913	0.0484271	0.300235	FALSE	FALSE
334	VWF	P04275	von Willebrand factor;von Willebrand antigen 2	K	2515	1	EVVTGSPRGDSQSSWKSVGSQWASPENPCLI	GDSQSSWK(1)SVGSQWASPENPCLINECVR	8	1	70.5724	5.10757e-15	T	FALSE	-0.499647	0.135317	-0.0844715	FALSE	-0.233939	0.0148494	0.213487	FALSE	FALSE
335	VWF	P04275	von Willebrand factor;von Willebrand antigen 2	K	2688	1	THFCKVNERGEYFWEKRVTGCPPFDEHKCLA	GEYFWEK(1)R	7	1	141.52	0.00457088	T	FALSE	-0.570807	0.0970389	-0.376021	FALSE	-0.370378	0.102636	0.145701	FALSE	FALSE
336	VWF	P04275	von Willebrand factor;von Willebrand antigen 2	K	2662	1	TACTIQLRGGQIMTLKRDETLQDGCDTHFCK	GGQIMTLK(1)R	8	1	57.5896	0.00636906	T	FALSE	-0.515625	0.0186295	-0.0689373	FALSE	-0.239515	0.0141062	0.227996	FALSE	FALSE
337	VWF	P04275	von Willebrand factor;von Willebrand antigen 2	K	1935	1	DRGLRPSCPNSQSPVKVEETCGCRWTCPCVC	GLRPSCPNSQSPVK(1)VEETCGCR	14	1	109.119	6.16305e-96	T	FALSE	-0.617875	0.261898	-0.282246	FALSE	-0.255236	0.335244	0.34419	FALSE	FALSE
338	VWF	P04275	von Willebrand factor;von Willebrand antigen 2	K	477	1	AGVAMDGQDVQLPLLKGDLRIQHTVTASVRL	HGAGVAMDGQDVQLPLLK(1)GDLR	18	1	103.311	6.61829e-31	T	FALSE	-0.412347	-0.049352	-0.399692	FALSE	-0.114504	0.323299	0.156466	FALSE	FALSE
339	VWF	P04275	von Willebrand factor;von Willebrand antigen 2	K	1348	1	DRKRPSELRRIASQVKYAGSQVASTSEVLKY	IASQVK(1)YAGSQVASTSEVLK	6	1	89.4544	3.06277e-25	T	FALSE	-0.155164	-0.193078	-0.124236	FALSE	-0.0832482	-0.191689	0.100639	FALSE	FALSE
340	VWF	P04275	von Willebrand factor;von Willebrand antigen 2	K	1870	1	EDLPTMVTLGNSFLHKLCSGFVRICMDEDGN	IEDLPTMVTLGNSFLHK(1)LCSGFVR	17	1	68.4577	0.000158597	T	FALSE	-0.180201	-1.05102	0.0735461	FALSE	0.402286	-0.578118	-0.181548	FALSE	FALSE
341	VWF	P04275	von Willebrand factor;von Willebrand antigen 2	K	1850	1	QLRILAGPAGDSNVVKLQRIEDLPTMVTLGN	ILAGPAGDSNVVK(1)LQR	13	1	123.023	5.17483e-32	T	FALSE	-0.458426	0.169225	-0.318614	FALSE	-0.317678	0.0815222	0.153045	FALSE	FALSE
342	VWF	P04275	von Willebrand factor;von Willebrand antigen 2	K	912	1	YCGSNPGTFRILVGNKGCSHPSVKCKKRVTI	ILVGNK(1)GCSHPSVK	6	1	139.932	2.45571e-53	T	FALSE	-0.610059	0.241731	-0.273552	FALSE	-0.452451	0.167701	0.175012	FALSE	FALSE
343	VWF	P04275	von Willebrand factor;von Willebrand antigen 2	K	2621	1	MVQVGVISGFKLECRKTTCNPCPLGYKEENN	K(1)TTCNPCPLGYKEENNTGECCGR	1	1	137.497	1.45094e-49	T	FALSE	-0.434149	0.155084	-0.245147	FALSE	-0.327656	-0.00129784	0.189532	FALSE	FALSE
344	VWF	P04275	von Willebrand factor;von Willebrand antigen 2	K	1036	1	FGNSWKVSSQCADTRKVPLDSSPATCHNNIM	K(1)VPLDSSPATCHNNIMK	1	1	91.2763	5.94769e-05	T	FALSE	-0.46965	-0.298189	-0.0381545	FALSE	-0.138934	-0.394734	0.227945	FALSE	FALSE
345	VWF	P04275	von Willebrand factor;von Willebrand antigen 2	K	564	1	FGNAWKLHGDCQDLQKQHSDPCALNPRMTRF	LHGDCQDLQK(1)QHSDPCALNPR	10	1	65.9238	4.34213e-10	T	FALSE	-0.0636956	-0.0769695	-0.627694	FALSE	-0.130776	0.327692	0.0779697	FALSE	FALSE
346	VWF	P04275	von Willebrand factor;von Willebrand antigen 2	K	1430	1	GIGPHANLKQIRLIEKQAPENKAFVLSSVDE	LIEK(1)QAPENK	4	1	122.749	5.08679e-60	T	FALSE	-0.490436	0.160685	-0.241867	FALSE	-0.249805	-0.131853	0.183179	FALSE	FALSE
347	VWF	P04275	von Willebrand factor;von Willebrand antigen 2	K	511	1	EDLQMDWDGRGRLLVKLSPVYAGKTCGLCGN	LLVK(1)LSPVYAGK	4	1	106.759	8.36923e-06	T	FALSE	-0.630439	-0.0795658	-0.459854	FALSE	-0.539981	0.123041	0.42167	FALSE	FALSE
349	VWF	P04275	von Willebrand factor;von Willebrand antigen 2	K	2735	1	EEPECNDITARLQYVKVGSCKSEVEVDIHYC	LQYVK(1)VGSCK	5	1	79.4269	1.14313e-08	T	FALSE	-0.540044	0.137203	-0.229974	FALSE	-0.333789	-0.133958	0.157254	FALSE	FALSE
350	VWF	P04275	von Willebrand factor;von Willebrand antigen 2	K	2740	1	NDITARLQYVKVGSCKSEVEVDIHYCQGKCA	VGSCK(1)SEVEVDIHYCQGK	5	1	248.692	2.93051e-151	T	FALSE	-0.952015	0.152099	-0.255994	FALSE	-0.779992	0.0309582	0.0162202	FALSE	FALSE
351	VWF	P04275	von Willebrand factor;von Willebrand antigen 2	K	2003	1	LHNGACSPGARQGCMKSIEVKHSALSVELHS	QGCMK(1)SIEVK	5	1	96.073	5.3935e-05	T	FALSE	-0.593855	0.0763868	0.045443	FALSE	-0.282983	-0.197488	0.346133	FALSE	FALSE
352	VWF	P04275	von Willebrand factor;von Willebrand antigen 2	K	1913	1	QCHTVTCQPDGQTLLKSHRVNCDRGLRPSCP	RPGDVWTLPDQCHTVTCQPDGQTLLK(1)SHR	26	1	83.7545	8.77824e-16	T	FALSE	-0.618562	0.246002	-0.390472	FALSE	0.394514	0.33867	0.624199	FALSE	FALSE
353	VWF	P04275	von Willebrand factor;von Willebrand antigen 2	K	948	1	EIELFDGEVNVKRPMKDETHFEVVESGRYII	RPMK(1)DETHFEVVESGR	4	1	111.643	5.68223e-14	T	FALSE	-0.648847	0.563838	-0.270904	FALSE	-0.258891	0.185097	0.20073	FALSE	FALSE
354	VWF	P04275	von Willebrand factor;von Willebrand antigen 2	K	1715	1	SSFPASYFDEMKSFAKAFISKANIGPRLTQV	SFAK(1)AFISK	4	1	114.883	4.42979e-05	T	FALSE	-0.141955	0.00528995	-0.244429	FALSE	-0.189812	-0.271426	0.170946	FALSE	FALSE
355	VWF	P04275	von Willebrand factor;von Willebrand antigen 2	K	773	1	SHRSKRSLSCRPPMVKLVCPADNLRAEGLEC	SLSCRPPMVK(1)LVCPADNLR	10	1	100.394	6.78998e-13	T	FALSE	-0.718545	-0.00848689	-0.444812	FALSE	-0.0797829	0.665592	0.292546	FALSE	FALSE
356	VWF	P04275	von Willebrand factor;von Willebrand antigen 2	K	2080	1	NNEFQLQLSPKTFASKTYGLCGICDENGAND	TFASK(1)TYGLCGICDENGANDFMLR	5	1	103.941	2.78767e-30	T	FALSE	-0.390453	0.0474279	-0.221169	FALSE	-0.131914	0.0675911	0.0251036	FALSE	FALSE
357	VWF	P04275	von Willebrand factor;von Willebrand antigen 2	K	2471	1	MEDAVMGLRVAQCSQKPCEDSCRSGFTYVLH	VAQCSQK(1)PCEDSCR	7	1	59.7496	3.96777e-08	T	FALSE	-0.392289	-0.1137	-0.0915713	FALSE	-0.23562	-0.174918	0.224722	FALSE	FALSE
358	VWF	P04275	von Willebrand factor;von Willebrand antigen 2	K	1332	1	AVVEYHDGSHAYIGLKDRKRPSELRRIASQV	VAVVEYHDGSHAYIGLK(1)DR	17	1	78.8482	3.16405e-18	T	FALSE	-0.124597	-0.0561673	-0.347344	FALSE	-0.00284491	0.0059417	0.0280574	FALSE	FALSE
359	VWF	P04275	von Willebrand factor;von Willebrand antigen 2	K	2537	1	ASPENPCLINECVRVKEEVFIQQRNVSCPQL	VK(1)EEVFIQQR	2	1	128.514	1.14111e-26	T	FALSE	-0.521888	0.128409	-0.367992	FALSE	-0.274145	0.0477261	0.168139	FALSE	FALSE
360	VWF	P04275	von Willebrand factor;von Willebrand antigen 2	K	116	1	TVTQGDQRVSMPYASKGLYLETEAGYYKLSG	VSMPYASK(1)GLYLETEAGYYK	8	1	77.059	3.35992e-06	T	FALSE	-0.235433	0.00565199	-0.295641	FALSE	-0.178633	0.359509	0.288082	FALSE	FALSE
363	GAPDH	P04406;E7EUT5	Glyceraldehyde-3-phosphate dehydrogenase	K	194	1	HAITATQKTVDGPSGKLWRDGRGALQNIIPA	TVDGPSGK(1)LWR	8	1	117.52	0.0108892	T	FALSE	-0.958953	1.00061	-0.201725	FALSE	-0.8859	0.138378	0.715581	FALSE	FALSE
364	GAPDH	P04406;E7EUT5	Glyceraldehyde-3-phosphate dehydrogenase	K	263	1	RLEKPAKYDDIKKVVKQASEGPLKGILGYTE	VVK(1)QASEGPLK	3	1	102.819	0.000187502	T	FALSE	-1.94164	1.06724	-0.635428	FALSE	-2.07856	-1.19327	0.927222	FALSE	FALSE
365	HLA-A	Q5SRN5;P04439;Q5SRN7	HLA class I histocompatibility antigen, A-3 alpha chain	K	170	1	RSWTAADMAAQITKRKWEAAHEAEQLRAYLD	K(1)WEAAHEAEQLR	1	1	64.7982	0.000108205	T	FALSE	0.201634	-0.104471	-0.287994	FALSE	0.0836559	0.222599	-0.232906	FALSE	FALSE
366	HLA-A	Q5SRN5;P04439;Q5SRN7;P13746;P16188;A0A140T941;A0A140T9Z6;B0UXQ0;P30512;P30457;P10316;P01891	HLA class I histocompatibility antigen, A-3 alpha chain;HLA class I histocompatibility antigen, A-11 alpha chain;HLA class I histocompatibility antigen, A-30 alpha chain;HLA class I histocompatibility antigen, A-29 alpha chain;HLA class I histocompatibility antigen, A-66 alpha chain;HLA class I histocompatibility antigen, A-69 alpha chain;HLA class I histocompatibility antigen, A-68 alpha chain	K	92	1	EQEGPEYWDQETRNVKAQSQTDRVDLGTLRG;EQEGPEYWDRNTRNVKAQSQTDRVDLGTLRG	NVK(1)AQSQTDR	3	1	135.795	8.64846e-08	T	FALSE	0.116099	0.183982	-0.107632	FALSE	0.123269	0.355092	0.226172	FALSE	FALSE
367	HLA-A;HLA-H	Q5SRN5;P04439;Q5SRN7;P13746;A0A0G2JIF2;A0A0G2JL56;P30455;P30443;A0A0G2JI36;Q09160;P01893;P05534	HLA class I histocompatibility antigen, A-3 alpha chain;HLA class I histocompatibility antigen, A-11 alpha chain;HLA class I histocompatibility antigen, A-36 alpha chain;HLA class I histocompatibility antigen, A-1 alpha chain;HLA class I histocompatibility antigen, A-80 alpha chain;Putative HLA class I histocompatibility antigen, alpha chain H;HLA class I histocompatibility antigen, A-24 alpha ch…	K	168	1	DLRSWTAADMAAQITKRKWEAAHEAEQLRAY;DLRSWTAADMAAQITKRKWEAAHVAEQQRAY	SWTAADMAAQITK(1)R	13	1	98.9432	3.0077e-07	T	FALSE	-0.242448	-0.00934717	-0.282474	FALSE	0.27453	0.180168	0.190931	FALSE	FALSE
368	RPN2	P04844;Q5JYR7;Q5JYR4	Dolichyl-diphosphooligosaccharide--protein glycosyltransferase subunit 2	K	311	1	LSQPLTQATVKLEHAKSVASRATVLQKTSFT	LEHAK(1)SVASR	5	1	93.5609	0.0012715	T	FALSE	-1.65681	-1.20683	-0.335918	FALSE	-1.19241	-0.857583	-0.385597	FALSE	FALSE
369	HIST1H2AC;HIST3H2A;HIST1H2AB	Q93077;Q7L7L0;P04908	Histone H2A type 1-C;Histone H2A type 3;Histone H2A type 1-B/E	K	96	1	PRHLQLAIRNDEELNKLLGRVTIAQGGVLPN	NDEELNK(1)LLGR	7	1	107.092	6.4705e-21	T	FALSE	-0.610742	-0.0308304	-0.615353	FALSE	-0.460449	0.192266	0.0224783	FALSE	FALSE
371	ATP1B1	P05026	Sodium/potassium-transporting ATPase subunit beta-1	K	277	1	QFTNLTMDTEIRIECKAYGENIGYSEKDRFQ	IECK(1)AYGENIGYSEK	4	1	88.7981	2.94573e-05	T	FALSE	0.0176369	-0.201006	0.160017	FALSE	-0.206595	-0.37128	0.038347	FALSE	FALSE
372	ITGB3	P05106;H3BM21;I3L4X8	Integrin beta-3;Integrin beta	K	67	1	CSDEALPLGSPRCDLKENLLKDNCAPESIEF	CDLK(1)ENLLK	4	1	127.954	5.66845e-30	T	FALSE	-0.473871	-0.0278618	0.0601858	FALSE	-0.122931	-0.679784	0.00303285	FALSE	FALSE
373	ITGB3	P05106;H3BM21;I3L4X8	Integrin beta-3;Integrin beta	K	72	1	LPLGSPRCDLKENLLKDNCAPESIEFPVSEA	ENLLK(1)DNCAPESIEFPVSEAR	5	1	110.977	3.70623e-13	T	FALSE	0.077243	-0.0775165	-0.104294	FALSE	-0.395644	-0.376513	-0.15004	FALSE	FALSE
374	ITGB3	P05106;H3BM21;I3L4X8	Integrin beta-3;Integrin beta	K	163	1	YSMKDDLWSIQNLGTKLATQMRKLTSNLRIG	DDLWSIQNLGTK(1)LATQMR	12	1	168.64	5.05898e-39	T	FALSE	0.0147838	0.126502	-0.113255	FALSE	-0.167928	0.138473	-0.420509	FALSE	FALSE
376	ITGB3	P05106;H3BM21	Integrin beta-3;Integrin beta	K	606	1	DTCMSSNGLLCSGRGKCECGSCVCIQPGSYG	GK(1)CECGSCVCIQPGSYGDTCEK	2	1	79.4407	8.23773e-18	T	FALSE	0.0919367	-0.0224743	-0.175696	FALSE	-0.355332	-0.245131	-0.235114	FALSE	FALSE
377	ITGB3	P05106;H3BM21;I3L4X8	Integrin beta-3;Integrin beta	K	98	1	PVSEARVLEDRPLSDKGSGDSSQVTQVSPQR	VLEDRPLSDK(1)GSGDSSQVTQVSPQR	10	1	159.757	8.73477e-49	T	FALSE	0.216982	0.206013	-0.351424	FALSE	0.201257	0.405795	-0.414244	FALSE	FALSE
378	SERPINE1	P05121	Plasminogen activator inhibitor 1	K	111	1	PALRHLYKELMGPWNKDEISTTDAIFVQRDL	ELMGPWNK(1)DEISTTDAIFVQR	8	1	69.2557	2.50175e-23	T	FALSE	-0.78834	-0.282025	-0.443575	FALSE	-0.987503	-0.735436	-0.995738	FALSE	FALSE
379	SERPINE1	P05121	Plasminogen activator inhibitor 1	K	164	1	FSEVERARFIINDWVKTHTKGMISNLLGKGA	FIINDWVK(1)THTK	8	1	72.6172	1.64549e-56	T	FALSE	-0.739974	-0.896388	-0.359823	TRUE	-0.551501	-1.37122	-1.08746	FALSE	TRUE
380	SERPINE1	P05121	Plasminogen activator inhibitor 1	K	168	1	ERARFIINDWVKTHTKGMISNLLGKGAVDQL	THTK(1)GMISNLLGK	4	1	79.9916	6.75245e-21	T	FALSE	-0.565161	-1.08004	-0.533639	TRUE	-0.646925	-1.44922	-1.3017	FALSE	TRUE
381	SERPINE1	P05121	Plasminogen activator inhibitor 1	K	177	1	WVKTHTKGMISNLLGKGAVDQLTRLVLVNAL	GMISNLLGK(1)GAVDQLTR	9	1	212.587	6.3866e-66	T	FALSE	-0.63913	-0.898479	-0.447603	TRUE	-0.577918	-1.32947	-1.12823	FALSE	TRUE
382	SERPINE1	P05121	Plasminogen activator inhibitor 1	K	103	1	KIDDKGMAPALRHLYKELMGPWNKDEISTTD	HLYK(1)ELMGPWNK	4	1	105.958	5.60802e-31	T	FALSE	-0.667768	-0.961253	-0.314266	FALSE	-0.484711	-1.44964	-1.02191	FALSE	FALSE
383	SERPINE1	P05121	Plasminogen activator inhibitor 1	K	92	1	TQQQIQAAMGFKIDDKGMAPALRHLYKELMG	IDDK(1)GMAPALR	4	1	82.5048	1.1127e-33	T	FALSE	-0.754334	-0.922655	-0.388053	TRUE	-0.56043	-1.39078	-1.14163	FALSE	TRUE
384	SERPINE1	P05121	Plasminogen activator inhibitor 1	K	311	1	LVLPKFSLETEVDLRKPLENLGMTDMFRQFQ	K(1)PLENLGMTDMFR	1	1	99.2379	3.03558e-11	T	FALSE	-0.679458	-0.836974	-0.346335	FALSE	-0.557731	-1.37479	-1.06716	FALSE	FALSE
385	SERPINE1	P05121	Plasminogen activator inhibitor 1	K	300	1	WKGNMTRLPRLLVLPKFSLETEVDLRKPLEN	LLVLPK(1)FSLETEVDLR	6	1	96.7732	1.19528e-31	T	FALSE	-0.395321	-0.803227	-0.395378	TRUE	-0.788714	-1.21276	-1.04691	FALSE	TRUE
387	SERPINE1	P05121	Plasminogen activator inhibitor 1	K	145	1	QGFMPHFFRLFRSTVKQVDFSEVERARFIIN	STVK(1)QVDFSEVER	4	1	145.856	5.33484e-09	T	FALSE	0.154713	-0.228357	0.283566	FALSE	0.297602	0.133227	0.361917	FALSE	FALSE
388	SERPINE1	P05121	Plasminogen activator inhibitor 1	K	51	1	SDFGVRVFQQVAQASKDRNVVFSPYGVASVL	VFQQVAQASK(1)DR	10	1	132.565	7.45238e-28	T	FALSE	-0.637446	-0.827169	-0.43907	FALSE	-0.511526	-1.26813	-1.13409	FALSE	FALSE
389	SLC25A5	P05141	ADP/ATP translocase 2;ADP/ATP translocase 2, N-terminally processed	K	23	1	FAKDFLAGGVAAAISKTAVAPIERVKLLLQV	DFLAGGVAAAISK(1)TAVAPIER	13	1	52.7694	2.92467e-39	T	FALSE	-0.61885	-0.851039	-0.691802	FALSE	-0.875328	-0.136323	-0.514905	FALSE	FALSE
390	SLC25A5	P05141	ADP/ATP translocase 2;ADP/ATP translocase 2, N-terminally processed	K	147	1	YPLDFARTRLAADVGKAGAEREFRGLGDCLV	LAADVGK(1)AGAER	7	1	110.15	2.00332e-07	T	TRUE	-2.06812	-0.989575	-1.43203	TRUE	-2.31653	-1.97306	-1.91456	FALSE	TRUE
391	SLC25A5;SLC25A6	P05141;P12236	ADP/ATP translocase 2;ADP/ATP translocase 2, N-terminally processed;ADP/ATP translocase 3;ADP/ATP translocase 3, N-terminally processed	K	96	1	YFPTQALNFAFKDKYKQIFLGGVDKHTQFWR;YFPTQALNFAFKDKYKQIFLGGVDKRTQFWL	YK(1)QIFLGGVDK	2	1	94.936	5.03145e-07	T	FALSE	-0.338542	-0.251931	0.121944	FALSE	0.122606	1.03422	1.04847	FALSE	FALSE
392	ICAM1	P05362;E7ESS4	Intercellular adhesion molecule 1	K	339	1	EGTEVTVKCEAHPRAKVTLNGVPAQPLGPRA	AK(1)VTLNGVPAQPLGPR	2	1	97.8227	0.000255948	T	TRUE	1.42137	0.954557	1.23033	TRUE	1.60227	0.980711	1.44674	FALSE	TRUE
394	ICAM1	P05362;K7EKL8	Intercellular adhesion molecule 1	K	67	1	CDQPKLLGIETPLPKKELLLPGNNRKVYELS	K(1)ELLLPGNNR	1	1	89.1712	0.0109491	T	TRUE	1.28113	1.24818	1.62863	TRUE	1.50136	1.07097	1.64928	FALSE	TRUE
395	HLA-A	P05534	HLA class I histocompatibility antigen, A-24 alpha chain	K	170	1	RSWTAADMAAQITKRKWEAAHVAEQQRAYLE	K(1)WEAAHVAEQQR	1	1	128.355	2.09145e-05	T	FALSE	-0.840552	-0.348912	-0.478085	FALSE	-0.398608	-0.345056	-0.374622	FALSE	FALSE
396	HLA-A	P05534;P30447	HLA class I histocompatibility antigen, A-24 alpha chain;HLA class I histocompatibility antigen, A-23 alpha chain	K	92	1	EQEGPEYWDEETGKVKAHSQTDRENLRIALR	VK(1)AHSQTDR	2	1	48.091	0.00364353	T	FALSE	-0.368309	-0.0922074	-0.240929	FALSE	0.00590296	-0.128293	0.0942024	FALSE	FALSE
398	ITGB1	P05556	Integrin beta-1	K	678	1	QECSYFNITKVESRDKLPQPVQPDPVSHCKE	DK(1)LPQPVQPDPVSHCK	2	1	85.3392	1.18649e-09	T	FALSE	0.0405418	0.125179	-0.000822571	FALSE	0.307195	0.113426	0.317301	FALSE	FALSE
401	ITGB1	P05556	Integrin beta-1	K	349	1	IFAVTEEFQPVYKELKNLIPKSAVGTLSANS	ELK(1)NLIPK	3	1	118.906	1.02141e-47	T	FALSE	0.00115369	0.143166	0.0387171	FALSE	0.415218	0.166438	0.251779	FALSE	FALSE
402	ITGB1	P05556	Integrin beta-1	K	238	1	LSLTNKGEVFNELVGKQRISGNLDSPEGGFD	NVLSLTNKGEVFNELVGK(1)QR	18	1	102.964	2.91842e-44	T	FALSE	0.110096	0.149761	0.0243197	FALSE	0.323543	0.325467	0.118743	FALSE	FALSE
405	ITGB1	P05556;Q5T3E6;E9PLR6;E7EUI6;E7EQW5;C9JPK5;E7ERX5	Integrin beta-1;Integrin beta	K	107	1	NKNVTNRSKGTAEKLKPEDITQIQPQQLVLR	LK(1)PEDITQIQPQQLVLR	2	1	101.055	7.11338e-50	T	FALSE	0.242084	0.139983	0.031254	FALSE	0.271306	0.277097	0.146899	FALSE	FALSE
406	ITGB1	P05556;H7C4N8	Integrin beta-1	K	540	1	CSNNGECVCGQCVCRKRDNTNEIYSGKFCEC	K(1)RDNTNEIYSGK	1	1	72.0837	0.00256504	T	FALSE	0.225028	-0.169155	0.528771	FALSE	0.490365	0.0329642	0.266351	FALSE	FALSE
408	ITGB1	P05556	Integrin beta-1	K	228	1	CTSPFSYKNVLSLTNKGEVFNELVGKQRISG	NVLSLTNK(1)GEVFNELVGK	8	1	112.873	8.51624e-238	T	FALSE	0.10541	0.0938021	-0.00137121	FALSE	0.326882	0.14551	0.0209258	FALSE	FALSE
410	ITGB1	P05556;H7C4N8	Integrin beta-1	K	575	1	CDRSNGLICGGNGVCKCRVCECNPNYTGSAC	SNGLICGGNGVCK(1)CR	13	1	61.6572	8.72505e-38	T	FALSE	0.286053	0.0284252	0.16221	FALSE	0.349479	0.131503	0.221421	FALSE	FALSE
411	ITGB1	P05556	Integrin beta-1	K	202	1	FVEKTVMPYISTTPAKLRNPCTSEQNCTSPF	TVMPYISTTPAK(1)LR	12	1	94.0899	5.29467e-11	T	FALSE	-0.062957	0.0570014	0.041243	FALSE	0.174151	0.0811253	-0.0483757	FALSE	FALSE
412	KRT18	P05783;F8VZY9;CON__Q148H6	Keratin, type I cytoskeletal 18	K	215	1	ETEIEALKEELLFMKKNHEEEVKGLQAQIAS	K(1)NHEEEVK	1	1	85.8453	0.0110889	T	FALSE	-1.16479	-0.995955	-0.679735	TRUE	-1.29357	-1.42191	-0.75232	FALSE	TRUE
413	KRT18	P05783;F8VZY9	Keratin, type I cytoskeletal 18	K	187	1	LAMRQSVENDIHGLRKVIDDTNITRLQLETE	K(1)VIDDTNITR	1	1	94.4023	9.19428e-15	T	FALSE	-1.03567	-1.00734	-0.916535	TRUE	-1.49078	-0.84326	-1.25701	FALSE	TRUE
414	INSR	P06213	Insulin receptor;Insulin receptor subunit alpha;Insulin receptor subunit beta	K	511	1	ENELLKFSYIRTSFDKILLRWEPYWPPDFRD	TSFDK(1)ILLR	5	1	112.357	8.97572e-05	T	FALSE	0.408603	1.19545	0.607579	FALSE	0.610322	0.789686	1.29442	FALSE	FALSE
415	ATP5B	P06576;H0YH81;F8W079	ATP synthase subunit beta, mitochondrial;ATP synthase subunit beta	K	133	1	GLVRGQKVLDSGAPIKIPVGPETLGRIMNVI	VLDSGAPIK(1)IPVGPETLGR	9	1	102.689	2.13806e-05	T	TRUE	-1.72123	-1.37089	-1.40278	TRUE	-2.02468	-1.73353	-1.66289	FALSE	TRUE
416	S100A6	P06703;R4GN98	Protein S100-A6;Protein S100	K	26	1	LLVAIFHKYSGREGDKHTLSKKELKELIQKE	EGDK(1)HTLSK	4	1	134.612	6.05837e-06	T	FALSE	0.0617071	-0.34301	0.278936	FALSE	0.645886	0.228841	0.409834	FALSE	FALSE
417	S100A6	P06703;R4GN98	Protein S100-A6;Protein S100	K	40	1	DKHTLSKKELKELIQKELTIGSKLQDAEIAR	ELIQK(1)ELTIGSK	5	1	98.3206	2.48451e-16	T	FALSE	0.123931	-0.0380147	0.0731347	FALSE	0.258097	0.39352	0.441752	FALSE	FALSE
418	S100A6	P06703;R4GN98	Protein S100-A6;Protein S100	K	47	1	KELKELIQKELTIGSKLQDAEIARLMEDLDR	ELTIGSK(1)LQDAEIAR	7	1	160.78	1.24744e-18	T	FALSE	-0.0253532	-0.283922	0.0924781	FALSE	0.26123	0.430956	0.312886	FALSE	FALSE
420	NPM1	P06748	Nucleophosmin	K	250	1	PKTPKGPSSVEDIKAKMQASIEKGGSLPKVE	AK(1)MQASIEK	2	1	103.167	0.00564647	T	FALSE	-1.00523	-0.57124	-0.622488	FALSE	-1.17205	-0.247198	-0.624428	FALSE	FALSE
421	ITGAV	P06756;H7BZG1	Integrin alpha-V;Integrin alpha-V heavy chain;Integrin alpha-V light chain	K	911	1	EGDIHTLGCGVAQCLKIVCQVGRLDRGKSAI	DLALSEGDIHTLGCGVAQCLK(1)IVCQVGR	21	1	43.2407	1.03952e-09	T	FALSE	-0.0464144	0.239651	0.0514417	FALSE	-0.0348696	1.34817	0.507357	FALSE	FALSE
422	ITGAV	P06756	Integrin alpha-V;Integrin alpha-V heavy chain;Integrin alpha-V light chain	K	112	1	CQPIEFDATGNRDYAKDDPLEFKSHQWFGAS	DYAK(1)DDPLEFK	4	1	98.9671	9.07818e-11	T	FALSE	0.1125	0.0979033	0.0810669	FALSE	-0.146931	-0.205393	-0.362217	FALSE	FALSE
423	ITGAV	P06756	Integrin alpha-V;Integrin alpha-V heavy chain;Integrin alpha-V light chain	K	165	1	QEREPVGTCFLQDGTKTVEYAPCRSQDIDAD	EPVGTCFLQDGTK(1)TVEYAPCR	13	1	43.1637	0.000303281	T	FALSE	-0.0470999	-0.174023	-0.298797	FALSE	-0.555821	-0.0896337	-0.548239	FALSE	FALSE
424	ITGAV	P06756	Integrin alpha-V;Integrin alpha-V heavy chain;Integrin alpha-V light chain	K	510	1	GTALKVSCFNVRFCLKADGKGVLPRKLNFQV	FCLK(1)ADGK	4	1	94.3641	0.0101858	T	FALSE	-0.0284399	-0.0797024	-0.0362891	FALSE	-0.060954	-0.219958	-0.24817	FALSE	FALSE
425	ITGAV	P06756	Integrin alpha-V;Integrin alpha-V heavy chain;Integrin alpha-V light chain	K	446	1	PPSFGYSMKGATDIDKNGYPDLIVGAFGVDR	GATDIDK(1)NGYPDLIVGAFGVDR	7	1	83.3591	6.79917e-18	T	FALSE	-0.00621696	-0.219463	-0.14765	FALSE	-0.26498	-0.273576	-0.441271	FALSE	FALSE
426	ITGAV	P06756;H7BZG1	Integrin alpha-V;Integrin alpha-V heavy chain;Integrin alpha-V light chain	K	923	1	QCLKIVCQVGRLDRGKSAILYVKSLLWTETF	GK(1)SAILYVK	2	1	128.348	0.00495492	T	FALSE	-0.577789	0.483682	-0.277132	FALSE	-0.613366	-0.064331	0.0460569	FALSE	FALSE
427	ITGAV	P06756	Integrin alpha-V;Integrin alpha-V heavy chain;Integrin alpha-V light chain	K	646	1	VCKPKLEVSVDSDQKKIYIGDDNPLTLIVKA	K(1)IYIGDDNPLTLIVK	1	1	93.9208	6.87826e-26	T	FALSE	0.000865357	0.0252945	-0.213805	FALSE	-0.225228	-0.189034	-0.361993	FALSE	FALSE
428	ITGAV	P06756	Integrin alpha-V;Integrin alpha-V heavy chain;Integrin alpha-V light chain	K	520	1	VRFCLKADGKGVLPRKLNFQVELLLDKLKQK	K(1)LNFQVELLLDK	1	1	87.2892	6.1471e-83	T	FALSE	-0.0713757	0.243694	-0.0689675	FALSE	-0.172409	-0.394295	-0.130536	FALSE	FALSE
431	ITGAV	P06756	Integrin alpha-V;Integrin alpha-V heavy chain;Integrin alpha-V light chain	K	718	1	ENQTRQVVCDLGNPMKAGTQLLAGLRFSVHQ	QVVCDLGNPMK(1)AGTQLLAGLR	11	1	100.006	5.43866e-13	T	FALSE	0.0179219	-0.158725	-0.169096	FALSE	-0.179874	-0.291486	-0.399445	FALSE	FALSE
432	ITGAV	P06756	Integrin alpha-V;Integrin alpha-V heavy chain;Integrin alpha-V light chain	K	499	1	LNQDNKTCSLPGTALKVSCFNVRFCLKADGK	TCSLPGTALK(1)VSCFNVR	10	1	88.427	3.24287e-40	T	FALSE	-0.0676666	0.00836297	-0.107663	FALSE	-0.162347	-0.0325241	-0.322044	FALSE	FALSE
433	ITGAV	P06756	Integrin alpha-V;Integrin alpha-V heavy chain;Integrin alpha-V light chain	K	233	1	VAEIVSKYDPNVYSIKYNNQLATRTAQAIFD	YDPNVYSIK(1)YNNQLATR	9	1	72.9322	6.56932e-05	T	FALSE	0.0311128	-0.0713508	-0.0773454	FALSE	0.0285692	-0.197865	-0.322966	FALSE	FALSE
434	P4HB	P07237;H7BZ94;I3L0S0;I3NI03;I3L3U6;I3L514	Protein disulfide-isomerase	K	71	1	CKALAPEYAKAAGKLKAEGSEIRLAKVDATE	LK(1)AEGSEIR	2	1	115.574	0.00609034	T	TRUE	-1.02327	-1.60027	-1.41897	TRUE	-1.13267	-1.44779	-1.15361	FALSE	TRUE
436	ANXA2;ANXA2P2	P07355;H0YN42;A6NMY6;H0YMD0;H0YMU9;H0YKS4;H0YMM1;H0YKZ7;H0YLV6;H0YMT9;H0YKX9;H0YKL9;H0YMW4;H0YKV8;H0YMD9;H0YKN4	Annexin A2;Annexin;Putative annexin A2-like protein	K	49	1	DAERDALNIETAIKTKGVDEVTIVNILTNRS	TK(1)GVDEVTIVNILTNR	2	1	114.064	9.52741e-07	T	FALSE	-0.524625	-0.373732	0.0113525	FALSE	0.437228	0.53755	0.700497	FALSE	FALSE
437	ANXA2;ANXA2P2	P07355;H0YN42;A6NMY6;H0YMD0;H0YMU9;H0YM50;H0YNP5;H0YN28;H0YL33	Annexin A2;Annexin;Putative annexin A2-like protein	K	204	1	ELIDQDARDLYDAGVKRKGTDVPKWISIMTE	DLYDAGVK(1)R	8	1	87.258	0.00647018	T	FALSE	-0.452313	0.0536434	0.0697022	FALSE	0.227495	0.67275	0.762999	FALSE	FALSE
439	ANXA2;ANXA2P2	P07355;H0YN42;A6NMY6;H0YMD0;H0YMU9;H0YM50;H0YKS4;H0YMM1;H0YKZ7;H0YLV6;H0YMT9;H0YKX9;H0YKL9;H0YMW4	Annexin A2;Annexin;Putative annexin A2-like protein	K	81	1	AQRQDIAFAYQRRTKKELASALKSALSGHLE	K(1)ELASALK	1	1	111.394	0.00379606	T	FALSE	0.0508847	-0.223052	0.168899	FALSE	0.236095	0.626959	0.978833	FALSE	FALSE
440	ANXA2;ANXA2P2	P07355;H0YN42;A6NMY6;H0YMD0;H0YMU9;H0YKS4;H0YMM1;H0YKZ7;H0YLV6;H0YMT9;H0YKX9;H0YKL9;H0YMW4;H0YKV8;H0YMD9;H0YKN4;H0YNB8	Annexin A2;Annexin;Putative annexin A2-like protein	K	28	1	LEGDHSTPPSAYGSVKAYTNFDAERDALNIE	LSLEGDHSTPPSAYGSVK(1)	18	1	78.6898	0.00011113	T	FALSE	0.00877371	-1.28012	0.584866	FALSE	0.726308	0.017972	0.829203	FALSE	FALSE
442	ANXA2;ANXA2P2	P07355;A6NMY6	Annexin A2;Putative annexin A2-like protein	K	302	1	VLIRIMVSRSEVDMLKIRSEFKRKYGKSLYY	SEVDMLK(1)IR	7	1	90.1504	6.41604e-05	T	FALSE	-0.0163807	-0.139731	0.122606	FALSE	0.285225	0.720446	0.836733	FALSE	FALSE
443	ANXA2;ANXA2P2	P07355;H0YN42;A6NMY6;H0YM50;H0YNP5;H0YN28;H0YL33	Annexin A2;Annexin;Putative annexin A2-like protein	K	227	1	KWISIMTERSVPHLQKVFDRYKSYSPYDMLE	SVPHLQK(1)VFDR	7	1	120.062	4.56136e-07	T	FALSE	-0.335062	-0.278698	0.00288251	FALSE	0.138421	0.471709	0.66157	FALSE	FALSE
444	ANXA2;ANXA2P2	P07355;A6NMY6	Annexin A2;Putative annexin A2-like protein	K	313	1	VDMLKIRSEFKRKYGKSLYYYIQQDTKGDYQ	YGK(1)SLYYYIQQDTK	3	1	130.532	3.58229e-17	T	FALSE	0.131458	0.00469639	0.339822	FALSE	0.809497	0.702233	1.02468	FALSE	FALSE
445	THBS1	P07996	Thrombospondin-1	K	173	1	LFVQEDRAQLYIDCEKMENAELDVPIQSVFT	AQLYIDCEK(1)MENAELDVPIQSVFTR	9	1	46.5044	1.32046e-30	T	FALSE	-0.616525	-0.913952	-0.40484	TRUE	-1.10712	-1.54483	-1.23658	FALSE	TRUE
446	THBS1	P07996	Thrombospondin-1	K	124	1	RKDHSGQVFSVVSNGKAGTLDLSLTVQGKQH	DHSGQVFSVVSNGK(1)AGTLDLSLTVQGK	14	1	110.019	3.72147e-83	T	FALSE	-0.767069	-0.660837	-0.485156	TRUE	-1.64946	-1.67996	-1.24732	FALSE	TRUE
447	THBS1	P07996	Thrombospondin-1	K	482	1	PQMNGKPCEGEARETKACKKDACPINGGWGP	ETK(1)ACKK	3	1	125.368	0.00466694	T	FALSE	-0.503057	-1.30976	-0.480619	TRUE	-1.19803	-1.877	-1.40392	FALSE	TRUE
449	THBS1	P07996;A8MZG1	Thrombospondin-1	K	74	1	FRIEDANLIPPVPDDKFQDLVDAVRAEKGFL	IEDANLIPPVPDDK(1)FQDLVDAVR	14	1	99.9571	8.58692e-25	T	FALSE	-0.868305	-0.789187	-0.407115	TRUE	-1.14768	-1.64685	-1.15924	FALSE	TRUE
450	THBS1	P07996	Thrombospondin-1	K	110	1	RQMKKTRGTLLALERKDHSGQVFSVVSNGKA	K(1)DHSGQVFSVVSNGK	1	1	172.263	4.29366e-121	T	FALSE	-0.575379	-0.788268	-0.525995	TRUE	-1.17906	-1.37573	-1.34489	FALSE	TRUE
451	THBS1	P07996	Thrombospondin-1	K	529	1	KRSRLCNNPTPQFGGKDCVGDVTENQICNKQ	LCNNPTPQFGGK(1)DCVGDVTENQICNK	12	1	85.6172	3.24218e-49	T	FALSE	-0.686661	-0.903887	-0.419739	TRUE	-1.14376	-1.56545	-1.28256	FALSE	TRUE
452	THBS1	P07996	Thrombospondin-1	K	472	1	TRIRLCNSPSPQMNGKPCEGEARETKACKKD	LCNSPSPQMNGK(1)PCEGEAR	12	1	132.873	4.62685e-39	T	FALSE	-0.769256	-0.936666	-0.353137	TRUE	-1.13746	-1.54444	-1.26861	FALSE	TRUE
453	THBS1	P07996	Thrombospondin-1	K	1117	1	WKDFTAYRWRLSHRPKTGFIRVVMYEGKKIM	LSHRPK(1)TGFIR	6	1	107.026	0.000805495	T	FALSE	-1.08807	-0.754289	-0.414595	TRUE	-1.09616	-1.14711	-1.26927	FALSE	TRUE
454	THBS1	P07996	Thrombospondin-1	K	262	1	VNGSSPAIRTNYIGHKTKDLQAICGISCDEL	TNYIGHK(1)TK	7	1	80.7441	5.11569e-15	T	FALSE	-0.782323	-0.801821	-0.528761	TRUE	-1.25205	-1.57652	-1.35242	FALSE	TRUE
455	MMP2	P08253	72 kDa type IV collagenase;PEX	K	639	1	QGGGHSYFFKGAYYLKLENQSLKSVKFGSIK	GAYYLK(1)LENQSLK	6	1	84.0554	5.75789e-43	T	FALSE	-1.29216	1.34861	0.610133	FALSE	-0.697968	0.170313	1.94286	FALSE	FALSE
456	COL4A2	P08572;A2A352	Collagen alpha-2(IV) chain;Canstatin	K	37	1	VTVGFLAQSVLAGVKKFDVPCGGRDCSGGCQ	K(1)FDVPCGGR	1	1	112.845	0.0135147	T	FALSE	-0.20151	-0.238909	-0.115582	FALSE	-0.202788	-0.186881	-0.336398	FALSE	FALSE
457	COL4A2	P08572	Collagen alpha-2(IV) chain;Canstatin	K	1584	1	TTAPLPMMPVAEDEIKPYISRCSVCEAPAIA	SYWLSTTAPLPMMPVAEDEIK(1)PYISR	21	1	76.7443	3.27162e-24	T	FALSE	-0.230347	0.0461016	0.0347792	FALSE	-0.0562812	-0.09815	0.0992317	FALSE	FALSE
458	ITGA5	P08648;H0YIV7	Integrin alpha-5;Integrin alpha-5 heavy chain;Integrin alpha-5 light chain	K	965	1	HQPFSLQCEAVYKALKMPYRILPRQLPQKER	ALK(1)MPYR	3	1	57.1024	0.0129265	T	FALSE	0.259182	0.100592	0.209266	FALSE	0.422341	0.266941	0.0147328	FALSE	FALSE
459	ITGA5	P08648	Integrin alpha-5;Integrin alpha-5 heavy chain;Integrin alpha-5 light chain	K	483	1	GNGYPDLIVGSFGVDKAVVYRGRPIVSASAS	DLDGNGYPDLIVGSFGVDK(1)AVVYR	19	1	43.2325	2.27193e-24	T	FALSE	-0.419584	0.223509	0.380619	FALSE	0.1153	0.30406	0.351553	FALSE	FALSE
460	ITGA5	P08648	Integrin alpha-5;Integrin alpha-5 heavy chain;Integrin alpha-5 light chain	K	588	1	TLLIQNGAREDCREMKIYLRNESEFRDKLSP	EMK(1)IYLR	3	1	110.633	0.00482265	T	FALSE	0.27011	0.179449	0.33754	FALSE	0.619836	0.189368	0.252088	FALSE	FALSE
461	ITGA5	P08648	Integrin alpha-5;Integrin alpha-5 heavy chain;Integrin alpha-5 light chain	K	632	1	PVDSHGLRPALHYQSKSRIEDKAQILLDCGE	PALHYQSK(1)SR	8	1	122.329	5.44319e-12	T	FALSE	-0.167701	0.223913	0.268075	FALSE	0.289598	0.0694973	0.08516	FALSE	FALSE
462	VIM	P08670;B0YJC4	Vimentin	K	188	1	VERDNLAEDIMRLREKLQEEMLQREEAENTL	EK(1)LQEEMLQR	2	1	87.1843	2.64822e-07	T	FALSE	-0.516801	-0.537743	-0.139172	FALSE	-0.457593	-0.245861	0.256235	FALSE	FALSE
463	VIM	P08670	Vimentin	K	439	1	RETNLDSLPLVDTHSKRTLLIKTVETRDGQV	ETNLDSLPLVDTHSK(1)R	15	1	106.603	6.28574e-06	T	FALSE	0.209765	0.282035	1.23284	FALSE	0.184344	0.761604	1.28521	FALSE	FALSE
464	VIM	P08670;B0YJC4;A0A1B0GUA0;A0A1B0GTT5	Vimentin	K	120	1	VELQELNDRFANYIDKVRFLEQQNKILLAEL	FANYIDK(1)VR	7	1	83.9983	5.65195e-06	T	FALSE	-0.860007	-0.60985	-0.148769	FALSE	-0.691476	-0.619272	-0.00733905	FALSE	FALSE
465	VIM	P08670;B0YJC4;A0A1B0GUA0;A0A1B0GTT5	Vimentin	K	129	1	FANYIDKVRFLEQQNKILLAELEQLKGQGKS	FLEQQNK(1)ILLAELEQLK	7	1	87.8942	2.44535e-17	T	FALSE	-0.625333	-0.601316	-0.131534	FALSE	-0.497914	-0.288299	0.30479	FALSE	FALSE
467	VIM	P08670;B0YJC4;B0YJC5;Q5JVS8	Vimentin	K	223	1	QDVDNASLARLDLERKVESLQEEIAFLKKLH	K(1)VESLQEEIAFLK	1	1	158.575	2.59662e-34	T	FALSE	-0.67298	-0.740453	-0.175729	FALSE	-0.504857	-0.398788	0.0825301	FALSE	FALSE
468	VIM	P08670;B0YJC4;B0YJC5;Q5JVS8	Vimentin	K	313	1	LSEAANRNNDALRQAKQESTEYRRQVQSLTC	QAK(1)QESTEYR	3	1	96.1713	2.73232e-08	T	FALSE	-0.482976	-0.00690837	0.317651	FALSE	-0.255718	0.169371	0.752777	FALSE	FALSE
469	VIM	P08670;B0YJC4;B0YJC5;Q5JVS8	Vimentin	K	294	1	VAAKNLQEAEEWYKSKFADLSEAANRNNDAL	SK(1)FADLSEAANR	2	1	75.1019	5.6136e-15	T	FALSE	-0.0783656	0.46909	0.601601	FALSE	-0.0492479	0.66502	0.794557	FALSE	FALSE
470	VIM	P08670	Vimentin	K	445	1	SLPLVDTHSKRTLLIKTVETRDGQVINETSQ	TLLIK(1)TVETR	5	1	94.6921	7.31335e-36	T	FALSE	0.215368	0.109623	0.5431	FALSE	0.339935	0.586514	1.02119	FALSE	FALSE
471	VIM;DES	P08670;B0YJC4;A0A1B0GUA0;A0A1B0GTT5;P17661	Vimentin;Desmin	K	104	1	ADAINTEFKNTRTNEKVELQELNDRFANYID	TNEK(1)VELQELNDR	4	1	57.7936	5.4701e-10	T	FALSE	-0.318542	-0.663754	0.0394192	FALSE	-0.50275	-0.308361	0.17223	FALSE	FALSE
472	CLTA	P09496;C9J8P9	Clathrin light chain A	K	242	1	QAKDVSRMRSVLISLKQAPLVH_________	SVLISLK(1)QAPLVH	7	1	69.8636	0.000104671	T	FALSE	-0.518122	-1.17063	-0.521225	FALSE	-0.458981	-0.566377	-0.208143	FALSE	FALSE
473	PTPRF	P10586;H0Y7Z9;H0Y6Z7	Receptor-type tyrosine-protein phosphatase F	K	906	1	RLAAKNRAGLGEEFEKEIRTPEDLPSGFPQN	AGLGEEFEK(1)EIR	9	1	179.935	8.64102e-17	T	FALSE	-0.698085	-0.052555	-1.18076	FALSE	-1.19972	-0.0127832	-1.231	FALSE	FALSE
474	HSPD1	P10809;E7ESH4;E7EXB4;C9JL25	60 kDa heat shock protein, mitochondrial	K	133	1	VLARSIAKEGFEKISKGANPVEIRRGVMLAV	ISK(1)GANPVEIR	3	1	96.7559	0.00783116	T	TRUE	-1.79376	-1.02956	-1.44222	TRUE	-2.00717	-1.61593	-1.63548	FALSE	TRUE
475	HSPD1	P10809	60 kDa heat shock protein, mitochondrial	K	473	1	NEDQKIGIEIIKRTLKIPAMTIAKNAGVEGS	TLK(1)IPAMTIAK	3	1	76.1085	0.00136016	T	TRUE	-1.82286	-1.18891	-1.21183	TRUE	-2.12274	-2.0285	-2.10474	FALSE	TRUE
477	HSPD1	P10809;E7ESH4;E7EXB4;C9JL25;C9JCQ4;C9JL19	60 kDa heat shock protein, mitochondrial	K	75	1	RTVIIEQSWGSPKVTKDGVTVAKSIDLKDKY	VTK(1)DGVTVAK	3	1	101.293	0.000306593	T	FALSE	-3.62961	-1.2047	-0.95646	FALSE	-1.58407	-2.14316	-1.10051	FALSE	FALSE
478	CLU	P10909;H0YC35	Clusterin;Clusterin beta chain;Clusterin alpha chain;Clusterin	K	322	1	EILSVDCSTNNPSQAKLRRELDESLQVAERL	EILSVDCSTNNPSQAK(1)LR	16	1	67.9939	1.53716e-48	T	FALSE	-0.564798	-0.320542	-0.325377	FALSE	-0.538534	-0.304861	0.136204	FALSE	FALSE
480	CLU	P10909;H0YAS8	Clusterin;Clusterin beta chain;Clusterin alpha chain	K	437	1	EVSRKNPKFMETVAEKALQEYRKKHREE___	FMETVAEK(1)ALQEYR	8	1	110.251	5.27483e-07	T	FALSE	0.359858	-0.267236	-0.364905	FALSE	-0.382025	-0.541118	-0.0766959	FALSE	FALSE
482	CLU	P10909;E7ERK6;H0YLK8;E5RG36;E5RGB0;E5RH61;E5RJZ5;E7ETB4	Clusterin;Clusterin beta chain;Clusterin alpha chain	K	68	1	VKQIKTLIEKTNEERKTLLSNLEEAKKKKED	K(1)TLLSNLEEAKK	1	1	119.824	0.000104339	T	FALSE	-0.502894	-0.124593	-0.190174	FALSE	-0.596122	-0.491083	-0.0040339	FALSE	FALSE
485	CLU	P10909;H0YC35;H0YAS8	Clusterin;Clusterin beta chain;Clusterin alpha chain;Clusterin	K	346	1	LQVAERLTRKYNELLKSYQWKMLNTSSLLEQ	YNELLK(1)SYQWK	6	1	96.0697	7.7458e-11	T	FALSE	-0.322776	-0.534759	-0.23579	FALSE	-0.627984	-0.428142	-0.18053	FALSE	FALSE
486	CLU	P10909;E7ERK6;H0YLK8;E5RG36;E5RGB0;E5RH61;E5RJZ5;E7ETB4	Clusterin;Clusterin beta chain;Clusterin alpha chain	K	62	1	QNAVNGVKQIKTLIEKTNEERKTLLSNLEEA	TLIEK(1)TNEER	5	1	92.611	3.73505e-36	T	FALSE	-0.496896	-0.00317044	-0.0206038	FALSE	-0.471269	-0.1333	0.0954812	FALSE	FALSE
487	CLU	P10909;H0YC35;H0YAS8	Clusterin;Clusterin beta chain;Clusterin alpha chain;Clusterin	K	408	1	TSDSDVPSGVTEVVVKLFDSDPITVTVPVEV	VTTVASHTSDSDVPSGVTEVVVK(1)	23	1	67.6552	0.000444931	T	FALSE	0.181039	-0.841249	0.0721744	FALSE	-0.0291611	-0.65205	-0.403159	FALSE	FALSE
488	HSPA5	P11021	78 kDa glucose-regulated protein	K	326	1	SFYEGEDFSETLTRAKFEELNMDLFRSTMKP	AK(1)FEELNMDLFR	2	1	111.831	0.00046085	T	FALSE	-0.622998	-1.08079	-1.2028	TRUE	-1.80234	-0.948152	-0.901572	FALSE	TRUE
489	HSPA5	P11021	78 kDa glucose-regulated protein	K	370	1	DIDEIVLVGGSTRIPKIQQLVKEFFNGKEPS	IPK(1)IQQLVK	3	1	86.1941	0.00541742	T	TRUE	-1.67779	-1.11789	-1.21642	TRUE	-1.79111	-1.31996	-1.05527	FALSE	TRUE
490	HSPA5	P11021	78 kDa glucose-regulated protein	K	523	1	ILRVTAEDKGTGNKNKITITNDQNRLTPEEI	NK(1)ITITNDQNR	2	1	105.359	2.79362e-07	T	TRUE	-1.64012	-0.941632	-1.1785	TRUE	-1.4612	-1.03541	-0.813935	FALSE	TRUE
491	HSPA5	P11021	78 kDa glucose-regulated protein	K	340	1	AKFEELNMDLFRSTMKPVQKVLEDSDLKKSD	STMK(1)PVQK	4	1	89.4768	0.00612153	T	TRUE	-1.59737	-1.04474	-1.01028	TRUE	-1.45767	-1.18789	-0.551098	FALSE	TRUE
495	LAMC1	P11047	Laminin subunit gamma-1	K	1584	1	EAAIMDYNRDIEEIMKDIRNLEDIRKTLPSG	DIEEIMK(1)DIR	7	1	68.6258	4.0126e-10	T	FALSE	-0.126155	-0.352759	-0.118649	FALSE	0.0771062	0.0018045	0.0486211	FALSE	FALSE
497	LAMC1	P11047	Laminin subunit gamma-1	K	1322	1	YEDLREDMRGKELEVKNLLEKGKTEQQTADQ	ELEVK(1)NLLEK	5	1	120.259	6.37098e-74	T	FALSE	0.421695	0.267514	-0.658014	FALSE	-0.09562	0.848141	-0.00446544	FALSE	FALSE
498	LAMC1	P11047	Laminin subunit gamma-1	K	802	1	TKEVVCTNCPTGTTGKRCELCDDGYFGDPLG	EVVCTNCPTGTTGK(1)R	14	1	240.464	6.58274e-105	T	FALSE	-0.112709	0.293695	-0.115175	FALSE	0.158854	0.510437	0.569072	FALSE	FALSE
499	LAMC1	P11047	Laminin subunit gamma-1	K	1329	1	MRGKELEVKNLLEKGKTEQQTADQLLARADA	GK(1)TEQQTADQLLAR	2	1	99.0691	3.41628e-76	T	FALSE	-0.369949	0.326082	-0.280422	FALSE	0.00963382	0.261985	0.233193	FALSE	FALSE
500	LAMC1	P11047	Laminin subunit gamma-1	K	1191	1	MTLLAEEARKLAERHKQEADDIVRVAKTAND	HK(1)QEADDIVR	2	1	49.2801	0.00254326	T	FALSE	0.0565835	0.160363	0.0877344	FALSE	0.284159	0.463271	0.855614	FALSE	FALSE
501	LAMC1	P11047	Laminin subunit gamma-1	K	1567	1	SDLDRKVSDLENEAKKQEAAIMDYNRDIEEI	K(1)QEAAIMDYNR	1	1	77.6441	0.00169522	T	FALSE	-0.242687	0.122743	-0.0128101	FALSE	-0.2932	0.304915	0.372879	FALSE	FALSE
502	LAMC1	P11047	Laminin subunit gamma-1	K	1594	1	IEEIMKDIRNLEDIRKTLPSGCFNTPSIEKP	K(1)TLPSGCFNTPSIEKP	1	1	93.9554	2.91982e-31	T	FALSE	-0.217675	0.402912	0.0641931	FALSE	0.193078	0.619692	0.755137	FALSE	FALSE
503	LAMC1	P11047	Laminin subunit gamma-1	K	1557	1	LNKAKDEMKVSDLDRKVSDLENEAKKQEAAI	K(1)VSDLENEAK	1	1	100.304	0.0112765	T	FALSE	-0.124361	0.156901	-0.612505	FALSE	-0.10785	0.360916	-0.0554733	FALSE	FALSE
506	LAMC1	P11047;R4GNC7	Laminin subunit gamma-1	K	308	1	SECMKNEFDKLVCNCKHNTYGVDCEKCLPFF	LVCNCK(1)HNTYGVDCEK	6	1	77.3319	6.25358e-24	T	FALSE	-0.164771	0.124456	-0.157222	FALSE	0.0233263	0.340751	0.317768	FALSE	FALSE
507	LAMC1	P11047;R4GNC7	Laminin subunit gamma-1	K	302	1	KCNGHASECMKNEFDKLVCNCKHNTYGVDCE	NEFDK(1)LVCNCK	5	1	117.655	6.91258e-44	T	FALSE	0.047678	-0.268674	-0.0069996	FALSE	0.468427	-0.0583858	0.247611	FALSE	FALSE
509	LAMC1	P11047	Laminin subunit gamma-1	K	788	1	CPCPGGSSCAVVPKTKEVVCTNCPTGTTGKR	TK(1)EVVCTNCPTGTTGK	2	1	116.735	6.70524e-17	T	FALSE	-0.152324	-0.102725	-0.0176653	FALSE	0.0375931	0.368924	0.377407	FALSE	FALSE
510	LAMC1	P11047	Laminin subunit gamma-1	K	622	1	PLIAQGNSYPSETTVKYVFRLHEATDYPWRP	VSVPLIAQGNSYPSETTVK(1)YVFR	19	1	60.3475	0.000499311	T	FALSE	-0.0540178	0.350155	0.496922	FALSE	-0.648711	0.331082	0.609773	FALSE	FALSE
512	VCAN	P13611;E9PF17	Versican core protein	K	3382	1	FKNSSSAKDNSINTSKHDHRWSRRWQESRR_	DNSINTSK(1)HDHR	8	1	106.578	6.34536e-06	T	FALSE	0.651591	0.932857	1.73292	TRUE	2.22611	1.76146	2.51507	FALSE	TRUE
514	VCAN	P13611;E9PF17	Versican core protein	K	3326	1	MKPRYEINSLIRYHCKDGFIQRHLPTIRCLG	YHCK(1)DGFIQR	4	1	160.531	1.53704e-08	T	FALSE	0.531469	0.414903	1.82952	FALSE	2.21135	0.635226	2.91866	FALSE	FALSE
515	PDIA4	P13667	Protein disulfide-isomerase A4	K	637	1	RDLEHLSKFIEEHATKLSRTKEEL_______	FIEEHATK(1)LSR	8	1	78.3416	0.00238943	T	FALSE	-1.40339	-0.545277	-1.56755	FALSE	-1.06055	-0.578407	-0.0254541	FALSE	FALSE
516	CD99	P14209;A0A096LP69;A8MQT7;H7C2F2	CD99 antigen	K	46	1	ALPDNENKKPTAIPKKPSAGDDFDLGDAVVD	K(1)PSAGDDFDLGDAVVDGENDDPRPPNPPK	1	1	130.551	2.13264e-39	T	FALSE	-0.47917	0.31441	-0.0670015	FALSE	-0.108068	0.57611	0.393084	FALSE	FALSE
517	NID1	P14543	Nidogen-1	K	1191	1	LDLAISKETDAFQPHKQTRLYGITTALSQCP	ETDAFQPHK(1)QTR	9	1	124.377	3.47991e-14	T	FALSE	0.56306	0.613167	0.230326	FALSE	0.648005	1.1942	0.88526	FALSE	FALSE
518	NID1	P14543	Nidogen-1	K	1145	1	TNRAECLNPSQPSRRKALEGLQYPFAVTSYG	K(1)ALEGLQYPFAVTSYGK	1	1	123.896	4.92773e-40	T	FALSE	0.335712	0.543551	-0.0348696	FALSE	0.299596	0.878932	0.592745	FALSE	FALSE
519	NID1	P14543	Nidogen-1	K	970	1	ERLPLEGNTMRKTEAKAFLHVPAKVIIGLAF	TEAK(1)AFLHVPAK	4	1	115.334	2.47991e-17	T	FALSE	0.0497702	0.545424	0.0182069	FALSE	0.0875986	0.608562	0.758648	FALSE	FALSE
520	NID1	P14543	Nidogen-1	K	534	1	QAEVTFVGHPGNLVIKQRFSGIDEHGHLTID	QAEVTFVGHPGNLVIK(1)QR	16	1	190.858	1.34648e-80	T	FALSE	0.0177794	0.417039	-0.0465485	FALSE	0.301002	0.99094	0.5716	FALSE	FALSE
521	HSP90B1	P14625;Q96GW1	Endoplasmin	K	161	1	HVTDTGVGMTREELVKNLGTIAKSGTSEFLN	EELVK(1)NLGTIAK	5	1	125.049	1.8945e-20	T	TRUE	-1.62941	-1.10588	-1.11976	TRUE	-1.46981	-0.968496	-0.746915	FALSE	TRUE
522	HSP90B1	P14625;Q96GW1	Endoplasmin	K	168	1	GMTREELVKNLGTIAKSGTSEFLNKMTEAQE	NLGTIAK(1)SGTSEFLNK	7	1	117.379	1.72146e-41	T	TRUE	-1.72547	-1.22478	-1.19515	TRUE	-1.65317	-1.25163	-1.0432	FALSE	TRUE
523	HSP90B1	P14625;Q96GW1	Endoplasmin	K	142	1	SGNEELTVKIKCDKEKNLLHVTDTGVGMTRE	EK(1)NLLHVTDTGVGMTR	2	1	80.5449	0.000313354	T	TRUE	-1.40748	-0.937796	-1.13289	FALSE	-1.13369	-0.882369	-0.649937	FALSE	TRUE
524	HSP90B1	P14625	Endoplasmin	K	474	1	VIRKKLVRKTLDMIKKIADDKYNDTFWKEFG	K(1)IADDKYNDTFWK	1	1	74.1463	9.97286e-05	T	TRUE	-1.41273	-1.26352	-1.35469	TRUE	-1.35757	-1.13383	-1.25399	FALSE	TRUE
526	IL2RB	P14784	Interleukin-2 receptor subunit beta	K	332	1	GLAPEISPLEVLERDKVTQLLLQQDKVPEPA	DK(1)VTQLLLQQDK	2	1	65.2623	0.0029253	T	FALSE	-2.93423	1.47574	-0.656831	FALSE	-2.89959	-1.26327	1.89266	FALSE	FALSE
528	ANPEP	P15144	Aminopeptidase N	K	955	1	ALEKTKANIKWVKENKEVVLQWFTENSK___	ENK(1)EVVLQWFTENSK	3	1	119.018	9.91686e-08	T	FALSE	0.519643	-0.419862	0.481299	FALSE	1.20364	0.00430565	0.734659	FALSE	FALSE
529	ANPEP	P15144	Aminopeptidase N	K	114	1	GLYVFKGSSTVRFTCKEATDVIIIHSKKLNY	FTCK(1)EATDVIIIHSK	4	1	103.243	2.92877e-39	T	FALSE	0.329066	0.0573316	0.455439	FALSE	0.92136	0.421824	0.613454	FALSE	FALSE
530	ANPEP	P15144	Aminopeptidase N	K	104	1	LRPYLTPNDRGLYVFKGSSTVRFTCKEATDV	GLYVFK(1)GSSTVR	6	1	88.0206	0.0015192	T	FALSE	0.561399	0.113832	0.300065	FALSE	0.967538	0.564478	0.56625	FALSE	FALSE
531	ANPEP	P15144	Aminopeptidase N	K	152	1	VVLRGVGGSQPPDIDKTELVEPTEYLVVHLK	GVGGSQPPDIDK(1)TELVEPTEYLVVHLK	12	1	104.535	2.90468e-47	T	FALSE	0.205518	-0.0451634	0.267596	FALSE	0.779302	0.360008	0.7016	FALSE	FALSE
532	ANPEP	P15144	Aminopeptidase N	K	923	1	RFSTEYELQQLEQFKKDNEETGFGSGTRALE	K(1)DNEETGFGSGTR	1	1	115.037	5.16176e-20	T	FALSE	0.234133	0.109872	0.470615	FALSE	0.863621	0.569051	0.805182	FALSE	FALSE
533	ANPEP	P15144;H0YKT6	Aminopeptidase N	K	81	1	DQSKAWNRYRLPNTLKPDSYRVTLRPYLTPN	LPNTLK(1)PDSYR	6	1	69.8636	0.010452	T	FALSE	0.292193	0.350982	-0.228233	FALSE	0.456175	1.13008	0.17555	FALSE	FALSE
535	NME1;NME1-NME2;NME2	P15531;Q32Q12;P22392;J3KPD9;E7ERL0;E5RHP0;F6XY72;C9K028	Nucleoside diphosphate kinase A;Nucleoside diphosphate kinase;Nucleoside diphosphate kinase B	K	37	1	____MANCERTFIAIKPDGVQRGLVGEIIKR;DTGTMANCERTFIAIKPDGVQRGLVGEIIKR	TFIAIK(1)PDGVQR	6	1	69.3521	0.00154522	T	FALSE	-1.0011	-0.681944	-0.976447	FALSE	-0.6446	-0.68419	-0.371392	FALSE	FALSE
537	ITGB4	P16144	Integrin beta-4	K	656	1	GEKKGRTCEECNFKVKMVDELKRAEEVVVRC	VK(1)MVDELKR	2	1	77.5401	0.00165021	T	TRUE	1.27935	1.74275	0.809661	TRUE	2.43483	2.59466	1.86533	FALSE	TRUE
538	ITGB4	P16144	Integrin beta-4	K	388	1	RALDSPRGLRTEVTSKMFQKTRTGSFHIRRG	TEVTSK(1)MFQK	6	1	83.3321	2.38436e-36	T	TRUE	1.43296	1.46977	0.979879	TRUE	2.46066	2.38323	2.11841	FALSE	TRUE
540	PECAM1	P16284;A0A075B738;A0A075B727;A0A075B728;A0A075B737	Platelet endothelial cell adhesion molecule	K	118	1	DSGTYKCTVIVNNKEKTTAEYQLLVEGVPSP	EK(1)TTAEYQLLVEGVPSPR	2	1	98.0767	1.53957e-60	T	FALSE	0.276318	0.492809	0.417164	FALSE	0.656817	0.557051	0.678049	FALSE	FALSE
541	PECAM1	P16284;A0A075B738	Platelet endothelial cell adhesion molecule	K	276	1	THLAQEFPEIIIQKDKAIVAHNRHGNKAVYS	DK(1)AIVAHNR	2	1	101.664	0.00149711	T	FALSE	0.200881	0.586839	0.463727	FALSE	0.674189	0.653174	0.711417	FALSE	FALSE
542	PECAM1	P16284;A0A075B738	Platelet endothelial cell adhesion molecule	K	486	1	DVEYQCVADNCHSHAKMLSEVLRVKVIAPVD	DNPTEDVEYQCVADNCHSHAK(1)MLSEVLR	21	1	73.212	3.69829e-16	T	FALSE	0.268195	0.594465	0.317536	FALSE	0.613249	0.829254	0.727141	FALSE	FALSE
543	PECAM1	P16284;A0A075B738	Platelet endothelial cell adhesion molecule	K	378	1	DTIVSQTQDFTKIASKSDSGTYICTAGIDKV	IASK(1)SDSGTYICTAGIDK	4	1	188.997	1.72426e-90	T	FALSE	0.370945	0.599112	0.196733	FALSE	0.650948	0.90212	0.63767	FALSE	FALSE
545	PECAM1	P16284;A0A075B738	Platelet endothelial cell adhesion molecule	K	223	1	ARIISGIHMQTSESTKSELVTVTESFSTPKF	IISGIHMQTSESTK(1)SELVTVTESFSTPK	14	1	81.3134	1.32469e-57	T	FALSE	0.265317	0.781653	0.0988238	FALSE	0.327457	0.934924	0.602219	FALSE	FALSE
546	PECAM1	P16284;A0A075B738;A0A075B727;A0A075B728	Platelet endothelial cell adhesion molecule	K	140	1	LLVEGVPSPRVTLDKKEAIQGGIVRVNCSVP	K(1)EAIQGGIVR	1	1	123.007	1.18381e-38	T	FALSE	0.315102	0.568987	0.324465	FALSE	0.729879	0.903576	0.676665	FALSE	FALSE
547	PECAM1	P16284;A0A075B738	Platelet endothelial cell adhesion molecule	K	396	1	SGTYICTAGIDKVVKKSNTVQIVVCEMLSQP	K(1)SNTVQIVVCEMLSQPR	1	1	128.743	6.24493e-49	T	FALSE	0.44297	0.603424	0.293724	FALSE	0.738725	0.697757	0.638142	FALSE	FALSE
548	PECAM1	P16284;A0A075B738;A0A075B727;A0A075B728	Platelet endothelial cell adhesion molecule	K	173	1	KAPIHFTIEKLELNEKMVKLKREKNSRDQNF	LELNEK(1)MVK	6	1	80.4948	2.58284e-21	T	FALSE	0.346078	0.64327	0.207768	FALSE	0.665302	0.76442	0.702046	FALSE	FALSE
549	PECAM1	P16284;A0A075B738	Platelet endothelial cell adhesion molecule	K	465	1	VLENSTKNSNDPAVFKDNPTEDVEYQCVADN	NSNDPAVFK(1)DNPTEDVEYQCVADNCHSHAK	9	1	124.598	1.34505e-81	T	FALSE	0.0163537	0.710827	0.220578	FALSE	0.46069	0.891402	0.592723	FALSE	FALSE
550	PECAM1	P16284;A0A075B738	Platelet endothelial cell adhesion molecule	K	535	1	VLQCAVNEGSGPITYKFYREKEGKPFYQMTS	VVESGEDIVLQCAVNEGSGPITYK(1)FYR	24	1	198.45	1.37368e-142	T	FALSE	0.354452	0.529843	0.203389	FALSE	0.540622	0.806846	0.580591	FALSE	FALSE
551	PECAM1	P16284;A0A075B738	Platelet endothelial cell adhesion molecule	K	495	1	NCHSHAKMLSEVLRVKVIAPVDEVQISILSS	VK(1)VIAPVDEVQISILSSK	2	1	112.739	2.03306e-23	T	FALSE	0.316609	0.571729	0.17479	FALSE	0.639232	0.807402	0.657787	FALSE	FALSE
552	HIST1H1B	P16401	Histone H1.5	K	67	1	AASKERNGLSLAALKKALAAGGYDVEKNNSR	K(1)ALAAGGYDVEK	1	1	103.765	8.47626e-05	T	FALSE	-0.0592995	0.673371	0.0820213	FALSE	-0.13714	0.877579	0.810131	FALSE	FALSE
554	ITGA2	P17301	Integrin alpha-2	K	1038	1	INPLKIGQTSSSVSFKSENFRHTKELNCRTA	IGQTSSSVSFK(1)SENFR	11	1	76.1579	9.94018e-05	T	FALSE	-0.455614	-0.0896337	-0.964996	FALSE	-0.61772	0.0414914	-0.973648	FALSE	FALSE
555	ITGA2	P17301	Integrin alpha-2	K	1000	1	SMATVIIHIPQYTKEKNPLMYLTGVQTDKAG	EK(1)NPLMYLTGVQTDK	2	1	115.17	6.89002e-10	T	FALSE	-0.261656	-0.196103	-0.602591	FALSE	-0.681747	-0.152638	-0.663937	FALSE	FALSE
556	ITGA2	P17301	Integrin alpha-2	K	1046	1	TSSSVSFKSENFRHTKELNCRTASCSNVTCW	HTK(1)ELNCR	3	1	112.411	0.00436043	T	FALSE	-0.211882	-0.103934	-0.553617	FALSE	-0.546077	-0.262553	-0.532367	FALSE	FALSE
558	ENG	P17813;F5GX88	Endoglin	K	513	1	GPEGGTVELIQGRAAKGNCVSLLSPSPEGDP	AAK(1)GNCVSLLSPSPEGDPR	3	1	89.4682	6.5723e-48	T	FALSE	-0.727977	-0.607863	-0.381141	TRUE	-0.974376	-1.31226	-1.15114	FALSE	TRUE
560	ENG	P17813;F5GX88	Endoglin	K	374	1	IQTKCADDAMTLVLKKELVAHLKCTITGLTF	K(1)ELVAHLK	1	1	105.063	0.00359131	T	FALSE	-0.788315	-0.714048	-0.552093	TRUE	-1.09653	-1.46535	-1.23039	FALSE	TRUE
561	ENG	P17813;F5GX88	Endoglin	K	402	1	LTFWDPSCEAEDRGDKFVLRSAYSSCGMQVS	GDK(1)FVLR	3	1	157.579	1.26105e-96	T	FALSE	-0.727475	-0.518636	-0.464226	TRUE	-1.04353	-1.08875	-1.28102	FALSE	TRUE
562	ENG	P17813;F5GX88	Endoglin	K	291	1	EYSFKIFPEKNIRGFKLPDTPQGLLGEARML	GFK(1)LPDTPQGLLGEAR	3	1	79.3927	1.17856e-48	T	FALSE	-0.730751	-0.532965	-0.496	TRUE	-0.991943	-1.2658	-1.13973	FALSE	TRUE
563	ENG	P17813;F5GX88	Endoglin	K	285	1	QIWTTGEYSFKIFPEKNIRGFKLPDTPQGLL	IFPEK(1)NIR	5	1	77.2825	0.00577194	T	FALSE	-0.732596	-0.561106	-0.523753	TRUE	-1.09613	-1.30772	-1.15666	FALSE	TRUE
564	ENG	P17813;F5GX88	Endoglin	K	556	1	IPKTGTLSCTVALRPKTGSQDQEVHRTVFMR	TGTLSCTVALRPK(1)TGSQDQEVHR	13	1	127.316	2.6571e-35	T	FALSE	-0.848895	-0.459746	-0.484308	TRUE	-1.11535	-1.00504	-1.02772	FALSE	TRUE
565	FLT1	P17948	Vascular endothelial growth factor receptor 1	K	337	1	VNTSVHIYDKAFITVKHRKQQVLETVAGKRS	AFITVK(1)HR	6	1	87.7543	0.011258	T	FALSE	-0.0588486	0.294279	0.0840643	FALSE	-0.218682	-0.0668125	-0.0294175	FALSE	FALSE
566	FLT1	P17948	Vascular endothelial growth factor receptor 1	K	60	1	AGQTLHLQCRGEAAHKWSLPEMVSKESERLS	GEAAHK(1)WSLPEMVSK	6	1	102.984	9.57646e-39	T	FALSE	-0.121596	0.39779	0.212756	FALSE	-0.380089	-0.0861044	0.153334	FALSE	FALSE
567	FLT1	P17948	Vascular endothelial growth factor receptor 1	K	190	1	DTLIPDGKRIIWDSRKGFIISNATYKEIGLL	K(1)GFIISNATYK	1	1	75.89	0.00882069	T	FALSE	-0.0329642	0.340185	0.257131	FALSE	-0.607463	-0.140124	0.0273809	FALSE	FALSE
568	FLT1	P17948	Vascular endothelial growth factor receptor 1	K	340	1	SVHIYDKAFITVKHRKQQVLETVAGKRSYRL	K(1)QQVLETVAGK	1	1	83.5305	3.28575e-20	T	FALSE	0.287709	-0.0485152	0.142479	FALSE	-0.070618	-0.141825	-0.458907	FALSE	FALSE
569	FLT1	P17948	Vascular endothelial growth factor receptor 1	K	30	1	LSCLLLTGSSSGSKLKDPELSLKGTQHIMQA	LK(1)DPELSLK	2	1	91.4732	0.000211925	T	FALSE	-0.256545	0.285038	0.271187	FALSE	-0.472009	-0.38659	0.0876107	FALSE	FALSE
570	FLT1	P17948	Vascular endothelial growth factor receptor 1	K	78	1	LPEMVSKESERLSITKSACGRNGKQFCSTLT	LSITK(1)SACGR	5	1	104.824	6.25276e-10	T	FALSE	-0.349566	0.425114	0.412944	FALSE	-0.497323	-0.0833836	0.3538	FALSE	FALSE
571	FLT1	P17948	Vascular endothelial growth factor receptor 1	K	517	1	IESITQRMAIIEGKNKMASTLVVADSRISGI	NK(1)MASTLVVADSR	2	1	93.2373	0.000320587	T	FALSE	0.345737	0.974461	0.207518	FALSE	0.263996	1.0858	0.752802	FALSE	FALSE
573	FLT1	P17948	Vascular endothelial growth factor receptor 1	K	360	1	ETVAGKRSYRLSMKVKAFPSPEVVWLKDGLP	VK(1)AFPSPEVVWLK	2	1	81.1118	0.0017361	T	FALSE	-0.020516	0.244565	0.220082	FALSE	-0.683785	-0.24987	-0.281787	FALSE	FALSE
574	RPL35A	P18077	60S ribosomal protein L35a	K	95	1	NSGMVRAKFRSNLPAKAIGHRIRVMLYPSRI	SNLPAK(1)AIGHR	6	1	103.083	0.000563734	T	TRUE	-2.15669	-1.62845	-1.5012	TRUE	-2.99459	-2.80199	-2.63455	FALSE	TRUE
575	ITGB5	P18084;V9GZ57;H7C5U2	Integrin beta-5;Integrin beta	K	519	1	ENQSVYQNLCREAEGKPLCSGRGDCSCNQCS	EAEGK(1)PLCSGR	5	1	66.3926	0.00343917	T	FALSE	-0.434149	-0.135535	0.0200577	FALSE	-0.586969	-0.616828	0.00426224	FALSE	FALSE
576	ITGB5	P18084;V9GZ57;H7C580;V9GYZ1	Integrin beta-5;Integrin beta	K	163	1	LSMKDDLDNIRSLGTKLAEEMRKLTSNFRLG	SLGTK(1)LAEEMR	5	1	50.786	0.00114803	T	FALSE	-0.212735	-0.317767	-0.102853	FALSE	-0.463291	-0.446574	-0.543199	FALSE	FALSE
577	COL5A1	P20908	Collagen alpha-1(V) chain	K	1697	1	FPDKKSEGARITSWPKENPGSWFSEFKRGKL	ITSWPK(1)ENPGSWFSEFK	6	1	73.7823	9.96279e-07	T	FALSE	-1.09074	-0.686881	0.74123	FALSE	-0.731661	-1.34403	0.0666238	FALSE	FALSE
578	FLNA	P21333;Q5HY54;Q60FE5;A0A087WWY3	Filamin-A	K	1294	1	SVDARALTQTGGPHVKARVANPSGNLTETYV	ALTQTGGPHVK(1)AR	11	1	93.3452	3.77308e-05	T	FALSE	-1.3827	0.92481	-0.735043	FALSE	-1.11704	-0.00230647	1.23246	FALSE	FALSE
579	S1PR1	P21453	Sphingosine 1-phosphate receptor 1	K	41	1	VRHYNYTGKLNISADKENSIKLTSVVFILIC	LNISADK(1)ENSIK	7	1	73.4295	1.89388e-34	T	FALSE	0.255561	0.795083	0.235237	FALSE	0.556503	1.02571	0.907684	FALSE	FALSE
580	NT5E	P21589;Q96B60	5'-nucleotidase	K	147	1	LKEAKFPILSANIKAKGPLASQISGLYLPYK	AK(1)GPLASQISGLYLPYK	2	1	131.879	4.65337e-17	T	FALSE	0.211635	0.201311	0.0728604	FALSE	0.529571	0.510704	0.278811	FALSE	FALSE
581	NT5E	P21589;Q96B60	5'-nucleotidase	K	136	1	DNGVEGLIEPLLKEAKFPILSANIKAKGPLA	EAK(1)FPILSANIK	3	1	92.2813	5.82463e-15	T	FALSE	0.367595	0.176626	0.1125	FALSE	0.691087	0.376189	0.286568	FALSE	FALSE
584	NT5E	P21589;Q96B60	5'-nucleotidase	K	208	1	FEDEITALQPEVDKLKTLNVNKIIALGHSGF	LK(1)TLNVNK	2	1	94.8261	5.23753e-26	T	FALSE	0.0919367	0.231295	-0.0411351	FALSE	0.479748	0.427363	0.347876	FALSE	FALSE
585	NT5E	P21589;H0Y7R7	5'-nucleotidase	K	262	1	FLYTGNPPSKEVPAGKYPFIVTSDDGRKVPV	EVPAGK(1)YPFIVTSDDGR	6	1	113.276	3.62374e-17	T	FALSE	0.141302	0.178176	0.103531	FALSE	0.4609	0.455435	0.335372	FALSE	FALSE
586	NT5E	P21589;H0Y7R7	5'-nucleotidase	K	274	1	PAGKYPFIVTSDDGRKVPVVQAYAFGKYLGY	K(1)VPVVQAYAFGK	1	1	89.3007	2.08601e-20	T	FALSE	0.204015	0.206412	0.0930192	FALSE	0.599127	0.39741	0.314679	FALSE	FALSE
589	NT5E	P21589;H0Y7R7;H0Y3X5	5'-nucleotidase	K	330	1	PEDPSIKADINKWRIKLDNYSTQELGKTIVY	IK(1)LDNYSTQELGK	2	1	114.94	3.91782e-93	T	FALSE	0.158078	0.204499	0.0681893	FALSE	0.376068	0.49001	0.182213	FALSE	FALSE
590	NT5E	P21589;H0Y3X5	5'-nucleotidase	K	433	1	GGTFDLVQLKGSTLKKAFEHSVHRYGQSTGE	K(1)AFEHSVHR	1	1	113.445	0.0032068	T	FALSE	0.111165	0.355221	0.201508	FALSE	0.432853	0.28358	0.202041	FALSE	FALSE
591	NT5E	P21589;H0Y7R7	5'-nucleotidase	K	478	1	RKPGDRVVKLDVLCTKCRVPSYDPLKMDEVY	LDVLCTK(1)CR	7	1	121.092	2.70568e-07	T	FALSE	0.174534	0.12781	0.0319597	FALSE	0.508327	0.511259	0.325648	FALSE	FALSE
592	NT5E	P21589;Q96B60	5'-nucleotidase	K	67	1	VNASRCMGGVARLFTKVQQIRRAEPNVLLLD	LFTK(1)VQQIR	4	1	230.237	6.71262e-98	T	FALSE	0.10675	0.117333	0.0480967	FALSE	0.433173	0.554718	0.224081	FALSE	FALSE
593	NT5E	P21589;H0Y7R7	5'-nucleotidase	K	512	1	LPNFLANGGDGFQMIKDELLRHDSGDQDINV	VILPNFLANGGDGFQMIK(1)DELLR	18	1	47.6029	1.01987e-14	T	FALSE	0.1125	0.350578	0.171207	FALSE	0.517729	0.560919	0.186065	FALSE	FALSE
594	NT5E	P21589	5'-nucleotidase	K	536	1	GDQDINVVSTYISKMKVIYPAVEGRIKFSTG	MK(1)VIYPAVEGR	2	1	80.0144	0.000852238	T	FALSE	0.185613	0.0435567	0.166972	FALSE	0.585251	0.283808	0.324871	FALSE	FALSE
595	NT5E	P21589;H0Y7R7	5'-nucleotidase	K	488	1	DVLCTKCRVPSYDPLKMDEVYKVILPNFLAN	VPSYDPLK(1)MDEVYK	8	1	98.5727	5.34483e-45	T	FALSE	0.0791562	0.153013	0.253989	FALSE	0.494672	0.346316	0.438483	FALSE	FALSE
596	NT5E	P21589;H0Y7R7	5'-nucleotidase	K	471	1	HVVYDLSRKPGDRVVKLDVLCTKCRVPSYDP	VVK(1)LDVLCTK	3	1	120.344	2.97958e-19	T	FALSE	0.0576929	0.244634	0.15043	FALSE	0.552869	0.358787	0.428372	FALSE	FALSE
597	NT5E	P21589;H0Y7R7	5'-nucleotidase	K	291	1	PVVQAYAFGKYLGYLKIEFDERGNVISSHGN	YLGYLK(1)IEFDER	6	1	122.547	2.0402e-11	T	FALSE	-0.25068	-0.603787	0.257735	FALSE	-0.210613	0.248845	0.162444	FALSE	FALSE
598	BGN	P21810	Biglycan	K	240	1	KDLPETLNELHLDHNKIQAIELEDLLRYSKL	DLPETLNELHLDHNK(1)IQAIELEDLLR	15	1	73.5743	1.36701e-06	T	FALSE	-0.695232	0.300217	-0.654626	FALSE	-1.45111	-0.358284	0.146962	FALSE	FALSE
599	BGN	P21810	Biglycan	K	288	1	LSFLPTLRELHLDNNKLARVPSGLPDLKLLQ	ELHLDNNK(1)LAR	8	1	102.531	2.68161e-17	T	FALSE	-0.674637	0.0817206	-0.462734	FALSE	-1.51042	-0.586693	-0.65104	FALSE	FALSE
600	BGN	P21810;C9JKG1	Biglycan	K	132	1	YALVLVNNKISKIHEKAFSPLRKLQKLYISK	IHEK(1)AFSPLR	4	1	123.007	4.90477e-06	T	FALSE	-0.810485	0.0918327	-0.289669	FALSE	-1.47421	-0.881351	-0.490775	FALSE	FALSE
601	BGN	P21810	Biglycan	K	219	1	AFDGLKLNYLRISEAKLTGIPKDLPETLNEL	ISEAK(1)LTGIPK	5	1	82.2896	1.16186e-33	T	FALSE	-0.774725	0.0805608	-0.249685	FALSE	-1.63913	-1.04628	-0.280719	FALSE	FALSE
602	BGN	P21810;C9JKG1	Biglycan	K	142	1	SKIHEKAFSPLRKLQKLYISKNHLVEIPPNL	LQK(1)LYISK	3	1	134.336	2.75486e-10	T	FALSE	-1.01873	0.0160159	-0.533138	TRUE	-2.06679	-1.36972	-1.18174	FALSE	TRUE
604	TGM2	P21980	Protein-glutamine gamma-glutamyltransferase 2	K	380	1	SEGTYCCGPVPVRAIKEGDLSTKYDAPFVFA	AIK(1)EGDLSTK	3	1	140.722	3.01535e-14	T	FALSE	-0.715036	-0.860526	0.434134	FALSE	-0.993436	-1.21946	-0.293841	FALSE	FALSE
605	TGM2	P21980	Protein-glutamine gamma-glutamyltransferase 2	K	464	1	SSEEREAFTRANHLNKLAEKEETGMAMRIRV	ANHLNK(1)LAEK	6	1	99.0531	4.71802e-10	T	FALSE	0.194213	-0.490057	-0.0230645	FALSE	-0.0670015	-0.437867	-0.535655	FALSE	FALSE
606	TGM2	P21980	Protein-glutamine gamma-glutamyltransferase 2	K	468	1	REAFTRANHLNKLAEKEETGMAMRIRVGQSM	LAEK(1)EETGMAMR	4	1	99.8441	1.52754e-08	T	FALSE	0.0280033	-0.3744	-0.0457441	FALSE	-0.335153	-0.685895	-0.472072	FALSE	FALSE
607	TGM2	P21980	Protein-glutamine gamma-glutamyltransferase 2	K	590	1	YLLAERDLYLENPEIKIRILGEPKQKRKLVA	DLYLENPEIK(1)IR	10	1	164.478	1.46925e-20	T	FALSE	0.320889	-0.132248	-0.00969858	FALSE	-0.101954	-0.403377	-0.343465	FALSE	FALSE
609	TGM2	P21980	Protein-glutamine gamma-glutamyltransferase 2	K	550	1	EPFSEKSVPLCILYEKYRDCLTESNLIKVRA	SVPLCILYEK(1)YR	10	1	84.6051	0.00164898	T	FALSE	0.0278618	-0.635801	-0.0719974	FALSE	-0.440361	-0.850159	-0.762391	FALSE	FALSE
610	TGM2	P21980	Protein-glutamine gamma-glutamyltransferase 2	K	649	1	KTVEIPDPVEAGEEVKVRMDLLPLHMGLHKL	TVEIPDPVEAGEEVK(1)VR	15	1	50.1781	7.15054e-13	T	FALSE	0.41446	-0.0156403	-0.152532	FALSE	-0.0994481	-0.354001	-0.412511	FALSE	FALSE
611	HNRNPA2B1	P22626;A0A087WUI2	Heterogeneous nuclear ribonucleoproteins A2/B1	K	104	1	RVVEPKRAVAREESGKPGAHVTVKKLFVGGI	EESGK(1)PGAHVTVK	5	1	68.0178	0.0012354	T	FALSE	-0.098382	0.318218	0.0508847	FALSE	-0.622532	-0.033793	0.366206	FALSE	FALSE
612	ITGA6	P23229	Integrin alpha-6;Integrin alpha-6 heavy chain;Integrin alpha-6 light chain;Processed integrin alpha-6	K	615	1	VCMEETLWLQDNIRDKLRPIPITASVEIQEP	DK(1)LRPIPITASVEIQEPSSR	2	1	117.232	2.37932e-18	T	TRUE	1.01999	1.3297	0.868371	TRUE	2.58212	2.82072	2.30201	FALSE	TRUE
613	ITGA6	P23229	Integrin alpha-6;Integrin alpha-6 heavy chain;Integrin alpha-6 light chain;Processed integrin alpha-6	K	690	1	LKLEYKFCTREGNQDKFSYLPIQKGVPELVL	EGNQDK(1)FSYLPIQK	6	1	91.686	1.03258e-10	T	FALSE	1.20821	1.00523	0.0731347	TRUE	2.06343	2.4053	1.54996	FALSE	TRUE
615	ITGA6	P23229;H7BZ97	Integrin alpha-6;Integrin alpha-6 heavy chain;Integrin alpha-6 light chain;Processed integrin alpha-6	K	953	1	RKKREITEKQIDDNRKFSLFAERKYQTLNCS	K(1)FSLFAER	1	1	62.4631	0.0118817	T	FALSE	1.42175	1.36509	0.597126	TRUE	1.18034	2.26791	1.60169	FALSE	TRUE
617	ITGA6	P23229;C9JXX7	Integrin alpha-6;Integrin alpha-6 heavy chain;Integrin alpha-6 light chain;Processed integrin alpha-6	K	310	1	SYLGFSLDSGKGIVSKDEITFVSGAPRANHS	GIVSK(1)DEITFVSGAPR	5	1	105.886	7.58943e-05	T	FALSE	0.902807	1.86192	0.769264	TRUE	1.82293	2.49102	2.00324	FALSE	TRUE
618	ITGA6	P23229;H7BZ97	Integrin alpha-6;Integrin alpha-6 heavy chain;Integrin alpha-6 light chain;Processed integrin alpha-6	K	986	1	VNCVNIRCPLRGLDSKASLILRSRLWNSTFL	GLDSK(1)ASLILR	5	1	100.819	8.79816e-83	T	FALSE	1.04656	1.08076	0.712728	TRUE	2.26009	2.29421	1.89588	FALSE	TRUE
619	ITGA6	P23229	Integrin alpha-6;Integrin alpha-6 heavy chain;Integrin alpha-6 light chain;Processed integrin alpha-6	K	917	1	KWLLYLVKVESKGLEKVTCEPQKEINSLNLT	GLEK(1)VTCEPQK	4	1	119.883	6.4705e-21	T	TRUE	1.35879	0.831204	1.13744	TRUE	2.42686	1.76024	1.99954	FALSE	TRUE
620	ITGA6	P23229	Integrin alpha-6;Integrin alpha-6 heavy chain;Integrin alpha-6 light chain;Processed integrin alpha-6	K	729	1	EITVTNSPSNPRNPTKDGDDAHEAKLIATFP	NPTK(1)DGDDAHEAK	4	1	102.184	6.18502e-09	T	TRUE	0.928427	1.35975	0.775093	TRUE	2.04166	2.13119	1.91893	FALSE	TRUE
621	ITGA6	P23229;C9JXX7	Integrin alpha-6;Integrin alpha-6 heavy chain;Integrin alpha-6 light chain;Processed integrin alpha-6	K	144	1	VTCAHRYEKRQHVNTKQESRDIFGRCYVLSQ	QHVNTK(1)QESR	6	1	128.514	0.00114738	T	FALSE	0.498761	0.913379	0.429321	TRUE	1.41511	1.45629	1.31022	FALSE	TRUE
623	ITGA6	P23229	Integrin alpha-6;Integrin alpha-6 heavy chain;Integrin alpha-6 light chain;Processed integrin alpha-6	K	404	1	AVYVYMNQQGRWNNVKPIRLNGTKDSMFGIA	WNNVK(1)PIR	5	1	146.543	0.00853891	T	TRUE	1.27137	1.50169	0.764431	TRUE	2.13645	2.50193	1.97506	FALSE	TRUE
624	ITGA6	P23229	Integrin alpha-6;Integrin alpha-6 heavy chain;Integrin alpha-6 light chain;Processed integrin alpha-6	K	594	1	RNQGSEPKYTQELTLKRQKQKVCMEETLWLQ	YTQELTLK(1)R	8	1	81.9504	5.05818e-53	T	TRUE	1.14444	1.31926	0.680324	TRUE	2.07598	2.30693	1.80763	FALSE	TRUE
625	SFPQ	P23246	Splicing factor, proline- and glutamine-rich	K	421	1	DRGRSTGKGIVEFASKPAARKAFERCSEGVF	GIVEFASK(1)PAAR	8	1	64.1212	4.95234e-05	T	FALSE	0.16633	-0.406537	0.189413	FALSE	-0.561239	-0.418892	-0.353097	FALSE	FALSE
627	PPIB	P23284	Peptidyl-prolyl cis-trans isomerase B	K	116	1	MIQGGDFTRGDGTGGKSIYGERFPDENFKLK	GDGTGGK(1)SIYGER	7	1	97.223	0.00546968	T	FALSE	-0.907684	-1.04278	-1.22931	FALSE	-1.42465	-0.210015	-0.554147	FALSE	FALSE
628	PPIB	P23284	Peptidyl-prolyl cis-trans isomerase B	K	215	1	ADCGKIEVEKPFAIAKE______________	IEVEKPFAIAK(1)E	11	1	71.1905	0.00020651	T	TRUE	-1.20447	-0.981049	-0.986931	FALSE	-1.37038	-0.713608	-0.791522	FALSE	TRUE
629	PPIB	P23284	Peptidyl-prolyl cis-trans isomerase B	K	186	1	KVLEGMEVVRKVESTKTDSRDKPLKDVIIAD	KVESTK(1)TDSR	6	1	85.5188	0.00202427	T	FALSE	-1.1634	-1.05852	-0.903198	FALSE	-1.25998	-0.258217	-0.367036	FALSE	FALSE
631	PTPRG	P23470	Receptor-type tyrosine-protein phosphatase gamma	K	229	1	LDPIIHGLKGVVHHEKETFLDPFVLRDLLPA	GVVHHEK(1)ETFLDPFVLR	7	1	44.312	0.000377773	T	FALSE	0.885418	0.593877	0.470094	FALSE	0.965101	0.909011	0.923058	FALSE	FALSE
632	IGFBP5	P24593;C9JXX4	Insulin-like growth factor-binding protein 5	K	104	1	PLHALLHGRGVCLNEKSYREQVKIERDSREH	GVCLNEK(1)SYR	7	1	115.574	0.000559198	T	TRUE	2.14476	3.51466	3.13681	TRUE	4.05546	3.56588	4.30233	FALSE	TRUE
633	IGFBP5	P24593	Insulin-like growth factor-binding protein 5	K	204	1	QGPCRRHMEASLQELKASPRMVPRAVYLPNC	HMEASLQELK(1)ASPR	10	1	105.191	1.0123e-09	T	FALSE	1.53635	4.48219	3.77695	TRUE	3.21506	4.40596	4.223	FALSE	TRUE
634	ATP5A1	P25705	ATP synthase subunit alpha, mitochondrial	K	427	1	LSVSRVGSAAQTRAMKQVAGTMKLELAQYRE	AMK(1)QVAGTMK	3	1	105.994	0.00217829	T	TRUE	-1.81188	-1.17683	-1.16065	TRUE	-1.97364	-1.87066	-1.48047	FALSE	TRUE
635	ATP5A1	P25705;K7EK77;K7ERX7;K7EJP1;K7ENJ4	ATP synthase subunit alpha, mitochondrial	K	175	1	GKGPIGSKTRRRVGLKAPGIIPRISVREPMQ	VGLK(1)APGIIPR	4	1	72.0956	0.00192067	T	TRUE	-1.7536	-1.07991	-0.946027	TRUE	-2.24996	-2.44263	-2.08447	FALSE	TRUE
636	ITGA3	P26006;H0YA49	Integrin alpha-3;Integrin alpha-3 heavy chain;Integrin alpha-3 light chain	K	638	1	SNLQMRAAFVSEQQQKLSRLQYSRDVRKLLL	AAFVSEQQQK(1)LSR	10	1	154.357	3.86332e-109	T	FALSE	0.262433	0.431812	0.338225	FALSE	1.04977	0.814615	0.964545	FALSE	FALSE
637	ITGA3	P26006	Integrin alpha-3;Integrin alpha-3 heavy chain;Integrin alpha-3 light chain	K	897	1	GQGPPPVTLAAAKKAKSETVLTCATGRAHCV	AK(1)SETVLTCATGR	2	1	79.8035	0.00911178	T	FALSE	0.0107798	0.263456	0.0824301	FALSE	0.727528	0.982734	1.10104	FALSE	FALSE
638	ITGA3	P26006	Integrin alpha-3;Integrin alpha-3 heavy chain;Integrin alpha-3 light chain	K	620	1	NHTEVQFQKECGPDNKCESNLQMRAAFVSEQ	ECGPDNK(1)CESNLQMR	7	1	66.2462	0.00325284	T	FALSE	0.250719	0.191145	0.472176	FALSE	1.15465	0.77221	0.744995	FALSE	FALSE
639	ITGA3	P26006;D6R9X8	Integrin alpha-3;Integrin alpha-3 heavy chain;Integrin alpha-3 light chain	K	100	1	TNRTGAVYLCPLTAHKDDCERMNITVKNDPG	TGAVYLCPLTAHK(1)DDCER	13	1	69.9755	9.5208e-39	T	FALSE	0.0962619	0.460906	0.499068	FALSE	0.963104	0.744101	0.96221	FALSE	FALSE
640	ITGA3	P26006;H0YA32;K7EMU3	Integrin alpha-3;Integrin alpha-3 heavy chain;Integrin alpha-3 light chain	K	407	1	PFEGLGKVYIYHSSSKGLLRQPQQVIHGEKL	VYIYHSSSK(1)GLLR	9	1	107.387	6.74478e-06	T	FALSE	0.47467	0.229619	0.260507	TRUE	1.21014	0.852824	1.05062	FALSE	TRUE
641	COL8A1	P27658;A0A087WZI0;C9JTN9	Collagen alpha-1(VIII) chain;Vastatin	K	72	1	QVPHMPLAKDGLAMGKEMPHLQYGKEYPHLP	DGLAMGK(1)EMPHLQYGK	7	1	72.1226	5.42369e-10	T	FALSE	-1.07808	-0.590434	0.00201836	TRUE	-0.961817	-1.58039	-0.710349	FALSE	TRUE
642	COL8A1	P27658;A0A087WZI0;C9JTN9	Collagen alpha-1(VIII) chain;Vastatin	K	91	1	HLQYGKEYPHLPQYMKEIQPAPRMGKEAVPK	EYPHLPQYMK(1)EIQPAPR	10	1	207.657	2.23069e-66	T	FALSE	-0.886246	-0.454281	-0.296261	FALSE	-0.971601	-1.05262	-0.736735	FALSE	FALSE
643	COL8A1	P27658;A0A087WZI0	Collagen alpha-1(VIII) chain;Vastatin	K	109	1	QPAPRMGKEAVPKKGKEIPLASLRGEQGPRG	GK(1)EIPLASLR	2	1	65.6946	0.0018522	T	FALSE	0.130404	-0.636265	-1.10609	FALSE	-0.832488	-0.296311	-1.97592	FALSE	FALSE
644	COL8A1	P27658	Collagen alpha-1(VIII) chain;Vastatin	K	694	1	FKNNEPVMYTYDEYKKGFLDQASGSAVLLLR	K(1)GFLDQASGSAVLLLRPGDR	1	1	46.9249	1.32952e-06	T	FALSE	-0.771742	-0.640899	-0.376939	FALSE	-0.665844	-0.821629	-1.14026	FALSE	FALSE
645	CANX	P27824;H0Y9Q7;D6RGY2;D6RAU8;D6RB85;D6RDP7;D6RFL1;H0Y9H1	Calnexin	K	127	1	SKLPGDKGLVLMSRAKHHAISAKLNKPFLFD	AK(1)HHAISAK	2	1	102.374	0.00150453	T	TRUE	-1.68047	-1.56935	-1.19245	TRUE	-1.78602	-1.73374	-1.73743	FALSE	TRUE
646	CANX	P27824;H0Y9Q7;D6RGY2;D6RFL1;H0Y9H1	Calnexin	K	170	1	QNGIECGGAYVKLLSKTPELNLDQFHDKTPY	LLSK(1)TPELNLDQFHDK	4	1	107.332	6.29475e-57	T	FALSE	-0.866542	-0.631803	-0.180675	FALSE	-0.480478	0.225953	0.372206	FALSE	FALSE
647	CD34	P28906	Hematopoietic progenitor cell antigen CD34	K	176	1	YTSSSPILSDIKAEIKCSGIREVKLTQGICL	AEIK(1)CSGIR	4	1	115.781	0.00956177	T	FALSE	1.45691	2.65626	1.61735	TRUE	1.83042	3.19311	3.21571	FALSE	TRUE
648	CD34	P28906;Q5JTA5	Hematopoietic progenitor cell antigen CD34	K	262	1	LANRTEISSKLQLMKKHQSDLKKLGILDFTE	K(1)HQSDLKK	1	1	82.9402	0.00334842	T	FALSE	1.49523	2.54523	1.3097	TRUE	1.85288	3.18836	2.54187	FALSE	TRUE
650	CTGF	P29279	Connective tissue growth factor	K	282	1	KFELSGCTSMKTYRAKFCGVCTDGRCCTPHR	AK(1)FCGVCTDGR	2	1	89.3564	4.35838e-11	T	FALSE	-1.21374	-0.884246	-0.287184	FALSE	-0.921609	-1.41468	-0.60027	FALSE	FALSE
651	CTGF	P29279	Connective tissue growth factor	K	277	1	ISKPIKFELSGCTSMKTYRAKFCGVCTDGRC	FELSGCTSMK(1)TYR	10	1	146.787	1.02558e-14	T	FALSE	-0.698366	-1.07163	-0.231854	FALSE	-0.724182	-1.11317	-0.814673	FALSE	FALSE
652	CTGF	P29279	Connective tissue growth factor	K	98	1	HFGSPANRKIGVCTAKDGAPCIFGGTVYRSG	IGVCTAK(1)DGAPCIFGGTVYR	7	1	91.2759	1.00856e-06	T	FALSE	-0.818299	-1.15937	0.0243197	FALSE	-0.69757	-1.43611	-0.806118	FALSE	FALSE
653	CTGF	P29279	Connective tissue growth factor	K	315	1	TLPVEFKCPDGEVMKKNMMFIKTCACHYNCP	K(1)NMMFIK	1	1	81.7905	0.000131821	T	FALSE	-0.317696	-0.684819	0.0333701	FALSE	-0.365686	-0.849279	-0.691177	FALSE	FALSE
656	CTGF	P29279	Connective tissue growth factor	K	261	1	LEENIKKGKKCIRTPKISKPIKFELSGCTSM	TPK(1)ISKPIK	3	1	67.2402	6.18386e-05	T	FALSE	-1.0555	-1.10071	-0.171092	FALSE	-0.988705	-1.68666	-0.535356	FALSE	FALSE
657	CTGF	P29279	Connective tissue growth factor	K	306	1	RCCTPHRTTTLPVEFKCPDGEVMKKNMMFIK	TTTLPVEFK(1)CPDGEVMK	9	1	67.3849	1.80273e-14	T	FALSE	-0.85173	-0.831148	-0.0207648	FALSE	-0.607309	-1.38317	-0.584385	FALSE	FALSE
659	EPHA2	P29317	Ephrin type-A receptor 2	K	162	1	PDEITVSSDFEARHVKLNVEERSVGPLTRKG	HVK(1)LNVEER	3	1	99.2826	0.00200523	T	FALSE	0.443076	-0.590818	0.502636	FALSE	0.845028	-0.129349	-0.229096	FALSE	FALSE
660	EPHA2	P29317	Ephrin type-A receptor 2	K	476	1	PQQSRVWKYEVTYRKKGDSNSYNVRRTEGFS	K(1)GDSNSYNVR	1	1	89.5608	0.00756182	T	FALSE	0.407081	0.744245	0.303459	FALSE	0.172616	0.46917	0.351222	FALSE	FALSE
661	EPHA2	P29317	Ephrin type-A receptor 2	K	441	1	SFRTASVSINQTEPPKVRLEGRSTTSLSVSW	TASVSINQTEPPK(1)VR	13	1	76.7593	1.28778e-37	T	FALSE	0.229219	0.104728	0.123136	FALSE	0.349705	0.193552	0.143182	FALSE	FALSE
662	EPHA2	P29317	Ephrin type-A receptor 2	K	468	1	SVSWSIPPPQQSRVWKYEVTYRKKGDSNSYN	VWK(1)YEVTYR	3	1	123.749	0.000160164	T	FALSE	-0.0201502	0.168998	0.111966	FALSE	0.155231	0.175419	0.222279	FALSE	FALSE
663	PDIA3	P30101	Protein disulfide-isomerase A3	K	425	1	KNLEPKYKELGEKLSKDPNIVIAKMDATAND	LSK(1)DPNIVIAK	3	1	98.0277	0.000354678	T	TRUE	-1.02175	-1.15303	-0.927935	FALSE	-0.317984	-1.03555	-0.861638	FALSE	TRUE
664	PDIA3	P30101	Protein disulfide-isomerase A3	K	214	1	NGEGIILFRPSHLTNKFEDKTVAYTEQKMTS	PSHLTNK(1)FEDK	7	1	84.98	1.45311e-11	T	FALSE	-1.63214	-0.810895	-0.950592	FALSE	-1.04743	-0.259062	-0.398679	FALSE	FALSE
666	HLA-B	P30464;P30490;A0A140TA13;A0A140T953;P30483;P30481;Q04826;P30488;P30487;P30485;P30461;P18463;P30479;A0A140TA14;A0A140TA11;A0A140T9Y5;A0A140T997;P30486	HLA class I histocompatibility antigen, B-15 alpha chain;HLA class I histocompatibility antigen, B-52 alpha chain;HLA class I histocompatibility antigen, B-45 alpha chain;HLA class I histocompatibility antigen, B-44 alpha chain;HLA class I histocompatibility antigen, B-40 alpha chain;HLA class I histocompatibility antigen, B-50 alpha chain;HLA class I histocompatibility antigen, B-49 alpha chain;…	K	92	1	EQEGPEYWDRETQISKTNTQTYRESLRNLRG	ETQISK(1)TNTQTYR	6	1	182.249	5.96426e-79	T	FALSE	-0.043631	0.111991	-0.181804	FALSE	0.179893	0.278216	0.0536285	FALSE	FALSE
667	S100A11	P31949	Protein S100-A11;Protein S100-A11, N-terminally processed	K	27	1	RCIESLIAVFQKYAGKDGYNYTLSKTEFLSF	YAGK(1)DGYNYTLSK	4	1	107.736	4.09758e-09	T	FALSE	-0.0385841	-0.168514	0.270589	FALSE	-0.0578121	0.215881	0.64336	FALSE	FALSE
669	CDH5	P33151;I3L1J2	Cadherin-5	K	387	1	FQQPFYHFQLKENQKKPLIGTVLAMDPDAAR	K(1)PLIGTVLAMDPDAAR	1	1	107.691	4.84046e-23	T	FALSE	0.00532812	0.298247	-0.0482183	FALSE	0.104068	0.231735	0.204349	FALSE	FALSE
670	CDH5	P33151	Cadherin-5	K	431	1	GQFFRVTKKGDIYNEKELDREVYPWYNLTVE	KGDIYNEK(1)ELDR	8	1	79.8322	0.000173868	T	FALSE	0.176961	0.340386	-0.0933403	FALSE	-0.230533	0.233786	0.176446	FALSE	FALSE
671	CDH5	P33151;I3L1J2	Cadherin-5	K	197	1	TVGDHASVMYQILKGKEYFAIDNSGRIITIT	GK(1)EYFAIDNSGR	2	1	80.7463	4.03502e-08	T	FALSE	0.0370307	0.256028	-0.0722249	FALSE	0.0641931	0.357067	0.105722	FALSE	FALSE
672	CDH5	P33151;I3L1J2	Cadherin-5	K	213	1	EYFAIDNSGRIITITKSLDREKQARYEIVVE	IITITK(1)SLDR	6	1	112.357	1.03118e-26	T	FALSE	0.00360224	0.498872	-0.175452	FALSE	0.138552	0.327584	0.326371	FALSE	FALSE
673	CDH5	P33151	Cadherin-5	K	424	1	IRRTSDKGQFFRVTKKGDIYNEKELDREVYP	K(1)GDIYNEK	1	1	144.872	0.00850116	T	FALSE	0.165815	0.266507	-0.112054	FALSE	0.148609	0.243301	0.0385397	FALSE	FALSE
674	CDH5	P33151;I3L1J2;H3BPG1;H3BR11	Cadherin-5	K	81	1	HHVGKIKSSVSRKNAKYLLKGEYVGKVFRVD	NAK(1)YLLK	3	1	149.877	0.000413577	T	FALSE	-0.154923	0.266194	-0.314123	FALSE	0.0411028	0.418948	0.00129901	FALSE	FALSE
675	CDH5	P33151;I3L1J2;H3BPG1;H3BR11	Cadherin-5	K	85	1	KIKSSVSRKNAKYLLKGEYVGKVFRVDAETG	YLLK(1)GEYVGK	4	1	78.7014	4.66408e-05	T	FALSE	0.0480967	0.341482	-0.129671	FALSE	0.0717627	0.281983	-0.0167816	FALSE	FALSE
676	CDH5	P33151	Cadherin-5	K	415	1	AARHSIGYSIRRTSDKGQFFRVTKKGDIYNE	TSDK(1)GQFFR	4	1	98.582	1.94465e-81	T	FALSE	0.129217	0.314176	-0.0960208	FALSE	0.135141	0.281632	0.163106	FALSE	FALSE
677	FBN1	P35555	Fibrillin-1	K	599	1	NGMCINEDGSFKCICKPGFQLASDGRYCKDI	CICK(1)PGFQLASDGR	4	1	95.1953	0.00230805	T	FALSE	1.3336	1.19902	0.356369	TRUE	1.88799	1.88465	1.88108	FALSE	TRUE
678	FBN1	P35555	Fibrillin-1	K	278	1	INTVGSFECKCPAGHKLNEVSQKCEDIDECS	CPAGHK(1)LNEVSQK	6	1	83.1006	6.90634e-05	T	FALSE	1.20633	1.18813	0.475915	TRUE	1.36715	1.96258	1.07576	FALSE	TRUE
679	FBN1	P35555	Fibrillin-1	K	1033	1	EITNGKPFFKDINECKMIPSLCTHGKCRNTI	DINECK(1)MIPSLCTHGK	6	1	85.4005	1.72312e-06	T	FALSE	0.851119	0.984331	0.580821	TRUE	1.26033	1.82521	1.64824	FALSE	TRUE
680	FBN1	P35555	Fibrillin-1	K	1043	1	DINECKMIPSLCTHGKCRNTIGSFKCRCDSG	MIPSLCTHGK(1)CR	10	1	72.7309	0.000719511	T	FALSE	1.07772	0.222784	2.71161	FALSE	1.72129	1.04374	1.61206	FALSE	FALSE
681	FBN1	P35555	Fibrillin-1	K	1027	1	PGFATKEITNGKPFFKDINECKMIPSLCTHG	PFFK(1)DINECK	4	1	76.9543	1.55147e-49	T	TRUE	1.00339	1.26882	0.858618	TRUE	1.41781	1.75429	1.94619	FALSE	TRUE
682	FBN1	P35555;H0YND0	Fibrillin-1	K	2069	1	QDLRMSYCYAKFEGGKCSSPKSRNHSKQECC	FEGGK(1)CSSPK	5	1	79.1715	0.000113517	T	TRUE	1.01357	1.16246	0.838911	TRUE	1.55861	1.79796	1.6669	FALSE	TRUE
684	FBN1	P35555;F6U495	Fibrillin-1	K	54	1	ASRAKRRGGGGHDALKGPNVCGSRYNAYCCP	GGGGHDALK(1)GPNVCGSR	9	1	173.193	5.98795e-41	T	TRUE	1.143	1.18397	0.91533	TRUE	1.66088	1.95724	1.83681	FALSE	TRUE
685	FBN1	P35555	Fibrillin-1	K	1017	1	PEYEELCPRGPGFATKEITNGKPFFKDINEC	GPGFATK(1)EITNGKPFFK	7	1	79.6813	1.05147e-23	T	FALSE	0.735782	1.46973	0.755144	TRUE	1.31249	1.91779	1.85794	FALSE	TRUE
686	FBN1	P35555	Fibrillin-1	K	672	1	MRSTCYGGYKRGQCIKPLFGAVTKSECCCAS	GQCIK(1)PLFGAVTK	5	1	99.9176	8.81707e-10	T	FALSE	-0.310236	1.26854	0.891186	FALSE	0.467905	2.06419	1.99464	FALSE	FALSE
687	FBN1	P35555	Fibrillin-1	K	747	1	DICPNGICENLRGTYKCICNSGYEVDSTGKN	GTYK(1)CICNSGYEVDSTGK	4	1	113.581	1.32529e-30	T	TRUE	1.18218	1.2381	0.838831	TRUE	1.55164	1.67448	1.81056	FALSE	TRUE
688	FBN1	P35555	Fibrillin-1	K	904	1	LCQVDPICGKGYSRIKGTQCEDIDECEVFPG	IK(1)GTQCEDIDECEVFPGVCK	2	1	143.675	1.60174e-31	T	TRUE	1.21661	1.04451	0.972619	TRUE	1.67491	1.84378	1.8047	FALSE	TRUE
689	FBN1	P35555;H0YND0	Fibrillin-1	K	2246	1	KCPVGYVLREDRRMCKDEDECEEGKHDCTEK	MCK(1)DEDECEEGKHDCTEK	3	1	103.547	1.58145e-09	T	FALSE	0.974309	1.02576	0.667665	TRUE	1.28315	1.50709	1.68469	FALSE	TRUE
690	FBN1	P35555	Fibrillin-1	K	2484	1	SCPKGYILQEDGRSCKDLDECATKQHNCQFL	SCK(1)DLDECATK	3	1	88.5537	0.000290717	T	FALSE	0.85989	1.06833	-0.24542	FALSE	1.38184	1.34201	0.571022	FALSE	FALSE
691	FBN1	P35555	Fibrillin-1	K	666	1	VCVDTHMRSTCYGGYKRGQCIKPLFGAVTKS	STCYGGYK(1)R	8	1	105.521	0.00478039	T	TRUE	1.10729	1.20022	0.877744	TRUE	1.64076	1.91256	2.00237	FALSE	TRUE
692	FBN1	P35555	Fibrillin-1	K	612	1	ICKPGFQLASDGRYCKDINECETPGICMNGR	YCK(1)DINECETPGICMNGR	3	1	61.0959	2.38488e-07	T	TRUE	1.04991	1.15252	0.959177	TRUE	1.67694	1.9167	1.89025	FALSE	TRUE
693	FBN1	P35555;F6U495	Fibrillin-1	K	72	1	NVCGSRYNAYCCPGWKTLPGGNQCIVPICRH	YNAYCCPGWK(1)TLPGGNQCIVPICR	10	1	48.2444	4.76172e-07	T	FALSE	0.911807	1.07018	0.838831	TRUE	1.47254	1.87371	1.71038	FALSE	TRUE
694	MYH9	P35579	Myosin-9	K	587	1	HYAGKVDYKADEWLMKNMDPLNDNIATLLHQ	ADEWLMK(1)NMDPLNDNIATLLHQSSDK	7	1	86.0872	6.54969e-19	T	FALSE	-4.41855	3.3813	1.26448	FALSE	NA	0.0177822	4.64195	FALSE	FALSE
695	MYH9	P35579	Myosin-9	K	606	1	PLNDNIATLLHQSSDKFVSELWKDVDRIIGL	NMDPLNDNIATLLHQSSDK(1)	19	1	86.0161	6.30596e-19	T	FALSE	-1.80627	2.85142	-0.221657	FALSE	-2.65854	-0.498353	2.92128	FALSE	FALSE
696	MYH9;MYH10	P35579;P35580	Myosin-9;Myosin-10	K	580	1	KADFCIIHYAGKVDYKADEWLMKNMDPLNDN	VDYK(1)ADEWLMK	4	1	76.4144	0.00320006	T	FALSE	-2.99045	3.01976	-0.252381	FALSE	-3.03316	0.245506	3.20663	FALSE	FALSE
697	MYH9	P35579	Myosin-9	K	682	1	NFVRCIIPNHEKKAGKLDPHLVLDQLRCNGV	AGK(1)LDPHLVLDQLR	3	1	114.627	3.63123e-05	T	FALSE	-3.35025	2.1327	-0.613653	FALSE	-3.39236	-0.983459	2.57742	FALSE	FALSE
698	MYH9	P35579	Myosin-9	K	1219	1	QLEQTKRVKANLEKAKQTLENERGELANEVK	AK(1)QTLENERGELANEVK	2	1	110.374	5.51212e-07	T	FALSE	-3.07364	1.78111	-0.44334	FALSE	-3.05313	-0.757194	2.1181	FALSE	FALSE
699	MYH9	P35579	Myosin-9	K	1492	1	KALSLARALEEAMEQKAELERLNKQFRTEME	ALEEAMEQK(1)AELER	9	1	81.7894	1.25919e-10	T	FALSE	-1.88332	1.43051	-0.586948	FALSE	-2.33025	-1.57071	1.57506	FALSE	FALSE
700	MYH9	P35579;Q5BKV1;B1AH99	Myosin-9	K	8	1	________MAQQAADKYLYVDKNFINNPLAQ	AQQAADK(1)YLYVDK	7	1	83.4834	9.71515e-29	T	FALSE	-2.28483	1.42954	-0.432941	FALSE	-2.05337	-0.354114	1.92747	FALSE	FALSE
701	MYH9	P35579;Q5BKV1;B1AH99	Myosin-9	K	14	1	__MAQQAADKYLYVDKNFINNPLAQADWAAK	YLYVDK(1)NFINNPLAQADWAAK	6	1	84.7036	4.98582e-08	T	FALSE	-3.41264	2.34381	-4.28175	FALSE	-3.20237	4.83156	-1.06695	FALSE	FALSE
702	MYH9;MYH14	P35579;Q7Z406;M0QY43	Myosin-9;Myosin-14	K	540	1	LALLDEECWFPKATDKSFVEKVAQEQGGHPK;LALLDEECWFPKATDKSFVEKVMQEQGTHPK	ATDK(1)SFVEK	4	1	128.567	1.59827e-34	T	FALSE	1.13264	3.31775	-3.27341	FALSE	-2.97075	4.43684	0.3261	FALSE	FALSE
703	MYH9	P35579	Myosin-9	K	545	1	EECWFPKATDKSFVEKVMQEQGTHPKFQKPK	SFVEK(1)VMQEQGTHPK	5	1	105.336	3.25535e-10	T	FALSE	-3.92117	3.73309	-0.605881	FALSE	-4.00444	-0.590339	2.61476	FALSE	FALSE
705	MYH9	P35579	Myosin-9	K	1638	1	EAHIDSANKNRDEAIKQLRKLQAQMKDCMRE	NRDEAIK(1)QLR	7	1	70.4116	0.00196115	T	FALSE	-3.56656	1.84565	0.953675	FALSE	-3.28955	-1.15381	3.30429	FALSE	FALSE
709	MYH9;MYH10	P35579;P35580	Myosin-9;Myosin-10	K	565	1	QGSHSKFQKPRQLKDKADFCIIHYAGKVDYK;QGTHPKFQKPKQLKDKADFCIIHYAGKVDYK	DK(1)ADFCIIHYAGK	2	1	196.974	2.2516e-35	T	FALSE	-1.9328	2.37198	-0.384395	FALSE	-3.441	-0.876173	2.97562	FALSE	FALSE
710	MYH9;MYH10	P35579;P35580	Myosin-9;Myosin-10	K	1477	1	EERDRAEAEAREKETKALSLARALEEALEAK;EERDRAEAEAREKETKALSLARALEEAMEQK	ETK(1)ALSLAR	3	1	148.914	3.95045e-115	T	FALSE	-3.17984	1.49826	-0.760187	FALSE	-3.11154	-1.09889	1.96179	FALSE	FALSE
711	MYH9	P35579	Myosin-9	K	860	1	EEMMAKEEELVKVREKQLAAENRLTEMETLQ	EK(1)QLAAENR	2	1	164.663	8.52774e-05	T	FALSE	-3.40822	3.11429	0.0233263	FALSE	-3.81269	-0.339822	3.57333	FALSE	FALSE
712	MYH9	P35579	Myosin-9	K	656	1	GMFRTVGQLYKEQLAKLMATLRNTNPNFVRC	EQLAK(1)LMATLR	5	1	118.766	1.00751e-10	T	FALSE	-2.53282	1.13959	-0.425656	FALSE	-2.2964	-0.677531	1.74928	FALSE	FALSE
713	MYH9	P35579	Myosin-9	K	1459	1	KKFDQLLAEEKTISAKYAEERDRAEAEAREK	TISAK(1)YAEER	5	1	139.307	0.000905383	T	FALSE	-2.89218	1.65331	-0.660475	FALSE	-3.08387	-0.986884	1.95322	FALSE	FALSE
715	MYH9;MYH10	P35579;Q5BKV1;B1AH99;P35580;E7ERA5	Myosin-9;Myosin-10	K	82	1	VNKDDIQKMNPPKFSKVEDMAELTCLNEASV	FSK(1)VEDMAELTCLNEASVLHNLK	3	1	128.492	2.15139e-72	T	FALSE	-2.65535	3.05553	0.719928	FALSE	-2.37962	-0.661385	2.75147	FALSE	FALSE
716	MYH9	P35579;Q5BKV1;B1AH99	Myosin-9	K	102	1	AELTCLNEASVLHNLKERYYSGLIYTYSGLF	VEDMAELTCLNEASVLHNLK(1)ER	20	1	122.487	2.20395e-48	T	FALSE	-3.77296	2.79927	-0.342762	FALSE	-3.97951	-0.971516	3.28307	FALSE	FALSE
717	MYH9	P35579	Myosin-9	K	613	1	TLLHQSSDKFVSELWKDVDRIIGLDQVAGMS	FVSELWK(1)DVDR	7	1	167.711	4.075e-06	T	FALSE	-2.49647	1.66041	-0.476298	FALSE	-0.600052	-1.00454	2.2397	FALSE	FALSE
719	MYH9	P35579	Myosin-9	K	1404	1	KLQKDLEGLSQRHEEKVAAYDKLEKTKTRLQ	HEEK(1)VAAYDKLEK	4	1	89.958	6.10189e-05	T	TRUE	-1.48924	-1.38471	-0.744294	TRUE	-1.15117	-1.06447	-0.841329	FALSE	TRUE
722	MYH9	P35579	Myosin-9	K	1209	1	HSQAVEELAEQLEQTKRVKANLEKAKQTLEN	HSQAVEELAEQLEQTK(1)R	16	1	102.39	2.85842e-32	T	FALSE	-2.98587	1.50594	-0.293023	FALSE	-3.05649	-0.494057	2.20417	FALSE	FALSE
723	MYH9	P35579	Myosin-9	K	760	1	KALELDSNLYRIGQSKVFFRAGVLAHLEEER	IGQSK(1)VFFR	5	1	156.827	1.28977e-05	T	FALSE	-4.46919	3.07984	0.862035	FALSE	-3.09283	-2.78547	3.53898	FALSE	FALSE
724	MYH9	P35579	Myosin-9	K	637	1	DQVAGMSETALPGAFKTRKGMFRTVGQLYKE	IIGLDQVAGMSETALPGAFK(1)TR	20	1	86.5572	8.44907e-08	T	FALSE	-1.39089	-0.565695	-0.45906	FALSE	-1.06613	-1.19944	-0.540226	FALSE	FALSE
725	MYH9	P35579	Myosin-9	K	1754	1	EEEQGNTELINDRLKKANLQIDQINTDLNLE	K(1)ANLQIDQINTDLNLER	1	1	89.9134	5.54403e-23	T	FALSE	-1.0407	2.9092	0.172488	FALSE	-1.06449	-0.928427	4.31267	FALSE	FALSE
726	MYH9;MYH14	P35579;A0A0C4DFM8;A1L2Z2	Myosin-9	K	1445	1	DHQRQSACNLEKKQKKFDQLLAEEKTISAKY	K(1)FDQLLAEEK	1	1	195.551	1.65605e-166	T	FALSE	-3.10247	2.0948	-0.916725	FALSE	-3.43598	-1.04977	2.44505	FALSE	FALSE
729	MYH9	P35579	Myosin-9	K	1249	1	KVLLQGKGDSEHKRKKVEAQLQELQVKFNEG	K(1)VEAQLQELQVK	1	1	137.44	5.96943e-83	T	FALSE	-2.91626	1.44489	-0.793807	FALSE	-2.97506	-1.29196	1.82041	FALSE	FALSE
730	MYH9	P35579;Q5BKV1;B1AH99	Myosin-9	K	30	1	NFINNPLAQADWAAKKLVWVPSDKSGFEPAS	K(1)LVWVPSDK	1	1	76.0537	1.38552e-05	T	FALSE	-2.068	3.27676	-0.282895	FALSE	-1.23345	-1.65113	3.92279	FALSE	FALSE
731	MYH9	P35579	Myosin-9	K	1372	1	KQIATLHAQVADMKKKMEDSVGCLETAEEVK	K(1)MEDSVGCLETAEEVKR	1	1	98.9052	9.35016e-32	T	TRUE	-1.39202	-1.27864	-0.61394	TRUE	-1.31559	-1.14111	-1.14906	FALSE	TRUE
732	MYH9	P35579	Myosin-9	K	940	1	EEEEERCQHLQAEKKKMQQNIQELEEQLEEE	K(1)MQQNIQELEEQLEEEESAR	1	1	88.9446	5.50754e-34	T	FALSE	-1.72337	1.85507	-0.180038	FALSE	-1.95506	-0.265317	2.61379	FALSE	FALSE
733	MYH9	P35579	Myosin-9	K	910	1	LCAEAEELRARLTAKKQELEEICHDLEARVE	K(1)QELEEICHDLEAR	1	1	214.583	8.29855e-55	T	FALSE	-2.88427	1.73735	-0.109857	FALSE	-2.46212	-0.383497	2.35727	FALSE	FALSE
734	MYH9	P35579	Myosin-9	K	1676	1	REEILAQAKENEKKLKSMEAEMIQLQEELAA	LK(1)SMEAEMIQLQEELAAAER	2	1	70.0202	1.14568e-24	T	FALSE	-2.1645	1.59889	0.00216242	FALSE	-1.7555	-0.276556	2.55809	FALSE	FALSE
735	MYH9	P35579	Myosin-9	K	1648	1	RDEAIKQLRKLQAQMKDCMRELDDTRASREE	LQAQMK(1)DCMR	6	1	76.9272	0.00109227	T	FALSE	-1.07997	-1.35513	-0.133606	TRUE	-1.13689	-1.29707	-0.832201	FALSE	TRUE
737	MYH9;MYH14	P35579;Q7Z406;M0QY43	Myosin-9;Myosin-14	K	966	1	HLEAEEGARQKLQLEKVTTEAKMKKFEEDLL;QLEEEESARQKLQLEKVTTEAKLKKLEEEQI	LQLEK(1)VTTEAK	5	1	85.2874	9.49711e-44	T	FALSE	-4.17548	3.45114	-0.478829	FALSE	-3.64588	-0.774924	4.00208	FALSE	FALSE
739	MYH9	P35579	Myosin-9	K	1330	1	ELLQEENRQKLSLSTKLKQVEDEKNSFREQL	LSLSTK(1)LK	6	1	79.2687	0.000394997	T	FALSE	-3.36734	1.65813	-0.691057	FALSE	-3.27174	-1.34364	2.27467	FALSE	FALSE
740	MYH9	P35579	Myosin-9	K	1301	1	TGLLSQSDSKSSKLTKDFSALESQLQDTQEL	LTK(1)DFSALESQLQDTQELLQEENR	3	1	175.336	1.96361e-125	T	FALSE	-2.97336	1.70745	-0.677333	FALSE	-2.84104	-1.16781	2.15155	FALSE	FALSE
741	MYH9	P35579	Myosin-9	K	1867	1	DDERRNAEQYKDQADKASTRLKQLKRQLEEA	NAEQYKDQADK(1)ASTR	11	1	77.0854	1.92423e-10	T	FALSE	-3.20503	2.13416	-0.439872	FALSE	-3.43968	-1.06178	2.69526	FALSE	FALSE
742	MYH9;MYH10;MYH14	P35579;P35580;Q7Z406;M0QY43	Myosin-9;Myosin-10;Myosin-14	K	821	1	LSALKVLQRNCAAYLKLRHWQWWRVFTKVKP;LTAMKVLQRNCAAYLKLRNWQWWRLFTKVKP;QSALRVMQRNCAAYLKLRHWQWWRLFTKVKP	NCAAYLK(1)LR	7	1	129.421	1.2787e-09	T	FALSE	-3.62863	2.54582	-0.224806	FALSE	-3.89555	-1.65132	3.01637	FALSE	FALSE
743	MYH9	P35579	Myosin-9	K	1024	1	TEEEEKSKSLAKLKNKHEAMITDLEERLRRE	NK(1)HEAMITDLEER	2	1	73.8019	1.70804e-06	T	FALSE	-3.23705	2.2837	-0.458703	FALSE	-3.26673	-0.862193	2.77833	FALSE	FALSE
744	MYH9	P35579	Myosin-9	K	1193	1	EEAKTHEAQIQEMRQKHSQAVEELAEQLEQT	QK(1)HSQAVEELAEQLEQTKR	2	1	122.048	2.58131e-39	T	FALSE	-1.70369	1.19261	-0.752315	FALSE	NA	-0.957395	1.87451	FALSE	FALSE
746	MYH9	P35579	Myosin-9	K	1775	1	DQINTDLNLERSHAQKNENARQQLERQNKEL	SHAQK(1)NENAR	5	1	144.698	1.02003e-07	T	FALSE	-1.35141	-1.62747	-0.496651	TRUE	-1.10961	-1.51531	-0.893207	FALSE	TRUE
748	MYH9	P35579	Myosin-9	K	299	1	AGEHLKTDLLLEPYNKYRFLSNGHVTIPGQQ	TDLLLEPYNK(1)YR	10	1	101.393	1.98534e-11	T	FALSE	-1.00205	-1.22632	-0.612218	FALSE	-0.754577	-0.964214	-1.01714	FALSE	FALSE
750	MYH9;MYH10	P35579;P35580	Myosin-9;Myosin-10	K	1555	1	QLEELEDELQATEDAKLRLEVNLQAMKAQFE;QLEELEDELQATEDAKLRLEVNMQAMKAQFE	TQLEELEDELQATEDAK(1)LR	17	1	52.318	6.12233e-80	T	FALSE	-3.18561	1.70036	-0.874322	FALSE	-2.55639	-0.1038	2.60612	FALSE	FALSE
751	MYH9	P35579	Myosin-9	K	651	1	FKTRKGMFRTVGQLYKEQLAKLMATLRNTNP	TVGQLYK(1)EQLAK	7	1	92.6243	2.4675e-21	T	FALSE	-4.43562	3.8972	-0.218296	FALSE	-4.97542	-1.80525	4.54342	FALSE	FALSE
752	MYH9	P35579	Myosin-9	K	1793	1	NARQQLERQNKELKVKLQEMEGTVKSKYKAS	VK(1)LQEMEGTVK	2	1	162.672	2.83335e-43	T	FALSE	-2.67946	0.950035	-0.811472	FALSE	-2.69666	-1.47783	1.30454	FALSE	FALSE
753	MYH9	P35579	Myosin-9	K	835	1	LKLRNWQWWRLFTKVKPLLQVSRQEEEMMAK	VK(1)PLLQVSR	2	1	85.9631	0.0128228	T	FALSE	-4.73493	3.31272	-0.333243	FALSE	-5.23857	-2.07799	3.93523	FALSE	FALSE
754	MYH9	P35579;Q5BKV1;B1AH99	Myosin-9	K	66	1	GEEAIVELVENGKKVKVNKDDIQKMNPPKFS	VK(1)VNKDDIQK	2	1	84.5119	5.75373e-11	T	FALSE	-4.29724	3.15393	-0.417174	FALSE	-4.36563	-1.42067	3.55316	FALSE	FALSE
755	MYH9	P35579	Myosin-9	K	1806	1	KVKLQEMEGTVKSKYKASITALEAKIAQLEE	YK(1)ASITALEAK	2	1	117.536	3.0546e-26	T	FALSE	-1.53124	-1.25126	-0.586839	TRUE	-1.37333	-1.17938	-0.737168	FALSE	TRUE
756	MYH10	P35580	Myosin-10	K	689	1	NFVRCIIPNHEKRAGKLDPHLVLDQLRCNGV	AGK(1)LDPHLVLDQLR	3	1	114.627	3.63123e-05	T	FALSE	-3.35025	2.1327	-0.613653	FALSE	-3.39236	-0.983459	2.57742	FALSE	FALSE
758	MYH10;MYH14	P35580;Q7Z406	Myosin-10;Myosin-14	K	NA	1	DHQRQVASNLEKKQKKFDQLLAEEKSISARY;EQQRQLVSTLEKKQRKFDQLLAEEKAAVLRA	K(1)FDQLLAEEK	1	1	195.551	1.65605e-166	T	FALSE	-3.10247	2.0948	-0.916725	FALSE	-3.43598	-1.04977	2.44505	FALSE	FALSE
760	TIE1	P35590	Tyrosine-protein kinase receptor Tie-1	K	346	1	SGCVCPSGWHGVHCEKSDRIPQILNMASELE	FSGCVCPSGWHGVHCEK(1)SDR	17	1	70.8373	4.40205e-05	T	FALSE	-0.316043	0.497792	-0.186771	FALSE	0.0709388	0.241049	0.397505	FALSE	FALSE
761	TIE1	P35590	Tyrosine-protein kinase receptor Tie-1	K	138	1	PGAHLLPDKVTHTVNKGDTAVLSARVHKEKQ	VTHTVNK(1)GDTAVLSAR	7	1	55.0311	2.80256e-57	T	FALSE	-0.450893	0.336501	-0.557285	FALSE	0.0553345	0.290498	0.0489942	FALSE	FALSE
762	BSG	P35613;A0A087X2B5;I3L192;A0A087WUV8;R4GMX5;R4GN83	Basigin	K	227	1	TANIQLHGPPRVKAVKSSEHINEGETAMLVC	AVK(1)SSEHINEGETAMLVCK	3	1	91.3559	2.34732e-24	T	FALSE	0.319155	0.138489	0.0455828	FALSE	0.196733	0.102434	-0.116099	FALSE	FALSE
763	BSG	P35613;A0A087X2B5;I3L192;A0A087WUV8;R4GMX5;R4GN83	Basigin	K	243	1	SSEHINEGETAMLVCKSESVPPVTDWAWYKI	SSEHINEGETAMLVCK(1)SESVPPVTDWAWYK	16	1	71.9788	8.26728e-18	T	FALSE	0.0614306	0.249565	-0.237286	FALSE	-0.0598859	0.873344	-0.0291348	FALSE	FALSE
765	BSG	P35613;A0A087X2B5;I3L192	Basigin	K	179	1	TEVTGHRWLKGGVVLKEDALPGQKTEFKVDS	GGVVLK(1)EDALPGQK	6	1	159.366	1.64667e-44	T	FALSE	0.0962619	0.373682	-0.0696336	FALSE	0.117163	0.183245	0.831076	FALSE	FALSE
766	BSG	P35613;A0A087X2B5;I3L192	Basigin	K	173	1	SLNDSATEVTGHRWLKGGVVLKEDALPGQKT	WLK(1)GGVVLK	3	1	84.1552	0.013524	T	FALSE	-0.036156	0.321928	0.276318	FALSE	0.0676387	0.0844562	0.251814	FALSE	FALSE
768	KDR	P35968	Vascular endothelial growth factor receptor 2	K	287	1	LVNRDLKTQSGSEMKKFLSTLTIDGVTRSDQ	K(1)FLSTLTIDGVTR	1	1	85.4501	0.000245278	T	FALSE	0.365021	0.496794	0.652785	FALSE	0.522156	0.38069	0.470589	FALSE	FALSE
769	GGT5	P36269	Gamma-glutamyltransferase 5;Gamma-glutamyltransferase 5 heavy chain;Gamma-glutamyltransferase 5 light chain	K	527	1	DLRAAIAAPILHVNSKGCVEYEPNFSQEVQR	AAIAAPILHVNSK(1)GCVEYEPNFSQEVQR	13	1	55.9857	2.55164e-15	T	FALSE	0.257373	0.590484	0.113034	FALSE	0.232906	0.711842	0.575508	FALSE	FALSE
770	GGT5	P36269	Gamma-glutamyltransferase 5;Gamma-glutamyltransferase 5 heavy chain;Gamma-glutamyltransferase 5 light chain	K	250	1	FYTGRLGQMLVEDIAKEGSQLTLQDLAKFQP	LGQMLVEDIAK(1)EGSQLTLQDLAK	11	1	115.597	3.40373e-32	T	FALSE	-0.115941	0.644239	-0.0528949	FALSE	0.0908534	0.647445	0.675973	FALSE	FALSE
772	COL18A1	P39060;H7BXV5;H7C457	Collagen alpha-1(XVIII) chain;Endostatin	K	1646	1	IVRRADRAAVPIVNLKDELLFPSWEALFSGS	AAVPIVNLK(1)DELLFPSWEALFSGSEGPLKPGAR	9	1	92.0501	5.69881e-13	T	FALSE	-0.217591	0.0715273	-0.239788	FALSE	-0.416924	0.380841	0.0124754	FALSE	FALSE
773	COL18A1	P39060;H7BXV5;H7C457	Collagen alpha-1(XVIII) chain;Endostatin	K	1666	1	FPSWEALFSGSEGPLKPGARIFSFDGKDVLR	DELLFPSWEALFSGSEGPLK(1)PGAR	20	1	87.319	6.66681e-48	T	FALSE	-0.279231	0.151026	-0.17718	FALSE	-0.303009	-0.000865357	0.0688767	FALSE	FALSE
774	COL18A1	P39060	Collagen alpha-1(XVIII) chain;Endostatin	K	686	1	GDARELLREETGAALKPRLPAPPPVTTPPLA	ELLREETGAALK(1)PR	12	1	91.3065	4.85775e-09	T	FALSE	-0.109405	0.0980886	-0.139601	FALSE	-0.0790208	0.1976	-0.0478175	FALSE	FALSE
776	COL18A1	P39060;H7BXV5;H7C457	Collagen alpha-1(XVIII) chain;Endostatin	K	1677	1	EGPLKPGARIFSFDGKDVLRHPTWPQKSVWH	IFSFDGK(1)DVLR	7	1	150.043	1.16751e-33	T	FALSE	-0.109748	0.0107156	0.0606008	FALSE	-0.135317	-0.10742	-0.0471195	FALSE	FALSE
777	MCAM	P43121	Cell surface glycoprotein MUC18	K	153	1	EPNIQVNPLGIPVNSKEPEEVATCVGRNGYP	APEEPNIQVNPLGIPVNSK(1)EPEEVATCVGR	19	1	84.5091	1.5593e-35	T	FALSE	-0.377651	-0.29901	-0.147378	FALSE	-0.0679086	-0.459851	-0.0472592	FALSE	FALSE
778	MCAM	P43121	Cell surface glycoprotein MUC18	K	217	1	YTLQSILKAQLVKEDKDAQFYCELNYRLPSG	EDK(1)DAQFYCELNYR	3	1	114.641	3.04422e-12	T	FALSE	-0.197104	-0.113167	-0.303792	FALSE	0.0352016	-0.147828	-0.170181	FALSE	FALSE
780	MCAM	P43121	Cell surface glycoprotein MUC18	K	398	1	GQVLERGPVLQLHDLKREAGGGYRCVASVPS	GPVLQLHDLK(1)R	10	1	120.63	6.17008e-16	T	FALSE	-0.148545	-0.200002	-0.228841	FALSE	0.0578315	-0.263395	-0.137504	FALSE	FALSE
781	MCAM	P43121	Cell surface glycoprotein MUC18	K	119	1	TQVTPQDERIFLCQGKRPRSQEYRIQLRVYK	IFLCQGK(1)R	7	1	104.448	0.00173257	T	FALSE	-0.419874	-0.196481	-0.395454	FALSE	-0.0944951	-0.181929	-0.29066	FALSE	FALSE
782	MCAM	P43121	Cell surface glycoprotein MUC18	K	236	1	FYCELNYRLPSGNHMKESREVTVPVFYPTEK	LPSGNHMK(1)ESR	8	1	79.2831	0.000637546	T	FALSE	-0.376451	-0.435415	-0.150209	FALSE	-0.00121237	-0.592158	-0.16954	FALSE	FALSE
783	MCAM	P43121	Cell surface glycoprotein MUC18	K	182	1	YPIPQVIWYKNGRPLKEEKNRVHIQSSQTVE	NGRPLK(1)EEK	6	1	91.4624	0.000851278	T	FALSE	-0.398665	-0.374733	-0.222347	FALSE	-0.108208	-0.0745054	-0.261711	FALSE	FALSE
784	MCAM	P43121	Cell surface glycoprotein MUC18	K	185	1	PQVIWYKNGRPLKEEKNRVHIQSSQTVESSG	PLKEEK(1)NR	6	1	65.1527	0.00122709	T	FALSE	-0.385168	-0.15004	-0.322126	FALSE	-0.177767	-0.1141	-0.160017	FALSE	FALSE
785	ATRX	P46100;A0A096LNW1;A0A096LNL9	Transcriptional regulator ATRX	K	869	1	KHSKKGMDNQGHKNLKTSQEGSSDDAERKQE	NLK(1)TSQEGSSDDAER	3	1	54.0901	0.00589829	T	FALSE	-0.520976	-0.326652	-0.0481735	FALSE	-0.281456	-0.383608	-0.0194884	FALSE	FALSE
786	CD151	P48509	CD151 antigen	K	203	1	VVALCGQRDHASNIYKVEGGCITKLETFIQE	DHASNIYK(1)VEGGCITK	8	1	82.7755	2.27108e-30	T	FALSE	-1.03815	-0.764346	2.45678	FALSE	-0.722491	-1.05228	-0.777704	FALSE	FALSE
787	DNASE1L1	P49184;A6QRJ0	Deoxyribonuclease-1-like 1	K	197	1	DFNADCASLTKKRLDKLELRTEPGFHWVIAD	RLDK(1)LELR	4	1	81.525	0.00856409	T	FALSE	0.183074	0.84648	0.72657	TRUE	1.39133	1.50087	1.39305	FALSE	TRUE
789	ENTPD1	P49961	Ectonucleoside triphosphate diphosphohydrolase 1	K	93	1	VHQVEECRVKGPGISKFVQKVNEIGIYLTDC	GPGISK(1)FVQK	6	1	97.4347	5.59296e-11	T	FALSE	0.468531	1.26309	-0.368812	FALSE	0.590722	1.91387	1.08703	FALSE	FALSE
790	ENTPD1	P49961;R4GMQ9	Ectonucleoside triphosphate diphosphohydrolase 1	K	388	1	TSEKVSQEKVTEMMKKFCAQPWEEIKTSYAG	K(1)FCAQPWEEIK	1	1	115.472	0.00356754	T	FALSE	0.374845	1.40618	-0.219774	FALSE	0.6072	1.94892	1.52131	FALSE	FALSE
792	ENTPD1	P49961	Ectonucleoside triphosphate diphosphohydrolase 1	K	381	1	VMKFLNLTSEKVSQEKVTEMMKKFCAQPWEE	VSQEK(1)VTEMMK	5	1	91.5338	9.05645e-21	T	FALSE	0.360982	1.32836	0.0142124	FALSE	0.459851	2.13258	1.306	FALSE	FALSE
794	MMP14	P50281;F8W1B7	Matrix metalloproteinase-14	K	86	1	FYGLQVTGKADADTMKAMRRPRCGVPDKFGA	ADADTMK(1)AMR	7	1	119.335	2.46879e-07	T	FALSE	-0.0578721	0.564926	0.312897	FALSE	0.312549	0.360935	0.54208	FALSE	FALSE
795	MMP14	P50281	Matrix metalloproteinase-14	K	454	1	NEELRAVDSEYPKNIKVWEGIPESPRGSFMG	NIK(1)VWEGIPESPR	3	1	106.293	3.7376e-21	T	FALSE	-0.0772998	0.559048	0.516318	FALSE	0.65892	0.354243	0.773787	FALSE	FALSE
796	MMP14	P50281;F8W1B7	Matrix metalloproteinase-14	K	79	1	AIAAMQKFYGLQVTGKADADTMKAMRRPRCG	FYGLQVTGK(1)ADADTMK	9	1	77.13	9.89315e-14	T	FALSE	-0.11774	0.458327	0.518636	FALSE	0.484293	0.334807	0.770634	FALSE	FALSE
797	MMP14	P50281	Matrix metalloproteinase-14	K	386	1	AYERKDGKFVFFKGDKHWVFDEASLEPGYPK	GDK(1)HWVFDEASLEPGYPK	3	1	103.699	1.52406e-91	T	FALSE	-0.285882	0.443497	0.443182	FALSE	0.0122111	0.212634	0.657377	FALSE	FALSE
798	SERPINH1	P50454;E9PPV6;E9PR70;E9PK86;E9PMI5;E9PNX1;E9PJH8;E9PIG2;E9PRS3	Serpin H1	K	39	1	PAAAAAPGTAEKLSPKAATLAERSAGLAFSL	LSPK(1)AATLAER	4	1	66.0227	0.000597055	T	FALSE	-1.2641	-0.778797	-0.881614	FALSE	-0.993034	-0.552967	-0.542209	FALSE	FALSE
799	CCT8	P50990	T-complex protein 1 subunit theta	K	400	1	MDDIERAVDDGVNTFKVLTRDKRLVPGGGAT	AVDDGVNTFK(1)VLTR	10	1	129.378	3.32113e-08	T	FALSE	-1.46379	-0.835682	-0.659449	FALSE	-0.462654	-1.02744	-1.36059	FALSE	FALSE
800	HSD17B4	P51659;E7ER27;E7EWE5;G5E9S2;E7ET17	Peroxisomal multifunctional enzyme type 2;(3R)-hydroxyacyl-CoA dehydrogenase;Enoyl-CoA hydratase 2	K	184	1	LGLLGLANSLAIEGRKSNIHCNTIAPNAGSR	K(1)SNIHCNTIAPNAGSR	1	1	52.9303	0.00190628	T	FALSE	-0.970893	-0.661476	-0.423004	FALSE	-0.768715	-0.19497	-0.0350608	FALSE	FALSE
801	CACNA2D1	P54289;H0Y715	Voltage-dependent calcium channel subunit alpha-2/delta-1;Voltage-dependent calcium channel subunit alpha-2-1;Voltage-dependent calcium channel subunit delta-1	K	690	1	NNTEFLLNFNEFIDRKTPNNPSCNADLINRV	K(1)TPNNPSCNADLINR	1	1	95.7553	0.000110412	T	FALSE	0.0434845	0.0440772	-0.231955	FALSE	0.0434845	1.11207	-0.15549	FALSE	FALSE
802	CACNA2D1	P54289;H0Y715	Voltage-dependent calcium channel subunit alpha-2/delta-1;Voltage-dependent calcium channel subunit alpha-2-1;Voltage-dependent calcium channel subunit delta-1	K	586	1	KVEIRNKMIDGESGEKTFRTLVKSQDERYID	MIDGESGEK(1)TFR	9	1	114.721	0.000439826	T	FALSE	0.122474	0.168058	-0.127132	FALSE	0.0939658	-0.18409	-0.0319597	FALSE	FALSE
803	CACNA2D1	P54289;E7ERK3	Voltage-dependent calcium channel subunit alpha-2/delta-1;Voltage-dependent calcium channel subunit alpha-2-1;Voltage-dependent calcium channel subunit delta-1	K	232	1	YYPASPWVDNSRTPNKIDLYDVRRRPWYIQG	TPNK(1)IDLYDVR	4	1	76.7282	0.00348905	T	FALSE	0.0342157	0.447229	-0.837429	FALSE	-0.550697	0.173645	0.194889	FALSE	FALSE
804	ATP1B3	P54709	Sodium/potassium-transporting ATPase subunit beta-3	K	194	1	IGLKPEGVPRIDCVSKNEDIPNVAVYPHNGM	IDCVSK(1)NEDIPNVAVYPHNGMIDLK	6	1	79.0303	3.22009e-07	T	FALSE	0.184471	0.758892	0.0179219	FALSE	0.147437	0.578112	0.470929	FALSE	FALSE
805	ATP1B3	P54709;C9J6S2	Sodium/potassium-transporting ATPase subunit beta-3	K	259	1	KEVTVECKIDGSANLKSQDDRDKFLGRVMFK	IDGSANLK(1)SQDDRDK	8	1	65.4853	2.44597e-13	T	FALSE	0.10675	0.587251	-0.223172	FALSE	0.0880059	0.805383	0.193239	FALSE	FALSE
806	ATP1B3	P54709;C9JA36;H7C4L9	Sodium/potassium-transporting ATPase subunit beta-3	K	182	1	GNPCILVKMNRIIGLKPEGVPRIDCVSKNED	IIGLK(1)PEGVPR	5	1	80.1016	3.25023e-07	T	FALSE	0.190425	0.099309	0.0731347	FALSE	0.503959	0.33328	0.105132	FALSE	FALSE
807	EPHB4	Q96L35;P54760	Receptor protein-tyrosine kinase;Ephrin type-B receptor 4	K	470	1	AVPRAPSGAVLDYEVKYHEKGAEGPSSVRFL	APSGAVLDYEVK(1)YHEK	12	1	66.6852	2.95191e-77	T	FALSE	0.0945063	0.749887	0.167101	FALSE	0.141825	0.557285	0.544414	FALSE	FALSE
808	EPHB4	Q96L35;P54760	Receptor protein-tyrosine kinase;Ephrin type-B receptor 4	K	474	1	APSGAVLDYEVKYHEKGAEGPSSVRFLKTSE	YHEK(1)GAEGPSSVR	4	1	115.826	3.85472e-14	T	FALSE	0.299127	0.625044	0.455018	FALSE	0.219215	0.398246	0.24214	FALSE	FALSE
809	EPHB4	Q96L35;P54760	Receptor protein-tyrosine kinase;Ephrin type-B receptor 4	K	149	1	PYIKVDTVAAEHLTRKRPGAEATGKVNVKTL	K(1)RPGAEATGK	1	1	84.0904	0.00143946	T	FALSE	0.0905825	0.750348	0.388245	FALSE	0.207143	0.892955	0.628519	FALSE	FALSE
810	EPHB4	Q96L35;P54760	Receptor protein-tyrosine kinase;Ephrin type-B receptor 4	K	158	1	AEHLTRKRPGAEATGKVNVKTLRLGPLSKAG	RPGAEATGK(1)VNVK	9	1	83.6765	1.80946e-06	T	FALSE	0.227987	0.595576	0.244765	FALSE	0.14978	0.836398	0.349217	FALSE	FALSE
811	MFAP2	P55001	Microfibrillar-associated protein 2	K	159	1	HEELLRADLCRDKFSKCGVMASSGLCQSVAA	FSK(1)CGVMASSGLCQSVAASCAR	3	1	93.4071	5.53518e-09	T	FALSE	0.0263043	0.731661	0.680054	FALSE	0.0322419	1.57622	1.09302	FALSE	FALSE
812	MFAP2	P55001	Microfibrillar-associated protein 2	K	134	1	NEVCFYSLRRVYVINKEICVRTVCAHEELLR	VYVINK(1)EICVR	6	1	77.7442	1.48807e-13	T	FALSE	0.128029	0.39684	0.230449	FALSE	0.640621	0.627382	0.604542	FALSE	FALSE
813	LAMB2	P55268	Laminin subunit beta-2	K	1748	1	QLRDEARDLLQAAQDKLQRLQELEGTYEENE	DLLQAAQDK(1)LQR	9	1	63.0912	0.000188621	T	FALSE	0.970633	0.551289	0.682843	TRUE	1.25484	1.37101	1.85043	FALSE	TRUE
814	LAMB2	P55268	Laminin subunit beta-2	K	1720	1	PLGDQYQTVKALAERKAQGVLAAQARAEQLR	K(1)AQGVLAAQAR	1	1	117.136	0.00259962	T	FALSE	0.700617	0.861448	1.04117	TRUE	1.34999	1.66813	2.00433	FALSE	TRUE
815	CDH11	P55287;H3BUU9	Cadherin-11	K	471	1	ITVFAAEIHNRHQEAKVPVAIRVLDVNDNAP	HQEAK(1)VPVAIR	5	1	85.9731	0.00441269	T	FALSE	0.443925	0.55404	-0.163187	FALSE	0.0107798	0.38947	-0.433387	FALSE	FALSE
816	CDH11	P55287;H3BQH2	Cadherin-11	K	114	1	TIFVIDDKSGNIHATKTLDREERAQYTLMAQ	SGNIHATK(1)TLDREER	8	1	66.5682	0.000177577	T	FALSE	0.243669	0.367043	-0.15822	FALSE	0.388796	0.430451	-0.0617071	FALSE	FALSE
817	CDH11	P55287;H3BUU9	Cadherin-11	K	408	1	QENAAAGTVVGRVHAKDPDAANSPIRYSIDR	VHAK(1)DPDAANSPIR	4	1	97.2005	2.6367e-13	T	FALSE	0.190678	0.317301	-0.217961	FALSE	-0.230584	0.121204	-0.402504	FALSE	FALSE
819	CDH13	P55290	Cadherin-13	K	624	1	KDLHPNTDPFKFEIHKQAVPDKVWKISKINN	FEIHK(1)QAVPDK	5	1	90.7248	0.00013386	T	FALSE	0.00504062	0.306502	-0.864045	FALSE	-0.368551	0.183523	-0.0394192	FALSE	FALSE
820	CDH13	P55290	Cadherin-13	K	161	1	LIPENQRQPFPRDVGKVVDSDRPERSKFRLT	DVGK(1)VVDSDRPER	4	1	65.2336	0.00258345	T	FALSE	-0.144568	0.361027	-0.487803	FALSE	-0.248931	0.740119	-0.0784732	FALSE	FALSE
822	CDH13	P55290	Cadherin-13	K	185	1	RSKFRLTGKGVDQEPKGIFRINENTGSVSVT	GVDQEPK(1)GIFR	7	1	66.0557	6.28531e-20	T	FALSE	-0.04375	0.430392	-0.494637	FALSE	-0.420627	0.412347	-0.0962619	FALSE	FALSE
823	CDH13	P55290	Cadherin-13	K	178	1	VDSDRPERSKFRLTGKGVDQEPKGIFRINEN	LTGK(1)GVDQEPK	4	1	126.213	9.72211e-44	T	FALSE	-0.271374	0.402588	-0.458882	FALSE	-0.381179	0.334134	-0.0381552	FALSE	FALSE
825	ACTB;ACTG1;ACTA1;ACTC1;ACTG2;ACTA2;ACTBL2	P60709;P63261;I3L3I0;I3L1U9;I3L4N8;P68133;P68032;P63267;P62736;Q562R1	Actin, cytoplasmic 1;Actin, cytoplasmic 1, N-terminally processed;Actin, cytoplasmic 2;Actin, cytoplasmic 2, N-terminally processed;Actin, alpha skeletal muscle;Actin, alpha cardiac muscle 1;Actin, gamma-enteric smooth muscle;Actin, aortic smooth muscle;Beta-actin-like protein 2	K	191	1	LRLDLAGRDLTDYLMKILTERGYNFTTTAER;LRLDLAGRDLTDYLMKILTERGYSFTTTAER;MRLDLAGRDLTDYLMKILTERGYSFVTTAER	DLTDYLMK(1)ILTER	8	1	131.352	1.71701e-15	T	FALSE	-1.78588	-0.257252	-1.26559	FALSE	-1.89733	-0.757194	0.10493	FALSE	FALSE
827	ACTB;ACTG1;ACTA1;ACTC1;ACTG2;ACTA2	P60709;P63261;P68133;P68032;P63267;P62736;A6NL76	Actin, cytoplasmic 1;Actin, cytoplasmic 1, N-terminally processed;Actin, cytoplasmic 2;Actin, cytoplasmic 2, N-terminally processed;Actin, alpha skeletal muscle;Actin, alpha cardiac muscle 1;Actin, gamma-enteric smooth muscle;Actin, aortic smooth muscle	K	328	1	MQKEITALAPSTMKIKIIAPPERKYSVWIGG	IK(1)IIAPPER	2	1	95.483	0.000119284	T	FALSE	-1.05676	0.269686	-0.405356	FALSE	-0.602394	0.450853	0.840526	FALSE	FALSE
828	ACTB;ACTG1;ACTA1;ACTC1;ACTG2;ACTA2	P60709;G5E9R0;E7EVS6;C9JZR7;C9JUM1;C9JTX5;P63261;I3L3I0;I3L1U9;I3L3R2;J3KT65;K7EM38;P68133;P68032;P63267;P62736;A6NL76;F8WB63;B8ZZJ2;C9JFL5;F6UVQ4;F6QUT6	Actin, cytoplasmic 1;Actin, cytoplasmic 1, N-terminally processed;Actin, cytoplasmic 2;Actin, cytoplasmic 2, N-terminally processed;Actin, alpha skeletal muscle;Actin, alpha cardiac muscle 1;Actin, gamma-enteric smooth muscle;Actin, aortic smooth muscle	K	50	1	VGRPRHQGVMVGMGQKDSYVGDEAQSKRGIL	HQGVMVGMGQK(1)DSYVGDEAQSK	11	1	98.5565	2.32525e-22	T	FALSE	-1.01074	-0.560617	0.561693	FALSE	-0.936911	-0.42374	1.12948	FALSE	FALSE
829	ACTB;ACTG1	P60709;P63261	Actin, cytoplasmic 1;Actin, cytoplasmic 1, N-terminally processed;Actin, cytoplasmic 2;Actin, cytoplasmic 2, N-terminally processed	K	291	1	ETTFNSIMKCDVDIRKDLYANTVLSGGTTMY	K(1)DLYANTVLSGGTTMYPGIADR	1	1	97.6616	2.53805e-13	T	FALSE	-2.39025	0.200946	-1.3198	FALSE	-1.80829	-1.16305	0.296563	FALSE	FALSE
830	ACTB;ACTG1;ACTA1;ACTC1;ACTG2;ACTA2	P60709;P63261;P68133;P68032;P63267;P62736;A6NL76	Actin, cytoplasmic 1;Actin, cytoplasmic 1, N-terminally processed;Actin, cytoplasmic 2;Actin, cytoplasmic 2, N-terminally processed;Actin, alpha skeletal muscle;Actin, alpha cardiac muscle 1;Actin, gamma-enteric smooth muscle;Actin, aortic smooth muscle	K	315	1	SGGTTMYPGIADRMQKEITALAPSTMKIKII	MQK(1)EITALAPSTMK	3	1	83.7361	1.05846e-08	T	FALSE	-3.15856	0.854649	-1.21558	FALSE	-3.22486	-1.20802	1.14992	FALSE	FALSE
831	ACTB;ACTG1	P60709;G5E9R0;E7EVS6;P63261;I3L3I0;I3L1U9;I3L4N8;I3L3R2;J3KT65	Actin, cytoplasmic 1;Actin, cytoplasmic 1, N-terminally processed;Actin, cytoplasmic 2;Actin, cytoplasmic 2, N-terminally processed	K	113	1	PEEHPVLLTEAPLNPKANREKMTQIMFETFN	VAPEEHPVLLTEAPLNPK(1)ANR	18	1	69.361	5.87529e-40	T	FALSE	-1.34114	0.199984	-0.640052	FALSE	-0.99269	-0.0519985	0.710614	FALSE	FALSE
832	S100A10	P60903	Protein S100-A10	K	57	1	FLENQKDPLAVDKIMKDLDQCRDGKVGFQSF	IMK(1)DLDQCR	3	1	68.5575	0.0045979	T	FALSE	-0.734275	-0.839073	-0.00982931	FALSE	-0.0574968	0.307823	0.728335	FALSE	FALSE
833	S100A10	P60903	Protein S100-A10	K	37	1	DKGYLTKEDLRVLMEKEFPGFLENQKDPLAV	VLMEK(1)EFPGFLENQKDPLAVDK	5	1	92.7936	3.0596e-24	T	FALSE	-0.229027	0.136252	0.557582	FALSE	0.174151	1.00465	1.22526	FALSE	FALSE
835	HSPE1	P61604;B8ZZL8	10 kDa heat shock protein, mitochondrial	K	56	1	VLQATVVAVGSGSKGKGGEIQPVSVKVGDKV	GK(1)GGEIQPVSVK	2	1	120.242	1.94415e-11	T	TRUE	-1.75984	-1.30252	-0.871047	TRUE	-1.94886	-1.83479	-1.58612	FALSE	TRUE
836	B2M	P61769;H0YLF3;F5H6I0	Beta-2-microglobulin;Beta-2-microglobulin form pI 5.3	K	68	1	SDIEVDLLKNGERIEKVEHSDLSFSKDWSFY	IEK(1)VEHSDLSFSK	3	1	90.7543	7.31744e-66	T	FALSE	-0.21093	0.0655212	-0.0422934	FALSE	0.260869	0.145749	0.344355	FALSE	FALSE
837	B2M	P61769;H0YLF3;F5H6I0	Beta-2-microglobulin;Beta-2-microglobulin form pI 5.3	K	111	1	DEYACRVNHVTLSQPKIVKWDRDM_______	VNHVTLSQPK(1)IVK	10	1	63.4296	2.31086e-35	T	FALSE	-0.0782286	0.193206	-0.283738	FALSE	0.257131	0.344886	0.119887	FALSE	FALSE
838	HNRNPK	P61978;Q5T6W2	Heterogeneous nuclear ribonucleoprotein K	K	219	1	ECIKIILDLISESPIKGRAQPYDPNFYDETY	IILDLISESPIK(1)GR	12	1	122.639	1.83924e-06	T	FALSE	-0.0389101	-0.29007	-0.0832941	FALSE	-0.665432	-0.732399	-0.524064	FALSE	FALSE
839	RPS16;ZNF90	P62249;M0R3H0;M0R210;M0R1M5;A0A087WZ27;Q6IPX4;M0QX76	40S ribosomal protein S16	K	60	1	RTLQYKLLEPVLLLGKERFAGVDIRVRVKGG	LLEPVLLLGK(1)ER	10	1	92.8564	0.000186002	T	TRUE	-1.43475	-1.35738	-0.983561	TRUE	-1.45308	-1.12941	-1.39138	FALSE	TRUE
840	HIST1H4A	P62805	Histone H4	K	78	1	LENVIRDAVTYTEHAKRKTVTAMDVVYALKR	DAVTYTEHAK(1)R	10	1	157.971	2.67059e-15	T	FALSE	-1.07555	-0.160662	-1.1691	FALSE	-1.35085	-0.52085	-0.563256	FALSE	FALSE
841	HIST1H4A	P62805	Histone H4	K	32	1	KRHRKVLRDNIQGITKPAIRRLARRGGVKRI	DNIQGITK(1)PAIR	8	1	92.2953	4.6901e-08	T	FALSE	-1.02216	0.00210787	-1.08216	FALSE	-1.61994	-0.827494	-0.662388	FALSE	FALSE
842	HIST1H4A	P62805	Histone H4	K	80	1	NVIRDAVTYTEHAKRKTVTAMDVVYALKRQG	K(1)TVTAMDVVYALK	1	1	135.269	1.19131e-23	T	FALSE	-0.869992	0.0673794	-0.664288	FALSE	-1.25701	-0.900181	-0.539233	FALSE	FALSE
843	HIST1H4A	P62805	Histone H4	K	92	1	AKRKTVTAMDVVYALKRQGRTLYGFGG____	TVTAMDVVYALK(1)R	12	1	63.9657	4.46072e-09	T	FALSE	-0.900584	-0.502025	-1.11372	FALSE	-0.579728	0.343348	-0.402722	FALSE	FALSE
844	RPL23	P62829;C9JD32;J3KT29;J3KTJ3;J3QQT9	60S ribosomal protein L23	K	75	1	MVMATVKKGKPELRKKVHPAVVIRQRKSYRR	K(1)VHPAVVIR	1	1	90.7088	0.00422572	T	TRUE	-1.85862	-1.63928	-1.37568	TRUE	-2.14599	-2.12869	-2.37854	FALSE	TRUE
845	RPS27A;UBB;UBC;UBA52	P62979;J3QS39;J3QTR3;F5H6Q2;F5GYU3;F5H2Z3;F5H265;B4DV12;F5H388;F5H747;F5GXK7;J3QKN0;Q5PY61;Q96C32;P62987;P0CG47;P0CG48;M0R1M6;M0R2S1;M0R1V7;F5GZ39	Ubiquitin-40S ribosomal protein S27a;Ubiquitin;40S ribosomal protein S27a;Ubiquitin-60S ribosomal protein L40;Ubiquitin;60S ribosomal protein L40;Polyubiquitin-B;Ubiquitin;Polyubiquitin-C;Ubiquitin	K	48	1	KEGIPPDQQRLIFAGKQLEDGRTLSDYNIQK	LIFAGK(1)QLEDGR	6	1	142.193	7.98461e-22	T	FALSE	-0.93589	-0.603692	-0.727475	FALSE	-0.851469	-0.116631	-0.229465	FALSE	FALSE
846	DYNLL1	P63167;F8VXL2;F8VRV5	Dynein light chain 1, cytoplasmic	K	36	1	SVECATQALEKYNIEKDIAAHIKKEFDKKYN	YNIEK(1)DIAAHIK	5	1	81.1805	6.86275e-05	T	FALSE	-0.407746	-0.365021	0.269153	FALSE	-0.157625	-0.013498	0.417829	FALSE	FALSE
847	ACTA1;ACTC1;ACTG2;ACTA2	P68133;P68032;P63267;P62736;A6NL76;F8WB63;B8ZZJ2;C9JFL5;F6UVQ4;F6QUT6	Actin, alpha skeletal muscle;Actin, alpha cardiac muscle 1;Actin, gamma-enteric smooth muscle;Actin, aortic smooth muscle	K	70	1	YVGDEAQSKRGILTLKYPIEHGIITNWDDME	GILTLK(1)YPIEHGIITNWDDMEK	6	1	65.1581	4.92818e-09	T	FALSE	-1.34736	0.615309	-1.24144	FALSE	-1.59536	-0.129481	0.412654	FALSE	FALSE
849	EEF1A1P5;EEF1A1;EEF1A2	Q5VTE0;P68104;A0A087WVQ9;Q05639	Putative elongation factor 1-alpha-like 3;Elongation factor 1-alpha 1;Elongation factor 1-alpha 2	K	255	1	RPTDKPLRLPLQDVYKIGGIGTVPVGRVETG	LPLQDVYK(1)IGGIGTVPVGR	8	1	81.3567	1.16193e-08	T	FALSE	-0.959598	-0.511468	-0.654059	TRUE	-1.14596	-1.13744	-0.724126	FALSE	TRUE
850	SIRPA;SIRPB1;SIRPG	P78324;Q5TFQ8;H3BRP9;H3BV43;H3BML4;H9KV29;Q9P1W8;O00241	Tyrosine-protein phosphatase non-receptor type substrate 1;Signal-regulatory protein beta-1 isoform 3;Signal-regulatory protein gamma;Signal-regulatory protein beta-1	K	83	1	WFRGAGPGRELIYNQKEGHFPRVTTVSDLTK	ELIYNQK(1)EGHFPR	7	1	76.3258	5.77266e-05	T	FALSE	-0.231092	0.128409	-0.126455	FALSE	-0.103147	-0.274888	-0.105544	FALSE	FALSE
852	SIRPA	P78324	Tyrosine-protein phosphatase non-receptor type substrate 1	K	354	1	PAVSKSHDLKVSAHPKEQGSNTAAENTGSNE	VSAHPK(1)EQGSNTAAENTGSNER	6	1	92.7158	1.17493e-39	T	FALSE	-0.157608	0.211966	-0.173856	FALSE	-0.323263	-0.214747	0.163543	FALSE	FALSE
853	ADAM17	P78536	Disintegrin and metalloproteinase domain-containing protein 17	K	286	1	GFKGYGIQIEQIRILKSPQEVKPGEKHYNMA	ILK(1)SPQEVKPGEK	3	1	95.1852	1.88034e-06	T	FALSE	-0.112958	0.28423	0.259423	FALSE	0.0586628	0.0849763	0.747003	FALSE	FALSE
854	SRPX	P78539	Sushi repeat-containing protein SRPX	K	78	1	KYGDVYCRAPQGGYYKTALGTRCDIRCQKGY	APQGGYYK(1)TALGTR	8	1	143.929	2.27862e-24	T	FALSE	0.0750534	-0.227618	0.348572	FALSE	0.0440443	-0.425782	-0.0600474	FALSE	FALSE
855	SRPX	P78539	Sushi repeat-containing protein SRPX	K	196	1	RIKCPSVKERIAEPNKLTVRVSWETPEGRDT	IAEPNK(1)LTVR	6	1	63.0734	0.00655625	T	FALSE	0.0408223	-0.231555	0.702569	FALSE	0.451752	-0.377401	0.204782	FALSE	FALSE
856	HTRA3	P83110	Serine protease HTRA3	K	123	1	RRALQLSGTPVRQLQKGACPLGLHQLSSPRY	QLQK(1)GACPLGLHQLSSPR	4	1	119.044	1.3508e-18	T	FALSE	0.520347	0.0111517	0.234624	FALSE	0.596076	0.599571	0.231752	FALSE	FALSE
857	HTRA3	P83110	Serine protease HTRA3	K	232	1	ATIKDIDKKSDIATIKIHPKKKLPVLLLGHS	SDIATIK(1)IHPK	7	1	75.3821	7.75518e-20	T	FALSE	0.550704	-0.0203422	0.310922	FALSE	0.80686	0.456207	0.20573	FALSE	FALSE
858	FBLN2	P98095	Fibulin-2	K	408	1	LPDAAWIPPTREVPRKPQVLPHSHVEEDTDP	K(1)PQVLPHSHVEEDTDPNSVHSIPR	1	1	128.795	1.26186e-25	T	TRUE	2.00288	3.34843	1.78856	TRUE	3.39958	4.46658	4.85605	FALSE	TRUE
859	HSPG2	P98160	Basement membrane-specific heparan sulfate proteoglycan core protein;Endorepellin;LG3 peptide	K	1769	1	SNTSRAELLVTEAPSKPITVTVEEQRSQSVR	AELLVTEAPSK(1)PITVTVEEQR	11	1	91.0671	2.96709e-58	T	FALSE	-0.0362596	-0.129349	0.115033	FALSE	0.0492125	-0.203264	-0.0255958	FALSE	FALSE
860	HSPG2	P98160	Basement membrane-specific heparan sulfate proteoglycan core protein;Endorepellin;LG3 peptide	K	805	1	PQCNKCKAGFFGDAMKATATSCRPCPCPYID	AGFFGDAMK(1)ATATSCRPCPCPYIDASR	9	1	75.177	1.12296e-40	T	FALSE	-0.0592093	-0.082975	0.0199154	FALSE	0.0539454	-0.0950467	-0.00475306	FALSE	FALSE
861	HSPG2	P98160	Basement membrane-specific heparan sulfate proteoglycan core protein;Endorepellin;LG3 peptide	K	868	1	SCAPGYEGNPIQPGGKCRPVNQEIVRCDERG	CESCAPGYEGNPIQPGGK(1)CRPVNQEIVR	18	1	111.6	2.1135e-22	T	FALSE	-0.202157	-0.0201999	0.083792	FALSE	-0.00215122	0.141239	0.142767	FALSE	FALSE
862	HSPG2	P98160	Basement membrane-specific heparan sulfate proteoglycan core protein;Endorepellin;LG3 peptide	K	796	1	LNCQHNTEGPQCNKCKAGFFGDAMKATATSC	CK(1)AGFFGDAMK	2	1	117.122	2.9342e-05	T	FALSE	-0.0245165	-0.228603	0.00187429	FALSE	0.196355	-0.1595	-0.167358	FALSE	FALSE
863	HSPG2	P98160	Basement membrane-specific heparan sulfate proteoglycan core protein;Endorepellin;LG3 peptide	K	3057	1	KCLIHDGAAPISLEWKTRNQELEDNVHISPN	CLIHDGAAPISLEWK(1)TR	15	1	174.239	8.59892e-25	T	FALSE	0.0622599	-0.14496	-0.0700727	FALSE	-0.026161	-0.0401209	-0.0942361	FALSE	FALSE
864	HSPG2	P98160	Basement membrane-specific heparan sulfate proteoglycan core protein;Endorepellin;LG3 peptide	K	3128	1	TVSVLPEGPVWVKVGKAVTLECVSAGEPRSS	VGK(1)AVTLECVSAGEPR	3	1	156.715	1.01468e-173	T	FALSE	-0.0215554	-0.0856966	0.00963382	FALSE	0.0585243	-0.109829	-0.10017	FALSE	FALSE
865	HSPG2	P98160	Basement membrane-specific heparan sulfate proteoglycan core protein;Endorepellin;LG3 peptide	K	4136	1	PAGEYEFQCLCRDGFKGDLCEHEENPCQLRE	DGFK(1)GDLCEHEENPCQLR	4	1	65.1047	1.61129e-24	T	FALSE	0.0304067	-0.111432	0.0621217	FALSE	0.0419438	-0.0172093	-0.0579701	FALSE	FALSE
866	HSPG2	P98160	Basement membrane-specific heparan sulfate proteoglycan core protein;Endorepellin;LG3 peptide	K	470	1	VTSEGGRGTLIIRDVKESDQGAYTCEAMNAR	DVK(1)ESDQGAYTCEAMNAR	3	1	93.4271	1.15972e-08	T	FALSE	-0.0678783	-0.240498	-0.367025	FALSE	-0.0219508	0.159928	-0.493442	FALSE	FALSE
867	HSPG2	P98160;A0A0U1RQT3	Basement membrane-specific heparan sulfate proteoglycan core protein;Endorepellin;LG3 peptide	K	3809	1	EELYLGGYPDYGAIPKAGLSSGFIGCVRELR	FQGLDLNEELYLGGYPDYGAIPK(1)AGLSSGFIGCVR	23	1	78.3167	9.65693e-41	T	FALSE	0.024887	-0.0957219	0.0703893	FALSE	0.354678	-0.0847446	0.0892673	FALSE	FALSE
868	HSPG2	P98160	Basement membrane-specific heparan sulfate proteoglycan core protein;Endorepellin;LG3 peptide	K	4085	1	SAHFRGCVGEVSVNGKRLDLTYSFLGSQGIG	GCVGEVSVNGK(1)R	11	1	136.489	2.64426e-115	T	FALSE	-0.00588375	-0.0992279	-0.102574	FALSE	0.064469	-0.00302648	-0.145221	FALSE	FALSE
869	HSPG2	P98160	Basement membrane-specific heparan sulfate proteoglycan core protein;Endorepellin;LG3 peptide	K	2054	1	QVVVLSASDASPPPVKIESSSPSVTEGQTLD	IQVVVLSASDASPPPVK(1)	17	1	102.361	4.11805e-31	T	FALSE	0.021764	-0.686523	0.119157	FALSE	0.0913952	-0.558072	-0.391988	FALSE	FALSE
870	HSPG2	P98160	Basement membrane-specific heparan sulfate proteoglycan core protein;Endorepellin;LG3 peptide	K	3155	1	PRSSARWTRISSTPAKLEQRTYGLMDSHAVL	ISSTPAK(1)LEQR	7	1	97.1627	8.06404e-12	T	FALSE	-0.0784875	0.282316	-0.156868	FALSE	0.0330882	0.206312	0.152324	FALSE	FALSE
871	HSPG2	P98160	Basement membrane-specific heparan sulfate proteoglycan core protein;Endorepellin;LG3 peptide	K	3707	1	FRPDSADGMLLYNGQKRVPGSPTNLANRQPD	ITFRPDSADGMLLYNGQK(1)R	18	1	56.8192	2.01789e-40	T	FALSE	-0.0262345	-0.163628	0.0515809	FALSE	0.207643	0.146915	-0.0840643	FALSE	FALSE
872	HSPG2	P98160	Basement membrane-specific heparan sulfate proteoglycan core protein;Endorepellin;LG3 peptide	K	3958	1	ALTNTHHELRLDVEFKPLAPDGVLLFSGGKS	LDVEFK(1)PLAPDGVLLFSGGK	6	1	112.116	1.60461e-30	T	FALSE	-0.10939	-0.0947766	-0.0461463	FALSE	-0.144473	-0.178492	-0.202888	FALSE	FALSE
873	HSPG2	P98160	Basement membrane-specific heparan sulfate proteoglycan core protein;Endorepellin;LG3 peptide	K	1813	1	KSPAYTLVWTRLHNGKLPTRAMDFNGILTIR	LHNGK(1)LPTR	5	1	83.8829	0.000219859	T	FALSE	-0.0403337	0.0213797	0.0926134	FALSE	0.0499095	-0.802731	0.0588035	FALSE	FALSE
874	HSPG2	P98160	Basement membrane-specific heparan sulfate proteoglycan core protein;Endorepellin;LG3 peptide	K	4023	1	LALGRWHRVSAERLNKDGSLRVNGGRPVLRS	LNK(1)DGSLR	3	1	113.176	2.77026e-17	T	FALSE	-0.276905	-0.0924781	-0.0100472	FALSE	0.255803	-0.174662	-0.0418037	FALSE	FALSE
875	HSPG2	P98160	Basement membrane-specific heparan sulfate proteoglycan core protein;Endorepellin;LG3 peptide	K	923	1	DGSFHLSTRNPDGCLKCFCMGVSRHCTSSSW	NPDGCLK(1)CFCMGVSR	7	1	90.8529	3.82393e-18	T	FALSE	-0.0574817	-0.0453032	0.0444641	FALSE	0.00331439	-0.0593553	-0.0401209	FALSE	FALSE
877	HSPG2	P98160	Basement membrane-specific heparan sulfate proteoglycan core protein;Endorepellin;LG3 peptide	K	1798	1	VRPGADVTFICTAKSKSPAYTLVWTRLHNGK	SK(1)SPAYTLVWTR	2	1	194.864	2.4456e-27	T	FALSE	-0.0368958	-0.0736832	-0.0761739	FALSE	-0.0333333	-0.082975	-0.0384362	FALSE	FALSE
878	HSPG2	P98160	Basement membrane-specific heparan sulfate proteoglycan core protein;Endorepellin;LG3 peptide	K	3042	1	DPPSSTVQQGQDASFKCLIHDGAAPISLEWK	SPVISIDPPSSTVQQGQDASFK(1)	22	1	65.0223	1.10655e-41	T	FALSE	0.0398403	0.0497257	0.110096	FALSE	0.0984196	-0.224411	-0.153416	FALSE	FALSE
879	HSPG2	P98160	Basement membrane-specific heparan sulfate proteoglycan core protein;Endorepellin;LG3 peptide	K	362	1	DFDCEDRTDEANCPTKRPEEVCGPTQFRCVS	TDEANCPTK(1)RPEEVCGPTQFR	9	1	109.717	6.21132e-31	T	FALSE	-0.159138	0.154843	0.00288251	FALSE	0.570851	0.211665	0.209528	FALSE	FALSE
880	HSPG2	P98160	Basement membrane-specific heparan sulfate proteoglycan core protein;Endorepellin;LG3 peptide	K	3176	1	YGLMDSHAVLQISSAKPSDAGTYVCLAQNAL	TYGLMDSHAVLQISSAK(1)PSDAGTYVCLAQNALGTAQK	17	1	85.5088	5.82787e-24	T	FALSE	0.0226164	-0.46289	0.00791308	FALSE	0.107688	-0.503247	-0.297837	FALSE	FALSE
881	HSPG2	P98160	Basement membrane-specific heparan sulfate proteoglycan core protein;Endorepellin;LG3 peptide	K	1414	1	LPETYQGDKVAAYGGKLRYTLSYTAGPQGSP	VAAYGGK(1)LR	7	1	76.4776	0.00342048	T	FALSE	0.00518438	-0.0626744	-0.00537683	FALSE	0.114767	-0.026446	0.0287342	FALSE	FALSE
882	HSPG2	P98160	Basement membrane-specific heparan sulfate proteoglycan core protein;Endorepellin;LG3 peptide	K	2847	1	EPSSSRVAEGQTLDLKCVVPGQAHAQVTWHK	VAEGQTLDLK(1)CVVPGQAHAQVTWHK	10	1	100.447	4.91717e-83	T	FALSE	-0.19856	-0.00230647	-0.0375324	FALSE	-0.0468167	-0.0831112	-0.0457225	FALSE	FALSE
883	HSPG2	P98160;A0A0U1RQT3	Basement membrane-specific heparan sulfate proteoglycan core protein;Endorepellin;LG3 peptide	K	3651	1	AGTYVCTATNRQGKVKAFAHLQVPERVVPYF	VK(1)AFAHLQVPER	2	1	138.894	2.47968e-12	T	FALSE	-0.108845	-0.081476	-0.0458037	FALSE	-0.107415	-0.0984196	-0.212632	FALSE	FALSE
884	HSPG2	P98160	Basement membrane-specific heparan sulfate proteoglycan core protein;Endorepellin;LG3 peptide	K	3610	1	PCIASGYPTPDISWSKLDGSLPPDSRLENNM	VPAGSAAVFPCIASGYPTPDISWSK(1)	25	1	48.2554	0.00344207	T	FALSE	-0.008929	-0.868608	0.260748	FALSE	0.380397	-0.519844	-0.361993	FALSE	FALSE
885	EFNB1	P98172	Ephrin-B1	K	48	1	EPVSWSSLNPKFLSGKGLVIYPKIGDKLDII	FLSGK(1)GLVIYPK	5	1	152.664	1.60406e-26	T	TRUE	2.58515	2.85831	1.92395	TRUE	3.25669	2.88066	2.68743	FALSE	TRUE
887	EFNB1	P98172	Ephrin-B1	K	59	1	FLSGKGLVIYPKIGDKLDIICPRAEAGRPYE	IGDK(1)LDIICPR	4	1	158.041	1.44959e-11	T	TRUE	3.1344	3.4851	2.81461	TRUE	3.94289	3.79921	3.61352	FALSE	TRUE
888	EFNB1	P98172	Ephrin-B1	K	208	1	TQAPGSRGSLGDSDGKHETVNQEEKSGPGAS	GSLGDSDGK(1)HETVNQEEK	9	1	70.6845	9.85137e-07	T	TRUE	2.40983	2.18403	2.07396	TRUE	3.3963	2.2776	2.67577	FALSE	TRUE
889	SLC25A3	Q00325	Phosphate carrier protein, mitochondrial	K	295	1	VSHPADSVVSVLNKEKGSSASLVLKRLGFKG	EK(1)GSSASLVLK	2	1	99.553	0.00412396	T	TRUE	-1.80339	-1.47134	-1.37673	TRUE	-2.21317	-1.92672	-1.42428	FALSE	TRUE
890	HNRNPU	Q00839;Q5RI18	Heterogeneous nuclear ribonucleoprotein U	K	352	1	EMKVTEKIPVRHLYTKDIDIHEVRIGWSLTT	HLYTK(1)DIDIHEVR	5	1	55.1048	2.40856e-05	T	FALSE	0.20063	-0.66948	-0.476679	FALSE	-0.313943	-0.498353	-1.14156	FALSE	FALSE
891	TEK	Q02763;B5A954	Angiopoietin-1 receptor	K	95	1	REWAKKVVWKREKASKINGAYFCEGRVRGEA	ASK(1)INGAYFCEGR	3	1	125.468	8.70003e-15	T	FALSE	0.954569	1.13587	0.804301	TRUE	1.40349	1.51186	1.10877	FALSE	TRUE
892	TEK	Q02763;B5A954;E5RIV9	Angiopoietin-1 receptor	K	365	1	PKIVDLPDHIEVNSGKFNPICKASGWPLPTN	IVDLPDHIEVNSGK(1)FNPICK	14	1	64.6348	7.59929e-40	T	FALSE	0.852319	1.00217	0.882839	TRUE	1.4239	1.41354	1.27174	FALSE	TRUE
893	TEK	Q02763;B5A954;E5RIV9	Angiopoietin-1 receptor	K	351	1	QGLQCEREGIQRMTPKIVDLPDHIEVNSGKF	MTPK(1)IVDLPDHIEVNSGK	4	1	113.546	1.34035e-18	T	FALSE	0.953824	1.11332	0.879157	TRUE	1.42686	1.39616	1.29251	FALSE	TRUE
895	TEK	Q02763;B5A954;E5RIV9	Angiopoietin-1 receptor	K	253	1	GECICPPGFMGRTCEKACELHTFGRTCKERC	TCEK(1)ACELHTFGR	4	1	115.372	1.89579e-14	T	FALSE	0.828144	0.417675	1.11477	TRUE	1.76252	0.565652	1.2715	FALSE	TRUE
896	TEK	Q02763;B5A954	Angiopoietin-1 receptor	K	149	1	DKGDNVNISFKKVLIKEEDAVIYKNGSFIHS	VLIK(1)EEDAVIYK	4	1	83.2748	2.30036e-16	T	FALSE	0.835035	1.43721	0.670478	TRUE	1.48985	1.41408	1.35531	FALSE	TRUE
897	TEK	Q02763	Angiopoietin-1 receptor	K	679	1	GYSISSITIRYKVQGKNEDQHVDVKIKNATI	VQGK(1)NEDQHVDVK	4	1	129.431	3.27475e-07	T	FALSE	0.765025	1.11042	0.868608	TRUE	1.56774	1.32898	1.15085	FALSE	TRUE
898	CAV1	Q03135;E9PCT5	Caveolin-1;Caveolin	K	39	1	IYKPNNKAMADELSEKQVYDAHTKEIDLVNR	AMADELSEK(1)QVYDAHTK	9	1	77.4175	6.51525e-14	T	FALSE	-1.12271	-0.535456	-0.592027	FALSE	-1.19123	-0.248292	0.0666993	FALSE	FALSE
901	CAV1	Q03135	Caveolin-1	K	5	1	___________MSGGKYVDSEGHLYTVPIRE	SGGK(1)YVDSEGHLYTVPIR	4	1	98.1752	1.11151e-37	T	FALSE	-0.494231	-0.541019	-0.0985673	FALSE	-0.380052	0.376676	0.526764	FALSE	FALSE
903	PCDH1	Q08174	Protocadherin-1	K	360	1	VDREDLSTLRFSVLAKDRGTNPKSARAQVVV	FSVLAK(1)DR	6	1	55.37	0.0124277	T	FALSE	0.514299	0.672704	0.568616	FALSE	0.872395	0.495369	0.746156	FALSE	FALSE
904	PCDH1	Q08174	Protocadherin-1	K	567	1	KGLFTISPETGEIQVKTSLDREQRESYELKV	GLFTISPETGEIQVK(1)TSLDR	15	1	80.2359	3.23126e-61	T	FALSE	0.512379	0.644262	0.680684	FALSE	0.736215	0.622554	0.774478	FALSE	FALSE
905	PCDH1	Q08174	Protocadherin-1	K	455	1	FQLRQASETGSDSKKKYFLQTTTPLDYEKVK	K(1)YFLQTTTPLDYEK	1	1	136.37	6.11429e-139	T	FALSE	0.444985	0.529385	0.363564	FALSE	0.711407	0.517937	0.512843	FALSE	FALSE
907	PCDH1	Q08174;D6RAX3;D6RBG2	Protocadherin-1	K	104	1	LYKLEVGAPYLRVDGKTGDIFTTETSIDREG	VDGK(1)TGDIFTTETSIDR	4	1	60.8261	4.23212e-14	T	FALSE	0.230941	0.648281	0.597412	FALSE	1.08468	0.616724	1.27932	FALSE	FALSE
909	EFEMP1	Q12805;C9JQX7;C9J4J8;C9JPZ9;Q580Q6;C9JUM4	EGF-containing fibulin-like extracellular matrix protein 1	K	60	1	IDECDIVPDACKGGMKCVNHYGGYLCLPKTA	GGMK(1)CVNHYGGYLCLPK	4	1	103.403	4.70375e-24	T	FALSE	-1.6085	-1.64847	-1.53717	TRUE	-1.78802	-2.72833	-1.12274	FALSE	TRUE
910	EFEMP1	Q12805;A0A0U1RQV3	EGF-containing fibulin-like extracellular matrix protein 1	K	207	1	NLRGSFACQCPPGYQKRGEQCVDIDECTIPP	GSFACQCPPGYQK(1)R	13	1	163.332	4.71518e-44	T	TRUE	-2.59135	-1.77379	-1.70392	TRUE	-2.46929	-2.39512	-1.54042	FALSE	TRUE
911	EFEMP1	Q12805;A0A0U1RQV3	EGF-containing fibulin-like extracellular matrix protein 1	K	429	1	QATTIYANTINTFRIKSGNENGEFYLRQTSP	IK(1)SGNENGEFYLR	2	1	174.239	3.39281e-54	T	TRUE	-2.83578	-1.87955	-1.55818	TRUE	-2.39047	-3.10293	-1.52967	FALSE	TRUE
912	HYAL2	Q12891	Hyaluronidase-2	K	148	1	DWEDWRPVWVRNWQDKDVYRRLSRQLVASRH	NWQDK(1)DVYR	5	1	78.2638	0.00659608	T	TRUE	1.40947	1.98839	1.2646	TRUE	1.97365	2.27586	2.34498	FALSE	TRUE
913	ECH1	Q13011	Delta(3,5)-Delta(2,4)-dienoyl-CoA isomerase, mitochondrial	K	231	1	IGNQSLVNELAFTARKMMADEALGSGLVSRV	K(1)MMADEALGSGLVSR	1	1	65.1752	0.000322903	T	FALSE	0.841249	-1.75271	-1.48516	FALSE	-2.20111	-1.42573	-1.4453	FALSE	FALSE
914	MMRN1	Q13201;E7EPG1	Multimerin-1;Platelet glycoprotein Ia*;155 kDa platelet multimerin	K	279	1	VTSLDWRCCPGYSGPKCQLRAQEQQSLIHTN	CCPGYSGPK(1)CQLR	9	1	142.097	9.55315e-09	T	FALSE	-0.382062	-0.133037	-0.228621	FALSE	-0.398513	-0.116099	-0.288654	FALSE	FALSE
915	MMRN1	Q13201;E7EPG1	Multimerin-1;Platelet glycoprotein Ia*;155 kDa platelet multimerin	K	376	1	GKVSEDKSREFQSLLKGLKSKSINVLIRDIV	EFQSLLK(1)GLK	7	1	68.6644	8.41975e-27	T	FALSE	-0.215915	-0.219091	-0.20083	FALSE	-0.395075	-0.347439	-0.48944	FALSE	FALSE
916	MMRN1	Q13201;E7EPG1	Multimerin-1;Platelet glycoprotein Ia*;155 kDa platelet multimerin	K	484	1	EMTLTCEKPIKELEVKQTHLEGALEQEHSRS	ELEVK(1)QTHLEGALEQEHSR	5	1	41.9882	1.34275e-05	T	FALSE	-0.611601	-0.0542233	0.34153	FALSE	-0.28193	-0.345851	-0.232906	FALSE	FALSE
917	MMRN1	Q13201;E7EPG1	Multimerin-1;Platelet glycoprotein Ia*;155 kDa platelet multimerin	K	396	1	KSINVLIRDIVREQFKIFQNDMQETVAQLFK	EQFK(1)IFQNDMQETVAQLFK	4	1	160.647	3.30609e-32	T	FALSE	-0.146819	-0.182184	0.00302648	FALSE	-0.199322	-0.592254	-0.336055	FALSE	FALSE
918	MMRN1	Q13201;E7EPG1	Multimerin-1;Platelet glycoprotein Ia*;155 kDa platelet multimerin	K	411	1	KIFQNDMQETVAQLFKTVSSLSEDLESTRQI	IFQNDMQETVAQLFK(1)TVSSLSEDLESTR	15	1	83.4353	3.91437e-10	T	FALSE	-0.385582	-0.222557	0.0287106	FALSE	0.209141	-0.489235	-0.155879	FALSE	FALSE
919	MMRN1	Q13201;E7EPG1	Multimerin-1;Platelet glycoprotein Ia*;155 kDa platelet multimerin	K	598	1	MEKESLRGECEDMLSKCRNDFKFQLKDTEEN	GECEDMLSK(1)CR	9	1	63.9438	1.0764e-13	T	FALSE	0.483055	-0.1038	-0.341062	FALSE	-0.0126355	0.540002	-0.405121	FALSE	FALSE
920	MMRN1	Q13201;E7EPG1	Multimerin-1;Platelet glycoprotein Ia*;155 kDa platelet multimerin	K	756	1	FIQDNYALKETLSTIKDNSEIHHKCTSDMET	ETLSTIK(1)DNSEIHHK	7	1	77.9361	6.56082e-08	T	FALSE	-0.208244	-0.232538	0.0354832	FALSE	-0.242857	-0.504671	-0.261832	FALSE	FALSE
921	MMRN1	Q13201;E7EPG1	Multimerin-1;Platelet glycoprotein Ia*;155 kDa platelet multimerin	K	856	1	MSHLEEKLLLTTKISKNFETRLQDIESKVTQ	ISK(1)NFETR	3	1	166.071	0.00573339	T	FALSE	-0.819827	-0.233029	-0.0354165	FALSE	-0.851756	-0.446574	-0.344488	FALSE	FALSE
922	MMRN1	Q13201;E7EPG1	Multimerin-1;Platelet glycoprotein Ia*;155 kDa platelet multimerin	K	882	1	SKVTQTLIPYYISVKKGSVVTNERDQALQLQ	K(1)GSVVTNER	1	1	88.1551	6.49913e-05	T	FALSE	-0.288576	-0.0831112	-0.110729	FALSE	-0.593159	-0.380397	-0.499578	FALSE	FALSE
923	MMRN1	Q13201;E7EPG1	Multimerin-1;Platelet glycoprotein Ia*;155 kDa platelet multimerin	K	341	1	DQVNYQAMKLTLLQKKIDNISLTVNDVRNTY	K(1)IDNISLTVNDVR	1	1	144.877	3.03311e-20	T	FALSE	0.147437	-0.0594937	0.236584	FALSE	-0.141971	-0.224287	-0.1503	FALSE	FALSE
924	MMRN1	Q13201;E7EPG1	Multimerin-1;Platelet glycoprotein Ia*;155 kDa platelet multimerin	K	677	1	TMTYEQPKEAIVIRKKIENLTSAVNSLNFII	K(1)IENLTSAVNSLNFIIK	1	1	105.851	6.50772e-41	T	FALSE	-0.270452	-0.281787	-0.261656	FALSE	-0.419893	-0.422556	-0.728399	FALSE	FALSE
925	MMRN1	Q13201	Multimerin-1;Platelet glycoprotein Ia*;155 kDa platelet multimerin	K	148	1	VLSNSTLKFLQSFARKSNEQATSLNTVGGTG	K(1)SNEQATSLNTVGGTGGIGGVGGTGGVGNR	1	1	113.71	2.4417e-95	T	FALSE	0.00705194	-0.0315364	0.225152	FALSE	0.109294	-0.0156403	0.212685	FALSE	FALSE
926	MMRN1	Q13201;E7EPG1	Multimerin-1;Platelet glycoprotein Ia*;155 kDa platelet multimerin	K	1207	1	LLELNYGQEVWLRLAKGTIPAKFPPVTTFSG	LAK(1)GTIPAK	3	1	113.538	0.00109367	T	FALSE	-0.295659	-0.102188	0.154713	FALSE	-0.222768	-0.522257	-0.182819	FALSE	FALSE
927	MMRN1	Q13201;E7EPG1	Multimerin-1;Platelet glycoprotein Ia*;155 kDa platelet multimerin	K	514	1	SILYYESLNKTLSKLKEVHEQLLSTEQVSDQ	LK(1)EVHEQLLSTEQVSDQK	2	1	185.601	1.83224e-60	T	FALSE	-0.263075	-0.227864	-0.0055651	FALSE	-0.378251	-0.451752	-0.385265	FALSE	FALSE
928	MMRN1	Q13201	Multimerin-1;Platelet glycoprotein Ia*;155 kDa platelet multimerin	K	235	1	PTVILDNQVTYVPGGKGPCGWTGGSCPQRSQ	LSPTVILDNQVTYVPGGK(1)GPCGWTGGSCPQR	18	1	47.3763	0.0016292	T	FALSE	-0.414518	0.0330971	-0.0758241	FALSE	-0.577014	-0.241108	0.0485316	FALSE	FALSE
929	MMRN1	Q13201;E7EPG1	Multimerin-1;Platelet glycoprotein Ia*;155 kDa platelet multimerin	K	1092	1	TIKLVEENALAPDFSKGSYRYAPMVAFFASH	LVEENALAPDFSK(1)GSYR	13	1	118.708	4.36344e-24	T	FALSE	-0.0221559	-0.127633	-0.312294	FALSE	-0.503487	-0.148218	-0.502432	FALSE	FALSE
931	MMRN1	Q13201;E7EPG1	Multimerin-1;Platelet glycoprotein Ia*;155 kDa platelet multimerin	K	604	1	RGECEDMLSKCRNDFKFQLKDTEENLHVLNQ	NDFK(1)FQLK	4	1	109.612	0.000274337	T	FALSE	-0.198692	-0.262914	-0.0530147	FALSE	-0.234007	-0.513086	-0.195977	FALSE	FALSE
932	MMRN1	Q13201;E7EPG1	Multimerin-1;Platelet glycoprotein Ia*;155 kDa platelet multimerin	K	362	1	LTVNDVRNTYSSLEGKVSEDKSREFQSLLKG	NTYSSLEGK(1)VSEDK	9	1	73.0805	4.63738e-32	T	FALSE	-0.343385	-0.196103	0.0448837	FALSE	-0.300768	-0.463099	-0.344715	FALSE	FALSE
933	MMRN1	Q13201;E7EPG1	Multimerin-1;Platelet glycoprotein Ia*;155 kDa platelet multimerin	K	367	1	VRNTYSSLEGKVSEDKSREFQSLLKGLKSKS	VSEDK(1)SR	5	1	131.031	0.00906844	T	FALSE	-0.114957	-0.218967	0.000144262	FALSE	-0.287079	-0.40621	0.0370439	FALSE	FALSE
935	MMRN1	Q13201;E7EPG1	Multimerin-1;Platelet glycoprotein Ia*;155 kDa platelet multimerin	K	669	1	EQGASLRQTMTYEQPKEAIVIRKKIENLTSA	QTMTYEQPK(1)EAIVIR	9	1	88.5614	2.18308e-122	T	FALSE	-0.216837	-0.229096	-0.107306	FALSE	-0.307162	-0.394185	-0.508733	FALSE	FALSE
936	MMRN1	Q13201;E7EPG1	Multimerin-1;Platelet glycoprotein Ia*;155 kDa platelet multimerin	K	381	1	DKSREFQSLLKGLKSKSINVLIRDIVREQFK	SK(1)SINVLIR	2	1	99.7879	0.000113264	T	FALSE	-0.175974	-0.241718	-0.0284252	FALSE	-0.332081	-0.476641	-0.453228	FALSE	FALSE
938	MMRN1	Q13201	Multimerin-1;Platelet glycoprotein Ia*;155 kDa platelet multimerin	K	199	1	LSRGDSSSSQRTDYQKSNFETTRGKNWCAYV	TDYQK(1)SNFETTR	5	1	182.369	6.60782e-56	T	FALSE	-0.48752	-0.254594	-0.103581	FALSE	-0.361324	-0.383939	-0.301236	FALSE	FALSE
939	MMRN1	Q13201;E7EPG1	Multimerin-1;Platelet glycoprotein Ia*;155 kDa platelet multimerin	K	950	1	STSVSELNATIPKWIKHSLPDIQLLQKGLTE	WIK(1)HSLPDIQLLQK	3	1	156.585	2.70842e-25	T	FALSE	0.190804	-0.328722	-0.0867065	FALSE	0.0137838	-0.490775	-0.383497	FALSE	FALSE
940	TRIM28	Q13263;M0R3C0	Transcription intermediary factor 1-beta	K	266	1	NQRKLLASLVKRLGDKHATLQKSTKEVRSSI	LGDK(1)HATLQK	4	1	99.6504	0.00255082	T	FALSE	-2.67964	-1.60658	-0.998241	TRUE	-2.68668	-1.98068	-1.56847	FALSE	TRUE
942	PTK7	Q13308	Inactive tyrosine-protein kinase 7	K	636	1	PLIQWKGKDRILDPTKLGPRMHIFQNGSLVI	ILDPTK(1)LGPR	6	1	96.3419	0.000650874	T	FALSE	0.00144197	0.0456697	-0.397809	FALSE	-0.752729	-0.214	-0.642471	FALSE	FALSE
943	PTK7	Q13308;Q86X91;F8WDG7	Inactive tyrosine-protein kinase 7	K	132	1	ASFNIKWIEAGPVVLKHPASEAEIQPQTQVT	WIEAGPVVLK(1)HPASEAEIQPQTQVTLR	10	1	71.071	1.2804e-48	T	FALSE	-0.447721	0.169582	-0.562602	FALSE	-0.918633	-0.135141	-0.544881	FALSE	FALSE
944	DNASE1L3	Q13609	Deoxyribonuclease gamma	K	280	1	EEEALDVSDHFPVEFKLQSSRAFTNSKKSVT	LTEEEALDVSDHFPVEFK(1)LQSSR	18	1	186.886	9.27882e-109	T	TRUE	1.36311	1.66612	1.98419	TRUE	2.41892	2.4089	2.80158	FALSE	TRUE
945	DNASE1L3	Q13609;A0A0A0MT68;H7C4R7	Deoxyribonuclease gamma;Deoxyribonuclease	K	176	1	SVKEIDELVEVYTDVKHRWKAENFIFMGDFN	EIDELVEVYTDVK(1)HR	13	1	108.579	7.45556e-39	T	FALSE	3.62316	1.15808	1.89844	TRUE	2.09599	2.11998	2.68279	FALSE	TRUE
946	DNASE1L3	Q13609;A0A0A0MT68;C9J9N0	Deoxyribonuclease gamma;Deoxyribonuclease	K	109	1	GRNTYKEQYAFLYKEKLVSVKRSYHYHDYQD	EK(1)LVSVK	2	1	130.221	5.49911e-05	T	FALSE	0.679604	1.31086	1.68253	TRUE	2.15727	1.93011	2.76444	FALSE	TRUE
947	DNASE1L3	Q13609;A0A0A0MT68;H7C4R7	Deoxyribonuclease gamma;Deoxyribonuclease	K	227	1	RFVWLIGDQEDTTVKKSTNCAYDRIVLRGQE	K(1)STNCAYDR	1	1	139.307	0.000349033	T	FALSE	0.864176	1.52359	0.217479	TRUE	2.3193	2.18167	1.23399	FALSE	TRUE
948	DNASE1L3	Q13609;A0A0A0MT68	Deoxyribonuclease gamma;Deoxyribonuclease	K	250	1	RIVLRGQEIVSSVVPKSNSVFDFQKAYKLTE	GQEIVSSVVPK(1)SNSVFDFQK	11	1	68.3797	4.95438e-10	T	TRUE	1.19333	1.43327	2.53812	TRUE	2.51801	2.17991	3.11954	FALSE	TRUE
950	DNASE1L3	Q13609;A0A0A0MT68;C9J9N0;C9J0L2	Deoxyribonuclease gamma;Deoxyribonuclease	K	74	1	EIKDSNNRICPILMEKLNRNSRRGITYNYVI	ICPILMEK(1)LNR	8	1	95.483	0.000586311	T	TRUE	1.17473	1.34714	1.66617	TRUE	2.29466	2.10141	2.7019	FALSE	TRUE
952	DNASE1L3	Q13609;A0A0A0MT68;C9J9N0	Deoxyribonuclease gamma;Deoxyribonuclease	K	99	1	TYNYVISSRLGRNTYKEQYAFLYKEKLVSVK	NTYK(1)EQYAFLYK	4	1	246.647	5.34045e-178	T	TRUE	2.1153	1.41097	1.97578	TRUE	3.72072	2.23135	3.02503	FALSE	TRUE
953	DNASE1L3	Q13609;A0A0A0MT68;C9J9N0;C9J0L2	Deoxyribonuclease gamma;Deoxyribonuclease	K	35	1	AMRICSFNVRSFGESKQEDKNAMDVIVKVIK	SFGESK(1)QEDK	6	1	75.0556	2.30511e-08	T	FALSE	0.422448	0.620046	1.54552	TRUE	1.81164	1.56644	1.71203	FALSE	TRUE
956	ALCAM	Q13740;F5GXJ9	CD166 antigen	K	76	1	PDGSPVFIAFRSSTKKSVQYDDVPEYKDRLN	K(1)SVQYDDVPEYKDR	1	1	118.253	3.88075e-18	T	FALSE	-0.28358	-0.786513	-0.253739	FALSE	-0.516388	-0.453333	-0.242938	FALSE	FALSE
957	ALCAM	Q13740;F5GXJ9;H7C543	CD166 antigen	K	423	1	LTLIVEGKPQIKMTKKTDPSGLSKTIICHVE	K(1)TDPSGLSK	1	1	120.432	0.000190973	T	FALSE	-0.181215	-0.0496308	-0.375104	FALSE	-0.209862	-0.0977456	-0.359071	FALSE	FALSE
960	ALCAM	Q13740;F5GXJ9	CD166 antigen	K	60	1	LDVPQNLMFGKWKYEKPDGSPVFIAFRSSTK	YEK(1)PDGSPVFIAFR	3	1	136.331	2.0833e-18	T	FALSE	-0.2121	-0.00877371	-0.22361	FALSE	-0.0423677	-0.102725	-0.13711	FALSE	FALSE
961	DAG1	Q14118	Dystroglycan;Alpha-dystroglycan;Beta-dystroglycan	K	611	1	HRRPQGDRAPARFKAKFVGDPALVLNDIHKK	AK(1)FVGDPALVLNDIHK	2	1	116.835	1.93223e-23	T	FALSE	0.0592168	0.370937	-0.143261	FALSE	0.22033	0.504857	0.290533	FALSE	FALSE
962	HABP2	Q14520	Hyaluronan-binding protein 2;Hyaluronan-binding protein 2 50 kDa heavy chain;Hyaluronan-binding protein 2 50 kDa heavy chain alternate form;Hyaluronan-binding protein 2 27 kDa light chain;Hyaluronan-binding protein 2 27 kDa light chain alternate form	K	418	1	ERDEIPHNDIALLKLKPVDGHCALESKYVKT	LK(1)PVDGHCALESK	2	1	134.531	3.4508e-06	T	FALSE	-4.96335	5.11584	0.286645	FALSE	-4.84684	0.0888683	5.67315	FALSE	FALSE
964	LTBP1	Q14766;E7EV71;H7C4L5	Latent-transforming growth factor beta-binding protein 1	K	716	1	LCCCSVGKAWGPHCEKCPLPGTAAFKEICPG	AWGPHCEK(1)CPLPGTAAFK	8	1	123.032	1.09256e-17	T	FALSE	0.214747	-0.0492125	-0.351019	FALSE	0.163756	-0.214125	-0.751549	FALSE	FALSE
965	LTBP1	Q14766	Latent-transforming growth factor beta-binding protein 1	K	160	1	QETQSGGGSRLQVHQKQQLQGVNVCGGRCCH	LQVHQK(1)QQLQGVNVCGGR	6	1	81.5944	2.22806e-91	T	FALSE	-0.0775586	0.0211161	-0.225396	FALSE	-0.504817	-0.251568	-0.212009	FALSE	FALSE
966	LTBP1	Q14766	Latent-transforming growth factor beta-binding protein 1	K	142	1	AAAPFTKQGRQVVRSKVPQETQSGGGSRLQV	SK(1)VPQETQSGGGSR	2	1	102.649	0.00138977	T	FALSE	-0.342488	-0.0781999	-0.114129	FALSE	-0.609354	-0.413811	-0.429964	FALSE	FALSE
967	NONO	Q15233;H7C367;C9IZL7	Non-POU domain-containing octamer-binding protein	K	198	1	DRGRPSGKGIVEFSGKPAARKALDRCSEGSF	GIVEFSGK(1)PAAR	8	1	73.9513	6.96828e-05	T	FALSE	0.203514	-0.351628	0.090718	FALSE	-0.690544	-0.23008	-0.25689	FALSE	FALSE
968	NONO	Q15233;H7C367;C9JYS8;C9IZL7	Non-POU domain-containing octamer-binding protein	K	99	1	DITEEEMRKLFEKYGKAGEVFIHKDKGFGFI	YGK(1)AGEVFIHK	3	1	82.7898	7.01405e-08	T	FALSE	-0.808134	-0.730488	-0.127069	FALSE	-0.952964	-0.669934	-0.202386	FALSE	FALSE
969	TGFBI	Q15582;H0Y8L3;S4R3C6	Transforming growth factor-beta-induced protein ig-h3	K	447	1	RNLLRNHIIKDQLASKYLYHGQTLETLGGKK	DQLASK(1)YLYHGQTLETLGGK	6	1	94.5757	1.43366e-18	T	FALSE	0.856548	-0.946656	0.740107	FALSE	0.857663	-0.125783	-0.611739	FALSE	FALSE
971	TGFBI	Q15582;D6RBX4	Transforming growth factor-beta-induced protein ig-h3	K	676	1	SRASQRSVRLAPVYQKLLERMKH________	LAPVYQK(1)LLER	7	1	78.3416	0.00238943	T	FALSE	0.416191	-1.03337	0.564037	FALSE	0.39594	-0.884324	-0.850479	FALSE	FALSE
972	TGFBI	Q15582;H0Y8L3	Transforming growth factor-beta-induced protein ig-h3	K	596	1	GGIGALVRLKSLQGDKLEVSLKNNVVSVNKE	SLQGDK(1)LEVSLK	6	1	103.533	7.45238e-28	T	FALSE	0.705314	-0.668573	0.531569	FALSE	0.620117	-0.324004	-0.27858	FALSE	FALSE
973	TGFBI	Q15582;H0Y8L3	Transforming growth factor-beta-induced protein ig-h3	K	563	1	RALPPRERSRLLGDAKELANILKYHIGDEIL	LLGDAK(1)ELANILK	6	1	92.7218	2.31086e-35	T	FALSE	0.549916	-0.740884	0.620117	FALSE	0.717474	-0.158983	-0.289598	FALSE	FALSE
975	IGFBP7	Q16270	Insulin-like growth factor-binding protein 7	K	114	1	GAAAGGPGVSGVCVCKSRYPVCGSDGTTYPS	AGAAAGGPGVSGVCVCK(1)SR	17	1	147.535	8.82094e-25	T	FALSE	-0.870176	-0.867976	-0.264339	TRUE	-0.942085	-1.5363	-1.00014	FALSE	TRUE
976	IGFBP7	Q16270	Insulin-like growth factor-binding protein 7	K	153	1	QRAESRGEKAITQVSKGTCEQGPSIVTPPKD	AITQVSK(1)GTCEQGPSIVTPPK	7	1	93.0929	1.15254e-70	T	FALSE	-0.589963	-0.387142	-0.0258966	FALSE	-0.383398	-0.763157	-0.31545	FALSE	FALSE
977	IGFBP7	Q16270	Insulin-like growth factor-binding protein 7	K	146	1	CQLRAASQRAESRGEKAITQVSKGTCEQGPS	GEK(1)AITQVSK	3	1	99.0612	0.000261347	T	FALSE	-0.605705	0.0387471	0.159371	FALSE	-0.412193	-0.539233	0.747778	FALSE	FALSE
978	IGFBP7	Q16270	Insulin-like growth factor-binding protein 7	K	226	1	GDRDNLAIQTRGGPEKHEVTGWVLVSPLSKE	GGPEK(1)HEVTGWVLVSPLSK	5	1	84.2709	8.04391e-31	T	FALSE	-0.4834	-0.650948	0.0924781	FALSE	-0.186919	-0.938399	-0.400975	FALSE	FALSE
979	IGFBP7	Q16270	Insulin-like growth factor-binding protein 7	K	97	1	APGMECVKSRKRRKGKAGAAAGGPGVSGVCV	GK(1)AGAAAGGPGVSGVCVCK	2	1	113.341	1.94646e-23	T	FALSE	-0.21729	-0.00748258	0.274291	FALSE	0.10675	-0.182692	0.215379	FALSE	FALSE
980	IGFBP7	Q16270	Insulin-like growth factor-binding protein 7	K	89	1	GGAGRGYCAPGMECVKSRKRRKGKAGAAAGG	GYCAPGMECVK(1)SR	11	1	135.814	5.00964e-06	T	FALSE	-0.861972	-0.628354	-0.0954042	FALSE	-0.688427	-1.31944	-0.766807	FALSE	FALSE
982	ACTBL2	Q562R1	Beta-actin-like protein 2	K	329	1	MQKEIITLAPSTMKIKIIAPPERKYSVWIGG	IK(1)IIAPPER	2	1	95.483	0.00991702	T	FALSE	-1.08513	0.269686	-0.405356	FALSE	-0.602241	0.450853	0.840526	FALSE	FALSE
983	PTRF	Q6NZI2	Polymerase I and transcript release factor	K	137	1	KTVRGSLERQAGQIKKLEVNEAELLRRRNFK	K(1)LEVNEAELLR	1	1	126.097	1.03034e-10	T	FALSE	-0.31113	-0.618145	-0.325919	FALSE	-0.425773	0.153784	0.115707	FALSE	FALSE
984	PTRF	Q6NZI2	Polymerase I and transcript release factor	K	299	1	AERREKLKTSRDKLRKSFTPDHVVYARSKTA	K(1)SFTPDHVVYAR	1	1	112.023	3.16144e-12	T	FALSE	0.303342	0.194328	0.344374	FALSE	0.477988	0.958813	1.08813	FALSE	FALSE
985	PTRF	Q6NZI2	Polymerase I and transcript release factor	K	98	1	EGAVQSIQGELSKLGKAHATTSNTVSKLLEK	LGK(1)AHATTSNTVSK	3	1	106.614	3.9707e-09	T	FALSE	-0.286304	-0.659925	0.0160684	FALSE	-0.185327	0.166292	0.402836	FALSE	FALSE
986	PTRF	Q6NZI2	Polymerase I and transcript release factor	K	165	1	NFKVMIYQDEVKLPAKLSISKSLKESEALPE	LPAK(1)LSISK	4	1	100.637	6.36432e-06	T	FALSE	-0.37662	-0.483158	0.158725	FALSE	-0.154233	0.482775	0.685083	FALSE	FALSE
987	PTRF	Q6NZI2	Polymerase I and transcript release factor	K	173	1	DEVKLPAKLSISKSLKESEALPEKEGEELGE	SLK(1)ESEALPEK	3	1	89.9658	0.00468533	T	FALSE	0.195852	-0.480369	0.107956	FALSE	0.203264	0.838151	1.30543	FALSE	FALSE
988	PTRF	Q6NZI2	Polymerase I and transcript release factor	K	152	1	KLEVNEAELLRRRNFKVMIYQDEVKLPAKLS	NFK(1)VMIYQDEVK	3	1	87.8543	3.55015e-12	T	FALSE	-0.463967	-0.481506	-0.12904	FALSE	-0.417174	0.338925	0.546604	FALSE	FALSE
990	PTRF	Q6NZI2	Polymerase I and transcript release factor	K	122	1	VSKLLEKVRKVSVNVKTVRGSLERQAGQIKK	VSVNVK(1)TVR	6	1	93.5609	0.00387714	T	FALSE	-0.356402	-0.632827	0.136979	FALSE	-0.277027	0.169274	0.68859	FALSE	FALSE
991	FAT4	Q6V0I7	Protocadherin Fat 4	K	4249	1	RGAMLEPFGVNSLEVKFRTRSENGVLIHIQE	GAMLEPFGVNSLEVK(1)FR	15	1	67.6459	9.63862e-07	T	FALSE	-0.837842	-0.406319	-0.500851	FALSE	-0.693318	-0.360533	-0.701239	FALSE	FALSE
993	CD109	Q6YHK3	CD109 antigen	K	781	1	LEITIFNYLKDATEVKVIIEKSDKFDILMTS	DATEVK(1)VIIEK	6	1	83.8792	9.5191e-14	T	FALSE	-0.214525	0.48562	0.308361	FALSE	0.128689	0.847907	0.757794	FALSE	FALSE
994	CD109	Q6YHK3	CD109 antigen	K	478	1	PSKTYIQLKTRDENIKVGSPFELVVSGNKRL	TRDENIK(1)VGSPFELVVSGNK	7	1	97.4231	8.12338e-18	T	FALSE	0.152119	0.49417	0.0604625	FALSE	0.49293	1.28789	0.720873	FALSE	FALSE
997	CD109	Q6YHK3	CD109 antigen	K	943	1	NFAPNIYILDYLTKKKQLTDNLKEKALSFMR	K(1)QLTDNLK	1	1	133.468	1.30719e-37	T	FALSE	0.103128	0.612064	0.00345832	FALSE	0.654344	0.846921	0.551014	FALSE	FALSE
998	CD109	Q6YHK3	CD109 antigen	K	878	1	SILLDLTDNRLQSTLKTLSFSFPPNTVTGSE	LQSTLK(1)TLSFSFPPNTVTGSER	6	1	66.9064	0.000110544	T	FALSE	0.57056	0.582858	0.0325241	FALSE	1.0256	0.657263	0.545866	FALSE	FALSE
1000	CD109	Q6YHK3	CD109 antigen	K	567	1	QLVFKNKIKLYWSKVKAEPSEKVSLRISVTQ	VK(1)AEPSEK	2	1	140.51	0.00734486	T	FALSE	0.342669	0.500442	0.140779	FALSE	0.649294	0.820234	0.813449	FALSE	FALSE
1001	THSD4	Q6ZMP0	Thrombospondin type-1 domain-containing protein 4	K	344	1	RFYEWEPFAEVKGNRKCELNCQAMGYRFYVR	K(1)CELNCQAMGYR	1	1	68.1712	0.00020643	T	FALSE	0.504671	0.273535	0.828225	FALSE	0.676538	0.307287	0.766848	FALSE	FALSE
1002	NEGR1	Q7Z3B1	Neuronal growth regulator 1	K	98	1	DKWSVDPRVSISTLNKRDYSLQIQNVDVTDD	VSISTLNK(1)R	8	1	80.6884	0.00530321	T	FALSE	-0.173303	-0.619366	-0.548839	FALSE	-0.581411	-0.538737	-0.79585	FALSE	FALSE
1003	NEGR1	Q7Z3B1	Neuronal growth regulator 1	K	231	1	KVKVVVNFAPTIQEIKSGTVTPGRSGLIRCE	VVVNFAPTIQEIK(1)SGTVTPGR	13	1	61.3614	5.44022e-23	T	FALSE	-0.32534	-0.547647	-0.422462	FALSE	-0.498892	-0.331934	-1.02574	FALSE	FALSE
1005	CLEC14A	Q86T13	C-type lectin domain family 14 member A	K	46	1	CSASGACYSLHHATMKRQAAEEACILRGGAL	AGCSASGACYSLHHATMK(1)R	18	1	69.8052	0.000211626	T	FALSE	-0.671508	-0.35682	-0.697125	FALSE	-0.564734	-0.0172093	-0.589476	FALSE	FALSE
1006	SLC44A2	Q8IWA5;K7ESF5;K7EPV6	Choline transporter-like protein 2	K	136	1	LTYLNARSSRDFEYYKQFCVPGFKNNKGVAE	DFEYYK(1)QFCVPGFK	6	1	85.002	9.31072e-08	T	FALSE	0.111966	0.584912	0.362442	FALSE	0.696617	0.936442	0.876519	FALSE	FALSE
1008	SULF2	Q8IWU5;B1AMP9	Extracellular sulfatase Sulf-2	K	182	1	SRFYNYTLCRNGVKEKHGSDYSKDYLTDLIT	EK(1)HGSDYSK	2	1	107.664	3.46078e-09	T	FALSE	0.805623	0.442987	0.684101	FALSE	0.834388	0.793482	0.75716	FALSE	FALSE
1009	SULF2	Q8IWU5	Extracellular sulfatase Sulf-2	K	331	1	ADHGYHIGQFGLVKGKSMPYEFDIRVPFYVR	GK(1)SMPYEFDIR	2	1	75.0877	0.00738727	T	FALSE	0.681584	0.15133	0.575796	FALSE	0.978781	0.797915	1.05406	FALSE	FALSE
1010	SULF2	Q8IWU5;H0Y872	Extracellular sulfatase Sulf-2	K	672	1	PEECDCHKISYHTQHKGRLKHRGSSLHPFRK	ISYHTQHK(1)GR	8	1	50.7912	0.0116341	T	FALSE	0.132248	0.498016	0.51248	FALSE	0.363115	0.834648	0.713639	FALSE	FALSE
1011	SULF2	Q8IWU5;H0Y872	Extracellular sulfatase Sulf-2	K	655	1	NKIKNLREVRGHLKKKRPEECDCHKISYHTQ	K(1)RPEECDCHK	1	1	82.3254	0.0010458	T	FALSE	0.518837	0.364979	0.78927	FALSE	0.706464	1.07169	0.905494	FALSE	FALSE
1012	SULF2	Q8IWU5	Extracellular sulfatase Sulf-2	K	388	1	AGLDIPADMDGKSILKLLDTERPVNRFHLKK	SILK(1)LLDTERPVNR	4	1	51.6115	0.0049163	T	FALSE	0.670297	0.250045	0.610133	FALSE	0.953228	0.743086	0.914167	FALSE	FALSE
1014	SULF1	Q8IWU6	Extracellular sulfatase Sulf-1	K	181	1	SRFYNYTVCRNGIKEKHGFDYAKDYFTDLIT	EK(1)HGFDYAK	2	1	128.857	0.00167851	T	FALSE	0.370611	1.19182	-0.59194	FALSE	-0.607199	1.22459	-0.399116	FALSE	FALSE
1015	SULF1	Q8IWU6;A0A087WWR8	Extracellular sulfatase Sulf-1	K	387	1	AGLDTPPDVDGKSVLKLLDPEKPGNRFRTNK	SVLK(1)LLDPEKPGNR	4	1	64.3148	0.000233587	T	FALSE	0.593688	0.872235	-0.49712	FALSE	-0.474392	1.06094	-0.219835	FALSE	FALSE
1016	GPR116	Q8IZF2	Probable G-protein coupled receptor 116	K	533	1	TTRRYLDGAESVLTVKTSTREWNGTYHCIFR	YLDGAESVLTVK(1)TSTR	12	1	72.5834	1.61093e-05	T	FALSE	1.08522	1.24431	0.419647	FALSE	0.858856	1.0629	0.523857	FALSE	FALSE
1018	ADAMTSL1	Q8N6G6	ADAMTS-like protein 1	K	220	1	VVAIPYGSRHIRLVLKGPDHLYLETKTLQGT	LVLK(1)GPDHLYLETK	4	1	98.2642	5.09848e-06	T	FALSE	0.6291	-0.586212	0.120219	FALSE	0.996606	0.070815	0.216669	FALSE	FALSE
1019	ADAMTSL1	Q8N6G6	ADAMTS-like protein 1	K	1701	1	GFQSRRVECVHARTNKAVPEHLCSWGPRPAN	TNK(1)AVPEHLCSWGPR	3	1	80.4881	0.000552226	T	FALSE	0.672018	-0.00877371	0.554442	FALSE	1.01285	0.490983	0.548016	FALSE	FALSE
1020	TXNDC5	Q8NBS9	Thioredoxin domain-containing protein 5	K	429	1	GRDLDSLHRFVLSQAKDEL____________	FVLSQAK(1)DEL	7	1	89.1712	0.00548329	T	TRUE	-1.6394	-1.32014	-1.39248	TRUE	-1.94931	-1.47072	-1.26568	FALSE	TRUE
1021	TXNDC5	Q8NBS9	Thioredoxin domain-containing protein 5	K	407	1	SVRGYPTLLLFRGGKKVSEHSGGRDLDSLHR	K(1)VSEHSGGR	1	1	66.9202	0.00351048	T	FALSE	-1.46949	-1.3034	-1.16861	FALSE	-1.57467	-1.28321	-0.192447	FALSE	FALSE
1022	TXNDC5	Q8NBS9	Thioredoxin domain-containing protein 5	K	150	1	GYPTLKLFKPGQEAVKYQGPRDFQTLENWML	LFKPGQEAVK(1)YQGPR	10	1	77.7982	5.96834e-13	T	TRUE	-1.55962	-1.24282	-0.714988	TRUE	-1.57372	-1.15283	-1.29795	FALSE	TRUE
1023	DMBX1	Q8NFW5	Diencephalon/mesencephalon homeobox protein 1	K	135	1	KNRRAKFRKKQRSLQKEQLQKQKEAEGSHGE	SLQK(1)EQLQK	4	1	116.771	0.00573188	T	TRUE	1.34147	2.61759	1.75907	TRUE	2.51498	2.70153	2.5173	FALSE	TRUE
1024	ADAMTS18	Q8TE60	A disintegrin and metalloproteinase with thrombospondin motifs 18	K	620	1	CGGGVKFQERHCNNPKPQYGGLFCPGSSRIY	HCNNPK(1)PQYGGLFCPGSSR	6	1	99.4126	5.76613e-07	T	FALSE	0.49252	0.483359	0.330788	FALSE	0.725174	0.713568	0.178714	FALSE	FALSE
1026	SLC44A1	Q8WWI5	Choline transporter-like protein 1	K	75	1	SGYDSYGNICGQKNTKLEAIPNSGMDHTQRK	NTK(1)LEAIPNSGMDHTQR	3	1	70.3354	0.000453725	T	FALSE	0.179638	-0.0854247	-0.375684	FALSE	0.27608	0.315379	-0.018919	FALSE	FALSE
1027	SLC44A1	Q8WWI5	Choline transporter-like protein 1	K	271	1	TGVLWWLYAKQRRSPKETVTPEQLQIAEDNL	SPK(1)ETVTPEQLQIAEDNLR	3	1	90.4417	1.51861e-09	T	FALSE	-0.702515	-0.375623	-0.177213	FALSE	0.153805	-0.18053	0.261241	FALSE	FALSE
1028	PIEZO1	Q92508	Piezo-type mechanosensitive ion channel component 1	K	113	1	WETLSRHIGVTRLDLKDIPNAIRLVAPDLGI	LDLK(1)DIPNAIR	4	1	142.097	0.00201094	T	FALSE	-0.6173	-0.00230647	-0.627873	FALSE	-1.36312	-0.154842	-0.579084	FALSE	FALSE
1029	PXDN	Q92626	Peroxidasin homolog	K	1004	1	TLWFREHNRIATELLKLNPHWDGDTIYYETR	IATELLK(1)LNPHWDGDTIYYETR	7	1	115.419	7.08067e-14	T	FALSE	0.0465609	0.0534188	0.329985	FALSE	0.260628	1.01748	0.830691	FALSE	FALSE
1030	PXDN	Q92626;H7C1W1;C9J4I9	Peroxidasin homolog	K	99	1	RLRNLNTLLLNNNQIKRIPSGAFEDLENLKY	NLNTLLLNNNQIK(1)R	13	1	105.659	3.77442e-10	T	FALSE	0.0870554	0.0504277	0.888539	FALSE	0.536451	0.0965606	0.606079	FALSE	FALSE
1031	PXDN	Q92626;H7C1W1	Peroxidasin homolog	K	289	1	KPEIIWLRNNNELSMKTDSRLNLLDDGTLMI	NNNELSMK(1)TDSR	8	1	117.932	0.000400224	T	FALSE	0.264957	-0.330788	0.767316	FALSE	0.534261	0.169485	0.590028	FALSE	FALSE
1032	PXDN	Q92626;H7C1W1;H7C300	Peroxidasin homolog	K	119	1	GAFEDLENLKYLYLYKNEIQSIDRQAFKGLA	YLYLYK(1)NEIQSIDR	6	1	141.003	7.37902e-09	T	FALSE	0.250234	-0.105142	0.700972	FALSE	0.761455	0.0375028	0.620379	FALSE	FALSE
1033	PVRL2	Q92692;K7EKE8	Nectin-2	K	239	1	TLVPSGRADGVTVTCKVEHESFEEPALIPVT	ADGVTVTCK(1)VEHESFEEPALIPVTLSVR	9	1	72.286	7.21429e-07	T	FALSE	0.0255958	0.354593	0.300885	FALSE	0.413486	0.528323	0.265743	FALSE	FALSE
1034	PVRL2	Q92692;K7EKE8	Nectin-2	K	186	1	VTFSQDPTTVALCISKEGRPPARISWLSSLD	VTFSQDPTTVALCISK(1)EGRPPAR	16	1	95.2051	1.69966e-19	T	FALSE	-0.135111	0.614646	0.0846086	FALSE	0.315566	0.673049	0.480116	FALSE	FALSE
1035	PVRL2	Q92692;K7EKE8	Nectin-2	K	163	1	GSVRGMTWLRVIAKPKNQAEAQKVTFSQDPT	PK(1)NQAEAQK	2	1	145.712	5.6277e-24	T	FALSE	0.128557	0.227929	0.320889	FALSE	0.269871	0.270156	0.356015	FALSE	FALSE
1036	HTRA1	Q92743	Serine protease HTRA1	K	255	1	AKIKDVDEKADIALIKIDHQGKLPVLLLGRS	ADIALIK(1)IDHQGK	7	1	63.0981	3.81686e-24	T	FALSE	-0.148337	0.533806	-0.0976717	FALSE	-0.191145	0.404687	0.229433	FALSE	FALSE
1037	HTRA1	Q92743	Serine protease HTRA1	K	261	1	DEKADIALIKIDHQGKLPVLLLGRSSELRPG	IDHQGK(1)LPVLLLGR	6	1	70.6796	5.70567e-18	T	FALSE	0.218471	0.145813	0.0712135	FALSE	0.116498	0.297981	0.0447021	FALSE	FALSE
1038	HTRA1	Q92743	Serine protease HTRA1	K	248	1	KNGATYEAKIKDVDEKADIALIKIDHQGKLP	IKDVDEK(1)ADIALIK	7	1	78.3092	5.04858e-45	T	FALSE	0.127501	0.0164682	0.0531113	FALSE	-0.0743651	0.0631529	0.14081	FALSE	FALSE
1039	HTRA1	Q92743	Serine protease HTRA1	K	225	1	SEDGLIVTNAHVVTNKHRVKVELKNGATYEA	EVPVASGSGFIVSEDGLIVTNAHVVTNK(1)HR	28	1	63.1091	2.15948e-12	T	FALSE	0.112767	0.186229	-0.0525209	FALSE	0.111031	0.31242	0.140317	FALSE	FALSE
1040	HTRA1	Q92743	Serine protease HTRA1	K	168	1	GACGQGQEDPNSLRHKYNFIADVVEKIAPAV	HK(1)YNFIADVVEK	2	1	154.394	6.14973e-17	T	FALSE	0.181421	0.0225955	0.229957	FALSE	0.0173518	0.227118	0.183343	FALSE	FALSE
1041	HTRA1	Q92743	Serine protease HTRA1	K	243	1	VKVELKNGATYEAKIKDVDEKADIALIKIDH	IK(1)DVDEKADIALIK	2	1	123.471	3.58459e-54	T	FALSE	0.187894	-0.0571383	0.0500489	FALSE	0.0220482	0.146819	0.0534488	FALSE	FALSE
1042	HTRA1	Q92743;H0Y7G9	Serine protease HTRA1	K	362	1	VTAGISFAIPSDKIKKFLTESHDRQAKGKAI	K(1)FLTESHDR	1	1	123.618	1.63745e-05	T	FALSE	0.15017	0.137568	0.0836559	FALSE	0.0821576	0.308948	0.190454	FALSE	FALSE
1045	HTRA1	Q92743	Serine protease HTRA1	K	233	1	NAHVVTNKHRVKVELKNGATYEAKIKDVDEK	VELK(1)NGATYEAK	4	1	136.333	1.46077e-20	T	FALSE	0.211511	0.105209	0.251083	FALSE	0.20389	0.218162	0.337485	FALSE	FALSE
1046	SLCO2A1	Q92959;F8W9W8;E7EU40	Solute carrier organic anion transporter family member 2A1	K	61	1	LLYSAYFKSSLTTIEKRFGLSSSSSGLISSL	SSLTTIEK(1)R	8	1	99.815	0.00626408	T	TRUE	2.57112	3.26979	2.85509	TRUE	3.33457	3.62793	3.51436	FALSE	TRUE
1047	KIRREL	Q96J84	Kin of IRRE-like protein 1	K	67	1	QWTKDGLALGMGQGLKAWPRYRVVGSADAGQ	DGLALGMGQGLK(1)AWPR	12	1	66.2462	0.000876112	T	FALSE	0.361095	-0.0913952	0.0965317	FALSE	0.351402	0.289369	0.0123153	FALSE	FALSE
1049	HHIP	Q96QV1	Hedgehog-interacting protein	K	146	1	LERDLVLPLLCKDYCKEFFYTCRGHIPGFLQ	DYCK(1)EFFYTCR	4	1	126.658	7.08516e-11	T	FALSE	-0.584241	-0.491699	-0.049024	TRUE	-1.54263	-2.07132	-1.44573	FALSE	TRUE
1050	HHIP	Q96QV1	Hedgehog-interacting protein	K	252	1	DGSQRLFILEKEGYVKILTPEGEIFKEPYLD	EGYVK(1)ILTPEGEIFK	5	1	93.4713	1.12938e-06	T	FALSE	-0.781082	-0.504773	-0.18682	TRUE	-1.77182	-1.57701	-0.476434	FALSE	TRUE
1051	HHIP	Q96QV1	Hedgehog-interacting protein	K	262	1	KEGYVKILTPEGEIFKEPYLDIHKLVQSGIK	ILTPEGEIFK(1)EPYLDIHK	10	1	63.7401	1.74321e-30	T	FALSE	-0.651382	-0.476019	-0.246567	TRUE	-1.56892	-1.71211	-1.32734	FALSE	TRUE
1052	HHIP	Q96QV1	Hedgehog-interacting protein	K	270	1	TPEGEIFKEPYLDIHKLVQSGIKGGDERGLL	EPYLDIHK(1)LVQSGIK	8	1	155.241	3.41345e-64	T	FALSE	-0.604652	-0.414785	-0.117991	TRUE	-1.61732	-1.60212	-1.29566	FALSE	TRUE
1053	HHIP	Q96QV1	Hedgehog-interacting protein	K	277	1	KEPYLDIHKLVQSGIKGGDERGLLSLAFHPN	LVQSGIK(1)GGDER	7	1	77.6441	1.71844e-20	T	FALSE	-0.776059	-0.391438	-0.284616	TRUE	-1.43784	-1.23836	-1.37973	FALSE	TRUE
1054	HHIP	Q96QV1	Hedgehog-interacting protein	K	204	1	RGPASNYLDQMEEYDKVEEISRKHKHNCFCI	GPASNYLDQMEEYDK(1)VEEISR	15	1	121.355	4.64517e-31	T	FALSE	-0.712504	-0.460271	-0.264097	TRUE	-1.63895	-1.95754	-1.55297	FALSE	TRUE
1056	HHIP	Q96QV1	Hedgehog-interacting protein	K	654	1	CEPACRHGGVCVRPNKCLCKKGYLGPQCEQV	PNK(1)CLCK	3	1	94.037	0.000451504	T	FALSE	-0.650861	-0.732486	-0.0327133	TRUE	-0.696845	-1.99186	-1.69452	FALSE	TRUE
1057	HHIP	Q96QV1	Hedgehog-interacting protein	K	213	1	QMEEYDKVEEISRKHKHNCFCIQEVVSGLRQ	HK(1)HNCFCIQEVVSGLR	2	1	106.55	1.08826e-07	T	FALSE	-0.589572	-0.272979	-0.0977952	FALSE	-1.06468	-1.14006	-0.78073	FALSE	FALSE
1059	HHIP	Q96QV1	Hedgehog-interacting protein	K	586	1	MTQTHNGKLYKIVDPKRPLMPEECRATVQPA	IVDPK(1)RPLMPEECR	5	1	83.087	0.000191978	T	FALSE	-0.704677	-0.528771	-0.106467	TRUE	-1.34344	-1.52411	-1.35507	FALSE	TRUE
1060	HHIP	Q96QV1	Hedgehog-interacting protein	K	174	1	FLQTTADEFCFYYARKDGGLCFPDFPRKQVR	K(1)DGGLCFPDFPR	1	1	111.313	5.92201e-14	T	FALSE	-0.66125	-0.532068	-0.23182	TRUE	-1.65608	-1.99505	-1.67622	FALSE	TRUE
1061	HHIP	Q96QV1	Hedgehog-interacting protein	K	659	1	RHGGVCVRPNKCLCKKGYLGPQCEQVDRNIR	K(1)GYLGPQCEQVDR	1	1	144.877	3.43381e-29	T	FALSE	-0.791183	-0.550113	-0.415538	TRUE	-1.86496	-2.14359	-1.80182	FALSE	TRUE
1062	HHIP	Q96QV1	Hedgehog-interacting protein	K	329	1	PHDHILRVVEYTVSRKNPHQVDLRTARVFLE	K(1)NPHQVDLR	1	1	89.0288	0.00507868	T	FALSE	-0.658902	-0.14509	-0.323245	TRUE	-1.71847	-1.60307	-1.76469	FALSE	TRUE
1064	HHIP	Q96QV1	Hedgehog-interacting protein	K	111	1	SVTNNTECGKLLEEIKCALCSPHSQSLFHSP	LLEEIK(1)CALCSPHSQSLFHSPER	6	1	78.419	3.81873e-41	T	FALSE	-0.657855	-0.269033	-0.13649	TRUE	-1.52297	-1.76439	-1.44408	FALSE	TRUE
1065	HHIP	Q96QV1	Hedgehog-interacting protein	K	533	1	FLTLQQSPVTKQWQEKPLCLGTSGSCRGYFS	QWQEK(1)PLCLGTSGSCR	5	1	145.458	1.82301e-119	T	FALSE	-0.580979	-0.463622	-0.194509	TRUE	-1.31872	-1.69113	-1.52196	FALSE	TRUE
1066	HHIP	Q96QV1	Hedgehog-interacting protein	K	638	1	CCCSPGWEGDFCRTAKCEPACRHGGVCVRPN	TAK(1)CEPACR	3	1	85.8618	0.000196486	T	FALSE	-0.547257	-0.465609	-0.131582	TRUE	-1.34509	-1.73201	-0.95977	FALSE	TRUE
1067	HMCN1	Q96RW7	Hemicentin-1	K	2337	1	PTVTWMKDGHPLIKAKGVEILDEGHILQLKN	AK(1)GVEILDEGHILQLK	2	1	165.359	7.4122e-41	T	FALSE	-0.0553064	-0.0633649	-0.725804	FALSE	-0.00652127	-0.176323	-0.964953	FALSE	FALSE
1068	PDCD1LG2	Q9BQ51	Programmed cell death 1 ligand 2	K	125	1	WDYKYLTLKVKASYRKINTHILKVPETDEVE	K(1)INTHILK	1	1	99.7459	0.00569305	T	FALSE	0.0869196	-0.144177	-0.0276308	FALSE	0.806365	-0.0561673	-0.247685	FALSE	FALSE
1069	PLVAP	Q9BX97	Plasmalemma vesicle-associated protein	K	282	1	SIRRACDHMPSLMSSKVEELARSLRADIERV	ACDHMPSLMSSK(1)VEELAR	12	1	85.1759	1.07056e-17	T	TRUE	1.90446	2.58415	1.89945	TRUE	2.4821	3.15431	2.72052	FALSE	TRUE
1070	PLVAP	Q9BX97;M0R310	Plasmalemma vesicle-associated protein	K	95	1	SQSNLTKELNFTTRAKDAIMQMWLNARRDLD	AK(1)DAIMQMWLNAR	2	1	54.2757	0.000567029	T	TRUE	1.71896	2.10259	1.59589	TRUE	2.412	2.33199	2.23705	FALSE	TRUE
1072	PLVAP	Q9BX97	Plasmalemma vesicle-associated protein	K	183	1	LEVEIAKEKTICTKDKESVLLNKRVAEEQLV	DK(1)ESVLLNK	2	1	105.514	0.000171184	T	TRUE	1.35519	2.27056	2.58914	TRUE	2.19058	2.84632	3.65839	FALSE	TRUE
1073	PLVAP	Q9BX97	Plasmalemma vesicle-associated protein	K	190	1	EKTICTKDKESVLLNKRVAEEQLVECVKTRE	ESVLLNK(1)R	7	1	153.779	2.93011e-11	T	TRUE	1.63455	2.43862	2.16446	TRUE	2.36087	2.8558	3.06745	FALSE	TRUE
1074	PLVAP	Q9BX97	Plasmalemma vesicle-associated protein	K	363	1	LEEKAVLRKERDNLAKELEEKKREAEQLRME	ERDNLAK(1)ELEEK	7	1	98.1974	7.74048e-27	T	TRUE	1.91219	2.48544	1.86041	TRUE	2.609	3.02046	2.73879	FALSE	TRUE
1075	PLVAP	Q9BX97	Plasmalemma vesicle-associated protein	K	335	1	EAKQKVEKEAQAREAKLQAECSRQTQLALEE	EAK(1)LQAECSR	3	1	60.2551	6.28678e-05	T	TRUE	1.43632	2.40042	2.27548	TRUE	2.55528	2.98885	3.14165	FALSE	TRUE
1076	PLVAP	Q9BX97	Plasmalemma vesicle-associated protein	K	393	1	ELAIRNSALDTCIKTKSQPMMPVSRPMGPVP	TK(1)SQPMMPVSR	2	1	79.2831	0.00317071	T	TRUE	1.34886	2.5558	1.81106	TRUE	1.98896	2.81036	2.84965	FALSE	TRUE
1077	PLVAP	Q9BX97	Plasmalemma vesicle-associated protein	K	422	1	VPNPQPIDPASLEEFKRKILESQRPPAGIPV	PMGPVPNPQPIDPASLEEFK(1)R	20	1	115.633	1.28182e-30	T	TRUE	1.83835	1.9039	2.07114	TRUE	2.53227	2.44411	2.91932	FALSE	TRUE
1078	PLVAP	Q9BX97	Plasmalemma vesicle-associated protein	K	308	1	DIERVARENSDLQRQKLEAQQGLRASQEAKQ	QK(1)LEAQQGLR	2	1	144.55	1.56709e-19	T	TRUE	2.03108	2.41181	2.0995	TRUE	2.60231	3.02069	2.93843	FALSE	TRUE
1079	PLVAP	Q9BX97	Plasmalemma vesicle-associated protein	K	327	1	QQGLRASQEAKQKVEKEAQAREAKLQAECSR	VEK(1)EAQAR	3	1	134.052	1.38296e-05	T	TRUE	1.75318	2.44552	2.1376	TRUE	2.3998	3.05721	3.23854	FALSE	TRUE
1080	PLVAP	Q9BX97	Plasmalemma vesicle-associated protein	K	215	1	CVKTRELQHQERQLAKEQLQKVQALCLPLDK	QLAK(1)EQLQK	4	1	175.399	3.48035e-81	T	TRUE	1.71326	2.36855	2.02056	TRUE	2.64994	2.92216	2.84425	FALSE	TRUE
1081	PLVAP	Q9BX97	Plasmalemma vesicle-associated protein	K	351	1	LQAECSRQTQLALEEKAVLRKERDNLAKELE	QTQLALEEK(1)AVLR	9	1	115.342	2.73757e-34	T	TRUE	2.0861	2.52409	2.0614	TRUE	2.72244	2.96951	3.17919	FALSE	TRUE
1083	PLVAP	Q9BX97;M0R310	Plasmalemma vesicle-associated protein	K	166	1	NKSCDALLFMLNQKVKTLEVEIAKEKTICTK	VK(1)TLEVEIAK	2	1	150.362	8.38919e-27	T	FALSE	1.16717	2.74362	1.89526	TRUE	1.93066	3.06733	2.8049	FALSE	TRUE
1085	PLVAP	Q9BX97;M0R310	Plasmalemma vesicle-associated protein	K	141	1	YTNNQRYMAAIILSEKQCRDQFKDMNKSCDA	YMAAIILSEK(1)QCR	10	1	138.422	7.3785e-08	T	TRUE	1.55129	2.16527	2.37089	TRUE	2.10484	2.4165	3.29562	FALSE	TRUE
1086	ANGPTL4	Q9BY76	Angiopoietin-related protein 4	K	158	1	QFGLLDHKHLDHEVAKPARRKRLPEMAQPVD	HLDHEVAK(1)PAR	8	1	74.6109	0.00023842	T	FALSE	-0.0699515	0.0740765	1.04481	FALSE	0.625832	-0.289362	0.561409	FALSE	FALSE
1087	ANGPTL4	Q9BY76;M0R2X8	Angiopoietin-related protein 4	K	132	1	QQLFHKVAQQQRHLEKQHLRIQHLQSQFGLL	HLEK(1)QHLR	4	1	104.437	0.0056499	T	FALSE	-0.0325953	0.178616	0.837217	FALSE	0.475811	-0.284633	0.576217	FALSE	FALSE
1088	ANGPTL4	Q9BY76;M0R2X8	Angiopoietin-related protein 4	K	122	1	TQLKAQNSRIQQLFHKVAQQQRHLEKQHLRI	IQQLFHK(1)VAQQQR	7	1	87.8305	3.46151e-05	T	FALSE	-0.0593446	0.160218	1.10769	FALSE	0.57124	-0.221568	0.726424	FALSE	FALSE
1089	ANGPTL4	Q9BY76;M0R2X8	Angiopoietin-related protein 4	K	110	1	SRVDPEVLHSLQTQLKAQNSRIQQLFHKVAQ	VDPEVLHSLQTQLK(1)AQNSR	14	1	89.9134	1.17076e-91	T	FALSE	0.120352	0.117881	1.02496	FALSE	0.682304	-0.135009	0.700826	FALSE	FALSE
1090	ULBP3	Q9BZM4	NKG2D ligand 3	K	148	1	DGYIRGSWQFSFDGRKFLLFDSNNRKWTVVH	K(1)FLLFDSNNR	1	1	76.3317	0.0113011	T	FALSE	-0.380765	0.0455505	-0.287977	FALSE	-0.483642	-0.136191	-0.581303	FALSE	FALSE
1091	TINAGL1	Q9GZM7;F6SDV2	Tubulointerstitial nephritis antigen-like	K	351	1	DIYQVTPVYRLGSNDKEIMKELMENGPVQAL	LGSNDK(1)EIMK	6	1	113.266	3.26754e-36	T	FALSE	-0.0239444	-0.170694	0.207768	FALSE	0.319965	-0.191057	0.101939	FALSE	FALSE
1093	MMRN2	Q9H8L6;V9GYS9;V9GY43	Multimerin-2	K	292	1	QDSAVARADFQELGAKFEAKVQENTQRVGQL	ADFQELGAK(1)FEAK	9	1	78.5806	4.36922e-43	T	FALSE	0.509949	0.846688	0.404031	FALSE	0.909274	1.02585	0.973667	FALSE	FALSE
1094	MMRN2	Q9H8L6;V9GYS9;V9GY43	Multimerin-2	K	296	1	VARADFQELGAKFEAKVQENTQRVGQLRQDV	FEAK(1)VQENTQR	4	1	120.528	0.000798703	T	FALSE	0.477677	0.797664	0.641361	FALSE	0.864176	0.938569	1.00147	FALSE	FALSE
1095	MMRN2	Q9H8L6	Multimerin-2	K	496	1	GHADLIKYVKDCNCQKLYLDLDVIREGQRDA	DCNCQK(1)LYLDLDVIR	6	1	89.9108	9.29776e-05	T	FALSE	0.647453	0.771594	-0.826847	FALSE	0.605589	1.2061	-0.632547	FALSE	FALSE
1096	MMRN2	Q9H8L6	Multimerin-2	K	797	1	KKQQKDLEAPRKRDKKEAEPLVDIRVTGPVP	K(1)EAEPLVDIR	1	1	70.7284	3.7746e-56	T	FALSE	0.578601	0.911288	0.439995	TRUE	0.771294	1.31122	0.933022	FALSE	TRUE
1097	MMRN2	Q9H8L6	Multimerin-2	K	709	1	LAGLARELQSLSNDVKNVGRCCEAEAGAGAA	ELQSLSNDVK(1)NVGR	10	1	177.926	2.62621e-76	T	FALSE	0.467593	0.567105	0.452806	FALSE	0.800248	0.620756	0.860976	FALSE	FALSE
1099	MMRN2	Q9H8L6	Multimerin-2	K	786	1	GKLQTMLSRKGKKQQKDLEAPRKRDKKEAEP	QQK(1)DLEAPR	3	1	89.8858	0.00144005	T	FALSE	0.333882	0.953802	0.430606	FALSE	0.682124	1.18266	0.842051	FALSE	FALSE
1100	MMRN2	Q9H8L6;V9GYS9;R4GMY6;V9GY43	Multimerin-2	K	104	1	APDCQKVKVMYRMAHKPVYQVKQKVLTSLAW	MAHK(1)PVYQVK	4	1	79.1351	0.00244678	T	FALSE	0.469782	0.248793	0.051024	FALSE	0.758474	0.304452	0.226831	FALSE	FALSE
1101	MMRN2	Q9H8L6	Multimerin-2	K	551	1	LQNAVDAVSLAVDAHKAEGERARAATSRLRS	QLDGSSLQALQNAVDAVSLAVDAHK(1)AEGER	25	1	213.571	1.6223e-141	T	FALSE	0.670659	0.624443	0.205518	FALSE	1.13475	0.863284	0.737182	FALSE	FALSE
1103	MMRN2	Q9H8L6	Multimerin-2	K	579	1	LRSQVQALDDEVGALKAAAAEARHEVRQLHS	SQVQALDDEVGALK(1)AAAAEAR	14	1	42.0519	8.30327e-71	T	FALSE	0.623773	0.902012	0.142609	FALSE	0.779386	1.11344	0.650725	FALSE	FALSE
1104	MMRN2	Q9H8L6;V9GYS9;R4GMY6	Multimerin-2	K	76	1	PMSKLVTLLALCKTEKFLIHSQQPCPQGAPD	TEK(1)FLIHSQQPCPQGAPDCQK	3	1	110.904	9.89601e-59	T	FALSE	0.311154	0.932995	0.208892	FALSE	0.510354	1.08003	0.777072	FALSE	FALSE
1105	MMRN2	Q9H8L6	Multimerin-2	K	918	1	GSGSTATVFAMAELQKGERVWFELTQGSITK	TPVCTTGQGSGSTATVFAMAELQK(1)GER	24	1	133.576	5.32123e-39	T	FALSE	0.41045	0.915201	0.235727	FALSE	0.551295	1.09517	0.882332	FALSE	FALSE
1106	MMRN2	Q9H8L6	Multimerin-2	K	453	1	VNHTALRELRVILMEKSLIMEENKEEVERQL	VILMEK(1)SLIMEENKEEVER	6	1	79.0603	3.98162e-18	T	FALSE	0.469573	0.648507	0.432853	FALSE	0.919378	1.19047	0.862234	FALSE	FALSE
1108	MMRN2	Q9H8L6	Multimerin-2	K	490	1	LQHLQGGHADLIKYVKDCNCQKLYLDLDVIR	YVK(1)DCNCQK	3	1	101.155	3.18772e-31	T	FALSE	0.483777	0.831717	0.441696	FALSE	0.859174	0.995276	0.804174	FALSE	FALSE
1110	NTN4	Q9HB63	Netrin-4	K	220	1	YDTENPYSAKVQEQLKITNLRVQLLKRQSCP	VQEQLK(1)ITNLR	6	1	59.9752	0.000945477	T	TRUE	-1.40901	-0.981926	-1.33902	TRUE	-1.33319	-0.96584	-0.865127	FALSE	TRUE
1111	NTN4	Q9HB63;F8W0I7	Netrin-4	K	79	1	YSENTDLTCRQPKCDKCNAAYPHLAHLPSAM	CDK(1)CNAAYPHLAHLPSAMADSSFR	3	1	79.4548	1.5524e-09	T	TRUE	-1.28891	-1.20658	-1.25925	TRUE	-1.59937	-1.25629	-1.36457	FALSE	TRUE
1113	NTN4	Q9HB63	Netrin-4	K	531	1	AKAFCGMKYSYVLKIKILSAHDKGTHVEVNV	IK(1)ILSAHDK	2	1	96.0798	0.00619376	T	FALSE	-1.7728	-0.79859	-1.68985	TRUE	-1.99286	-0.93191	-1.31267	FALSE	TRUE
1114	NTN4	Q9HB63	Netrin-4	K	612	1	TGKLIVNMKSFVQHWKPSLGRKVMDILKREC	SFVQHWK(1)PSLGR	7	1	70.5404	0.00214843	T	FALSE	-1.31685	-0.587557	-1.58152	TRUE	-1.74144	-0.991971	-0.743644	FALSE	TRUE
1116	NTN4	Q9HB63	Netrin-4	K	599	1	GLEYLVAGHEDIRTGKLIVNMKSFVQHWKPS	TGK(1)LIVNMK	3	1	121.72	0.00371812	T	TRUE	-1.02283	-1.18148	-1.35683	TRUE	-1.22499	-0.992261	-1.30369	FALSE	TRUE
1117	ELTD1	Q9HBW9	EGF, latrophilin and seven transmembrane domain-containing protein 1	K	137	1	IAANINKTLTKIRSIKEPVALLQEVYRNSVT	SIK(1)EPVALLQEVYR	3	1	134.25	8.8331e-13	T	FALSE	-0.472529	-0.189666	-0.39352	FALSE	-0.229924	-0.0650208	-0.141694	FALSE	FALSE
1118	CD93	Q9NPY3	Complement component C1q receptor	K	130	1	SWVGGGEDTPYSNWHKELRNSCISKRCVSLL	GFSWVGGGEDTPYSNWHK(1)ELR	18	1	180.877	6.60565e-59	T	FALSE	-0.120451	0.0744259	-0.0439136	FALSE	0.438399	0.324889	0.624933	FALSE	FALSE
1119	CD93	Q9NPY3	Complement component C1q receptor	K	243	1	GDKDETQSHYFLCKEKAPDVFDWGSSGPLCV	EK(1)APDVFDWGSSGPLCVSPK	2	1	99.042	1.28044e-18	T	FALSE	0.0539454	0.532762	0.540027	FALSE	0.808838	0.900395	1.10194	FALSE	FALSE
1120	CD93	Q9NPY3	Complement component C1q receptor	K	103	1	ARMSKFWIGLQREKGKCLDPSLPLKGFSWVG	GK(1)CLDPSLPLK	2	1	87.3633	0.0102232	T	FALSE	0.548239	1.01707	0.195474	TRUE	1.32751	1.24032	0.91896	FALSE	TRUE
1121	CD93	Q9NPY3	Complement component C1q receptor	K	159	1	LLLDLSQPLLPSRLPKWSEGPCGSPGSPGSN	LPK(1)WSEGPCGSPGSPGSNIEGFVCK	3	1	97.2574	6.13878e-70	T	FALSE	0.220454	0.797263	0.373063	TRUE	0.999423	0.909038	1.16563	FALSE	TRUE
1123	CD93	Q9NPY3	Complement component C1q receptor	K	66	1	NHCNQNGGNLATVKSKEEAQHVQRVLAQLLR	SK(1)EEAQHVQR	2	1	132.323	3.01354e-09	T	FALSE	0.24306	0.65674	0.34153	TRUE	0.960586	1.0789	1.20833	FALSE	TRUE
1124	POLE3	Q9NRF9	DNA polymerase epsilon subunit 3	K	86	1	SAMEEMEFQRFVTPLKEALEAYRREQKGKKE	FVTPLK(1)EALEAYR	6	1	88.8027	0.000128147	T	FALSE	0.0735461	-0.188274	0.0304067	FALSE	0.0628125	-0.175045	-0.00848689	FALSE	FALSE
1125	TMEM30A	Q9NV96	Cell cycle control protein 50A	K	279	1	AALPTFRKLYRLIERKSDLHPTLPAGRYSLN	K(1)SDLHPTLPAGR	1	1	80.3706	0.000182691	T	FALSE	0.312665	-0.148609	0.0119249	FALSE	0.624896	0.361787	-0.122606	FALSE	FALSE
1127	CD274	Q9NZQ7	Programmed cell death 1 ligand 1	K	89	1	LKVQHSSYRQRARLLKDQLSLGNAALQITDV	LLK(1)DQLSLGNAALQITDVK	3	1	95.6434	6.15065e-07	T	FALSE	-0.0480989	-0.382944	0.867501	FALSE	0.884715	-0.156655	-0.101919	FALSE	FALSE
1128	TENM3	Q9P273	Teneurin-3	K	2088	1	AVMTYTKHFDAHGRIKEIQYEIFRSLMYWIT	IK(1)EIQYEIFR	2	1	114.764	0.00682691	T	FALSE	-0.351627	-0.731965	0.443182	FALSE	0.96916	-0.500904	0.485479	FALSE	FALSE
1129	TENM3;TENM4;TENM2	Q9P273;H0YCJ4;F8VNQ3;G3V106;Q6N022;Q9NT68	Teneurin-3;Teneurin-4;Teneurin-2;Ten-2, soluble form;Ten-2 intracellular domain	K	1787	1	RNLLSVDFDRTTKTEKIYDDHRKFLLRIAYD	TEK(1)IYDDHRK	3	1	69.6448	0.00262222	T	FALSE	-0.46331	-0.49968	0.182565	FALSE	1.09714	0.369352	0.63489	FALSE	FALSE
1130	RRBP1	Q9P2E9;A0A0A0MRV0;A2A2S5	Ribosome-binding protein 1	K	261	1	PNQGKKAEGTPNQGKKAEGAQNQGKKVDTTP	K(1)AEGAQNQGK	1	1	101.388	4.13165e-05	T	FALSE	-0.550275	-0.032383	0.0156403	FALSE	-0.0969154	0.551818	0.583744	FALSE	FALSE
1131	ADAMTS1	Q9UHI8;E5RJR7;E5RI60;H7C206	A disintegrin and metalloproteinase with thrombospondin motifs 1	K	317	1	VSLVVVKILVIHDEQKGPEVTSNAALTLRNF	ILVIHDEQK(1)GPEVTSNAALTLR	9	1	135.912	6.08537e-44	T	TRUE	1.9887	2.15245	2.33337	TRUE	2.29452	1.93363	2.98553	FALSE	TRUE
1133	ADAMTS1	Q9UHI8	A disintegrin and metalloproteinase with thrombospondin motifs 1	K	754	1	HDIITIPTGATNIEVKQRNQRGSRNNGSFLA	PGYHDIITIPTGATNIEVK(1)QR	19	1	159.179	8.95337e-40	T	TRUE	2.73416	2.51087	1.81799	TRUE	3.26975	2.57089	2.66979	FALSE	TRUE
1134	ADAMTS1	Q9UHI8	A disintegrin and metalloproteinase with thrombospondin motifs 1	K	934	1	SCSKTCGKGYKKRSLKCLSHDGGVLSHESCD	SLK(1)CLSHDGGVLSHESCDPLK	3	1	184.738	4.00341e-85	T	TRUE	2.354	2.82194	2.55154	TRUE	2.94688	2.70444	3.16747	FALSE	TRUE
1135	ADAMTS1	Q9UHI8	A disintegrin and metalloproteinase with thrombospondin motifs 1	K	655	1	GPAVEWIPKYAGVSPKDRCKLICQAKGIGYF	YAGVSPK(1)DR	7	1	94.4091	0.00787386	T	TRUE	1.63599	2.90747	2.69406	TRUE	2.55461	2.60323	3.22904	FALSE	TRUE
1137	TMEM2	Q9UHN6;B4E1B9	Transmembrane protein 2	K	1262	1	LLVVDPCSVPFRLTEKTVFPLADVSRIEEYL	LTEK(1)TVFPLADVSR	4	1	134.807	1.58985e-08	T	FALSE	-0.070103	0.310522	-0.0158117	FALSE	0.151859	0.590419	0.384414	FALSE	FALSE
1138	TMEM2	Q9UHN6	Transmembrane protein 2	K	846	1	FVGESRNYGFQGGQNKYVGTGGIDQKPRTLP	NYGFQGGQNK(1)YVGTGGIDQKPR	10	1	69.0965	2.76045e-13	T	FALSE	0.0234683	0.320288	-0.0737424	FALSE	0.315798	0.832231	0.371124	FALSE	FALSE
1139	TMEM2	Q9UHN6	Transmembrane protein 2	K	856	1	QGGQNKYVGTGGIDQKPRTLPRNRTFPIRGF	YVGTGGIDQK(1)PR	10	1	77.1237	0.0101338	T	FALSE	-0.536754	-0.541713	0.55218	FALSE	0.709026	-0.16877	0.659791	FALSE	FALSE
1140	TMEM2	Q9UHN6;B4E1B9	Transmembrane protein 2	K	1153	1	RHGHSYCSSQGCERVKIQAATDSKDISNCMA	VK(1)IQAATDSK	2	1	127.134	4.62984e-14	T	FALSE	0.0746424	0.262158	-0.142322	FALSE	0.210514	0.518246	0.0907108	FALSE	FALSE
1141	SLC39A10	Q9ULF5	Zinc transporter ZIP10	K	317	1	EGELRHTRKREAPHVKNNAIISLRKDLNEDD	EAPHVK(1)NNAIISLR	6	1	104.549	6.2989e-10	T	FALSE	-0.239771	0.227675	-0.42167	FALSE	0.129217	0.0877487	-0.206143	FALSE	FALSE
1144	PROCR	Q9UNN8;A0A0U1RQQ4;A0A0U1RRC4	Endothelial protein C receptor	K	200	1	TCVQYVQKHISAENTKGSQTSRSYTSLVLGV	HISAENTK(1)GSQTSR	8	1	162.789	2.66077e-24	T	FALSE	-0.0326543	-0.0112094	-0.25068	FALSE	-0.282667	-0.190931	-0.223175	FALSE	FALSE
1145	JAG2	Q9Y219	Protein jagged-2	K	246	1	CMDGWMGKECKEAVCKQGCNLLHGGCTVPGE	EAVCK(1)QGCNLLHGGCTVPGECR	5	1	103.45	3.03793e-23	T	FALSE	0.152378	0.0763716	-0.191113	FALSE	-0.243062	-0.204391	-0.274053	FALSE	FALSE
1146	PLXND1	Q9Y4D7	Plexin-D1	K	310	1	SYAYLALNSEARAGDKESQARSLLARICLPH	AGDK(1)ESQAR	4	1	153.102	3.92805e-05	T	FALSE	0.064607	0.27652	0.0071955	FALSE	0.256528	0.316564	0.312635	FALSE	FALSE
1147	PLXND1	Q9Y4D7	Plexin-D1	K	818	1	ESVVRCDQVVLHTTRKSQVFPLSLQLKGRPA	K(1)SQVFPLSLQLK	1	1	85.5541	0.00102446	T	FALSE	0.0786098	0.219858	0.109695	FALSE	0.207518	0.291045	0.336264	FALSE	FALSE
1148	PLXND1	Q9Y4D7	Plexin-D1	K	1182	1	RFRLDYLPNPQFSTAKREKWIKHHPGEPLTL	LDYLPNPQFSTAK(1)R	13	1	103.834	1.31775e-08	T	FALSE	0.0246034	0.291345	0.0877344	FALSE	0.206143	0.319136	0.359453	FALSE	FALSE
1149	LOXL2	Q9Y4K0	Lysyl oxidase homolog 2	K	320	1	QVFSPDGPSRFRKAYKPEQPLVRLRGGAYIG	AYK(1)PEQPLVR	3	1	67.3338	3.37486e-05	T	FALSE	-0.408129	-0.507313	-0.215027	FALSE	-0.46562	-0.503247	-0.622274	FALSE	FALSE
1150	LOXL2	Q9Y4K0;H0YAR1	Lysyl oxidase homolog 2	K	373	1	VSASVVCRELGFGSAKEAVTGSRLGQGIGPI	ELGFGSAK(1)EAVTGSR	8	1	85.493	2.01135e-64	T	FALSE	-0.294119	-0.463936	0.194844	FALSE	-0.206212	-0.75634	-0.252537	FALSE	FALSE
1151	LOXL2	Q9Y4K0;E5RHH3;E5RFY0	Lysyl oxidase homolog 2	K	161	1	TDCKHTEDVGVVCSDKRIPGFKFDNSLINQI	HTEDVGVVCSDK(1)R	12	1	97.7971	6.43848e-15	T	FALSE	0.765365	-0.564037	-1.64147	FALSE	-0.364106	1.69526	-2.13586	FALSE	FALSE
1152	LOXL2	Q9Y4K0	Lysyl oxidase homolog 2	K	167	1	EDVGVVCSDKRIPGFKFDNSLINQIENLNIQ	IPGFK(1)FDNSLINQIENLNIQVEDIR	5	1	100.924	2.30763e-18	T	FALSE	-0.453893	-0.0677764	-0.21885	FALSE	0.0862403	-0.837701	-0.286999	FALSE	FALSE
1153	LOXL2	Q9Y4K0	Lysyl oxidase homolog 2	K	317	1	VPGQVFSPDGPSRFRKAYKPEQPLVRLRGGA	K(1)AYKPEQPLVR	1	1	73.1616	0.000101451	T	FALSE	-0.493825	-0.721416	-0.398627	FALSE	-0.55943	-0.497536	-0.739762	FALSE	FALSE
1154	LOXL2	Q9Y4K0	Lysyl oxidase homolog 2	K	759	1	YNCHIGGSFSEETEKKFEHFSGLLNNQLSPQ	K(1)FEHFSGLLNNQLSPQ	1	1	92.7725	1.44943e-12	T	FALSE	-0.373047	-0.905197	0.858299	FALSE	-0.31165	-1.12161	-0.528971	FALSE	FALSE
1156	LOXL2	Q9Y4K0;H0YAR1	Lysyl oxidase homolog 2	K	406	1	NEIQCTGNEKSIIDCKFNAESQGCNHEEDAG	SIIDCK(1)FNAESQGCNHEEDAGVR	6	1	129.77	1.08016e-40	T	FALSE	-0.343934	-0.553557	0.102457	FALSE	-0.272872	-1.07793	-0.649018	FALSE	FALSE
1157	LOXL2	Q9Y4K0;H0YAP6	Lysyl oxidase homolog 2	K	220	1	YVEVKEGKTWKQICDKHWTAKNSRVVCGMFG	QICDK(1)HWTAK	5	1	83.5328	0.000366745	T	FALSE	-0.180217	-0.861558	-0.174035	FALSE	-0.172652	-1.05568	-0.850559	FALSE	FALSE
1159	LOXL2	Q9Y4K0	Lysyl oxidase homolog 2	K	245	1	VCGMFGFPGERTYNTKVYKMFASRRKQRYWP	TYNTK(1)VYK	5	1	106.225	7.67024e-11	T	FALSE	-0.284757	-0.645702	-0.112709	FALSE	-0.580849	-1.05464	-0.617016	FALSE	FALSE
1160	LOXL2	Q9Y4K0	Lysyl oxidase homolog 2	K	510	1	WHGDVNSNKVVMSGVKCSGTELSLAHCRHDG	VVMSGVK(1)CSGTELSLAHCR	7	1	137.727	6.64375e-80	T	FALSE	-0.479211	-0.559834	-0.0393104	FALSE	-0.506394	-0.996533	-0.527571	FALSE	FALSE
1161	LIPG	Q9Y5X9;J3QQQ0	Endothelial lipase	K	206	1	GLDPAGPMFEGADIHKRLSPDDADFVDVLHT	ITGLDPAGPMFEGADIHK(1)R	18	1	87.4186	8.53463e-31	T	FALSE	-0.271827	-0.40969	0.445409	TRUE	-1.2227	-1.31429	-1.04411	FALSE	TRUE
1162	LIPG	Q9Y5X9;B4DTR8	Endothelial lipase	K	459	1	LNIRRIRVKSGETQRKLTFCTEDPENTSISP	K(1)LTFCTEDPENTSISPGR	1	1	122.44	1.15223e-11	T	FALSE	0.134878	-0.0978804	0.308128	TRUE	-1.01141	-1.16092	-1.21866	FALSE	TRUE
1164	F11R	Q9Y624;A0A087WY82	Junctional adhesion molecule A	K	178	1	EYTWFKDGIVMPTNPKSTRAFSNSSYVLNPT	DGIVMPTNPK(1)STR	10	1	73.877	0.000852619	T	FALSE	0.41997	-0.434028	0.374622	FALSE	0.652968	0.353782	0.264183	FALSE	FALSE
1165	F11R	Q9Y624;A0A087WY82	Junctional adhesion molecule A	K	47	1	HSSEPEVRIPENNPVKLSCAYSGFSSPRVEW	IPENNPVK(1)LSCAYSGFSSPR	8	1	63.6064	4.99387e-06	T	FALSE	0.0976108	0.687195	0.335712	FALSE	1.08855	0.601759	0.588313	FALSE	FALSE
1166	NRP2	A0A024R412;A0A024R3W6;Q7LBX6;X5D2Q8;O60462	Neuropilin-2	K	547	1	GKDWEYIQDPRTQQPKLFEGNMHYDTPDIRR	IQDPRTQQPK(1)LF	10	1	67.0795	0.00306324	CT	FALSE	0.475292	0.607683	0.176323	FALSE	0.301822	0.545424	0.285583	FALSE	FALSE
1170	SCAMP1	A0A087WTX8;A0A087WZA6;A0A087WXB0;O15126	Secretory carrier-associated membrane protein 1	K	78	1	IMKPTEEHPAYTQIAKEHALAQAELLKRQEE	TQIAK(1)EHALAQAELL	5	1	59.2252	0.0091506	CT	FALSE	-0.529052	-1.11597	-0.442654	TRUE	-0.916725	-1.73968	-1.4643	FALSE	TRUE
1171	SPTBN1	A0A087WUZ3;Q01082	Spectrin beta chain, non-erythrocytic 1	K	1063	1	KTTLKNREASLGEASKLQQFLRDLDDFQSWL	GEASK(1)LQQFL	5	1	111.455	0.00195754	CT	FALSE	-4.56767	3.25278	0.405775	FALSE	-4.17861	-1.31162	3.72088	FALSE	FALSE
1173	EEF1A1;EEF1A1P5	A0A087WVQ9;Q5VTE0;P68104	Putative elongation factor 1-alpha-like 3;Elongation factor 1-alpha 1	K	255	1	RPTDKPLRLPLQDVYKIGGIGTVPVGRVETG	K(1)IGGIGTVPVGRVETGVL	1	1	100.577	0.00126006	CT	FALSE	-0.0706483	-0.175684	0.00619029	FALSE	-0.250234	-0.661841	0.000404011	FALSE	FALSE
1176	BCAM	A0A087WXM8;P50895;K7ENU8	Basal cell adhesion molecule	K	47	1	EVRLSVPPLVEVMRGKSVILDCTPTGTHDHY	RGK(1)SVILDCTPTGTHDHY	3	1	105.629	1.66277e-06	CT	FALSE	0.949348	0.989764	0.0709388	TRUE	0.938399	1.28958	0.94984	FALSE	TRUE
1178	COL5A1	A0A087WXW9;P20908	Collagen alpha-1(V) chain	K	57	1	LLKVLDFHNLPDGITKTTGFCATRRSSKGPD	DFHNLPDGITK(1)TTGF	11	1	86.5477	4.11932e-10	CT	FALSE	0.0385767	-1.2549	-0.568452	FALSE	-0.156981	-1.12849	-1.37601	FALSE	FALSE
1179	TSPAN6	A0A087WYV6;A0A087WZU5;O43657	Tetraspanin-6	K	146	1	KQYNSTGDYRSHAVDKIQNTLHCCGVTDYRD	RSHAVDK(1)IQNTL	7	1	75.7391	0.00588788	CT	FALSE	-0.585302	-0.595981	-1.04484	FALSE	-1.20317	-0.566182	-0.78509	FALSE	FALSE
1184	BSG	A0A087X2B5;P35613;I3L192	Basigin	K	179	1	TEVTGHRWLKGGVVLKEDALPGQKTEFKVDS	K(1)EDALPGQKTEF	1	1	90.4047	7.88153e-21	CT	FALSE	0.0765591	0.170897	0.059909	FALSE	0.0482362	-0.0966667	0.166924	FALSE	FALSE
1185	BSG	A0A087X2B5;P35613;I3L192	Basigin	K	187	1	LKGGVVLKEDALPGQKTEFKVDSDDQWGEYS	KEDALPGQK(1)TEF	9	1	97.4479	0.000254695	CT	FALSE	-0.0121116	0.358583	0.172359	FALSE	0.123534	0.241867	0.325214	FALSE	FALSE
1186	BSG	A0A087X2B5;P35613;I3L192	Basigin	K	191	1	VVLKEDALPGQKTEFKVDSDDQWGEYSCVFL	K(1)VDSDDQWGEY	1	1	183.03	2.569e-05	CT	FALSE	0.166073	0.251247	-0.0190096	FALSE	0.14496	0.270573	0.0144704	FALSE	FALSE
1187	BSG	A0A087X2B5;P35613;A0A087X215	Basigin	K	152	1	GASGAVFTTVEDLGSKILLTCSLNDSATEVT	TTVEDLGSK(1)ILL	9	1	202.963	2.33932e-44	CT	FALSE	0.351854	0.224149	0.078883	FALSE	0.174918	0.106125	0.0120971	FALSE	FALSE
1188	BSG	A0A087X2B5;P35613;I3L192;R4GMX5;A0A087WUV8;R4GN83	Basigin	K	243	1	SSEHINEGETAMLVCKSESVPPVTDWAWYKI	VCK(1)SESVPPVTDW	3	1	125.359	2.73727e-09	CT	FALSE	0.0745054	0.219488	0.0311128	FALSE	0.0429244	0.114644	0.0702847	FALSE	FALSE
1190	LAMA4	A0A0A0MTC7;A0A0A0MQS9;Q16363	Laminin subunit alpha-4	K	1250	1	RRAYFNGQSFIASIQKISFFDGFEGGFNFRT	IASIQK(1)ISFF	6	1	83.8686	0.0066325	CT	FALSE	-0.0134507	-0.206018	-0.277447	FALSE	0.0263043	0.0324182	-0.0447438	FALSE	FALSE
1191	LAMA4	A0A0A0MTC7;A0A0A0MQS9;Q16363;H0Y351;H0YAQ5;E5RFQ2	Laminin subunit alpha-4	K	220	1	VTGQCRNCLRNTTGFKCERCAPGYYGDARIA	K(1)CERCAPGYY	1	1	97.5967	0.00268736	CT	FALSE	-0.211899	0.0397849	-0.165709	FALSE	-0.161169	0.164593	0.134905	FALSE	FALSE
1195	LAMA4	A0A0A0MTC7;A0A0A0MQS9;Q16363;H0Y351;H0YAQ5	Laminin subunit alpha-4	K	347	1	YALRKIQINNAENTMKSLLSDVEELVEKENQ	K(1)SLLSDVEEL	1	1	114.401	0.00656298	CT	FALSE	-0.470109	0.153447	-0.26067	FALSE	-0.438913	0.483158	0.159541	FALSE	FALSE
1196	LAMA4	A0A0A0MTC7;A0A0A0MQS9;Q16363;H0YAP9	Laminin subunit alpha-4	K	709	1	TSRRVGGALARKSALKTRLSDAVKQLQAAER	K(1)TRLSDAVKQL	1	1	76.3339	0.00332244	CT	FALSE	-0.272994	0.11821	-0.396631	FALSE	-0.257425	0.177637	0.191804	FALSE	FALSE
1199	LAMA4	A0A0A0MTC7;A0A0A0MQS9;Q16363	Laminin subunit alpha-4	K	913	1	AIKNDNLVYVYNLGTKDVEIPLDSKPVSSWP	NLGTK(1)DVEIPL	5	1	197.27	1.27984e-50	CT	FALSE	-0.0887916	0.0670318	-0.210847	FALSE	-0.16955	0.224081	0.170865	FALSE	FALSE
1200	LAMA4	A0A0A0MTC7;A0A0A0MQS9;Q16363;H0Y351;H0YAQ5	Laminin subunit alpha-4	K	336	1	LKTKLSERENQYALRKIQINNAENTMKSLLS	RK(1)IQINNAENTM	2	1	99.5386	1.36415e-11	CT	FALSE	-0.0182788	-0.0958569	-0.183228	FALSE	-0.0398887	0.126423	0.033038	FALSE	FALSE
1201	LAMA4	A0A0A0MTC7;A0A0A0MQS9;Q16363	Laminin subunit alpha-4	K	414	1	NNKMLYYGEEHELSPKEISEKLVLAQKMLEE	YGEEHELSPK(1)EISEKL	10	1	84.0994	3.46412e-05	CT	FALSE	-0.0807133	0.12677	-0.218884	FALSE	-0.0512497	0.220093	0.0921402	FALSE	FALSE
1202	LAMA4	A0A0A0MTC7;A0A0A0MQS9;Q16363	Laminin subunit alpha-4	K	419	1	YYGEEHELSPKEISEKLVLAQKMLEEIRSRQ	YGEEHELSPKEISEK(1)L	15	1	75.9468	5.52763e-13	CT	FALSE	-0.0945721	0.0503231	-0.32657	FALSE	-0.00692711	0.00961144	0.114691	FALSE	FALSE
1204	PVR	A0A0C4DG49;P15151;A0A0A0MSA9	Poliovirus receptor	K	90	1	MAVFHQTQGPSYSESKRLEFVAARLGAELRN	HQTQGPSYSESK(1)RLEF	12	1	174.4	1.01506e-32	CT	FALSE	-0.0147911	-0.183201	0.227002	FALSE	0.284277	-0.494672	0.0232551	FALSE	FALSE
1210	CD81	E9PJK1;E9PRJ8;H0YDL9;H0YDJ9;E9PIF1;A6NMH8;P60033;E9PM31;H0YEE2	Tetraspanin;CD81 antigen	K	116	1	LFACEVAAGIWGFVNKDQIAKDVKQFYDQAL	GFVNK(1)DQIAKDVKQF	5	1	101.196	4.20872e-07	CT	FALSE	0.0990932	0.6574	0.11703	FALSE	0.588996	0.605859	0.610675	FALSE	FALSE
1211	CD81	E9PJK1;E9PRJ8;H0YDL9;H0YDJ9;E9PIF1;A6NMH8;P60033;E9PM31;H0YEE2	Tetraspanin;CD81 antigen	K	121	1	VAAGIWGFVNKDQIAKDVKQFYDQALQQAVV	GFVNKDQIAK(1)DVKQF	10	1	75.5839	3.65608e-19	CT	FALSE	-0.159009	-0.134352	-0.085313	FALSE	0.53456	-0.0518593	0.361565	FALSE	FALSE
1213	CD81	E9PJK1;E9PRJ8;H0YDL9;H0YDJ9;E9PIF1;A6NMH8;P60033	Tetraspanin;CD81 antigen	K	177	1	CCGSSTLTALTTSVLKNNLCPSGSNIISNLF	K(1)NNLCPSGSNIISNLF	1	1	183.064	6.04565e-39	CT	FALSE	0.399116	0.478447	0.181166	FALSE	0.882213	0.860845	0.728025	FALSE	FALSE
1217	CD9	A6NNI4;G8JLH6;P21926;A0A087WU13;F5GXT1	Tetraspanin;CD9 antigen	K	119	1	IAAAIWGYSHKDEVIKEVQEFYKDTYNKLKT	SHKDEVIK(1)EVQEFY	8	1	69.9814	4.376e-13	CT	FALSE	0.159758	-0.0943712	0.109829	FALSE	0.717737	0.0543174	0.133274	FALSE	FALSE
1220	CD9	A6NNI4;G8JLH6;P21926	Tetraspanin;CD9 antigen	K	179	1	SDICPKKDVLETFTVKSCPDAIKEVFDNKFH	TVK(1)SCPDAIKEVF	3	1	139.688	4.54991e-08	CT	FALSE	-0.0270133	0.0463548	0.141171	FALSE	0.481402	0.128992	0.275629	FALSE	FALSE
1221	CD9	A6NNI4;G8JLH6;P21926	Tetraspanin;CD9 antigen	K	186	1	DVLETFTVKSCPDAIKEVFDNKFHIIGAVGI	TVKSCPDAIK(1)EVF	10	1	63.6733	0.00121361	CT	FALSE	-0.085512	-0.174279	0.119423	FALSE	0.498353	0.134509	0.146931	FALSE	FALSE
1222	DNASE1L1	A6QRJ0;P49184	Deoxyribonuclease-1-like 1	K	152	1	NVLPSLVLVPLHTTPKAVEKELNALYDVFLE	HTTPK(1)AVEKEL	5	1	92.1575	7.63146e-08	CT	FALSE	0.37951	0.916562	0.683023	TRUE	1.45996	1.42248	1.43245	FALSE	TRUE
1223	DNASE1L1	A6QRJ0;P49184	Deoxyribonuclease-1-like 1	K	175	1	ALYDVFLEVSQHWQSKDVILLGDFNADCASL	QSK(1)DVILL	3	1	143.61	0.00125109	CT	FALSE	0.565597	0.670452	0.650305	TRUE	1.48078	0.825133	1.41385	FALSE	TRUE
1224	ATP5J	A8MUH2;P18859	ATP synthase-coupling factor 6, mitochondrial	K	34	1	VHLRRNIGVTAVAFNKELDPIQKLFVDKIRE	NK(1)ELDPIQKLF	2	1	76.1784	0.00887688	CT	TRUE	-1.87107	-1.23389	-1.3481	TRUE	-2.52575	-2.06105	-1.69171	FALSE	TRUE
1225	TSPO	B1AH87;P30536	Translocator protein	K	69	1	GTLYSAMGYGSYLVWKELGGFTEKAVVPLGL	K(1)ELGGFTEKAVVPL	1	1	85.4134	3.02373e-05	CT	TRUE	-1.6719	-1.45702	-1.32793	TRUE	-1.8925	-1.62134	-2.09903	FALSE	TRUE
1226	EPHB2	Q6NVW1;B1AKC9;P29323	Receptor protein-tyrosine kinase;Ephrin type-B receptor 2	K	238	1	RGSCIANAEEVDVPIKLYCNGDGEWLVPIGR	VAARGSCIANAEEVDVPIK(1)LY	19	1	75.5325	2.23751e-10	CT	FALSE	-0.105768	-0.16633	-0.110589	FALSE	-0.153944	-0.143785	-0.365133	FALSE	FALSE
1227	POSTN	B1ALD9;Q15063	Periostin	K	90	1	VLYECCPGYMRMEGMKGCPAVLPIDHVYGTL	K(1)GCPAVLPIDHVY	1	1	107.088	0.000442366	CT	FALSE	-0.468931	-0.236829	0.0867838	TRUE	-1.08357	-1.31487	-0.95977	FALSE	TRUE
1229	POSTN	B1ALD9;Q15063	Periostin	K	542	1	QPGDWTLFVPTNDAFKGMTSEEKEILIRDKN	K(1)GMTSEEKEIL	1	1	83.5839	0.000295418	CT	FALSE	-0.345143	-0.156526	0.265797	FALSE	-0.910637	-1.20201	-0.643579	FALSE	FALSE
1230	POSTN	B1ALD9;Q15063;CON__Q2KJC7	Periostin	K	426	1	NAFSDDTLSMDQRLLKLILQNHILKVKVGLN	K(1)LILQNHIL	1	1	101.431	0.00156471	CT	FALSE	-0.479211	0.00317743	0.10608	TRUE	-1.19803	-1.42879	-0.455229	FALSE	TRUE
1232	POSTN	B1ALD9;Q15063	Periostin	K	586	1	VFIGKGFEPGVTNILKTTQGSKIFLKEVNDT	K(1)TTQGSKIF	1	1	135.659	0.000133834	CT	FALSE	-0.436803	-0.161307	0.0304067	TRUE	-0.974347	-1.16131	-0.980976	FALSE	TRUE
1233	POSTN	B1ALD9;Q15063	Periostin	K	592	1	FEPGVTNILKTTQGSKIFLKEVNDTLLVNEL	KTTQGSK(1)IF	7	1	81.9725	0.00324619	CT	FALSE	-0.477884	-0.151859	0.105544	TRUE	-1.15672	-1.48187	-1.0797	FALSE	TRUE
1234	POSTN	B1ALD9		K	788	1	EETLKKLLQEDTPVRKLQANKKVQGSRRRLR	LQEDTPVRK(1)L	9	1	79.1482	0.000152226	CT	FALSE	-0.315756	-0.320889	0.210015	TRUE	-1.13337	-1.55169	-1.10414	FALSE	TRUE
1236	POSTN	B1ALD9;Q15063	Periostin	K	129	1	QRYSDASKLREEIEGKGSFTYFAPSNEAWDN	SDASKLREEIEGK(1)GSF	13	1	85.746	0.000278911	CT	FALSE	-0.673187	-0.134352	0.140648	FALSE	-0.776133	-0.973207	-0.821302	FALSE	FALSE
1238	POSTN	B1ALD9;Q15063;CON__Q2KJC7	Periostin	K	626	1	ESDIMTTNGVIHVVDKLLYPADTPVGNDQLL	TTNGVIHVVDK(1)L	11	1	143.547	0.000283826	CT	FALSE	-0.33468	-0.188781	0.251446	TRUE	-0.963954	-1.66416	-0.660381	FALSE	TRUE
1240	VEGFR3;FLT4	B5A927;E9PD35;P35916	Receptor protein-tyrosine kinase;Vascular endothelial growth factor receptor 3	K	117	1	HANDTGSYVCYYKYIKARIEGTTAASSYVFV	IK(1)ARIEGTTAASSY	2	1	64.0395	0.00389312	CT	FALSE	-0.745987	0.511464	-1.29304	FALSE	-1.83645	0.0368662	-0.703809	FALSE	FALSE
1241	STEAP3	B8ZZX6;Q658P3	Metalloreductase STEAP3	K	339	1	PLRRAHRYDLVNLAVKQVLANKSHLWVEEEV	DLVNLAVK(1)QVL	8	1	105.134	0.0082585	CT	FALSE	0.306729	-0.313362	0.0457225	FALSE	0.389567	-0.175045	0.46168	FALSE	FALSE
1242	TM4SF1	C9J611;P30408	Transmembrane 4 L6 family member 1	K	153	1	QYLLDTSTWSECTEPKHIVEWNVSLFSILLA	SECTEPK(1)HIVEW	7	1	77.6744	3.92976e-44	CT	FALSE	0.507617	0.113973	-0.466277	FALSE	0.402722	0.779794	-0.0822938	FALSE	FALSE
1243	LTBP1	C9JD84		K	390	1	LCCCSVGKAWGPHCEKCPLPGTAKEEPVEAL	GPHCEK(1)CPLPGTAKEEPVEALTF	6	1	70.6917	2.64933e-07	CT	FALSE	-0.119808	0.204283	-0.183097	FALSE	-0.51165	-0.116498	-0.262794	FALSE	FALSE
1246	PCDH1	D6RAX3;Q08174;H0Y9F5	Protocadherin-1	K	251	1	GNLDRERWDSYDLTIKVQDGGSPPRASSALL	DLTIK(1)VQDGGSPPRASSALL	5	1	60.3343	0.00183399	CT	FALSE	1.05887	0.659198	0.497229	FALSE	1.16466	0.522634	0.739998	FALSE	FALSE
1247	PCDH1	D6RAX3;Q08174;D6RBG2	Protocadherin-1	K	104	1	LYKLEVGAPYLRVDGKTGDIFTTETSIDREG	LRVDGK(1)TGDIF	6	1	141.095	0.000125396	CT	FALSE	0.606821	0.709694	0.665666	FALSE	0.901726	0.53845	0.864991	FALSE	FALSE
1251	ITGA2	E7EMF1;E7ESP4;E9PB77;P17301	Integrin alpha-2	K	353	1	ERYFFNVSDEAALLEKAGTLGEQIFSIEGTV	EK(1)AGTLGEQIF	2	1	126.707	0.00144754	CT	FALSE	-0.22543	0.170297	-1.06873	FALSE	-1.10936	-0.170822	-0.604356	FALSE	FALSE
1252	ITGA2	E7EMF1;E7ESP4;E9PB77;P17301	Integrin alpha-2	K	293	1	MVVVTDGESHDGSMLKAVIDQCNHDNILRFG	K(1)AVIDQCNHDNILRF	1	1	62.6899	0.000949757	CT	FALSE	-0.127857	-0.333538	-0.502914	FALSE	-0.489241	-0.28759	-0.867817	FALSE	FALSE
1253	ITGA2	E7EMF1;E7ESP4;E9PB77;D6RG08;P17301	Integrin alpha-2	K	82	1	SPWSGFPENRMGDVYKCPVDLSTATCEKLNL	K(1)CPVDLSTATCEKL	1	1	110.156	2.28934e-18	CT	FALSE	-0.00746358	-0.0594937	-0.522986	FALSE	-0.396308	-0.104068	-0.642286	FALSE	FALSE
1255	ITGA2	E7EMF1;E7ESP4;P17301	Integrin alpha-2	K	689	1	QIILKLCFSAKFRPTKQNNQVAIVYNITLDA	RPTK(1)QNNQVAIVY	4	1	110.306	0.00113824	CT	FALSE	-0.0947107	-0.281906	-0.379207	FALSE	-0.337521	-0.349365	-0.671203	FALSE	FALSE
1256	ITGA2	E7EMF1;E7ESP4;E9PB77;P17301	Integrin alpha-2	K	411	1	LGAVGAFGWSGTIVQKTSHGHLIFPKQAFDQ	SGTIVQK(1)TSHGHL	7	1	98.8983	0.000280442	CT	FALSE	0.0990932	-0.136848	-0.100252	FALSE	0.0762854	-0.0586628	0.249393	FALSE	FALSE
1257	ITGA2	E7EMF1;E7ESP4;E9PB77		K	533	1	SDLKKEEGRVYLFTIKEGILGQHQFLEGPEG	TIK(1)EGILGQHQF	3	1	78.964	5.09332e-05	CT	FALSE	0.0333701	-0.131589	-0.463708	FALSE	-0.492667	-0.240253	-0.543397	FALSE	FALSE
1258	PTPRM	E7EPS8;P28827;J3QLI4	Protein-tyrosine-phosphatase;Receptor-type tyrosine-protein phosphatase mu	K	339	1	SGSWNDRQPVDSTSYKIGHLDPDTEYEISVL	K(1)IGHLDPDTEYEISVL	1	1	67.136	0.000153016	CT	FALSE	0.574925	0.383962	0.185993	FALSE	0.93017	0.791433	0.792007	FALSE	FALSE
1259	LTBP1	H7C4L5;E7EV71;Q14766	Latent-transforming growth factor beta-binding protein 1	K	716	1	LCCCSVGKAWGPHCEKCPLPGTAAFKEICPG	GPHCEK(1)CPLPGTAAF	6	1	64.313	0.00305583	CT	FALSE	-0.0654005	0.0984129	-0.0168915	FALSE	-0.531761	-0.42664	-0.468948	FALSE	FALSE
1261	NRP1	Q5JWQ6;E9PEP6;O14786;Q5JWQ4;E7EX60;Q5T7F0	Neuropilin-1	K	373	1	YKIDVSSNGEDWITIKEGNKPVLFQGNTNPT	ITIK(1)EGNKPVLF	4	1	66.3653	8.20139e-05	CT	FALSE	-0.591462	-0.390227	-0.731757	FALSE	-0.735788	-0.329066	-0.663299	FALSE	FALSE
1262	NRP1	Q5JWQ6;E9PEP6;O14786	Neuropilin-1	K	764	1	DQLVWMAIGHQGDHWKEGRVLLHKSLKLYQV	MAIGHQGDHWK(1)EGRVL	11	1	70.2724	0.000387141	CT	FALSE	-0.523836	-0.488721	-0.881693	FALSE	-0.557221	-0.757621	-0.84535	FALSE	FALSE
1263	NRP1	Q5JWQ6;E9PEP6;O14786;Q5JWQ4;E7EX60;Q5T7F0	Neuropilin-1	K	397	1	QGNTNPTDVVVAVFPKPLITRFVRIKPATWE	QGNTNPTDVVVAVFPK(1)PL	16	1	71.6851	0.00218125	CT	FALSE	-0.62756	-0.417812	-0.721302	FALSE	-0.554231	-0.701505	-0.283685	FALSE	FALSE
1265	SERPINH1	E9PK86;E9PMI5;E9PR70;E9PPV6;P50454;E9PNX1;E9PQ34;E9PIG2;E9PRS3	Serpin H1	K	151	1	GPSSVSFADDFVRSSKQHYNCEHSKINFRDK	ADDFVRSSK(1)QHY	9	1	81.6249	0.00723125	CT	TRUE	-1.32081	-1.1304	-0.697546	FALSE	-0.851313	-0.89538	-0.587941	FALSE	TRUE
1268	CD59	E9PNW4;E9PR17;P13987	CD59 glycoprotein	K	55	1	TAVNCSSDFDACLITKAGLQVYNKCWKFEHC	ITK(1)AGLQVY	3	1	118.495	0.00384661	CT	FALSE	0.436801	0.289863	0.287354	FALSE	0.974162	0.597169	0.925522	FALSE	FALSE
1269	CD59	E9PNW4;E9PR17;P13987	CD59 glycoprotein	K	66	1	CLITKAGLQVYNKCWKFEHCNFNDVTTRLRE	K(1)FEHCNF	1	1	138.242	1.09028e-14	CT	FALSE	0.559541	0.771446	0.397474	TRUE	1.05755	0.981309	0.965925	FALSE	TRUE
1270	MDK	E9PPJ5;E9PLM6;P21741	Midkine	K	101	1	YKFENWGACDGGTGTKVRQGTLKKARYNAQC	KFENWGACDGGTGTK(1)VRQGTL	15	1	142.14	2.40758e-88	CT	FALSE	0.161436	0.239345	0.178364	FALSE	0.0354832	0.318974	0.16715	FALSE	FALSE
1271	ALCAM	F5GXJ9;Q13740	CD166 antigen	K	60	1	_______MFGKWKYEKPDGSPVFIAFRSSTK	EK(1)PDGSPVFIAF	2	1	111.265	4.18689e-05	CT	FALSE	-0.227608	-0.165558	-0.19108	FALSE	-0.0677271	-0.29901	-0.0661236	FALSE	FALSE
1272	ALCAM	F5GXJ9;Q13740;H7C543	CD166 antigen	K	231	1	MPFTCSVTYYGPSGQKTIHSEQAVFDIYYPT	YGPSGQK(1)TIHSEQAVF	7	1	64.0395	4.20049e-73	CT	FALSE	-0.146515	-0.0694272	-0.227118	FALSE	-0.0498153	0.0104831	-0.212009	FALSE	FALSE
1274	ALCAM	F5GXJ9;Q13740	CD166 antigen	K	312	1	TYTLTDVRRNATGDYKCSLIDKKSMIASTAI	K(1)CSLIDKKSM	1	1	90.0774	0.00248799	CT	FALSE	-0.124314	-0.521654	-0.537843	FALSE	-0.719471	-0.341417	-0.46999	FALSE	FALSE
1285	TUBA1C;TUBA1B;TUBA1A;TUBA3C;TUBA3E	F5H5D3;Q9BQE3;F8VVB9;F8VRZ4;F8VS66;F8VX09;F8VWV9;F8VRK0;F8W0F6;P68363;Q71U36;Q13748;Q6PEY2;F8VQQ4	Tubulin alpha-1C chain;Tubulin alpha-1B chain;Tubulin alpha-1A chain;Tubulin alpha-3C/D chain;Tubulin alpha-3E chain	K	60	1	GDDSFNTFFSETGAGKHVPRAVFVDLEPTVI	FSETGAGK(1)HVPRAVF	8	1	113.068	0.000113404	CT	TRUE	-1.89084	-0.965396	-1.26375	TRUE	-2.10005	-1.96617	-1.32314	FALSE	TRUE
1286	TINAGL1	F6SDV2;Q9GZM7	Tubulointerstitial nephritis antigen-like	K	351	1	DIYQVTPVYRLGSNDKEIMKELMENGPVQAL	RLGSNDK(1)EIMKEL	7	1	93.4643	0.000215107	CT	FALSE	-0.147602	0.0205746	0.416624	FALSE	0.288654	-0.110096	0.332517	FALSE	FALSE
1287	PTPRB	Q6ZR19;F8VSD5;F8VU56;P23467	Protein-tyrosine-phosphatase;Receptor-type tyrosine-protein phosphatase beta	K	327	1	RPPGNVDSYNITLSHKGTIKESRVLAPWITE	SHK(1)GTIKESRVL	3	1	68.2488	0.00107778	CT	FALSE	-0.883635	-0.722291	-0.825389	FALSE	-0.35838	-0.718	-0.440421	FALSE	FALSE
1288	PTPRB	Q6ZR19;F8VSD5;F8VU56;P23467	Protein-tyrosine-phosphatase;Receptor-type tyrosine-protein phosphatase beta	K	530	1	KDAKEFTFTDLVPGRKYMATVTSISGDLKNS	TFTDLVPGRK(1)Y	10	1	88.0565	0.000319432	CT	FALSE	-0.809651	-0.469365	-0.781826	FALSE	-0.752486	-0.462366	-0.507313	FALSE	FALSE
1289	PTPRB	Q6ZR19;F8VSD5;F8VU56;P23467	Protein-tyrosine-phosphatase;Receptor-type tyrosine-protein phosphatase beta	K	250	1	MLMDKGILVHGGVVDKHATSYAFHGLTPGYL	VHGGVVDK(1)HATSY	8	1	86.1144	0.00178537	CT	FALSE	-0.491571	-0.509747	-0.94931	FALSE	-0.496814	-0.333996	-0.920674	FALSE	FALSE
1290	PTPRB	Q6ZR19;F8VSD5;F8VU56;P23467	Protein-tyrosine-phosphatase;Receptor-type tyrosine-protein phosphatase beta	K	1252	1	KYVLWVVTHSGDLSNKVTAESRTAPSPPSLM	VVTHSGDLSNK(1)VTAESRTAPSPPSLM	11	1	73.831	3.47014e-11	CT	FALSE	-0.746446	-0.480782	-0.795058	FALSE	-0.501892	-0.400429	-0.604356	FALSE	FALSE
1293	LAMB1	G3XAI2;P07942	Laminin subunit beta-1	K	819	1	NRCAPGTFGFGPSGCKPCECHLQGSVNAFCN	GFGPSGCK(1)PCECHLQGSVNAF	8	1	48.5554	0.00845495	CT	FALSE	-0.0428134	0.00818885	-0.0650684	FALSE	0.0760117	0.424823	0.166276	FALSE	FALSE
1294	LAMB1	G3XAI2;P07942	Laminin subunit beta-1	K	1310	1	LDNTVKELAEQLEFIKNSDIRGALDSITKYF	IK(1)NSDIRGALDSITKY	2	1	79.1551	0.00126265	CT	FALSE	-0.262192	-0.0156403	-0.179825	FALSE	-0.0363779	0.342726	0.275856	FALSE	FALSE
1295	LAMB1	G3XAI2;P07942	Laminin subunit beta-1	K	1773	1	AQELARLEGEVRSLLKDISQKVAVYSTCL__	LK(1)DISQKVAVY	2	1	79.1715	6.2612e-05	CT	FALSE	-0.214257	0.146116	-0.281229	FALSE	0.0214797	0.339966	0.29131	FALSE	FALSE
1298	LAMB1	G3XAI2;P07942	Laminin subunit beta-1	K	1244	1	EIKDILAQSPAAEPLKNIGNLFEEAEKLIKD	K(1)NIGNLFEEAEKL	1	1	97.3854	7.73273e-120	CT	FALSE	-0.216585	0.0273073	-0.369949	FALSE	-0.00850809	0.0489345	0.0970697	FALSE	FALSE
1299	LAMB1	G3XAI2;P07942;E7EPA6	Laminin subunit beta-1	K	215	1	STEGEVIFRALDPAFKIEDPYSPRIQNLLKI	RALDPAFK(1)IEDPY	8	1	85.4501	0.00129267	CT	FALSE	-0.37677	-0.0200577	-0.325286	FALSE	-0.213655	0.0451783	0.107663	FALSE	FALSE
1300	LAMB1	G3XAI2;P07942;E7EPA6;E9PCS6;C9J296	Laminin subunit beta-1	K	60	1	GRAQKLSVTSTCGLHKPEPYCIVSHLQEDKK	SVTSTCGLHK(1)PEPY	10	1	84.2973	0.000237718	CT	FALSE	0.119423	-0.213378	0.103531	FALSE	0.00331439	0.202622	0.367695	FALSE	FALSE
1301	FN1	H0Y7Z1;P02751	Fibronectin;Anastellin;Ugl-Y1;Ugl-Y2;Ugl-Y3	K	1532	1	TVYAVTGRGDSPASSKPISINYRTEIDKPSQ	AVTGRGDSPASSK(1)PISINY	13	1	62.709	6.3565e-08	CT	FALSE	0.0982848	-0.395173	-0.0149805	FALSE	-0.0607132	-0.357496	-0.19862	FALSE	FALSE
1302	FN1	H0Y7Z1;P02751	Fibronectin;Anastellin;Ugl-Y1;Ugl-Y2;Ugl-Y3	K	2283	1	GENGQMMSCTCLGNGKGEFKCDPHEATCYDD	SCTCLGNGK(1)GEF	9	1	65.2336	0.00168858	CT	FALSE	0.0662614	-0.139731	0.349479	FALSE	0.067501	-0.524666	0.0488449	FALSE	FALSE
1303	FN1	H0Y7Z1;P02751	Fibronectin;Anastellin;Ugl-Y1;Ugl-Y2;Ugl-Y3	K	2287	1	QMMSCTCLGNGKGEFKCDPHEATCYDDGKTY	K(1)CDPHEATCYDDGKTY	1	1	98.7978	6.34853e-18	CT	FALSE	0.0650208	-0.217107	0.227987	FALSE	0.0513025	-0.375735	-0.0326651	FALSE	FALSE
1304	FN1	H0Y7Z1;P02751	Fibronectin;Anastellin;Ugl-Y1;Ugl-Y2;Ugl-Y3	K	2300	1	EFKCDPHEATCYDDGKTYHVGEQWQKEYLGA	KCDPHEATCYDDGK(1)TY	14	1	93.8907	0.000325125	CT	FALSE	-0.0888837	-0.283448	0.0322419	FALSE	-0.119432	-0.515712	0.033791	FALSE	FALSE
1305	FN1	H0Y7Z1;P02751	Fibronectin;Anastellin;Ugl-Y1;Ugl-Y2;Ugl-Y3	K	1766	1	GYRVRVTPKEKTGPMKEINLAPDSSSVVVSG	K(1)EINLAPDSSSVVVSGLM	1	1	109.041	3.71626e-237	CT	FALSE	0.0291348	-0.033793	0.0729976	FALSE	-0.154956	-0.274291	-0.0736832	FALSE	FALSE
1306	FN1	H0Y7Z1		K	446	1	LVQTAVTTIPAPTDLKFTQVTPTSLSAQWTP	VQTAVTTIPAPTDLK(1)FTQVTPTSL	15	1	59.6184	0.000101801	CT	FALSE	-0.259029	-0.343237	0.273814	FALSE	-0.0836304	-0.530271	0.136395	FALSE	FALSE
1307	FN1	H0Y7Z1;H0Y4K8;P02751	Fibronectin;Anastellin;Ugl-Y1;Ugl-Y2;Ugl-Y3	K	1977	1	GLEPGTEYTIYVIALKNNQKSEPLIGRKKTD	VIALK(1)NNQKSEPL	5	1	90.5036	2.40253e-12	CT	FALSE	0.0192037	-0.320889	-0.0272926	FALSE	0.00676478	-0.312897	-0.27739	FALSE	FALSE
1308	FN1	H0Y7Z1;H0Y4K8;P02751	Fibronectin;Anastellin;Ugl-Y1;Ugl-Y2;Ugl-Y3	K	1981	1	GTEYTIYVIALKNNQKSEPLIGRKKTDELPQ	VIALKNNQK(1)SEPL	9	1	67.1691	1.42603e-30	CT	FALSE	-0.113848	-0.0652966	0.00129784	FALSE	-0.0676062	-0.297602	-0.0809305	FALSE	FALSE
1309	FN1	H0Y7Z1;P02751	Fibronectin;Anastellin;Ugl-Y1;Ugl-Y2;Ugl-Y3	K	1306	1	PSIDLTNFLVRYSPVKNEEDVAELSISPSDN	VRYSPVK(1)NEEDVAEL	7	1	117.203	3.65421e-33	CT	FALSE	-0.316169	0.0591492	0.137635	FALSE	-0.278409	-0.324119	0.0966069	FALSE	FALSE
1310	FN1	H0Y7Z1;P02751	Fibronectin;Anastellin;Ugl-Y1;Ugl-Y2;Ugl-Y3	K	1862	1	DAVPANGQTPIQRTIKPDVRSYTITGLQPGT	QVDAVPANGQTPIQRTIK(1)PDVRSY	18	1	85.1664	3.31264e-20	CT	FALSE	0.0919367	-0.0690147	-0.152308	FALSE	-0.130239	-0.497944	-0.0506062	FALSE	FALSE
1311	FN1	H0Y7Z1;P02751	Fibronectin;Anastellin;Ugl-Y1;Ugl-Y2;Ugl-Y3	K	1561	1	SQMQVTDVQDNSISVKWLPSSSPVTGYRVTT	QVTDVQDNSISVK(1)W	13	1	56.4136	2.44696e-05	CT	FALSE	0.157432	-0.221568	0.0344975	FALSE	-0.0803472	-0.348459	-0.203389	FALSE	FALSE
1312	FN1	H0Y7Z1;P02751	Fibronectin;Anastellin;Ugl-Y1;Ugl-Y2;Ugl-Y3	K	1355	1	SVYEQHESTPLRGRQKTGLDSPTGIDFSDIT	RGRQK(1)TGLDSPTGIDFSDITANSF	5	1	47.499	5.68492e-23	CT	FALSE	-0.181771	-0.17645	0.0370307	FALSE	-0.245164	-0.382501	-0.117695	FALSE	FALSE
1313	FN1	H0Y7Z1;P02751	Fibronectin;Anastellin;Ugl-Y1;Ugl-Y2;Ugl-Y3	K	1544	1	ASSKPISINYRTEIDKPSQMQVTDVQDNSIS	RTEIDK(1)PSQMQVTDVQDNSISVKW	6	1	78.469	4.64155e-27	CT	FALSE	-0.186295	-0.0946415	0.0612923	FALSE	-0.251762	-0.40719	-0.0352016	FALSE	FALSE
1314	FN1	H0Y7Z1;P02751	Fibronectin;Anastellin;Ugl-Y1;Ugl-Y2;Ugl-Y3	K	1837	1	VTDATETTITISWRTKTETITGFQVDAVPAN	RTK(1)TETITGF	3	1	110.534	0.00173208	CT	FALSE	-0.439735	-0.0601858	0.11836	FALSE	-0.676434	-0.267116	0.182115	FALSE	FALSE
1318	FN1	H0Y7Z1;P02751	Fibronectin;Anastellin;Ugl-Y1;Ugl-Y2;Ugl-Y3	K	1880	1	VRSYTITGLQPGTDYKIYLYTLNDNARSSPV	TITGLQPGTDYK(1)IY	12	1	110.15	5.58282e-06	CT	FALSE	0.0123541	-0.349252	0.105008	FALSE	-0.0208673	-0.590147	-0.211261	FALSE	FALSE
1319	FN1	H0Y7Z1;P02751	Fibronectin;Anastellin;Ugl-Y1;Ugl-Y2;Ugl-Y3	K	1500	1	TGGNSPVQEFTVPGSKSTATISGLKPGVDYT	TVPGSK(1)STATISGL	6	1	76.0727	7.03023e-05	CT	FALSE	-0.130602	-0.0472592	0.08882	FALSE	-0.174507	-0.323197	-0.0150693	FALSE	FALSE
1321	H2AFJ;HIST1H2AJ;HIST1H2AH;HIST2H2AC;HIST2H2AA3;HIST1H2AG;HIST1H2AD;HIST1H2AC;HIST3H2A;HIST1H2AB;H2AFX;HIST1H2AA	H0YFX9;Q99878;Q96KK5;Q9BTM1;Q16777;Q6FI13;P0C0S8;A0A0U1RR32;A0A0U1RRH7;P20671;Q93077;Q7L7L0;P04908;P16104;Q96QV6	Histone H2A;Histone H2A type 1-J;Histone H2A type 1-H;Histone H2A.J;Histone H2A type 2-C;Histone H2A type 2-A;Histone H2A type 1;Histone H2A type 1-D;Histone H2A type 1-C;Histone H2A type 3;Histone H2A type 1-B/E;Histone H2AX;Histone H2A type 1-A	K	96	1	PRHLQLAIRNDEELNKLLGGVTIAQGGVLPN;PRHLQLAIRNDEELNKLLGKVTIAQGGVLPN	AIRNDEELNK(1)L	10	1	79.659	0.00308096	CT	FALSE	-0.744946	0.0228593	-0.66653	FALSE	-0.758282	0.00300393	0.073621	FALSE	FALSE
1322	ITGB3	H3BM21;P05106	Integrin beta;Integrin beta-3	K	684	1	KELKDTGKDAVNCTYKNEDDCVVRFQYYEDS	K(1)NEDDCVVRF	1	1	96.1135	0.00710166	CT	FALSE	0.0588014	-0.64865	-0.133369	FALSE	0.244156	-0.0622599	-0.910733	FALSE	FALSE
1323	ITGB3	H3BM21;P05106;I3L4X8	Integrin beta;Integrin beta-3	K	163	1	YSMKDDLWSIQNLGTKLATQMRKLTSNLRIG	SIQNLGTK(1)L	8	1	176.598	8.40422e-10	CT	FALSE	0.139862	-0.0163537	-0.188792	FALSE	-0.0902346	-0.113567	-0.302875	FALSE	FALSE
1324	CDH11	H3BQH2;P55287;H3BUU9	Cadherin-11	K	148	1	RDTNRPLEPPSEFIVKVQDINDNPPEFLHET	IVK(1)VQDINDNPPEFLHETY	3	1	47.6798	0.000321293	CT	FALSE	0.308477	0.41062	-0.130602	FALSE	-0.206096	0.183294	-0.167743	FALSE	FALSE
1325	NPTN;DKFZp566H1924	H3BU51;Q9UFM8;Q9Y639	Neuroplastin	K	260	1	RSENKNEGQDATMYCKSVGYPHPDWIWRKKE	CK(1)SVGYPHPDWIW	2	1	67.9969	0.00688487	CT	FALSE	0.405339	0.398018	0.399335	FALSE	0.617204	0.660657	0.575142	FALSE	FALSE
1326	MET	H7C174;P08581	Hepatocyte growth factor receptor	K	725	1	___________AVKLKIDLANRETSIFSYRE	K(1)IDLANRETSIF	1	1	77.2043	0.0020174	CT	FALSE	0.264717	0.336938	-0.326516	FALSE	-0.0745322	0.172165	-0.0275787	FALSE	FALSE
1327	GGT5	H7C1X2;P36269	Gamma-glutamyltransferase 5;Gamma-glutamyltransferase 5 heavy chain;Gamma-glutamyltransferase 5 light chain	K	479	1	GERSPSSMVPSILINKAQGSKLVIGGAGGEL	INK(1)AQGSKL	3	1	95.3952	0.00229382	CT	FALSE	0.0207689	0.145669	-0.046936	FALSE	0.412836	0.247029	0.50865	FALSE	FALSE
1328	PLOD3	H7C2V1;O60568	Procollagen-lysine,2-oxoglutarate 5-dioxygenase 3	K	215	1	LDPGLREKLSLNLDHKSRIFQNLNGALDEVV	SLNLDHK(1)SRIF	7	1	102.531	0.0031159	CT	FALSE	-0.654785	-0.235359	-0.202871	FALSE	-0.329468	-0.00115369	-0.0224743	FALSE	FALSE
1329	SLC16A3	J3QQV2;J3QSC3;O15427;J3KTI8	Monocarboxylate transporter 4	K	254	1	VLGLFVPPVFVVSYAKDLGVPDTKAAFLLTI	AK(1)DLGVPDTKAAF	2	1	102.157	0.000515702	CT	FALSE	0.229342	0.0650231	-0.025177	FALSE	0.327687	0.0144996	-0.0250288	FALSE	FALSE
1330	SLC16A3	J3QQV2;J3QSC3;O15427;J3QLE3;J3KTM6;J3QRU2;J3KT83;J3QRA0;J3QQS9	Monocarboxylate transporter 4	K	47	1	TGFSYAFPKAVSVFFKELIQEFGIGYSDTAW	FK(1)ELIQEF	2	1	166.679	0.00108598	CT	FALSE	0.0617071	0.048457	-0.00163117	FALSE	0.190931	-0.131721	-0.101247	FALSE	FALSE
1333	ICAM2	J3QQX6;J3QRQ1;J3QRT5;P13598;J3QKR4	Intercellular adhesion molecule 2	K	206	1	LAVLDLMSRGGNIFHKHSAPKMLE_______	HK(1)HSAPKML	2	1	77.4656	0.00128209	CT	FALSE	0.08882	-0.154583	-0.361416	FALSE	0.200253	0.165823	-0.394953	FALSE	FALSE
1334	ICAM2	J3QQX6;J3QRQ1;J3QRT5;P13598;J3QKR4;J3QQR8	Intercellular adhesion molecule 2	K	128	1	RQVILTLQPTLVAVGKSFTIECRVPTVEPLD	TLQPTLVAVGK(1)SF	11	1	95.1834	0.000261645	CT	FALSE	-0.0289108	-0.0441843	-0.017198	FALSE	0.214871	-0.0294175	-0.0257376	FALSE	FALSE
1338	ACTG1;ACTB;ACTG2;ACTA1;ACTC1;ACTA2	K7EM38;P60709;E7EVS6;G5E9R0;C9JTX5;C9JUM1;C9JZR7;P63261;P63267;P68133;P68032;P62736;I3L3I0;I3L1U9;I3L4N8;I3L3R2;A6NL76;J3KT65;C9JFL5;F6UVQ4;F6QUT6;F8WB63;B8ZZJ2	Actin, cytoplasmic 1;Actin, cytoplasmic 1, N-terminally processed;Actin, cytoplasmic 2;Actin, cytoplasmic 2, N-terminally processed;Actin, gamma-enteric smooth muscle;Actin, alpha skeletal muscle;Actin, alpha cardiac muscle 1;Actin, aortic smooth muscle	K	61	1	GMGQKDSYVGDEAQSKRGILTLKYPIEHGIV	VGDEAQSK(1)RGIL	8	1	138.02	9.50586e-06	CT	FALSE	-2.07236	0.239174	-1.12891	FALSE	-2.00561	-1.01942	0.427033	FALSE	FALSE
1339	EMP3	M0QXS0;P54852	Epithelial membrane protein 3	K	128	1	TGALIYAIHAEEILEKHPRGGSFGYCFALAW	AIHAEEILEK(1)HPRGGSFGY	10	1	41.3864	2.81208e-05	CT	FALSE	0.84141	0.549219	0.780646	TRUE	1.59512	0.85862	1.13293	FALSE	TRUE
1341	MYH14;MYH9;MYH10;MYH11	M0QY43;Q7Z406;P35579;P35580;P35749	Myosin-14;Myosin-9;Myosin-10;Myosin-11	K	255	1	QANPILEAFGNAKTVKNDNSSRFGKFIRINF;QANPILESFGNAKTVKNDNSSRFGKFIRINF	GNAKTVK(1)NDNSSRF	7	1	64.3283	4.66499e-10	CT	FALSE	-4.18947	2.34703	2.11666	FALSE	-3.37713	-1.74459	3.83469	FALSE	FALSE
1342	MYH14;MYH9;MYH10	M0QY43;Q7Z406;P35579;P35580	Myosin-14;Myosin-9;Myosin-10	K	429	1	AILTPRIKVGRDYVQKAQTKEQADFAVEALA;ALLTPRIKVGRDYVQKAQTKEQADFALEALA;GILTPRIKVGRDYVQKAQTKEQADFAIEALA	VQK(1)AQTKEQADF	3	1	75.3949	4.91171e-80	CT	FALSE	-3.92045	2.42376	0.170438	FALSE	-3.70437	-1.55287	3.22445	FALSE	FALSE
1343	PLAUR	M0QYS6;M0R0H5;M0R383;M0R0Y4;M0QYR6;M0R1I2;Q03405	Urokinase plasminogen activator surface receptor	K	161	1	DVVTHWIQEGEEGRPKDDRHLRGCGYLPGCP	IQEGEEGRPK(1)DDRHL	10	1	59.7956	0.00139536	CT	FALSE	0.286881	0.316025	0.358171	FALSE	1.21649	0.68945	0.626758	FALSE	FALSE
1344	PODXL	O00592	Podocalyxin	K	343	1	PKTPSPTVAHESNWAKCEDLETQTQSEKQLV	AK(1)CEDLETQTQSEKQLVL	2	1	201.671	1.06012e-144	CT	TRUE	1.55051	1.71459	1.58381	TRUE	2.94823	2.46005	2.29754	FALSE	TRUE
1345	PODXL	O00592	Podocalyxin	K	394	1	LICRAVKATFNPAQDKCGIRLASVPGSQTVV	NPAQDK(1)CGIRL	6	1	118.233	4.1725e-38	CT	TRUE	1.85511	1.90061	1.65242	TRUE	3.11033	2.79516	2.47578	FALSE	TRUE
1346	CYR61	O00622	Protein CYR61	K	203	1	SEVELTRNNELIAVGKGSSLKRLPVFGMEPR	TRNNELIAVGK(1)GSSL	11	1	78.228	0.00261018	CT	FALSE	-0.637199	-0.787432	-0.453024	FALSE	-0.686731	-1.18307	-0.939227	FALSE	FALSE
1347	CYR61	O00622	Protein CYR61	K	88	1	TKGLECNFGASSTALKGICRAQSEGRPCEYN	K(1)GICRAQSEGRPCEY	1	1	79.8855	0.000333296	CT	FALSE	-0.648462	-0.914947	-0.43261	TRUE	-0.783986	-1.17536	-1.13875	FALSE	TRUE
1349	CYR61	O00622	Protein CYR61	K	228	1	FGMEPRILYNPLQGQKCIVQTTSWSQCSKTC	NPLQGQK(1)CIVQTTSW	7	1	59.2273	0.000177067	CT	FALSE	-0.120059	-1.01714	-0.31493	TRUE	-0.820667	-1.1175	-1.15329	FALSE	TRUE
1350	CYR61	O00622	Protein CYR61	K	262	1	ISTRVTNDNPECRLVKETRICEVRPCGQPVY	VK(1)ETRICEVRPCGQPVY	2	1	89.9108	0.000308527	CT	FALSE	-0.493886	-0.706553	-0.336901	FALSE	-0.776404	-1.25556	-0.955164	FALSE	FALSE
1351	CYR61	O00622	Protein CYR61	K	54	1	CAPGVGLVRDGCGCCKVCAKQLNEDCSKTQP	VRDGCGCCK(1)VCAKQL	9	1	102.201	0.000519693	CT	FALSE	-0.874508	-0.971737	-0.199703	TRUE	-0.794557	-1.06729	-1.18021	FALSE	TRUE
1355	SRPX2	O60687	Sushi repeat-containing protein SRPX2	K	211	1	PEKLTARVYWDPPLVKDSADGTITRVTLRGP	WDPPLVK(1)DSADGTITRVTL	7	1	122.463	3.28231e-07	CT	FALSE	-0.362139	-1.03935	0.65104	FALSE	-0.28884	-1.66444	-0.352533	FALSE	FALSE
1357	HIST1H2BN;HIST1H2BM;HIST1H2BH;HIST2H2BF;HIST2H2BE;HIST1H2BC;HIST1H2BD;H2BFS;HIST1H2BB;HIST1H2BO;HIST1H2BJ;HIST1H2BK;HIST1H2BA;HIST1H2BL;HIST3H2BB	U3KQK0;Q99879;Q99877;Q93079;Q5QNW6;Q16778;P62807;P58876;P57053;P33778;P23527;P06899;O60814;Q96A08;Q99880;Q8N257	Histone H2B;Histone H2B type 1-M;Histone H2B type 1-N;Histone H2B type 1-H;Histone H2B type 2-F;Histone H2B type 2-E;Histone H2B type 1-C/E/F/G/I;Histone H2B type 1-D;Histone H2B type F-S;Histone H2B type 1-B;Histone H2B type 1-O;Histone H2B type 1-J;Histone H2B type 1-K;Histone H2B type 1-A;Histone H2B type 1-L;Histone H2B type 3-B	K	47	1	RSRKESYSVYVYKVLKQVHPDTGISSKAMGI	K(1)QVHPDTGISSKAM	1	1	121.463	6.48869e-05	CT	FALSE	-0.407038	-0.556209	-0.630282	FALSE	-0.411963	-0.936365	-0.509341	FALSE	FALSE
1358	HIST1H2BN;HIST1H2BM;HIST1H2BH;HIST2H2BF;HIST2H2BE;HIST1H2BC;HIST1H2BD;H2BFS;HIST1H2BB;HIST1H2BO;HIST1H2BJ;HIST1H2BK;HIST1H2BA;HIST1H2BL;HIST3H2BB	U3KQK0;Q99879;Q99877;Q93079;Q5QNW6;Q16778;P62807;P58876;P57053;P33778;P23527;P06899;O60814;Q96A08;Q99880;Q8N257	Histone H2B;Histone H2B type 1-M;Histone H2B type 1-N;Histone H2B type 1-H;Histone H2B type 2-F;Histone H2B type 2-E;Histone H2B type 1-C/E/F/G/I;Histone H2B type 1-D;Histone H2B type F-S;Histone H2B type 1-B;Histone H2B type 1-O;Histone H2B type 1-J;Histone H2B type 1-K;Histone H2B type 1-A;Histone H2B type 1-L;Histone H2B type 3-B	K	58	1	YKVLKQVHPDTGISSKAMGIMNSFVNDIFER	KQVHPDTGISSK(1)AM	12	1	89.194	2.99806e-05	CT	FALSE	-0.50365	-0.381283	-0.739565	FALSE	-0.741734	-0.151729	-0.488206	FALSE	FALSE
1360	PLXNA2	O75051	Plexin-A2	K	477	1	GPPHGGVQYEMVSVLKDGSPILRDMAFSIDQ	K(1)DGSPILRDMAF	1	1	83.5305	0.0011567	CT	FALSE	0.125916	0.239788	0.0270125	FALSE	0.288772	0.214324	0.0624748	FALSE	FALSE
1361	SMNDC1	O75940	Survival of motor neuron-related-splicing factor 30	K	7	1	_________MSEDLAKQLASYKAQLQQVEAA	SEDLAK(1)QLASY	6	1	95.4831	0.00330474	CT	FALSE	-0.28847	-0.383497	0.106482	TRUE	-1.08914	-1.44589	-1.0082	FALSE	TRUE
1362	PRSS23	O95084	Serine protease 23	K	262	1	YALLELKKPHKRKFMKIGVSPPAKQLPGGRI	K(1)IGVSPPAKQLPGGRIHF	1	1	74.9277	6.59081e-05	CT	FALSE	-0.278461	-0.337996	0.377512	FALSE	0.0306892	-0.217107	-0.0586628	FALSE	FALSE
1363	PRSS23	O95084	Serine protease 23	K	270	1	PHKRKFMKIGVSPPAKQLPGGRIHFSGYDND	KIGVSPPAK(1)QLPGGRIHF	9	1	85.6322	5.27108e-15	CT	FALSE	-0.0533739	-0.292193	0.455649	FALSE	-0.0554863	-0.601126	-0.0289934	FALSE	FALSE
1364	PRSS23	O95084	Serine protease 23	K	298	1	DNDRPGNLVYRFCDVKDETYDLLYQQCDAQP	RFCDVK(1)DETY	6	1	110.382	0.0037017	CT	FALSE	0.171079	-0.542902	0.467593	FALSE	0.24184	-0.727964	0.0408382	FALSE	FALSE
1365	PRSS23	O95084	Serine protease 23	K	168	1	SVKLSTGCTGTLVAEKHVLTAAHCIHDGKTY	STGCTGTLVAEK(1)HVL	12	1	94.0899	1.95329e-16	CT	FALSE	-0.0239444	-0.565792	0.212383	FALSE	0.306729	-0.517024	-0.380729	FALSE	FALSE
1366	PRSS23	O95084	Serine protease 23	K	181	1	AEKHVLTAAHCIHDGKTYVKGTQKLRVGFLK	TAAHCIHDGK(1)TY	10	1	118.607	0.000478099	CT	FALSE	0.0794293	-0.642286	0.429964	FALSE	0.159112	-0.697952	-0.196733	FALSE	FALSE
1368	MPZL1	Q9UEL6;O95297	Myelin protein zero-like protein 1	K	138	1	ENMQFIHNGTYICDVKNPPDIVVQPGHIRLY	ICDVK(1)NPPDIVVQPGHIRLY	5	1	78.5008	2.42594e-07	CT	FALSE	-0.234126	0.0309435	-0.255873	FALSE	0.0608775	0.285319	0.202024	FALSE	FALSE
1369	GLUD1;GLUD2	P00367;P49448	Glutamate dehydrogenase 1, mitochondrial;Glutamate dehydrogenase 2, mitochondrial	K	480	1	HLLMSVQESLERKFGKHGGTIPIVPTAEFQD	GK(1)HGGTIPIVPTAEF	2	1	117.479	0.00125491	CT	FALSE	-1.79987	-1.25326	-0.888328	TRUE	-1.85548	-2.24589	-1.19591	FALSE	TRUE
1370	F13A1	P00488	Coagulation factor XIII A chain	K	258	1	MDRAQMDLSGRGNPIKVSRVGSAMVNAKDDE	SGRGNPIK(1)VSRVGSAM	8	1	71.3156	1.72922e-06	CT	FALSE	-3.00266	4.30053	0.269632	FALSE	-3.41107	1.49013	4.20075	FALSE	FALSE
1373	COL4A1	P02462	Collagen alpha-1(IV) chain;Arresten	K	1465	1	RHSQTIDDPQCPSGTKILYHGYSLLYVQGNE	VTRHSQTIDDPQCPSGTK(1)ILY	18	1	122.292	2.10057e-14	CT	FALSE	-0.103906	0.0411351	-0.00885642	FALSE	-0.0279838	0.0521768	0.05954	FALSE	FALSE
1375	LMNA;LMNB1;LMNB2	P02545;Q5TCI8;Q3BDU5;A0A0C4DGC5;P20700;Q03252	Prelamin-A/C;Lamin-A/C;Lamin-B1;Lamin-B2	K	378	1	LDIKLALDMEIHAYRKLLEGEEERLRLSPSP;LDVKLALDMEINAYRKLLEGEEERLKLSPSP;LDVKLALDMEISAYRKLLEGEEERLKLSPSP	RK(1)LLEGEEERL	2	1	80.3185	0.00311253	CT	FALSE	-0.673095	-0.945832	-0.339619	FALSE	-0.680266	-0.311038	1.73668	FALSE	FALSE
1376	FN1	P02751	Fibronectin;Anastellin;Ugl-Y1;Ugl-Y2;Ugl-Y3	K	987	1	TYYFKVFAVSHGRESKPLTAQQTTKLDAPTN	AVSHGRESK(1)PL	9	1	111.525	4.10818e-05	CT	FALSE	0.0641931	-0.167229	-0.0679842	FALSE	-0.047085	-0.290896	-0.460166	FALSE	FALSE
1377	FN1	P02751	Fibronectin;Anastellin;Ugl-Y1;Ugl-Y2;Ugl-Y3	K	486	1	TTNEGVMYRIGDQWDKQHDMGHMMRCTCVGN	RIGDQWDK(1)QHDMGHM	8	1	57.4251	0.00029393	CT	FALSE	-0.105303	-0.118227	0.207018	FALSE	-0.16175	-0.448901	0.0583828	FALSE	FALSE
1378	FN1	P02751	Fibronectin;Anastellin;Ugl-Y1;Ugl-Y2;Ugl-Y3	K	116	1	YTGNTYRVGDTYERPKDSMIWDCTCIGAGRG	RVGDTYERPK(1)DSMIW	10	1	51.1346	3.30481e-12	CT	FALSE	-0.249634	-0.1141	0.110096	FALSE	-0.325485	-0.524866	-0.0426443	FALSE	FALSE
1379	FN1	P02751	Fibronectin;Anastellin;Ugl-Y1;Ugl-Y2;Ugl-Y3	K	1729	1	LIGTQSTAIPAPTDLKFTQVTPTSLSAQWTP	K(1)FTQVTPTSL	1	1	176.381	3.49469e-07	CT	FALSE	0.0448837	-0.123269	0.00891709	FALSE	-0.134604	-0.31545	-0.14274	FALSE	FALSE
1380	FN1	P02751	Fibronectin;Anastellin;Ugl-Y1;Ugl-Y2;Ugl-Y3	K	554	1	HMLNCTCFGQGRGRWKCDPVDQCQDSETGTF	K(1)CDPVDQCQDSETGTFY	1	1	87.1385	2.09955e-32	CT	FALSE	-0.0066662	-0.283329	0.0706641	FALSE	-0.101908	-0.450697	-0.210763	FALSE	FALSE
1381	FN1	P02751	Fibronectin;Anastellin;Ugl-Y1;Ugl-Y2;Ugl-Y3	K	269	1	NLLQCICTGNGRGEWKCERHTSVQTTSSGSG	K(1)CERHTSVQTTSSGSGPF	1	1	84.7594	4.05239e-24	CT	FALSE	-0.0598708	-0.221073	0.0241778	FALSE	-0.21687	-0.312317	-0.161565	FALSE	FALSE
1382	FN1	P02751	Fibronectin;Anastellin;Ugl-Y1;Ugl-Y2;Ugl-Y3	K	655	1	KYILRWRPKNSVGRWKEATIPGHLNSYTIKG	K(1)EATIPGHLNSY	1	1	182.724	2.21169e-78	CT	FALSE	-0.152757	-0.0017302	0.0794293	FALSE	-0.158478	-0.203264	0.0446128	FALSE	FALSE
1383	FN1	P02751	Fibronectin;Anastellin;Ugl-Y1;Ugl-Y2;Ugl-Y3	K	324	1	VTDSGVVYSVGMQWLKTQGNKQMLCTCLGNG	LK(1)TQGNKQML	2	1	104.975	2.15623e-27	CT	FALSE	-0.22896	-0.0468403	0.104068	FALSE	-0.177082	-0.356595	0.0205746	FALSE	FALSE
1384	FN1	P02751	Fibronectin;Anastellin;Ugl-Y1;Ugl-Y2;Ugl-Y3	K	329	1	VVYSVGMQWLKTQGNKQMLCTCLGNGVSCQE	LKTQGNK(1)QML	7	1	84.3134	4.96749e-35	CT	FALSE	-0.213387	-0.0728604	0.161952	FALSE	-0.212267	-0.525969	0.067455	FALSE	FALSE
1385	FN1	P02751	Fibronectin;Anastellin;Ugl-Y1;Ugl-Y2;Ugl-Y3	K	640	1	SHPIQWNAPQPSHISKYILRWRPKNSVGRWK	NAPQPSHISK(1)Y	10	1	163.662	4.35394e-132	CT	FALSE	0.0754642	-1.08011	0.235359	FALSE	0.102994	-0.489029	-0.742782	FALSE	FALSE
1386	FN1	P02751	Fibronectin;Anastellin;Ugl-Y1;Ugl-Y2;Ugl-Y3	K	90	1	VCTCYGGSRGFNCESKPEAEETCFDKYTGNT	NCESK(1)PEAEETCFDKY	5	1	105.972	4.0588e-07	CT	FALSE	0.159371	-0.675455	0.0594937	FALSE	0.537942	-0.573665	-0.350724	FALSE	FALSE
1387	FN1	P02751	Fibronectin;Anastellin;Ugl-Y1;Ugl-Y2;Ugl-Y3	K	100	1	FNCESKPEAEETCFDKYTGNTYRVGDTYERP	NCESKPEAEETCFDK(1)Y	15	1	81.2763	3.02633e-26	CT	FALSE	-0.105396	-0.211137	0.0832474	FALSE	-0.0819649	-0.438719	-0.249749	FALSE	FALSE
1388	FN1	P02751	Fibronectin;Anastellin;Ugl-Y1;Ugl-Y2;Ugl-Y3	K	1050	1	RRGQPRQYNVGPSVSKYPLRNLQPASEYTVS	NVGPSVSK(1)YPL	8	1	63.4265	0.00419321	CT	FALSE	-0.0337172	-0.0969365	0.0233263	FALSE	-0.0211747	-0.161694	-0.345169	FALSE	FALSE
1389	FN1	P02751	Fibronectin;Anastellin;Ugl-Y1;Ugl-Y2;Ugl-Y3	K	1169	1	QVLRDGQERDAPIVNKVVTPLSPPTNLHLEA	TIQVLRDGQERDAPIVNK(1)VVTPL	18	1	66.1517	1.01141e-10	CT	FALSE	-0.207611	-0.0764223	0.0947766	FALSE	-0.202788	-0.476019	0.0215993	FALSE	FALSE
1391	FN1	P02751	Fibronectin;Anastellin;Ugl-Y1;Ugl-Y2;Ugl-Y3	K	996	1	SHGRESKPLTAQQTTKLDAPTNLQFVNETDS	TAQQTTK(1)LDAPTNL	7	1	154.233	1.58506e-18	CT	FALSE	0.0596322	-0.127633	-0.00484114	FALSE	-0.0708301	-0.52667	-0.226385	FALSE	FALSE
1392	FN1	P02751	Fibronectin;Anastellin;Ugl-Y1;Ugl-Y2;Ugl-Y3	K	180	1	LECVCLGNGKGEWTCKPIAEKCFDHAAGTSY	TCK(1)PIAEKCF	3	1	105.913	4.59191e-11	CT	FALSE	-0.154956	-0.233765	0.0356239	FALSE	-0.0609239	-0.339251	-0.272859	FALSE	FALSE
1393	FN1	P02751	Fibronectin;Anastellin;Ugl-Y1;Ugl-Y2;Ugl-Y3	K	185	1	LGNGKGEWTCKPIAEKCFDHAAGTSYVVGET	TCKPIAEK(1)CF	8	1	85.0355	4.82412e-50	CT	FALSE	-0.0406601	-0.0897693	-0.0232698	FALSE	-0.0592995	-0.154972	-0.151599	FALSE	FALSE
1394	FN1	P02751	Fibronectin;Anastellin;Ugl-Y1;Ugl-Y2;Ugl-Y3	K	669	1	WKEATIPGHLNSYTIKGLKPGVVYEGQLISI	TIK(1)GLK(1)PGVVY	3	1	73.4995	0.00128745	CT	FALSE	-0.376676	0.226223	0.0166389	FALSE	-0.42909	-0.301471	-0.0970714	FALSE	FALSE
1395	FN1	P02751	Fibronectin;Anastellin;Ugl-Y1;Ugl-Y2;Ugl-Y3	K	672	1	ATIPGHLNSYTIKGLKPGVVYEGQLISIQQY	TIK(1)GLK(1)PGVVY	6	1	73.4995	0.00509315	CT	FALSE	-0.579512	-0.253868	-0.0784418	FALSE	-0.7729	-0.579856	-0.164915	FALSE	FALSE
1398	FN1	P02751	Fibronectin;Anastellin;Ugl-Y1;Ugl-Y2;Ugl-Y3	K	1070	1	NLQPASEYTVSLVAIKGNQESPKATGVFTTL	VAIK(1)GNQESPKATGVF	4	1	120.294	1.10113e-144	CT	FALSE	0.0467006	-0.208517	-0.0497257	FALSE	-0.0852824	-0.265557	-0.153805	FALSE	FALSE
1399	FN1	P02751	Fibronectin;Anastellin;Ugl-Y1;Ugl-Y2;Ugl-Y3	K	1077	1	YTVSLVAIKGNQESPKATGVFTTLQPGSSIP	VAIKGNQESPK(1)ATGVF	11	1	108.786	1.69623e-104	CT	FALSE	-0.000447305	-0.189287	-0.0365259	FALSE	0.0272956	-0.252052	-0.254715	FALSE	FALSE
1400	FN1	P02751	Fibronectin;Anastellin;Ugl-Y1;Ugl-Y2;Ugl-Y3	K	49	1	QQMVQPQSPVAVSQSKPGCYDNGKHYQINQQ	VQPQSPVAVSQSK(1)PGCY	13	1	80.5083	0.000687983	CT	FALSE	-0.217591	-0.470303	0.0926134	FALSE	-0.135491	-0.773659	-0.0411028	FALSE	FALSE
1401	FN1	P02751	Fibronectin;Anastellin;Ugl-Y1;Ugl-Y2;Ugl-Y3	K	1636	1	SQPLVQTAVTNIDRPKGLAFTDVDVDSIKIA	VQTAVTNIDRPK(1)GL	12	1	98.6535	3.07708e-23	CT	FALSE	0.117296	0.0519823	-0.00229571	FALSE	-0.0563112	-0.0563061	-0.0545012	FALSE	FALSE
1402	FN1	P02751	Fibronectin;Anastellin;Ugl-Y1;Ugl-Y2;Ugl-Y3	K	203	1	DHAAGTSYVVGETWEKPYQGWMMVDCTCLGE	VVGETWEK(1)PYQGW	8	1	113.224	0.00105346	CT	FALSE	-0.139077	-0.257614	0.116897	FALSE	-0.193453	-0.629287	-0.129349	FALSE	FALSE
1403	VWF	P04275	von Willebrand factor;von Willebrand antigen 2	K	67	1	SFAGYCSYLLAGGCQKRSFSIIGDFQNGKRV	LLAGGCQK(1)RSF	8	1	97.8134	0.00310197	CT	FALSE	0.117562	-0.0589399	-0.093956	FALSE	-1.31948	0.0199308	0.11076	FALSE	FALSE
1404	VWF	P04275	von Willebrand factor;von Willebrand antigen 2	K	1362	1	VKYAGSQVASTSEVLKYTLFQIFSKIDRPEA	AGSQVASTSEVLK(1)Y	13	1	65.8954	0.00013756	CT	FALSE	-0.679874	0.118978	-0.0868444	FALSE	-0.258028	-0.266517	0.247765	FALSE	FALSE
1405	VWF	P04275	von Willebrand factor;von Willebrand antigen 2	K	1116	1	CDTIAAYAHVCAQHGKVVTWRTATLCPQSCE	AHVCAQHGK(1)VVTW	9	1	59.2647	8.00704e-05	CT	FALSE	-0.378176	0.0652646	-0.305093	FALSE	-0.116895	-0.313014	0.158639	FALSE	FALSE
1406	VWF	P04275	von Willebrand factor;von Willebrand antigen 2	K	2537	1	ASPENPCLINECVRVKEEVFIQQRNVSCPQL	ASPENPCLINECVRVK(1)EEVF	16	1	48.1957	0.000312364	CT	FALSE	-0.507439	-0.00619029	-0.202721	FALSE	-0.201925	0.181591	0.0598708	FALSE	FALSE
1407	VWF	P04275	von Willebrand factor;von Willebrand antigen 2	K	2677	1	KRDETLQDGCDTHFCKVNERGEYFWEKRVTG	CK(1)VNERGEY	2	1	118.033	0.00698765	CT	FALSE	-0.410889	-0.0255958	-0.273273	FALSE	-0.343842	-0.1333	0.0552915	FALSE	FALSE
1408	VWF	P04275	von Willebrand factor;von Willebrand antigen 2	K	2688	1	THFCKVNERGEYFWEKRVTGCPPFDEHKCLA	EK(1)RVTGCPPFDEHKCL	2	1	74.4641	0.00151523	CT	FALSE	-0.722896	-0.0532504	-0.0233871	FALSE	-0.175289	0.102125	0.334353	FALSE	FALSE
1409	VWF	P04275	von Willebrand factor;von Willebrand antigen 2	K	1430	1	GIGPHANLKQIRLIEKQAPENKAFVLSSVDE	IEK(1)QAPENKAF	3	1	88.1635	0.000394908	CT	FALSE	-0.403046	0.149793	-0.244959	FALSE	-0.190734	0.105644	0.187214	FALSE	FALSE
1410	VWF	P04275	von Willebrand factor;von Willebrand antigen 2	K	1720	1	SYFDEMKSFAKAFISKANIGPRLTQVSVLQY	ISK(1)ANIGPRLTQVSVL	3	1	80.4881	0.00153462	CT	FALSE	-0.599331	0.00458061	-0.0678783	FALSE	-0.251264	-0.0391384	0.177539	FALSE	FALSE
1411	VWF	P04275	von Willebrand factor;von Willebrand antigen 2	K	948	1	EIELFDGEVNVKRPMKDETHFEVVESGRYII	K(1)DETHFEVVESGRY	1	1	63.7541	0.000945974	CT	FALSE	-0.394145	0.099309	-0.359416	FALSE	-0.330483	0.00613003	0.0377545	FALSE	FALSE
1413	VWF	P04275	von Willebrand factor;von Willebrand antigen 2	K	2662	1	TACTIQLRGGQIMTLKRDETLQDGCDTHFCK	TLK(1)RDETLQDGCDTHF	3	1	91.6161	5.80744e-89	CT	FALSE	-0.515336	-0.00158609	-0.185671	FALSE	-0.180724	0.00332202	0.0860173	FALSE	FALSE
1414	VWF	P04275	von Willebrand factor;von Willebrand antigen 2	K	2003	1	LHNGACSPGARQGCMKSIEVKHSALSVELHS	K(1)SIEVKHSAL	1	1	87.023	0.00226032	CT	FALSE	-0.426897	0.361973	-0.256683	FALSE	-0.138807	0.324148	0.235161	FALSE	FALSE
1415	VWF	P04275	von Willebrand factor;von Willebrand antigen 2	K	1751	1	GSITTIDVPWNVVPEKAHLLSLVDVMQREGG	NVVPEK(1)AHLL	6	1	116.372	0.00323247	CT	FALSE	-0.498607	-0.0223323	-0.364199	FALSE	-0.24756	-0.139077	-0.0564448	FALSE	FALSE
1416	VWF	P04275	von Willebrand factor;von Willebrand antigen 2	K	2075	1	TFTPQNNEFQLQLSPKTFASKTYGLCGICDE	QLQLSPK(1)TF	7	1	160.362	4.00891e-05	CT	FALSE	-0.336737	0.00801475	-0.0219215	FALSE	-0.0863389	-0.0623981	0.168788	FALSE	FALSE
1417	VWF	P04275	von Willebrand factor;von Willebrand antigen 2	K	1980	1	NFKLTGSCSYVLFQNKEQDLEVILHNGACSP	QNK(1)EQDLEVIL	3	1	117.52	7.80004e-05	CT	FALSE	-0.610125	-0.854474	0.249142	FALSE	-0.0265871	-0.736648	0.110215	FALSE	FALSE
1418	VWF	P04275	von Willebrand factor;von Willebrand antigen 2	K	1850	1	QLRILAGPAGDSNVVKLQRIEDLPTMVTLGN	RILAGPAGDSNVVK(1)L	14	1	127.777	8.16678e-05	CT	FALSE	-0.43571	0.179139	1.17734	FALSE	-0.222145	-1.07793	1.58109	FALSE	FALSE
1419	VWF	P04275	von Willebrand factor;von Willebrand antigen 2	K	773	1	SHRSKRSLSCRPPMVKLVCPADNLRAEGLEC	SCRPPMVK(1)L	8	1	112.711	0.00784131	CT	FALSE	-0.451287	0.156064	-0.245865	FALSE	-0.271653	0.00659373	0.0959591	FALSE	FALSE
1420	VWF	P04275	von Willebrand factor;von Willebrand antigen 2	K	1371	1	STSEVLKYTLFQIFSKIDRPEASRITLLLMA	SK(1)IDRPEASRITLL	2	1	61.1674	0.00608615	CT	FALSE	-0.444243	-0.0226164	-0.279792	FALSE	-0.222768	-0.161823	0.0911871	FALSE	FALSE
1421	VWF	P04275	von Willebrand factor;von Willebrand antigen 2	K	1073	1	SSCRILTSDVFQDCNKLVDPEPYLDVCIYDT	TSDVFQDCNK(1)LVDPEPY	10	1	68.4126	0.0022861	CT	FALSE	-0.770141	0.128913	-0.135142	FALSE	-0.281842	0.0236657	0.280124	FALSE	FALSE
1422	VWF	P04275	von Willebrand factor;von Willebrand antigen 2	K	2735	1	EEPECNDITARLQYVKVGSCKSEVEVDIHYC	VK(1)VGSCKSEVEVDIHY	2	1	75.5762	3.33575e-05	CT	FALSE	-0.471089	0.274198	-0.0708604	FALSE	-0.322848	0.211047	0.397201	FALSE	FALSE
1423	RPN1	P04843;B7Z4L4	Dolichyl-diphosphooligosaccharide--protein glycosyltransferase subunit 1	K	599	1	ENEKLISGKRQELVTKIDHILDAL_______	VTK(1)IDHILDAL	3	1	68.7856	0.00144754	CT	FALSE	-1.04189	-1.26837	-0.669786	TRUE	-1.23725	-1.25659	-0.920674	FALSE	TRUE
1424	SERPINE1	P05121	Plasminogen activator inhibitor 1	K	177	1	WVKTHTKGMISNLLGKGAVDQLTRLVLVNAL	LGK(1)GAVDQLTRL	3	1	90.8606	3.52072e-05	CT	FALSE	-0.52641	-0.974896	-0.299898	TRUE	-0.54187	-1.37957	-1.10722	FALSE	TRUE
1426	SERPINE1	P05121	Plasminogen activator inhibitor 1	K	111	1	PALRHLYKELMGPWNKDEISTTDAIFVQRDL	NK(1)DEISTTDAIF	2	1	55.0402	5.39732e-05	CT	FALSE	-0.501627	-1.01307	-0.370154	FALSE	-0.444616	-1.28066	-1.23364	FALSE	FALSE
1427	SERPINE1	P05121	Plasminogen activator inhibitor 1	K	51	1	SDFGVRVFQQVAQASKDRNVVFSPYGVASVL	QQVAQASK(1)DRNVVF	8	1	86.6992	0.000276303	CT	FALSE	-0.6898	-0.854554	-0.337977	FALSE	-0.599309	-1.26622	-1.02567	FALSE	FALSE
1428	SERPINE1	P05121	Plasminogen activator inhibitor 1	K	311	1	LVLPKFSLETEVDLRKPLENLGMTDMFRQFQ	SLETEVDLRK(1)PL	10	1	84.1883	1.87298e-06	CT	FALSE	-0.623287	-0.828956	-0.253154	FALSE	-0.523401	-1.31098	-0.97585	FALSE	FALSE
1429	SERPINE1	P05121	Plasminogen activator inhibitor 1	K	164	1	FSEVERARFIINDWVKTHTKGMISNLLGKGA	VK(1)THTKGM	2	1	82.8679	0.00360631	CT	FALSE	-0.713308	-1.10822	-0.282895	TRUE	-0.548881	-1.50386	-1.03759	FALSE	TRUE
1430	SLC25A5	P05141	ADP/ATP translocase 2;ADP/ATP translocase 2, N-terminally processed	K	105	1	AFKDKYKQIFLGGVDKRTQFWLYFAGNLASG	LGGVDK(1)RTQFW	6	1	138.991	0.0001779	CT	FALSE	-0.883848	-0.766892	-0.854023	FALSE	-0.859405	-0.178619	-0.437867	FALSE	FALSE
1431	HLA-A	P30447;P05534;A0A140T955;A0A140T933;A0A140T9I0;A0A140T9X5;A0A140T913;P10316;P01892;P01891	HLA class I histocompatibility antigen, A-23 alpha chain;HLA class I histocompatibility antigen, A-24 alpha chain;HLA class I histocompatibility antigen, A-69 alpha chain;HLA class I histocompatibility antigen, A-2 alpha chain;HLA class I histocompatibility antigen, A-68 alpha chain	K	151	1	GYHQYAYDGKDYIALKEDLRSWTAADMAAQI	IALK(1)EDLRSW	4	1	73.8866	1.89205e-11	CT	FALSE	-0.105566	-0.0717627	-0.313979	FALSE	0.0255958	0.00515964	0.0790665	FALSE	FALSE
1432	HLA-A;HLA-B	P30447;P05534;A0A140T9S9;A0A140T9H3;A0A140T9G0;A0A140T9A9;A0A140T951;A0A140T955;A0A140T933;Q5SRN7;A0A0G2JI36;A0A140T9I0;A0A140T9X5;A0A140T913;Q5SRN5;A0A0G2JIF2;A0A0G2JL56;Q95365;Q29940;Q29836;Q29718;Q04826;P30685;P30498;P30495;P30493;P30492;P30491;P30490;P30488;P30487;P30485;P30484;P30483;P30481;P30480;P30479;P30475;P30466;P30464;P30462;P30461;P30460;P18465;P18464;P18463;P10319;P03989;P01889;P103…	HLA class I histocompatibility antigen, A-23 alpha chain;HLA class I histocompatibility antigen, A-24 alpha chain;HLA class I histocompatibility antigen, B-38 alpha chain;HLA class I histocompatibility antigen, B-59 alpha chain;HLA class I histocompatibility antigen, B-67 alpha chain;HLA class I histocompatibility antigen, B-82 alpha chain;HLA class I histocompatibility antigen, B-40 alpha chain;…	K	292	1	EEQRYTCHVQHEGLPKPLTLRWEPSSQPTVH	TCHVQHEGLPK(1)PL	11	1	71.8787	0.000933971	CT	FALSE	-0.0711029	0.215915	-0.16822	FALSE	0.179893	0.28286	0.209311	FALSE	FALSE
1433	ITGB1	P05556	Integrin beta-1	K	346	1	IQTIFAVTEEFQPVYKELKNLIPKSAVGTLS	AVTEEFQPVYK(1)EL	11	1	127.52	0.000205094	CT	FALSE	0.180912	0.170816	0.0692897	FALSE	0.561497	0.393292	0.332916	FALSE	FALSE
1435	ITGB1	P05556	Integrin beta-1	K	349	1	IFAVTEEFQPVYKELKNLIPKSAVGTLSANS	K(1)NLIPKSAVGTL	1	1	73.0157	3.27061e-05	CT	FALSE	0.160404	0.237337	0.024887	FALSE	0.621337	0.429032	0.318272	FALSE	FALSE
1436	ITGB1	P05556	Integrin beta-1	K	228	1	CTSPFSYKNVLSLTNKGEVFNELVGKQRISG	SLTNK(1)GEVFNEL	5	1	109.389	0.000201685	CT	FALSE	0.288772	0.134857	0.0258793	FALSE	0.436162	0.316348	0.198825	FALSE	FALSE
1437	ITGB1	P05556	Integrin beta-1	K	156	1	YPIDLYYLMDLSYSMKDDLENVKSLGTDLMN	SMK(1)DDLENVKSL	3	1	92.9902	9.417e-07	CT	FALSE	0.247928	0.197401	0.0972062	FALSE	0.362891	0.256407	0.0843797	FALSE	FALSE
1439	S100A6	R4GN98;P06703	Protein S100;Protein S100-A6	K	47	1	KELKELIQKELTIGSKLQDAEIARLMEDLDR	TIGSK(1)LQDAEIARL	5	1	104.696	3.59301e-05	CT	FALSE	0.00345832	-0.227864	0.0532504	FALSE	0.264717	0.318848	0.409987	FALSE	FALSE
1442	ITGAV	P06756	Integrin alpha-V;Integrin alpha-V heavy chain;Integrin alpha-V light chain	K	149	1	KILACAPLYHWRTEMKQEREPVGTCFLQDGT	K(1)QEREPVGTCF	1	1	178.53	0.000166374	CT	FALSE	-0.0838444	-0.247198	0.0794293	FALSE	-0.318434	-0.381616	-0.519039	FALSE	FALSE
1444	COL4A2	P08572	Collagen alpha-2(IV) chain;Canstatin	K	176	1	PQGPKGQKGEPYALPKEERDRYRGEPGEPGL	ALPK(1)EERDRY	4	1	76.1697	0.00509697	CT	FALSE	-0.190898	-0.0182069	-0.141478	FALSE	-0.230093	0.113926	0.135142	FALSE	FALSE
1445	COL4A2	P08572	Collagen alpha-2(IV) chain;Canstatin	K	1494	1	PGMPGRSVSIGYLLVKHSQTDQEPMCPVGMN	LLVK(1)HSQTDQEPM	4	1	116.713	1.73867e-16	CT	FALSE	-0.00476877	-0.222928	0.0969365	FALSE	-0.0295586	-0.245131	-0.137635	FALSE	FALSE
1446	ITGA5	P08648	Integrin alpha-5;Integrin alpha-5 heavy chain;Integrin alpha-5 light chain	K	534	1	PVACINLSFCLNASGKHVADSIGFTVELQLD	NASGK(1)HVADSIGF	5	1	107.966	0.000993238	CT	FALSE	0.574441	-0.374733	0.137504	FALSE	0.74485	-0.192952	0.0116607	FALSE	FALSE
1447	ITGA5	P08648	Integrin alpha-5;Integrin alpha-5 heavy chain;Integrin alpha-5 light chain	K	116	1	WGASPTQCTPIEFDSKGSRLLESSLSSSEGE	DSK(1)GSRLL	3	1	171.532	0.000846278	CT	FALSE	0.237686	0.209912	0.273456	FALSE	0.573665	-0.0827026	0.199819	FALSE	FALSE
1448	ITGA5	P08648	Integrin alpha-5;Integrin alpha-5 heavy chain;Integrin alpha-5 light chain	K	799	1	LSVEAQAQVTLNGVSKPEAVLFPVSDWHPRD	NGVSK(1)PEAVLFPVSDW	5	1	55.0106	0.000164368	CT	FALSE	0.369159	-0.227495	0.483468	FALSE	0.740453	-0.280481	-0.231187	FALSE	FALSE
1451	ITGA5	P08648	Integrin alpha-5;Integrin alpha-5 heavy chain;Integrin alpha-5 light chain	K	166	1	SSILACAPLYSWRTEKEPLSDPVGTCYLSTD	SWRTEK(1)EPLSDPVGTCY	6	1	50.9665	0.000282889	CT	FALSE	0.331361	0.277324	0.116232	FALSE	0.438293	0.00271482	-0.0972062	FALSE	FALSE
1452	ITGA5	P08648	Integrin alpha-5;Integrin alpha-5 heavy chain;Integrin alpha-5 light chain	K	438	1	GVVFVFPGGPGGLGSKPSQVLQPLWAASHTP	VFPGGPGGLGSK(1)PSQVL	12	1	52.9657	0.00524966	CT	FALSE	0.115832	0.154201	0.311736	FALSE	0.417812	-0.0190614	0.262694	FALSE	FALSE
1453	VIM	P08670;B0YJC4;B0YJC5;Q5JVS8	Vimentin	K	313	1	LSEAANRNNDALRQAKQESTEYRRQVQSLTC	ADLSEAANRNNDALRQAK(1)QESTEY	18	1	107.183	6.99043e-12	CT	FALSE	-0.234296	0.253911	0.299245	FALSE	-0.330193	0.363085	0.779224	FALSE	FALSE
1454	VIM	P08670	Vimentin	K	445	1	SLPLVDTHSKRTLLIKTVETRDGQVINETSQ	IK(1)TVETRDGQVINETSQHHDDLE	2	1	116.09	1.6821e-11	CT	FALSE	0.583423	0.37443	0.0295589	FALSE	0.0169241	0.952713	0.736317	FALSE	FALSE
1457	SPINK8	P0C7L1	Serine protease inhibitor Kazal-type 8	K	2	1	______________MKGICSDAILVLATSMW	MK(1)GICSDAILVL	2	1	47.3018	0.0067714	CT	FALSE	0.377957	0.784433	0.363564	FALSE	0.52657	0.887954	0.849388	FALSE	FALSE
1459	POTEI;POTEJ;ACTB;ACTG1;ACTG2;ACTA1;ACTC1;ACTA2;POTEKP;POTEE	P0CG38;P0CG39;P60709;E7EVS6;G5E9R0;P63261;P63267;P68133;P68032;P62736;I3L3I0;I3L1U9;I3L4N8;I3L3R2;A6NL76;J3KT65;C9JFL5;F6UVQ4;F6QUT6;Q9BYX7;Q6S8J3	POTE ankyrin domain family member I;POTE ankyrin domain family member J;Actin, cytoplasmic 1;Actin, cytoplasmic 1, N-terminally processed;Actin, cytoplasmic 2;Actin, cytoplasmic 2, N-terminally processed;Actin, gamma-enteric smooth muscle;Actin, alpha skeletal muscle;Actin, alpha cardiac muscle 1;Actin, aortic smooth muscle;Putative beta-actin-like protein 3;Putative beta-actin-like protein 3, N-…	K	118	1	ILLTEAPLNPKANREKMTQIMFETFNTPAMY;VLLTEAPLNPKANREKMTQIMFETFNTPAMY	NPKANREK(1)M	8	1	72.1617	2.10911e-05	CT	FALSE	-1.55038	0.210262	-0.386393	FALSE	-1.59658	-0.519643	0.511567	FALSE	FALSE
1460	HSPD1	P10809;C9JL25;E7EXB4;E7ESH4;C9JL19;C9JCQ4	60 kDa heat shock protein, mitochondrial	K	58	1	GVDLLADAVAVTMGPKGRTVIIEQSWGSPKV	GPK(1)GRTVIIEQSW	3	1	65.1792	0.00112858	CT	TRUE	-1.51866	-1.07847	-1.35325	TRUE	-2.13562	-1.82293	-1.73557	FALSE	TRUE
1461	CLU	P10909;E5RG36;E5RGB0;E5RH61;E5RJZ5;E7ERK6;E7ETB4;H0YLK8	Clusterin;Clusterin beta chain;Clusterin alpha chain	K	62	1	QNAVNGVKQIKTLIEKTNEERKTLLSNLEEA	IEK(1)TNEERKTL	3	1	68.2523	0.00193503	CT	FALSE	-0.46339	-0.274172	0.0126402	FALSE	-0.152901	-0.450697	0.111882	FALSE	FALSE
1464	LAMC1	P11047;R4GNC7	Laminin subunit gamma-1	K	318	1	LVCNCKHNTYGVDCEKCLPFFNDRPWRRATA	GVDCEK(1)CLPF	6	1	94.3095	0.0079602	CT	FALSE	-0.0115443	0.155888	-0.0264842	FALSE	0.167872	0.449395	0.502975	FALSE	FALSE
1465	SLC25A6	P12236	ADP/ATP translocase 3;ADP/ATP translocase 3, N-terminally processed	K	105	1	AFKDKYKQIFLGGVDKHTQFWRYFAGNLASG	LGGVDK(1)HTQFW	6	1	102.955	0.000366424	CT	FALSE	-0.986702	-0.772477	-0.794357	FALSE	-1.09013	-0.65361	-0.578987	FALSE	FALSE
1467	VCAN	P13611;Q86W61;D6RGZ6;E9PF17	Versican core protein	K	98	1	VLVAQNGNIKIGQDYKGRVSVPTHPEAVGDA	K(1)GRVSVPTHPEAVGDASL	1	1	95.0671	0.00018724	CT	FALSE	0.661202	0.931783	1.68424	TRUE	2.07142	1.58532	2.62184	FALSE	TRUE
1468	VCAN	P13611;Q86W61;D6RGZ6	Versican core protein	K	39	1	VKVGKSPPVRGSLSGKVSLPCHFSTMPTLPP	SGK(1)VSLPCHF	3	1	76.1697	0.00457779	CT	FALSE	0.536849	0.921773	1.67324	TRUE	2.15882	1.34355	2.51763	FALSE	TRUE
1469	VCAN	P13611;E9PF17	Versican core protein	K	3306	1	KGTVACGQPPVVENAKTFGKMKPRYEINSLI	TCKKGTVACGQPPVVENAK(1)TF	19	1	76.6016	6.40755e-05	CT	FALSE	0.595599	0.590484	1.36547	TRUE	2.17319	1.26746	2.30045	FALSE	TRUE
1470	NID1	P14543	Nidogen-1	K	953	1	IPLPPGTHLLFAQTGKIERLPLEGNTMRKTE	AQTGK(1)IERLPLEGNTM	5	1	55.6603	0.00109532	CT	FALSE	0.128557	0.485257	0.300182	FALSE	0.381173	0.742193	0.906521	FALSE	FALSE
1471	NID1	P14543	Nidogen-1	K	978	1	TMRKTEAKAFLHVPAKVIIGLAFDCVDKMVY	LHVPAK(1)VIIGL	6	1	92.8379	0.00273849	CT	FALSE	0.271426	0.370583	-0.0690281	FALSE	0.248413	0.582534	0.408129	FALSE	FALSE
1473	NID1	P14543	Nidogen-1	K	534	1	QAEVTFVGHPGNLVIKQRFSGIDEHGHLTID	VGHPGNLVIK(1)QRF	10	1	79.2302	0.00480881	CT	FALSE	0.266037	0.16372	0.380064	FALSE	0.660472	0.49419	0.696962	FALSE	FALSE
1474	HSP90B1	P14625;Q96GW1;F8W026	Endoplasmin	K	114	1	IFLRELISNASDALDKIRLISLTDENALSGN	ISNASDALDK(1)IRL	10	1	59.294	0.00061492	CT	TRUE	-1.42349	-0.94703	-1.28585	TRUE	-1.37722	-0.786931	-1.05318	FALSE	TRUE
1476	ANPEP	P15144	Aminopeptidase N	K	943	1	TGFGSGTRALEQALEKTKANIKWVKENKEVV	EK(1)TKANIKW	2	1	82.0854	0.000267302	CT	FALSE	0.207518	-0.183328	0.510861	FALSE	1.39687	0.102341	0.793407	FALSE	FALSE
1477	ANPEP	P15144	Aminopeptidase N	K	167	1	KTELVEPTEYLVVHLKGSLVKDSQYEMDSEF	LVVHLK(1)GSL	6	1	127.679	0.00239739	CT	FALSE	0.104068	-0.0146409	0.499374	FALSE	1.06095	0.391096	0.82026	FALSE	FALSE
1482	PECAM1	P16284;A0A075B738;A0A075B727;A0A075B728;A0A075B737	Platelet endothelial cell adhesion molecule	K	68	1	LTLQCFADVSTTSHVKPQHQMLFYKDDVLFY	ADVSTTSHVK(1)PQHQMLF	10	1	72.2094	1.78778e-59	CT	FALSE	0.517729	0.50707	0.328492	FALSE	0.784336	0.64627	0.575035	FALSE	FALSE
1483	PECAM1	P16284;A0A075B738;A0A075B727;A0A075B728	Platelet endothelial cell adhesion molecule	K	173	1	KAPIHFTIEKLELNEKMVKLKREKNSRDQNF	TIEKLELNEK(1)M	10	1	83.7032	1.99788e-07	CT	FALSE	0.371392	0.682233	0.383497	FALSE	0.762221	0.800877	0.816749	FALSE	FALSE
1484	PECAM1	P16284;A0A075B738	Platelet endothelial cell adhesion molecule	K	255	1	ISPTGMIMEGAQLHIKCTIQVTHLAQEFPEI	HIK(1)CTIQVTHL	3	1	127.514	2.26779e-08	CT	FALSE	0.520447	0.496529	0.232538	FALSE	0.67708	0.912782	0.414634	FALSE	FALSE
1486	PECAM1	P16284;A0A075B738	Platelet endothelial cell adhesion molecule	K	465	1	VLENSTKNSNDPAVFKDNPTEDVEYQCVADN	K(1)DNPTEDVEY	1	1	128.602	0.00065812	CT	FALSE	0.451646	0.406771	0.498557	FALSE	0.713168	0.595402	0.810435	FALSE	FALSE
1487	PECAM1	P16284;A0A075B738	Platelet endothelial cell adhesion molecule	K	486	1	DVEYQCVADNCHSHAKMLSEVLRVKVIAPVD	QCVADNCHSHAK(1)MLSEVL	12	1	51.4663	1.62852e-23	CT	FALSE	0.444243	0.47692	0.362778	FALSE	0.71308	0.698576	0.679781	FALSE	FALSE
1488	PECAM1	P16284;A0A075B738	Platelet endothelial cell adhesion molecule	K	495	1	NCHSHAKMLSEVLRVKVIAPVDEVQISILSS	RVK(1)VIAPVDEVQISIL	3	1	59.8644	0.000922914	CT	FALSE	0.311154	0.549768	0.376513	FALSE	0.611739	0.817689	0.772974	FALSE	FALSE
1489	PECAM1	P16284;A0A075B738	Platelet endothelial cell adhesion molecule	K	327	1	SKVSSIVVNITELFSKPELESSFTHLDQGER	SK(1)PELESSF	2	1	128.602	5.36578e-09	CT	FALSE	0.326652	0.569843	0.41792	FALSE	0.67437	0.814159	0.730009	FALSE	FALSE
1490	PECAM1	P16284;A0A075B738	Platelet endothelial cell adhesion molecule	K	511	1	VIAPVDEVQISILSSKVVESGEDIVLQCAVN	SSK(1)VVESGEDIVL	3	1	159.445	9.88419e-08	CT	FALSE	0.373286	0.796862	0.323428	FALSE	0.541614	0.799697	0.764322	FALSE	FALSE
1491	PECAM1	P16284;A0A075B738	Platelet endothelial cell adhesion molecule	K	237	1	TKSELVTVTESFSTPKFHISPTGMIMEGAQL	STPK(1)FHISPTGMIM	4	1	48.4666	0.000319573	CT	FALSE	0.759582	0.520397	0.394953	FALSE	0.755742	0.824316	0.617787	FALSE	FALSE
1496	ITGA2	P17301	Integrin alpha-2	K	970	1	GNVPSIVHSFEDVGPKFIFSLKVTTGSVPVS	EISSDGNVPSIVHSFEDVGPK(1)FIF	21	1	77.3565	7.71398e-07	CT	FALSE	-0.160218	-0.289126	-0.571665	FALSE	-0.549578	-0.317999	-0.696261	FALSE	FALSE
1497	ITGA2	P17301	Integrin alpha-2	K	1063	1	LNCRTASCSNVTCWLKDVHMKGEYFVNVTTR	LK(1)DVHMKGEY	2	1	79.2628	0.00433223	CT	FALSE	-1.89116	1.54861	-0.617078	FALSE	-1.86617	-0.10675	-0.43328	FALSE	FALSE
1498	ITGA2	P17301	Integrin alpha-2	K	1013	1	KEKNPLMYLTGVQTDKAGDISCNADINPLKI	LTGVQTDK(1)AGDISCNADINPL	8	1	68.0882	0.000245183	CT	FALSE	-0.186393	-0.232047	-0.737567	FALSE	-0.763709	-0.356595	-0.458907	FALSE	FALSE
1499	GJA1	P17302	Gap junction alpha-1 protein	K	188	1	QWYIYGFSLSAVYTCKRDPCPHQVDCFLSRP	TCK(1)RDPCPHQVDCF	3	1	67.9969	5.58363e-05	CT	FALSE	-0.855614	-0.850159	-0.571472	FALSE	-0.155968	-0.461319	-0.455123	FALSE	FALSE
1500	ENG	P17813;F5GX88	Endoglin	K	402	1	LTFWDPSCEAEDRGDKFVLRSAYSSCGMQVS	WDPSCEAEDRGDK(1)F	13	1	101.388	1.01654e-10	CT	FALSE	-0.628542	-0.596172	-0.441576	TRUE	-1.14388	-1.29213	-1.25942	FALSE	TRUE
1501	ENG	P17813;F5GX88	Endoglin	K	216	1	PALVRGCHLEGVAGHKEAHILRVLPGHSAGP	EGVAGHK(1)EAHIL	7	1	108.431	0.000723929	CT	FALSE	-0.104697	-0.608431	-0.182606	TRUE	-0.80138	-1.37857	-1.42164	FALSE	TRUE
1502	ENG	P17813;F5GX88	Endoglin	K	513	1	GPEGGTVELIQGRAAKGNCVSLLSPSPEGDP	IQGRAAK(1)GNCVSLL	7	1	120.838	1.61939e-13	CT	FALSE	-0.62843	-0.644595	-0.389716	TRUE	-1.09749	-1.25423	-1.16266	FALSE	TRUE
1503	ENG	P17813;F5GX88	Endoglin	K	362	1	KDTCSPELLMSLIQTKCADDAMTLVLKKELV	SLIQTK(1)CADDAMTL	6	1	109.954	2.06507e-16	CT	FALSE	-0.466776	-0.662752	-0.363364	TRUE	-0.938514	-1.37217	-1.25417	FALSE	TRUE
1504	ENG	P17813;F5GX88	Endoglin	K	280	1	ANHNMQIWTTGEYSFKIFPEKNIRGFKLPDT	SFK(1)IFPEKNIRGF	3	1	79.9827	4.87102e-05	CT	FALSE	-0.664037	-0.526269	-0.372076	TRUE	-1.00144	-1.35389	-0.967759	FALSE	TRUE
1505	ENG	P17813;F5GX88	Endoglin	K	285	1	QIWTTGEYSFKIFPEKNIRGFKLPDTPQGLL	SFKIFPEK(1)NIRGF	8	1	87.2854	0.00052629	CT	FALSE	-0.607507	-0.575409	-0.436568	TRUE	-0.96221	-0.933648	-1.20977	FALSE	TRUE
1507	ENG	P17813;F5GX88	Endoglin	K	291	1	EYSFKIFPEKNIRGFKLPDTPQGLLGEARML	K(1)LPDTPQGLL	1	1	99.013	0.00410674	CT	FALSE	-0.676019	-0.601411	-0.420704	TRUE	-0.836682	-1.53809	-1.1308	FALSE	TRUE
1508	ENG	P17813;F5GX88	Endoglin	K	585	1	MRLNIISPDLSGCTSKGLVLPAVLGITFGAF	NIISPDLSGCTSK(1)GL	13	1	94.3394	0.000611805	CT	FALSE	-0.664951	-0.635708	-0.488006	TRUE	-1.07166	-1.56023	-0.873341	FALSE	TRUE
1509	ENG	P17813;F5GX88	Endoglin	K	556	1	IPKTGTLSCTVALRPKTGSQDQEVHRTVFMR	SCTVALRPK(1)TGSQDQEVHRTVF	9	1	55.2672	5.84635e-32	CT	FALSE	-0.70322	-0.631337	-0.476779	TRUE	-1.12652	-1.41202	-0.997545	FALSE	TRUE
1510	ENG	P17813	Endoglin	K	51	1	GPERGEVTYTTSQVSKGCVAQAPNAILEVHV	TTSQVSK(1)GCVAQAPNAILEVHVL	7	1	178.102	1.38029e-87	CT	FALSE	-0.543257	-0.73266	-0.414922	TRUE	-1.03257	-1.14535	-1.23462	FALSE	TRUE
1511	ENG	P17813;F5GX88	Endoglin	K	543	1	PRFSFLLHFYTVPIPKTGTLSCTVALRPKTG	YTVPIPK(1)TGTL	7	1	77.2877	0.000386794	CT	FALSE	-0.754407	-0.546166	-0.38289	TRUE	-0.894107	-1.50264	-1.1527	FALSE	TRUE
1512	FLT1	P17948	Vascular endothelial growth factor receptor 1	K	613	1	RTMHYSISKQKMAITKEHSITLNLTIMNVSL	AITK(1)EHSITL	4	1	93.5609	0.00037602	CT	FALSE	0.0521376	0.35716	0.19497	FALSE	-0.329631	-0.31904	-0.0209111	FALSE	FALSE
1513	S1PR1	P21453	Sphingosine 1-phosphate receptor 1	K	41	1	VRHYNYTGKLNISADKENSIKLTSVVFILIC	NISADK(1)ENSIKL	6	1	66.6622	0.00378715	CT	FALSE	0.504773	0.722706	0.372284	FALSE	0.992623	0.37357	0.806746	FALSE	FALSE
1514	NT5E	P21589;H0Y7R7	5'-nucleotidase	K	464	1	FLQVGGIHVVYDLSRKPGDRVVKLDVLCTKC	DLSRK(1)PGDRVVKL	5	1	75.6849	0.00324642	CT	FALSE	-0.142035	0.287219	0.499374	FALSE	0.569297	0.213002	0.902147	FALSE	FALSE
1515	NT5E	P21589;H0Y3X5	5'-nucleotidase	K	427	1	AAVLPFGGTFDLVQLKGSTLKKAFEHSVHRY	DLVQLK(1)GSTL	6	1	140.485	3.49927e-07	CT	FALSE	0.363115	0.152436	0.140648	FALSE	0.621712	0.429459	0.501034	FALSE	FALSE
1516	NT5E	P21589;Q96B60	5'-nucleotidase	K	232	1	ALGHSGFEMDKLIAQKVRGVDVVVGGHSNTF	IAQK(1)VRGVDVVVGGHSNTF	4	1	50.8699	1.08492e-15	CT	FALSE	0.295605	0.0802099	0.302407	FALSE	0.524866	0.383793	0.242431	FALSE	FALSE
1517	NT5E	P21589;H0Y7R7	5'-nucleotidase	K	274	1	PAGKYPFIVTSDDGRKVPVVQAYAFGKYLGY	IVTSDDGRK(1)VPVVQAY	9	1	51.7258	6.62952e-19	CT	FALSE	0.362105	0.15756	0.153416	FALSE	0.611833	0.504305	0.462495	FALSE	FALSE
1518	NT5E	P21589;H0Y7R7	5'-nucleotidase	K	291	1	PVVQAYAFGKYLGYLKIEFDERGNVISSHGN	K(1)IEFDERGNVISSHGNPILL	1	1	71.6009	9.32434e-05	CT	FALSE	0.457962	-0.360982	0.165172	FALSE	0.998773	-0.03492	-0.0432045	FALSE	FALSE
1519	NT5E	P21589;H0Y7R7	5'-nucleotidase	K	494	1	CRVPSYDPLKMDEVYKVILPNFLANGGDGFQ	K(1)VILPNFL	1	1	145.045	0.00432011	CT	FALSE	0.272382	0.0779849	0.216858	FALSE	0.585539	0.2615	0.373327	FALSE	FALSE
1520	NT5E	P21589	5'-nucleotidase	K	536	1	GDQDINVVSTYISKMKVIYPAVEGRIKFSTG	K(1)VIYPAVEGRIKF	1	1	88.1811	0.000239174	CT	FALSE	0.152378	0.107928	0.260748	FALSE	0.620399	0.534872	0.515253	FALSE	FALSE
1521	NT5E	P21589	5'-nucleotidase	K	547	1	ISKMKVIYPAVEGRIKFSTGSHCHGSFSLIF	PAVEGRIK(1)F	8	1	99.013	0.000220694	CT	FALSE	0.177471	0.149185	0.20389	FALSE	0.666211	0.436998	0.42372	FALSE	FALSE
1522	NT5E	P21589;Q96B60	5'-nucleotidase	K	162	1	KGPLASQISGLYLPYKVLPVGDEVVGIVGYT	K(1)VLPVGDEVVGIVGY	1	1	156.004	4.64181e-12	CT	FALSE	0.320773	0.223003	0.0912598	FALSE	0.612022	0.486044	0.330683	FALSE	FALSE
1525	NT5E	P21589;Q96B60	5'-nucleotidase	K	67	1	VNASRCMGGVARLFTKVQQIRRAEPNVLLLD	TK(1)VQQIRRAEPNVL	2	1	50.3537	0.00233732	CT	FALSE	0.14274	0.0905725	0.0749164	FALSE	0.38084	0.483319	0.304487	FALSE	FALSE
1526	VDAC1	P21796	Voltage-dependent anion-selective channel protein 1	K	236	1	IAAKYQIDPDACFSAKVNNSSLIGLGYTQTL	SAK(1)VNNSSLIGLGY	3	1	97.6896	0.000118282	CT	FALSE	-1.07671	-1.55969	0.162726	FALSE	0.282736	-1.30194	-0.719403	FALSE	FALSE
1527	TGM2	P21980	Protein-glutamine gamma-glutamyltransferase 2	K	590	1	YLLAERDLYLENPEIKIRILGEPKQKRKLVA	LENPEIK(1)IRIL	7	1	116.737	3.27726e-05	CT	FALSE	0.413919	-0.0632268	0.00733905	FALSE	-0.0436013	-0.274053	-0.320542	FALSE	FALSE
1528	TGM2	P21980	Protein-glutamine gamma-glutamyltransferase 2	K	464	1	SSEEREAFTRANHLNKLAEKEETGMAMRIRV	NK(1)LAEKEETGMAM	2	1	70.6707	1.20676e-06	CT	FALSE	0.29066	-0.360758	-0.0137711	FALSE	-0.210363	-0.74261	-0.429643	FALSE	FALSE
1529	TGM2	P21980	Protein-glutamine gamma-glutamyltransferase 2	K	327	1	LIEYFRNEFGEIQGDKSEMIWNFHCWVESWM	RNEFGEIQGDK(1)SEMIW	11	1	55.7548	0.00043804	CT	FALSE	0.344033	-0.34301	-0.0380508	FALSE	-0.129229	-0.481092	-0.61946	FALSE	FALSE
1530	TGM2	P21980;A2A299;A2A2A0	Protein-glutamine gamma-glutamyltransferase 2	K	74	1	FSVVTGPAPSQEAGTKARFPLRDAVEEGDWT	SVVTGPAPSQEAGTK(1)ARFPL	15	1	49.3261	1.30864e-09	CT	FALSE	-0.460151	-0.462262	-0.0225076	FALSE	-0.48997	-0.47176	-0.0640551	FALSE	FALSE
1531	ITGA6	P23229	Integrin alpha-6;Integrin alpha-6 heavy chain;Integrin alpha-6 light chain;Processed integrin alpha-6	K	36	1	GAAFNLDTREDNVIRKYGDPGSLFGFSLAMH	NLDTREDNVIRK(1)Y	12	1	62.528	0.00272824	CT	FALSE	1.05047	1.64765	0.617675	TRUE	1.96377	2.50758	1.77586	FALSE	TRUE
1533	PPIB	P23284	Peptidyl-prolyl cis-trans isomerase B	K	67	1	IGDEDVGRVIFGLFGKTVPKTVDNFVALATG	GK(1)TVPKTVDNF	2	1	76.8569	0.000771406	CT	FALSE	-0.739011	-0.524766	-0.998933	FALSE	-1.04901	-0.243913	-0.394624	FALSE	FALSE
1536	ITGA3	P26006;H0YA32;K7EMU3	Integrin alpha-3;Integrin alpha-3 heavy chain;Integrin alpha-3 light chain	K	421	1	SKGLLRQPQQVIHGEKLGLPGLATFGYSLSG	RQPQQVIHGEK(1)L	11	1	84.3518	0.000180933	CT	FALSE	0.287354	0.29018	0.476641	FALSE	1.05638	0.810359	1.08531	FALSE	FALSE
1537	ITGA3	P26006	Integrin alpha-3;Integrin alpha-3 heavy chain;Integrin alpha-3 light chain	K	335	1	GWQDLLVGAPYYFERKEEVGGAIYVFMNQAG	YFERK(1)EEVGGAIY	5	1	65.4951	0.00104933	CT	FALSE	0.326882	0.556903	0.398022	TRUE	1.13337	1.09329	1.04498	FALSE	TRUE
1539	CTGF	P29279	Connective tissue growth factor	K	321	1	KCPDGEVMKKNMMFIKTCACHYNCPGDNDIF	IK(1)TCACHY	2	1	173.675	0.00157665	CT	FALSE	-0.967956	-1.04921	-0.185523	FALSE	-0.732332	-1.45565	-0.733354	FALSE	FALSE
1540	CTGF	P29279	Connective tissue growth factor	K	170	1	KLPGKCCEEWVCDEPKDQTVVGPALAAYRLE	VCDEPK(1)DQTVVGPALAAY	6	1	64.5368	0.00263891	CT	FALSE	-0.91836	-1.09457	-0.130129	FALSE	-0.81685	-2.0213	-0.489954	FALSE	FALSE
1541	EPHA2	P29317	Ephrin type-A receptor 2	K	520	1	VQVQALTQEGQGAGSKVHEFQTLSPEGSGNL	TQEGQGAGSK(1)VHEF	10	1	151.556	9.0745e-153	CT	FALSE	0.246104	0.122271	0.140255	FALSE	0.272382	0.281965	-0.038998	FALSE	FALSE
1542	EPHA2	P29317	Ephrin type-A receptor 2	K	441	1	SFRTASVSINQTEPPKVRLEGRSTTSLSVSW	RTASVSINQTEPPK(1)VRL	14	1	92.2638	0.000345413	CT	FALSE	0.215368	0.17976	0.207893	FALSE	0.3744	0.151138	0.125179	FALSE	FALSE
1543	EPHA2	P29317	Ephrin type-A receptor 2	K	141	1	SDLDYGTNFQKRLFTKIDTIAPDEITVSSDF	TK(1)IDTIAPDEITVSSDF	2	1	97.8227	7.88152e-06	CT	FALSE	0.105678	0.146563	0.00791308	FALSE	0.215865	0.179596	-0.00791308	FALSE	FALSE
1547	CDH5	P33151;I3L1J2	Cadherin-5	K	213	1	EYFAIDNSGRIITITKSLDREKQARYEIVVE	FAIDNSGRIITITK(1)SL	14	1	95.0671	7.70655e-06	CT	FALSE	0.14483	0.260066	-0.00417543	FALSE	0.187768	0.263577	0.181133	FALSE	FALSE
1548	CDH5	P33151;I3L1J2	Cadherin-5	K	382	1	DEPPIFQQPFYHFQLKENQKKPLIGTVLAMD	QLK(1)ENQKKPL	3	1	81.7155	0.000375089	CT	FALSE	-0.197038	0.140476	0.0113525	FALSE	0.0611541	-0.224411	0.232922	FALSE	FALSE
1550	CDH5	P33151;I3L1J2	Cadherin-5	K	125	1	RENISEYHLTAVIVDKDTGENLETPSSFTIK	HLTAVIVDK(1)DTGENLETPSSF	9	1	71.5923	7.64773e-06	CT	FALSE	0.437441	0.034249	0.22367	FALSE	0.612588	0.00566648	0.0414468	FALSE	FALSE
1551	CDH5	P33151	Cadherin-5	K	431	1	GQFFRVTKKGDIYNEKELDREVYPWYNLTVE	NEK(1)ELDREVYPW	3	1	73.2733	0.00233458	CT	FALSE	-0.187937	0.190042	0.119024	FALSE	-0.0264548	-0.0309716	0.332444	FALSE	FALSE
1552	CDH5	P33151	Cadherin-5	K	486	1	DENDNAPEFAKPYQPKVCENAVHGQLVLQIS	QPK(1)VCENAVHGQLVL	3	1	61.4093	0.00320842	CT	FALSE	0.0827026	0.174768	-0.14634	FALSE	0.269991	0.251796	0.13174	FALSE	FALSE
1554	CDH5	P33151;I3L1J2	Cadherin-5	K	320	1	AFTIETNPAHNEGIIKPMKPLDYEYIQQYSF	TIETNPAHNEGIIK(1)PM	14	1	46.4104	6.90255e-05	CT	FALSE	-0.0341899	0.374636	-0.0746841	FALSE	-0.0459824	-0.0213376	0.194988	FALSE	FALSE
1556	CDH5	P33151;I3L1J2	Cadherin-5	K	140	1	KDTGENLETPSSFTIKVHDVNDNWPVFTHRL	TIK(1)VHDVNDNWPVF	3	1	105.659	3.8121e-05	CT	FALSE	0.263275	-0.0927487	0.0366088	FALSE	0.455649	-0.0742314	-0.0794293	FALSE	FALSE
1557	CDH5	P33151;I3L1J2	Cadherin-5	K	294	1	SLFVEDPDEPQNRMTKYSILRGDYQDAFTIE	VEDPDEPQNRMTK(1)Y	13	1	135.137	0.000639329	CT	FALSE	0.354791	0.277079	0.109026	FALSE	0.277509	0.0731656	0.146244	FALSE	FALSE
1558	FBN1	P35555	Fibrillin-1	K	1017	1	PEYEELCPRGPGFATKEITNGKPFFKDINEC	ATK(1)EITNGKPF	3	1	106.414	6.5067e-05	CT	FALSE	0.267476	0.931948	0.463204	TRUE	0.954271	1.52346	1.35882	FALSE	TRUE
1560	FBN1	P35555	Fibrillin-1	K	2492	1	QEDGRSCKDLDECATKQHNCQFLCVNTIGGF	ILQEDGRSCKDLDECATK(1)QHNCQF	18	1	81.1517	1.18974e-47	CT	TRUE	1.02077	1.22732	0.787767	TRUE	1.36474	1.84887	1.66073	FALSE	TRUE
1561	FBN1	P35555	Fibrillin-1	K	387	1	VAPEMCPIRATEDFNKLCSVPMVIPGRPEYP	SPGVTVAPEMCPIRATEDFNK(1)L	21	1	54.1713	0.000626639	CT	FALSE	1.07265	1.11553	0.768333	TRUE	1.24689	1.79756	1.5034	FALSE	TRUE
1562	MYH9	P35579	Myosin-9	K	731	1	EFRQRYEILTPNSIPKGFMDGKQACVLMIKA	EILTPNSIPK(1)GF	10	1	71.1532	0.00406944	CT	FALSE	-3.55148	2.3246	-0.363791	FALSE	-3.399	-0.365804	3.24729	FALSE	FALSE
1564	MYH9	P35579	Myosin-9	K	1234	1	KQTLENERGELANEVKVLLQGKGDSEHKRKK	ENERGELANEVK(1)VL	12	1	116.713	5.96117e-07	CT	FALSE	-1.67029	1.3687	-0.648801	FALSE	-3.59351	-1.07635	2.29392	FALSE	FALSE
1565	MYH9	P35579	Myosin-9	K	1867	1	DDERRNAEQYKDQADKASTRLKQLKRQLEEA	KDQADK(1)ASTRL	6	1	88.7089	1.73601e-05	CT	FALSE	-3.29718	2.17932	-0.148705	FALSE	-3.37384	-1.19061	2.79997	FALSE	FALSE
1566	MYH9	P35579	Myosin-9	K	613	1	TLLHQSSDKFVSELWKDVDRIIGLDQVAGMS	K(1)DVDRIIGLDQVAGM	1	1	86.9442	3.05052e-06	CT	FALSE	-2.13486	1.95199	-0.142353	FALSE	-2.06866	-0.43957	2.00115	FALSE	FALSE
1568	MYH9	P35579	Myosin-9	K	1775	1	DQINTDLNLERSHAQKNENARQQLERQNKEL	NLERSHAQK(1)NENARQQL	9	1	61.9621	2.49148e-13	CT	FALSE	-1.10712	-1.74541	-0.480619	TRUE	-1.01774	-1.64708	-0.972399	FALSE	TRUE
1569	MYH9	P35579	Myosin-9	K	1164	1	EDTLDSTAAQQELRSKREQEVNILKKTLEEE	RSK(1)REQEVNIL	3	1	63.1842	0.00701816	CT	FALSE	-3.43414	1.90942	-0.595184	FALSE	-3.52726	-1.36485	2.51433	FALSE	FALSE
1570	TIE1	P35590	Tyrosine-protein kinase receptor Tie-1	K	665	1	LHAQALSDSEIQLTWKHPEALPGPISKYVVE	K(1)HPEALPGPISKY	1	1	103.825	0.000687074	CT	FALSE	-0.357086	0.242123	-0.336482	FALSE	0.190172	0.193239	0.17223	FALSE	FALSE
1571	RPL4	P36578;H3BTP7;H3BU31	60S ribosomal protein L4	K	29	1	KGESSGKNVTLPAVFKAPIRPDIVNFVHTNL	K(1)APIRPDIVNF	1	1	99.2826	0.00309271	CT	TRUE	-1.38904	-1.25641	-1.11516	TRUE	-1.3743	-1.55375	-1.09329	FALSE	TRUE
1572	COL18A1	P39060	Collagen alpha-1(XVIII) chain;Endostatin	K	749	1	VSTWDGSVRTPGGRVKEGGLKGQKGEPGVPG	DGSVRTPGGRVK(1)EGGL	12	1	92.6498	0.000340148	CT	FALSE	-0.147618	0.441987	-0.0226541	FALSE	-0.185523	0.190125	0.434754	FALSE	FALSE
1573	COL18A1	P39060;H7BXV5;H7C457	Collagen alpha-1(XVIII) chain;Endostatin	K	1666	1	FPSWEALFSGSEGPLKPGARIFSFDGKDVLR	SGSEGPLK(1)PGARIF	8	1	109.145	7.70901e-05	CT	FALSE	-0.11352	0.0848233	-0.125069	FALSE	-0.201327	0.0442706	-0.00417776	FALSE	FALSE
1574	COL18A1	P39060	Collagen alpha-1(XVIII) chain;Endostatin	K	630	1	GAGLFVAQAGGADPDKFQGVIAELKVRRDPQ	VAQAGGADPDK(1)FQGVIAEL	11	1	52.3647	0.000151539	CT	FALSE	0.0487942	0.0150826	-0.107492	FALSE	-0.106405	-0.13711	-0.14496	FALSE	FALSE
1575	IL6ST	P40189	Interleukin-6 receptor subunit beta	K	511	1	VTPVYADGPGSPESIKAYLKQAPPSKGPTVR	LITVTPVYADGPGSPESIK(1)AY	19	1	67.6454	9.08766e-06	CT	FALSE	-0.765572	-0.890719	-1.04695	FALSE	-0.623065	-0.683472	-0.741747	FALSE	FALSE
1576	IL6ST	P40189;D6RH03;Q5FC05	Interleukin-6 receptor subunit beta	K	250	1	ELSSILKLTWTNPSIKSVIILKYNIQYRTKD	TNPSIK(1)SVIIL	6	1	104.048	0.000709256	CT	FALSE	-0.895771	-0.965396	-1.00118	FALSE	-0.629278	-0.784001	-0.913416	FALSE	FALSE
1577	MCAM	P43121	Cell surface glycoprotein MUC18	K	119	1	TQVTPQDERIFLCQGKRPRSQEYRIQLRVYK	LCQGK(1)RPRSQEY	5	1	72.3207	0.00833964	CT	FALSE	-0.322902	-0.253142	-0.302635	FALSE	-0.171547	-0.293253	-0.29443	FALSE	FALSE
1582	MCAM	P43121	Cell surface glycoprotein MUC18	K	236	1	FYCELNYRLPSGNHMKESREVTVPVFYPTEK	K(1)ESREVTVPVFYPTEKVW	1	1	107.028	2.38548e-06	CT	FALSE	-0.184998	-0.568713	-0.0178698	FALSE	0.154324	-0.533862	-0.255682	FALSE	FALSE
1583	MCAM	P43121	Cell surface glycoprotein MUC18	K	251	1	KESREVTVPVFYPTEKVWLEVEPVGMLKEGD	KESREVTVPVFYPTEK(1)VW	16	1	116.529	5.27983e-06	CT	FALSE	-0.186065	-0.324235	-0.197981	FALSE	-0.125085	-0.346191	-0.137635	FALSE	FALSE
1586	CD151	P48509	CD151 antigen	K	203	1	VVALCGQRDHASNIYKVEGGCITKLETFIQE	K(1)VEGGCITKLETF	1	1	103.456	0.000357381	CT	FALSE	-1.29407	-0.615887	0.0661236	FALSE	-0.875963	-0.986156	-0.885184	FALSE	FALSE
1587	MMP14	P50281;F8W1B7	Matrix metalloproteinase-14	K	173	1	RFREVPYAYIREGHEKQADIMIFFAEGFHGD	IREGHEK(1)QADIMIF	7	1	66.0043	0.00386057	CT	FALSE	0.36042	0.622954	-0.0124172	FALSE	0.696528	0.314858	0.37947	FALSE	FALSE
1589	CACNA2D1	P54289;H0Y715	Voltage-dependent calcium channel subunit alpha-2/delta-1;Voltage-dependent calcium channel subunit alpha-2-1;Voltage-dependent calcium channel subunit delta-1	K	690	1	NNTEFLLNFNEFIDRKTPNNPSCNADLINRV	IDRK(1)TPNNPSCNADLINRVLL	4	1	53.7676	4.78112e-05	CT	FALSE	0.106214	-0.311619	0.065848	FALSE	0.00877371	0.126092	-0.0806577	FALSE	FALSE
1592	ATP1B3	P54709;C9J6S2	Sodium/potassium-transporting ATPase subunit beta-3	K	259	1	KEVTVECKIDGSANLKSQDDRDKFLGRVMFK	K(1)SQDDRDKF	1	1	84.0038	0.00301809	CT	FALSE	0.0280033	0.578736	0.173383	FALSE	0.187261	0.586883	0.372804	FALSE	FALSE
1593	EPHB4	Q96L35;P54760	Receptor protein-tyrosine kinase;Ephrin type-B receptor 4	K	474	1	APSGAVLDYEVKYHEKGAEGPSSVRFLKTSE	HEK(1)GAEGPSSVRF	3	1	116.902	0.000145559	CT	FALSE	0.328492	0.725327	0.381283	FALSE	0.257493	0.362028	0.559197	FALSE	FALSE
1594	EPHB4	Q96L35;P54760	Receptor protein-tyrosine kinase;Ephrin type-B receptor 4	K	486	1	YHEKGAEGPSSVRFLKTSENRAELRGLKRGA	LK(1)TSENRAEL	2	1	95.6181	0.00771718	CT	FALSE	0.787432	-0.187768	0.137504	FALSE	0.956057	0.238987	0.489828	FALSE	FALSE
1595	CDH13	P55290	Cadherin-13	K	609	1	DDAKNLSVVILGASDKDLHPNTDPFKFEIHK	SVVILGASDK(1)DLHPNTDPF	10	1	43.2084	0.000200425	CT	FALSE	0.0833836	0.286533	-0.472049	FALSE	-0.348041	0.309896	0.0538531	FALSE	FALSE
1596	CDH13	P55290	Cadherin-13	K	619	1	LGASDKDLHPNTDPFKFEIHKQAVPDKVWKI	GASDKDLHPNTDPFK(1)F	15	1	68.7789	4.91857e-05	CT	FALSE	0.0437644	0.111446	-0.518474	FALSE	-0.0624146	0.086201	-0.178747	FALSE	FALSE
1598	CDH13	P55290	Cadherin-13	K	115	1	TPHAEDMAELVIVGGKDIQGSLQDIFKFART	VIVGGK(1)DIQGSLQDIF	6	1	76.7593	8.64048e-05	CT	FALSE	0.0969365	0.247012	-0.566378	FALSE	-0.455257	0.143612	-0.241352	FALSE	FALSE
1599	CDH13	P55290	Cadherin-13	K	305	1	TPDKPSPNMFYIDPEKGDIVTVVSPALLDRE	YIDPEK(1)GDIVTVVSPALL	6	1	58.9802	0.00121974	CT	FALSE	0.108625	0.374767	-0.206612	FALSE	-0.444576	0.254461	0.118163	FALSE	FALSE
1600	ACTB;ACTG1;ACTBL2	P60709;P63261;Q562R1	Actin, cytoplasmic 1;Actin, cytoplasmic 1, N-terminally processed;Actin, cytoplasmic 2;Actin, cytoplasmic 2, N-terminally processed;Beta-actin-like protein 2	K	284	1	IESSGIHETTFNSIMKCDVDIRKDLYANTVL;MESCGIHETTFNSIMKCDVDIRKDLYANTVL	K(1)CDVDIRKDLY	1	1	103.249	6.16896e-05	CT	FALSE	-2.0041	0.135554	-0.833336	FALSE	-1.6827	-0.60985	0.400397	FALSE	FALSE
1601	ACTB;ACTG1;ACTBL2	P60709;P63261;Q562R1	Actin, cytoplasmic 1;Actin, cytoplasmic 1, N-terminally processed;Actin, cytoplasmic 2;Actin, cytoplasmic 2, N-terminally processed;Beta-actin-like protein 2	K	291	1	ETTFNSIMKCDVDIRKDLYANTVLSGGSTMY;ETTFNSIMKCDVDIRKDLYANTVLSGGTTMY	KCDVDIRK(1)DLY	8	1	78.4896	0.00246185	CT	FALSE	-1.58771	0.1786	-0.749596	FALSE	-1.34223	-0.865444	0.294226	FALSE	FALSE
1603	HIST1H4A	P62805	Histone H4	K	6	1	__________MSGRGKGGKGLGKGGAKRHRK	SGRGK(1)GGKGL	5	1	68.0277	0.00331908	CT	FALSE	0.0640551	0.0822551	-0.205696	FALSE	0.0545012	1.41404	0.481203	FALSE	FALSE
1604	HSPG2	P98160	Basement membrane-specific heparan sulfate proteoglycan core protein;Endorepellin;LG3 peptide	K	3517	1	VGHAVEFECLALGDPKPQVTWSKVGGHLRPG	ECLALGDPK(1)PQVTW	9	1	87.2162	8.6688e-10	CT	FALSE	0.0708015	-0.0702519	0.0797024	FALSE	0.0886844	-0.158337	0.0059417	FALSE	FALSE
1605	HSPG2	P98160	Basement membrane-specific heparan sulfate proteoglycan core protein;Endorepellin;LG3 peptide	K	4136	1	PAGEYEFQCLCRDGFKGDLCEHEENPCQLRE	K(1)GDLCEHEENPCQL	1	1	87.8305	2.06924e-29	CT	FALSE	0.158337	-0.0920721	-0.0639067	FALSE	0.073409	-0.0742314	-0.0229004	FALSE	FALSE
1606	HSPG2	P98160	Basement membrane-specific heparan sulfate proteoglycan core protein;Endorepellin;LG3 peptide	K	2847	1	EPSSSRVAEGQTLDLKCVVPGQAHAQVTWHK	K(1)CVVPGQAHAQVTW	1	1	134.182	1.24869e-15	CT	FALSE	0.052555	-0.0714881	-0.0069996	FALSE	0.102994	-0.0475384	-0.0378742	FALSE	FALSE
1607	HSPG2	P98160	Basement membrane-specific heparan sulfate proteoglycan core protein;Endorepellin;LG3 peptide	K	3972	1	FKPLAPDGVLLFSGGKSGPVEDFVSLAMVGG	SGGK(1)SGPVEDFVSL	4	1	156.004	1.09986e-38	CT	FALSE	0.148479	-0.256528	0.0799754	FALSE	0.171591	-0.350837	-0.13606	FALSE	FALSE
1608	HSPG2	P98160	Basement membrane-specific heparan sulfate proteoglycan core protein;Endorepellin;LG3 peptide	K	3474	1	SCQGTYICQAHGPWGKAQASAQLVIQALPSV	GK(1)AQASAQLVIQALPSVL	2	1	59.7277	0.00248101	CT	FALSE	0.098689	-0.0836559	-0.0968846	FALSE	0.125651	0.0960208	-0.256165	FALSE	FALSE
1609	HSPG2	P98160	Basement membrane-specific heparan sulfate proteoglycan core protein;Endorepellin;LG3 peptide	K	923	1	DGSFHLSTRNPDGCLKCFCMGVSRHCTSSSW	STRNPDGCLK(1)CF	10	1	100.223	0.00181908	CT	FALSE	0.132379	-0.0395596	0.175173	FALSE	0.0316775	-0.183836	0.0973167	FALSE	FALSE
1610	HSPG2	P98160	Basement membrane-specific heparan sulfate proteoglycan core protein;Endorepellin;LG3 peptide	K	1796	1	QSVRPGADVTFICTAKSKSPAYTLVWTRLHN	ICTAK(1)SKSPAY	5	1	67.2066	6.35653e-38	CT	FALSE	0.156138	-0.159758	-0.061526	FALSE	0.0554733	-0.22367	-0.0953168	FALSE	FALSE
1612	HSPG2	P98160	Basement membrane-specific heparan sulfate proteoglycan core protein;Endorepellin;LG3 peptide	K	470	1	VTSEGGRGTLIIRDVKESDQGAYTCEAMNAR	IIRDVK(1)ESDQGAY	6	1	134.562	5.81601e-06	CT	FALSE	-0.0844715	-0.154583	-0.0598859	FALSE	-0.0617669	-0.183328	0.011908	FALSE	FALSE
1613	HSPG2	P98160	Basement membrane-specific heparan sulfate proteoglycan core protein;Endorepellin;LG3 peptide	K	138	1	YLKIPGDQVVSVVFIKELDGWVFVELDVGSE	IK(1)ELDGWVF	2	1	93.6488	0.00669827	CT	FALSE	0.0936954	-0.300182	0.119423	FALSE	0.0990932	-0.448055	-0.0706641	FALSE	FALSE
1614	HSPG2	P98160	Basement membrane-specific heparan sulfate proteoglycan core protein;Endorepellin;LG3 peptide	K	3042	1	DPPSSTVQQGQDASFKCLIHDGAAPISLEWK	K(1)CLIHDGAAPISLEW	1	1	64.2439	1.97119e-49	CT	FALSE	0.0196308	-0.184344	0.00820001	FALSE	0.166587	-0.256407	0.0967612	FALSE	FALSE
1615	HSPG2	P98160	Basement membrane-specific heparan sulfate proteoglycan core protein;Endorepellin;LG3 peptide	K	125	1	EVSEAVVDTLESEYLKIPGDQVVSVVFIKEL	LK(1)IPGDQVVSVVF	2	1	56.2048	0.000300994	CT	FALSE	0.0425043	-0.224905	0.0430645	FALSE	0.101516	-0.37128	-0.0319597	FALSE	FALSE
1616	HSPG2	P98160;A0A0U1RQT3	Basement membrane-specific heparan sulfate proteoglycan core protein;Endorepellin;LG3 peptide	K	3680	1	YFTQTPYSFLPLPTIKDAYRKFEIKITFRPD	LPLPTIK(1)DAY	7	1	135.859	0.000760665	CT	FALSE	0.092884	-0.286053	0.124593	FALSE	0.136585	-0.439676	-0.0630887	FALSE	FALSE
1618	HSPG2	P98160;A0A0U1RQT3	Basement membrane-specific heparan sulfate proteoglycan core protein;Endorepellin;LG3 peptide	K	3707	1	FRPDSADGMLLYNGQKRVPGSPTNLANRQPD	YNGQK(1)RVPGSPTNL	5	1	57.2674	1.89425e-09	CT	FALSE	0.0641931	-0.0659858	-0.0377545	FALSE	0.067501	-0.0751903	-0.0432045	FALSE	FALSE
1619	HSPG2	P98160	Basement membrane-specific heparan sulfate proteoglycan core protein;Endorepellin;LG3 peptide	K	701	1	LQSLEAVLIQTVYNTKMASVGLSDIAMDTTV	NTK(1)MASVGL	3	1	146.785	0.00915044	CT	FALSE	0.00518438	-0.0622599	0.0246034	FALSE	0.187388	-0.117429	-0.108223	FALSE	FALSE
1620	HSPG2	P98160	Basement membrane-specific heparan sulfate proteoglycan core protein;Endorepellin;LG3 peptide	K	3176	1	YGLMDSHAVLQISSAKPSDAGTYVCLAQNAL	QISSAK(1)PSDAGTY	6	1	126.658	1.16717e-05	CT	FALSE	-0.0754592	-0.249021	0.337083	FALSE	0.0980152	-0.154972	-0.144569	FALSE	FALSE
1621	HSPG2	P98160	Basement membrane-specific heparan sulfate proteoglycan core protein;Endorepellin;LG3 peptide	K	362	1	DFDCEDRTDEANCPTKRPEEVCGPTQFRCVS	RCDGDFDCEDRTDEANCPTK(1)RPEEVCGPTQF	20	1	46.1451	0.00154948	CT	FALSE	-0.0439582	-0.0842004	-0.107166	FALSE	-0.165256	-0.258941	0.131708	FALSE	FALSE
1622	HSPG2	P98160	Basement membrane-specific heparan sulfate proteoglycan core protein;Endorepellin;LG3 peptide	K	4042	1	LRVNGGRPVLRSSPGKSQGLNLHTLLYLGGV	RSSPGK(1)SQGL	6	1	89.0288	0.000247926	CT	FALSE	0.108089	-0.0839282	-0.148865	FALSE	0.0409625	0.0138003	-0.153027	FALSE	FALSE
1623	HSPG2	P98160	Basement membrane-specific heparan sulfate proteoglycan core protein;Endorepellin;LG3 peptide	K	2054	1	QVVVLSASDASPPPVKIESSSPSVTEGQTLD	SASDASPPPVK(1)IESSSPSVTEGQTL	11	1	81.8079	7.63914e-11	CT	FALSE	0.148348	-0.19333	-0.0163369	FALSE	0.143393	0.0702999	-0.114234	FALSE	FALSE
1624	HSPG2	P98160	Basement membrane-specific heparan sulfate proteoglycan core protein;Endorepellin;LG3 peptide	K	1910	1	PTLEWTGGPGGQLPAKAQIHGGILRLPAVEP	TGGPGGQLPAK(1)AQIHGGIL	11	1	139.083	3.70092e-07	CT	FALSE	0.425996	-0.395063	0.113434	FALSE	0.488618	-0.354791	-0.128161	FALSE	FALSE
1625	HSPG2	P98160	Basement membrane-specific heparan sulfate proteoglycan core protein;Endorepellin;LG3 peptide	K	3155	1	PRSSARWTRISSTPAKLEQRTYGLMDSHAVL	TRISSTPAK(1)LEQRTY	9	1	92.8004	0.000172496	CT	FALSE	-0.021409	-0.0507455	0.0839282	FALSE	0.00129784	-0.23008	-0.0364682	FALSE	FALSE
1626	HSPG2	P98160	Basement membrane-specific heparan sulfate proteoglycan core protein;Endorepellin;LG3 peptide	K	2126	1	DSGEYVCRVENGSGPKEASITVSVLHGTHSG	VCRVENGSGPK(1)EASITVSVL	11	1	68.0882	0.000152484	CT	FALSE	0.163885	-0.0913952	-0.0132323	FALSE	0.480265	-0.0110662	-0.260267	FALSE	FALSE
1628	HSPG2	P98160	Basement membrane-specific heparan sulfate proteoglycan core protein;Endorepellin;LG3 peptide	K	3125	1	GPPTVSVLPEGPVWVKVGKAVTLECVSAGEP	VK(1)VGKAVTL	2	1	64.2533	0.00591647	CT	FALSE	0.142348	-0.114234	-0.102651	FALSE	0.0813396	0.107632	-0.182438	FALSE	FALSE
1631	HNRNPU	Q00839;Q5RI18	Heterogeneous nuclear ribonucleoprotein U	K	352	1	EMKVTEKIPVRHLYTKDIDIHEVRIGWSLTT	TK(1)DIDIHEVRIGW	2	1	82.7048	0.00281438	CT	FALSE	-0.535896	-0.695103	-0.458584	FALSE	-1.00101	-0.589763	-0.653243	FALSE	FALSE
1634	TEK	Q02763	Angiopoietin-1 receptor	K	294	1	FCLPDPYGCSCATGWKGLQCNEACHPGFYGP	K(1)GLQCNEACHPGFY	1	1	152.467	1.12829e-48	CT	TRUE	1.12155	1.1047	0.813361	TRUE	1.60222	1.46506	1.0866	FALSE	TRUE
1635	TEK	Q02763;E5RIV9	Angiopoietin-1 receptor	K	554	1	ASIGLPPPRGLNLLPKSQTTLNLTWQPIFPS	NLLPK(1)SQTTL	5	1	125.737	0.00510484	CT	TRUE	1.06805	1.23019	0.948377	TRUE	1.63059	1.46514	1.26517	FALSE	TRUE
1638	EFEMP1	Q12805;A0A0U1RQV3	EGF-containing fibulin-like extracellular matrix protein 1	K	429	1	QATTIYANTINTFRIKSGNENGEFYLRQTSP	RIK(1)SGNENGEFY	3	1	132.323	0.000186003	CT	TRUE	-2.62033	-1.92627	-1.61065	TRUE	-2.3979	-2.69646	-1.47124	FALSE	TRUE
1639	HYAL2	Q12891;C9K016;C9JSI7;C9JSD1;C9JBF5	Hyaluronidase-2;Hyaluronidase	K	52	1	VVAWDVPTQDCGPRLKVPLDLNAFDVQASPN	VVAWDVPTQDCGPRLK(1)VPL	16	1	44.045	0.000433828	CT	TRUE	1.52727	1.67162	1.55542	TRUE	2.34837	2.2545	2.36676	FALSE	TRUE
1640	HYAL2	Q12891;C9K016	Hyaluronidase-2;Hyaluronidase	K	115	1	VPQNVSLWAHRKMLQKRVEHYIRTQESAGLA	LQK(1)RVEHY	3	1	132.758	0.000863427	CT	TRUE	1.43456	1.59005	1.05471	TRUE	2.12668	2.15779	1.72161	FALSE	TRUE
1641	HYAL2	Q12891	Hyaluronidase-2	K	173	1	LVASRHPDWPPDRIVKQAQYEFEFAAQQFML	VASRHPDWPPDRIVK(1)QAQY	15	1	69.8052	0.000142084	CT	TRUE	1.37033	1.39958	1.35468	TRUE	2.25344	2.26514	2.35336	FALSE	TRUE
1642	MALL	Q13021	MAL-like protein	K	119	1	MSAAVLQVHATIVSEKLLDPRIYYINSAASF	QVHATIVSEK(1)LLDPRIY	10	1	97.2139	1.74187e-13	CT	FALSE	0.758388	0.930903	0.294547	TRUE	1.14692	1.32854	1.21464	FALSE	TRUE
1643	MMRN1	Q13201;E7EPG1	Multimerin-1;Platelet glycoprotein Ia*;155 kDa platelet multimerin	K	1207	1	LLELNYGQEVWLRLAKGTIPAKFPPVTTFSG	AK(1)GTIPAKFPPVTTF	2	1	79.1316	0.000132319	CT	FALSE	-0.0607885	-0.381283	-0.208544	FALSE	-0.240094	-0.55454	-0.438719	FALSE	FALSE
1644	MMRN1	Q13201	Multimerin-1;Platelet glycoprotein Ia*;155 kDa platelet multimerin	K	148	1	VLSNSTLKFLQSFARKSNEQATSLNTVGGTG	ARK(1)SNEQATSL	3	1	110.541	0.00218643	CT	FALSE	-0.0773759	0.0256175	0.231187	FALSE	0.128293	-0.0908534	0.124802	FALSE	FALSE
1647	MMRN1	Q13201;E7EPG1	Multimerin-1;Platelet glycoprotein Ia*;155 kDa platelet multimerin	K	868	1	KISKNFETRLQDIESKVTQTLIPYYISVKKG	ETRLQDIESK(1)VTQTLIPY	10	1	132.512	1.92384e-06	CT	FALSE	-0.0557562	-0.279412	-0.00116906	FALSE	-0.424223	-0.403268	-0.289598	FALSE	FALSE
1649	MMRN1	Q13201;E7EPG1	Multimerin-1;Platelet glycoprotein Ia*;155 kDa platelet multimerin	K	904	1	ERDQALQLQVLNSRFKALEAKSIHLSINFFS	K(1)ALEAKSIHL	1	1	109.757	0.000499837	CT	FALSE	-0.258477	-0.162855	-0.0905418	FALSE	-0.352732	-0.212258	-0.436268	FALSE	FALSE
1650	MMRN1	Q13201;E7EPG1	Multimerin-1;Platelet glycoprotein Ia*;155 kDa platelet multimerin	K	909	1	LQLQVLNSRFKALEAKSIHLSINFFSLNKTL	KALEAK(1)SIHL	6	1	77.7314	4.89663e-07	CT	FALSE	-0.0678935	-0.192825	-0.207494	FALSE	-0.242994	-0.332049	-0.491083	FALSE	FALSE
1651	MMRN1	Q13201;E7EPG1	Multimerin-1;Platelet glycoprotein Ia*;155 kDa platelet multimerin	K	853	1	QQNMSHLEEKLLLTTKISKNFETRLQDIESK	TTK(1)ISKNF	3	1	87.5187	1.80422e-13	CT	FALSE	-0.243523	-0.26123	-0.0646459	FALSE	-0.280019	-0.444667	-0.317304	FALSE	FALSE
1652	MMRN1	Q13201;E7EPG1	Multimerin-1;Platelet glycoprotein Ia*;155 kDa platelet multimerin	K	1169	1	FSAHISGFLVVDGIDKLAFESENINSEIHCD	LVVDGIDK(1)L	8	1	112.107	0.00507291	CT	FALSE	-0.246344	-0.279174	0.260748	FALSE	-0.166875	-0.55562	-0.193835	FALSE	FALSE
1653	MMRN1	Q13201;E7EPG1	Multimerin-1;Platelet glycoprotein Ia*;155 kDa platelet multimerin	K	804	1	LVNDNQRYNFVLQVAKTLAGIPRDEKLNQSN	VLQVAK(1)TL	6	1	161.02	1.10649e-15	CT	FALSE	-0.139204	-0.262313	0.0651587	FALSE	-0.259651	-0.509341	-0.185867	FALSE	FALSE
1656	MMRN1	Q13201;E7EPG1	Multimerin-1;Platelet glycoprotein Ia*;155 kDa platelet multimerin	K	362	1	LTVNDVRNTYSSLEGKVSEDKSREFQSLLKG	SSLEGK(1)VSEDKSREF	6	1	74.9337	8.73673e-05	CT	FALSE	0.0167816	-0.201383	0.0268709	FALSE	-0.120514	0.0266018	-0.239276	FALSE	FALSE
1657	MMRN1	Q13201;E7EPG1	Multimerin-1;Platelet glycoprotein Ia*;155 kDa platelet multimerin	K	367	1	VRNTYSSLEGKVSEDKSREFQSLLKGLKSKS	SSLEGKVSEDK(1)SREF	11	1	74.5901	7.13714e-06	CT	FALSE	0.0880059	-0.218099	-0.476438	FALSE	-0.264218	0.586493	-0.778293	FALSE	FALSE
1659	MMRN1	Q13201;E7EPG1	Multimerin-1;Platelet glycoprotein Ia*;155 kDa platelet multimerin	K	476	1	NHIVNVRQEMTLTCEKPIKELEVKQTHLEGA	TLTCEK(1)PIKEL	6	1	62.9811	1.2071e-12	CT	FALSE	-0.430353	-0.0532504	0.0503276	FALSE	-0.0684833	-0.208517	-0.206268	FALSE	FALSE
1660	PTK7	Q13308;F8WDG7;Q86X91	Inactive tyrosine-protein kinase 7	K	132	1	ASFNIKWIEAGPVVLKHPASEAEIQPQTQVT	K(1)HPASEAEIQPQTQVTL	1	1	71.98	9.39702e-05	CT	FALSE	-0.0585481	-0.219958	-0.453064	FALSE	-0.533409	-0.459432	-0.733181	FALSE	FALSE
1661	PTK7	Q13308;F8WDG7;Q86X91	Inactive tyrosine-protein kinase 7	K	122	1	VTGEEARSANASFNIKWIEAGPVVLKHPASE	NIK(1)WIEAGPVVL	3	1	76.3317	0.00863926	CT	FALSE	-0.043081	-0.555424	-0.395132	FALSE	-0.604476	-0.234992	-0.627327	FALSE	FALSE
1662	DNASE1L3	Q13609;A0A0A0MT68;C9J0L2;C9J9N0	Deoxyribonuclease gamma;Deoxyribonuclease	K	61	1	VKVIKRCDIILVMEIKDSNNRICPILMEKLN	VMEIK(1)DSNNRICPILM	5	1	56.7933	0.000553377	CT	FALSE	0.912956	0.96694	1.58419	TRUE	2.23327	1.21437	2.49834	FALSE	TRUE
1664	DNASE1L3	Q13609;A0A0A0MT68	Deoxyribonuclease gamma;Deoxyribonuclease	K	250	1	RIVLRGQEIVSSVVPKSNSVFDFQKAYKLTE	RGQEIVSSVVPK(1)SNSVF	12	1	61.8206	0.00165972	CT	TRUE	1.07046	1.51721	1.84077	TRUE	2.3634	2.39479	2.95445	FALSE	TRUE
1665	DAG1	Q14118	Dystroglycan;Alpha-dystroglycan;Beta-dystroglycan	K	572	1	NSQLMYGLPDSSHVGKHEYFMHATDKGGLSA	GLPDSSHVGK(1)HEYF	10	1	77.7403	0.000662097	CT	FALSE	0.15056	0.407555	-0.183032	FALSE	0.298424	0.465142	0.344795	FALSE	FALSE
1668	DAG1	Q14118	Dystroglycan;Alpha-dystroglycan;Beta-dystroglycan	K	539	1	YDHEDTTTDKLKLTLKLREQQLVGEKSWVQF	TLK(1)LREQQL	3	1	148.914	0.0156659	CT	FALSE	0.204642	-0.00762609	-0.197914	FALSE	0.178619	0.451484	0.182377	FALSE	FALSE
1669	POSTN	Q15063;CON__Q2KJC7	Periostin	K	805	1	FIEGGDGHLFEDEEIKRLLQGDTPVRKLQAN	IEGGDGHLFEDEEIK(1)RL	15	1	65.5275	0.000127662	CT	FALSE	-0.711677	0.0271456	-0.020004	TRUE	-1.68381	-1.79826	-0.61551	FALSE	TRUE
1672	IGFBP7	Q16270	Insulin-like growth factor-binding protein 7	K	226	1	GDRDNLAIQTRGGPEKHEVTGWVLVSPLSKE	AIQTRGGPEK(1)HEVTGW	10	1	78.3256	0.000242056	CT	FALSE	-0.299844	-0.608431	0.0893626	FALSE	0.0201999	-0.730227	-0.47892	FALSE	FALSE
1673	ZFYVE27	Q5T4F4	Protrudin	K	150	1	LQRGRLSRPEAVAEVKSFLIQLEAFLSRLCC	SRPEAVAEVK(1)SFLIQL	10	1	75.02	0.00129866	CT	FALSE	-0.376451	-0.760264	-0.353469	TRUE	-1.39707	-1.56808	-1.79065	FALSE	TRUE
1675	FAT4	Q6V0I7	Protocadherin Fat 4	K	1497	1	AEIDREFANLFELTVKANDQAVPIETRRYAL	ELTVK(1)ANDQAVPIETRRY	5	1	85.1626	0.000825292	CT	FALSE	-0.889396	-0.594262	-0.821636	FALSE	-0.759307	-0.635244	-0.784588	FALSE	FALSE
1679	CD109	Q6YHK3	CD109 antigen	K	858	1	DAVTQMILVKAEGIEKSYSQSILLDLTDNRL	ILVKAEGIEK(1)SY	10	1	83.9971	0.000237668	CT	FALSE	0.323197	0.554591	0.0384362	FALSE	0.650856	0.980739	0.627471	FALSE	FALSE
1685	CD109	Q6YHK3	CD109 antigen	K	528	1	NSTMFSLTPENSWTPKACVIVYYIEDDGEII	SLTPENSWTPK(1)ACVIVY	11	1	53.9812	0.00879284	CT	FALSE	0.415326	0.286586	0.0716254	FALSE	0.741057	0.720041	0.658424	FALSE	FALSE
1686	CD109	Q6YHK3	CD109 antigen	K	228	1	QTYYQSFQVSEYVLPKFEVTLQTPLYCSMNS	VLPK(1)FEVTL	4	1	120.868	0.00690743	CT	FALSE	0.390888	0.565481	0.0159257	FALSE	0.649018	0.943694	0.632405	FALSE	FALSE
1688	CLEC14A	Q86T13	C-type lectin domain family 14 member A	K	46	1	CSASGACYSLHHATMKRQAAEEACILRGGAL	K(1)RQAAEEACIL	1	1	99.5681	0.00612775	CT	FALSE	-0.593659	-0.362666	-0.60898	FALSE	-0.616083	-0.136848	-0.431356	FALSE	FALSE
1689	SLC44A2	Q8IWA5	Choline transporter-like protein 2	K	394	1	ASTAVFLSTSNEAVYKIFDDSPCPFTAKTCN	K(1)IFDDSPCPF	1	1	115.714	0.00164685	CT	FALSE	0.141694	0.46897	0.317883	FALSE	0.617675	0.619936	0.786298	FALSE	FALSE
1691	SULF2	Q8IWU5	Extracellular sulfatase Sulf-2	K	269	1	PNPDKHWIMRYTGPMKPIHMEFTNMLQRKRL	TGPMK(1)PIHMEF	5	1	103.433	0.00142457	CT	FALSE	1.20395	0.102047	0.779722	FALSE	1.12684	0.624154	0.636997	FALSE	FALSE
1692	DCBLD1	Q8N8Z6	Discoidin, CUB and LCCL domain-containing protein 1	K	359	1	FVMNFKNNNSKWKTYKGIVNNEEKVFQGNSN	K(1)GIVNNEEKVF	1	1	110.903	0.00108873	CT	FALSE	-0.151699	-0.306729	-0.546772	FALSE	-0.706818	-0.519139	-0.69724	FALSE	FALSE
1693	TXNDC5	Q8NBS9	Thioredoxin domain-containing protein 5	K	211	1	ASNFELHVAQGDHFIKFFAPWCGHCKALAPT	ELHVAQGDHFIK(1)F	12	1	105.032	0.000195713	CT	FALSE	-0.241458	-0.361993	-0.177327	FALSE	-0.326263	-0.0954519	0.195583	FALSE	FALSE
1695	ADAMTS18	Q8TE60	A disintegrin and metalloproteinase with thrombospondin motifs 18	K	675	1	SKPFRGWFYQWKPYTKVEEEDRCKLYCKAEN	TK(1)VEEEDRCKLY	2	1	66.2025	0.00720844	CT	FALSE	0.511569	0.118523	0.428035	FALSE	0.490365	0.80372	0.701436	FALSE	FALSE
1696	PXDN	Q92626;H7C300;H7C1W1	Peroxidasin homolog	K	119	1	GAFEDLENLKYLYLYKNEIQSIDRQAFKGLA	LYK(1)NEIQSIDRQAF	3	1	69.2611	0.000256535	CT	FALSE	0.240253	-0.177599	0.857264	FALSE	0.407842	-0.00100953	0.657058	FALSE	FALSE
1697	PVRL2	Q92692	Nectin-2	K	88	1	PDAPANHQNVAAFHPKMGPSFPSPKPGSERL	HPK(1)MGPSFPSPKPGSERL	3	1	81.4769	5.39048e-07	CT	FALSE	0.0909889	0.526764	0.286763	FALSE	0.338339	0.51377	0.47279	FALSE	FALSE
1700	HTRA1	Q92743	Serine protease HTRA1	K	241	1	HRVKVELKNGATYEAKIKDVDEKADIALIKI	EAK(1)IKDVDEKADIAL	3	1	64.9368	1.66657e-19	CT	FALSE	0.263275	-0.142871	0.294665	FALSE	0.34301	-0.111165	0.349695	FALSE	FALSE
1704	HTRA1	Q92743;H0Y7G9	Serine protease HTRA1	K	399	1	GIRMMSLTSSKAKELKDRHRDFPDVISGAYI	K(1)DRHRDFPDVISGAY	1	1	53.0339	0.000111037	CT	FALSE	0.19862	0.0115589	0.117296	FALSE	0.0972062	0.197401	0.13076	FALSE	FALSE
1705	HTRA1;HTRA3;HTRA2	Q92743;H0Y7G9;P83110;A0A0C4DG44;O43464	Serine protease HTRA1;Serine protease HTRA3;Serine protease HTRA2, mitochondrial	K	346	1	PLVNLDGEVIGINTLKVTAGISFAIPSDKIK	K(1)VTAGISF	1	1	139.28	0.0246979	CT	FALSE	0.36614	0.187034	0.0142124	FALSE	0.218347	0.561537	0.0758393	FALSE	FALSE
1706	HTRA1	Q92743	Serine protease HTRA1	K	168	1	GACGQGQEDPNSLRHKYNFIADVVEKIAPAV	QRGACGQGQEDPNSLRHK(1)Y	18	1	106.275	0.0030603	CT	FALSE	0.294194	-0.179511	0.0828388	FALSE	-0.0141207	0.350394	0.193387	FALSE	FALSE
1707	HTRA1	Q92743	Serine protease HTRA1	K	196	1	PAVVHIELFRKLPFSKREVPVASGSGFIVSE	SK(1)REVPVASGSGF	2	1	140.326	1.02726e-11	CT	FALSE	0.235237	0.119495	0.0399806	FALSE	0.0370307	0.363123	0.209745	FALSE	FALSE
1708	HTRA1	Q92743;H0Y7G9	Serine protease HTRA1	K	305	1	NTVTTGIVSTTQRGGKELGLRNSDMDYIQTD	SLQNTVTTGIVSTTQRGGK(1)EL	19	1	67.5792	6.4503e-178	CT	FALSE	0.34301	0.128172	0.205518	FALSE	0.120617	0.308162	0.205231	FALSE	FALSE
1710	HHIP	Q96QV1	Hedgehog-interacting protein	K	569	1	FGEDELGEVYILSSSKSMTQTHNGKLYKIVD	ILSSSK(1)SM	6	1	153.036	0.00135662	CT	FALSE	-0.55167	-0.55159	-0.219673	TRUE	-1.49891	-1.79198	-1.64773	FALSE	TRUE
1711	HHIP	Q96QV1	Hedgehog-interacting protein	K	262	1	KEGYVKILTPEGEIFKEPYLDIHKLVQSGIK	VKILTPEGEIFK(1)EPY	12	1	81.1703	0.000965854	CT	FALSE	-0.552643	-0.534759	-0.308555	TRUE	-1.64458	-2.19342	-1.83394	FALSE	TRUE
1712	HHIP	Q96QV1	Hedgehog-interacting protein	K	270	1	TPEGEIFKEPYLDIHKLVQSGIKGGDERGLL	KEPYLDIHK(1)L	9	1	117.365	6.84607e-05	CT	FALSE	-0.618362	-0.418784	-0.30107	TRUE	-1.57372	-1.90045	-1.51889	FALSE	TRUE
1713	HHIP	Q96QV1	Hedgehog-interacting protein	K	586	1	MTQTHNGKLYKIVDPKRPLMPEECRATVQPA	KIVDPK(1)RPL	6	1	92.9927	9.24038e-16	CT	FALSE	-0.46331	-0.549817	-0.0609089	TRUE	-1.30144	-1.45059	-1.43632	FALSE	TRUE
1715	HHIP	Q96QV1	Hedgehog-interacting protein	K	93	1	CCLRSDSPGLGRLENKIFSVTNNTECGKLLE	RSDSPGLGRLENK(1)IF	13	1	49.1494	0.000318147	CT	FALSE	-0.878719	-0.529171	-0.216166	TRUE	-1.70543	-1.90068	-1.52772	FALSE	TRUE
1716	HHIP	Q96QV1	Hedgehog-interacting protein	K	528	1	DRNGNFLTLQQSPVTKQWQEKPLCLGTSGSC	TLQQSPVTK(1)QW	9	1	77.1237	0.001313	CT	FALSE	-0.255219	-1.192	-0.298016	FALSE	-1.04528	0.193767	-1.50381	FALSE	FALSE
1718	HHIP	Q96QV1	Hedgehog-interacting protein	K	329	1	PHDHILRVVEYTVSRKNPHQVDLRTARVFLE	TVSRK(1)NPHQVDL	5	1	90.1488	0.000405112	CT	FALSE	-0.570207	-0.462681	-0.113645	TRUE	-1.64359	-1.78609	-1.62555	FALSE	TRUE
1719	HHIP	Q96QV1	Hedgehog-interacting protein	K	252	1	DGSQRLFILEKEGYVKILTPEGEIFKEPYLD	VK(1)ILTPEGEIFKEPY	2	1	105.126	1.30874e-10	CT	FALSE	-0.552262	-0.540523	-0.394449	TRUE	-1.59005	-1.95799	-1.87322	FALSE	TRUE
1720	HHIP	Q96QV1	Hedgehog-interacting protein	K	277	1	KEPYLDIHKLVQSGIKGGDERGLLSLAFHPN	VQSGIK(1)GGDERGLL	6	1	135.137	4.21892e-111	CT	FALSE	-0.510457	-0.473008	-0.298903	TRUE	-1.56644	-1.80041	-1.39561	FALSE	TRUE
1722	PLVAP	Q9BX97	Plasmalemma vesicle-associated protein	K	215	1	CVKTRELQHQERQLAKEQLQKVQALCLPLDK	AK(1)EQLQKVQAL	2	1	96.0038	4.87815e-05	CT	TRUE	1.87373	2.35653	1.71945	TRUE	2.81246	2.9659	3.17436	FALSE	TRUE
1724	PLVAP	Q9BX97	Plasmalemma vesicle-associated protein	K	282	1	SIRRACDHMPSLMSSKVEELARSLRADIERV	SSK(1)VEELARSL	3	1	92.2466	0.000310051	CT	TRUE	1.93881	2.39525	2.03344	TRUE	2.54288	2.98702	2.86881	FALSE	TRUE
1725	PLVAP	Q9BX97;M0R310	Plasmalemma vesicle-associated protein	K	95	1	SQSNLTKELNFTTRAKDAIMQMWLNARRDLD	TTRAK(1)DAIMQMW	5	1	96.3341	0.00267049	CT	TRUE	1.8036	2.56286	2.08753	TRUE	2.71127	2.80037	3.00799	FALSE	TRUE
1726	ANGPTL4	Q9BY76;M0R2X8	Angiopoietin-related protein 4	K	122	1	TQLKAQNSRIQQLFHKVAQQQRHLEKQHLRI	HK(1)VAQQQRHL	2	1	117.312	0.00169229	CT	FALSE	0.067914	0.161911	0.903115	FALSE	0.659468	-0.434882	0.361009	FALSE	FALSE
1727	ANGPTL4	Q9BY76;M0R2X8	Angiopoietin-related protein 4	K	110	1	SRVDPEVLHSLQTQLKAQNSRIQQLFHKVAQ	K(1)AQNSRIQQLF	1	1	79.0356	0.00183775	CT	FALSE	0.239642	0.128487	1.15905	FALSE	0.754545	-0.340163	0.695723	FALSE	FALSE
1728	MMRN2	Q9H8L6;V9GYS9;R4GMY6	Multimerin-2	K	73	1	CPYPMSKLVTLLALCKTEKFLIHSQQPCPQG	ALCK(1)TEKF	4	1	111.111	1.72387e-30	CT	FALSE	0.236707	0.531949	0.282618	FALSE	0.706995	0.795208	0.621688	FALSE	FALSE
1729	MMRN2	Q9H8L6;V9GYS9;R4GMY6	Multimerin-2	K	76	1	PMSKLVTLLALCKTEKFLIHSQQPCPQGAPD	ALCKTEK(1)F	7	1	107.916	1.72387e-30	CT	FALSE	0.603787	0.735812	0.222063	FALSE	0.733181	1.01657	0.591832	FALSE	FALSE
1730	MMRN2	Q9H8L6	Multimerin-2	K	918	1	GSGSTATVFAMAELQKGERVWFELTQGSITK	QK(1)GERVWF	2	1	115.494	0.00724684	CT	FALSE	0.63988	-0.235359	1.80066	FALSE	0.950244	-0.0688771	1.01873	FALSE	FALSE
1731	MMRN2	Q9H8L6;V9GYS9	Multimerin-2	K	296	1	VARADFQELGAKFEAKVQENTQRVGQLRQDV	EAK(1)VQENTQRVGQL	3	1	96.7559	4.42753e-75	CT	FALSE	0.62826	0.773048	0.301939	FALSE	0.897008	0.988905	0.847232	FALSE	FALSE
1732	MMRN2	Q9H8L6	Multimerin-2	K	933	1	KGERVWFELTQGSITKRSLSGTAFGGFLMFK	ELTQGSITK(1)RSL	9	1	92.792	0.000108676	CT	FALSE	0.579952	0.647806	0.582363	FALSE	0.803723	1.1024	0.881667	FALSE	FALSE
1733	MMRN2	Q9H8L6;V9GYS9;R4GMY6;V9GY43	Multimerin-2	K	159	1	PGDSHQEPQDGPVSFKPGHLAAVINEVEVQQ	K(1)PGHLAAVINEVEVQQEQQEHL	1	1	221.808	8.83375e-116	CT	FALSE	0.586308	0.679712	0.585155	FALSE	0.802317	1.05992	0.914657	FALSE	FALSE
1735	MMRN2	Q9H8L6	Multimerin-2	K	413	1	LEDMRATLTRHVDEIKELYSESDETFDQISK	TRHVDEIK(1)ELY	8	1	77.3868	0.00459268	CT	FALSE	0.302056	0.776825	0.439144	FALSE	0.640528	1.08232	0.812866	FALSE	FALSE
1736	MMRN2	Q9H8L6	Multimerin-2	K	490	1	LQHLQGGHADLIKYVKDCNCQKLYLDLDVIR	VK(1)DCNCQKLY	2	1	105.974	0.0006428	CT	FALSE	0.694657	0.826975	0.397146	FALSE	1.05019	0.995822	0.842879	FALSE	FALSE
1738	NTN4	Q9HB63	Netrin-4	K	599	1	GLEYLVAGHEDIRTGKLIVNMKSFVQHWKPS	VAGHEDIRTGK(1)L	11	1	105.252	1.29059e-05	CT	TRUE	-1.37441	-1.08882	-1.23013	TRUE	-1.29456	-1.07895	-1.25363	FALSE	TRUE
1739	NTN4	Q9HB63	Netrin-4	K	281	1	GHADQCIPVHGFRPVKAPGTFHMVHGKCMCK	RPVK(1)APGTF	4	1	117.811	0.00422408	CT	TRUE	-1.26195	-1.017	-1.34194	TRUE	-1.36978	-1.07793	-1.34159	FALSE	TRUE
1741	CD93	Q9NPY3	Complement component C1q receptor	K	230	1	VPFASAANVACGEGDKDETQSHYFLCKEKAP	ASAANVACGEGDK(1)DETQSHY	13	1	75.6076	7.42663e-10	CT	FALSE	0.556503	0.15711	0.699818	FALSE	0.795767	0.221186	1.21364	FALSE	FALSE
1745	TMEM30A	Q9NV96	Cell cycle control protein 50A	K	279	1	AALPTFRKLYRLIERKSDLHPTLPAGRYSLN	IERK(1)SDLHPTLPAGRY	4	1	78.6898	0.000812632	CT	FALSE	0.339023	-0.265557	0.0326651	FALSE	0.579084	0.375515	-0.0753273	FALSE	FALSE
1747	ADAMTS1	Q9UHI8	A disintegrin and metalloproteinase with thrombospondin motifs 1	K	934	1	SCSKTCGKGYKKRSLKCLSHDGGVLSHESCD	K(1)CLSHDGGVLSHESCDPL	1	1	67.8459	0.00164327	CT	TRUE	2.42153	3.09431	2.71112	TRUE	2.95511	3.12595	3.25195	FALSE	TRUE
1748	SCN11A	Q9UI33	Sodium channel protein type 11 subunit alpha	K	799	1	SSLCVIVFILITVIGKLVVLNLFIALLLNSF	ILITVIGK(1)L	8	1	94.1145	0.0087303	CT	FALSE	-0.445421	-0.121281	-0.208828	FALSE	-0.163704	-0.322736	0.0170666	FALSE	FALSE
1750	PLXND1	Q9Y4D7	Plexin-D1	K	310	1	SYAYLALNSEARAGDKESQARSLLARICLPH	NSEARAGDK(1)ESQARSLL	9	1	55.8512	5.23038e-08	CT	FALSE	-0.363531	0.387978	-0.0342046	FALSE	0.021764	0.247508	0.40013	FALSE	FALSE
1751	PLXND1	Q9Y4D7	Plexin-D1	K	433	1	VLDSVVQGTGPACERKLNIQLQPEQLDCGAA	VEPAPDVVAVLDSVVQGTGPACERK(1)L	25	1	97.8249	5.35748e-10	CT	FALSE	0.160662	0.143102	-0.0512198	FALSE	0.191436	0.111337	0.116364	FALSE	FALSE
1752	LOXL2	Q9Y4K0;H0YAR1	Lysyl oxidase homolog 2	K	373	1	VSASVVCRELGFGSAKEAVTGSRLGQGIGPI	GFGSAK(1)EAVTGSRL	6	1	113.433	5.67118e-05	CT	FALSE	0.0508847	-0.597984	0.163756	FALSE	0.216734	-0.745452	-0.756938	FALSE	FALSE
1753	LOXL2	Q9Y4K0;E5RHH3;E5RFY0;E5RI22;E5RJL2	Lysyl oxidase homolog 2	K	116	1	GYVEAKSWTASSSYGKGEGPIWLDNLHCTGN	GK(1)GEGPIWL	2	1	85.8618	0.00413447	CT	FALSE	-0.259547	-0.684819	-0.177017	FALSE	-0.302742	-1.16543	-0.728748	FALSE	FALSE
1754	LOXL2	Q9Y4K0	Lysyl oxidase homolog 2	K	503	1	AFQETWYWHGDVNSNKVVMSGVKCSGTELSL	YWHGDVNSNK(1)VVM	10	1	147.259	0.000172796	CT	FALSE	-0.113801	-0.490057	-0.0927094	FALSE	-0.185474	-0.761626	-0.516419	FALSE	FALSE
1757	LOXL2	Q9Y4K0;H0YAP6	Lysyl oxidase homolog 2	K	209	1	TYRKRTPVMEGYVEVKEGKTWKQICDKHWTA	VEVK(1)EGKTW	4	1	87.3738	0.000133834	CT	FALSE	-0.416385	-0.422341	-0.0542275	FALSE	-0.29214	-0.782157	-0.291604	FALSE	FALSE
1758	F11R	Q9Y624;A0A087WY82	Junctional adhesion molecule A	K	97	1	SYEDRVTFLPTGITFKSVTREDTGTYTCMVS	K(1)SVTREDTGTY	1	1	203.03	2.94745e-50	CT	FALSE	0.209017	0.561963	0.328262	FALSE	0.496104	0.567041	0.553977	FALSE	FALSE
1759	KLHL5	Q96PQ7	Kelch-like protein 5	K	52	2	CLDDHLVSLRMSGSRKEFDVKQILKIRWRWF	K(1)EFDVK(1)QILK	1	1	65.6951	0.00894245	T	FALSE	0.120617	-0.17594	0.0878701	FALSE	-0.0267635	0.020121	-0.296076	FALSE	FALSE
1762	FN1	P02751	Fibronectin;Anastellin;Ugl-Y1;Ugl-Y2;Ugl-Y3	K	669	2	WKEATIPGHLNSYTIKGLKPGVVYEGQLISI	TIK(1)GLK(1)PGVVY	3	1	73.4995	0.00128745	CT	FALSE	-0.324184	-0.189034	0.306962	FALSE	-0.173124	-0.615134	0.224553	FALSE	FALSE
1763	FN1	P02751	Fibronectin;Anastellin;Ugl-Y1;Ugl-Y2;Ugl-Y3	K	672	2	ATIPGHLNSYTIKGLKPGVVYEGQLISIQQY	TIK(1)GLK(1)PGVVY	6	1	73.4995	0.00509315	CT	FALSE	-0.324184	-0.189034	0.306962	FALSE	-0.173124	-0.615134	0.224553	FALSE	FALSE
