# Supplementary material for: Flow-induced Reorganization of Laminin-integrin Networks Within the Endothelial Basement Membrane Uncovered by Proteomics
Source: Mol Cell Proteomics. 2020 Apr 24;19(7):1179–92. doi: 10.1074/mcp.RA120.001964 (PMC7338090; doi:10.1074/mcp.RA120.001964)
Supplement: Table S3. Flow-induced changes in the cell surface proteome, ambiguous localizations. [file 158553_1_supp_511751_q8101x.xlsx]

## Sheet: Blad1
Table S3	Ambiguous biotin site modifications
Id	Gene names	Protein IDs	Protein names	Modified Amino acid	Position	Multiplicity	Sequence window	Biotin probabilities	Biotin position in peptide	Localization probability	Score diff	PEP (posterior error probability)	Enzyme	24h				48h				24-48h	Significant surface
														Significant	A	B	C	Significant	A	B	C	Significant
87	POSTN	B1ALD9;Q15063	Periostin	K	497	1	NGAIHIFREIIKPAEKSLHEKLKQDKRFSTF	EIIKPAEK(1)SLHEK	8	0.999999	62.4255	6.36779e-21	T	FALSE	-0.547383	-0.204892	0.118493	TRUE	-1.27007	-1.63269	-0.843502	FALSE	TRUE
157	PTPRB	F8VU56;P23467;F8VSD5;Q6ZR19	Protein-tyrosine-phosphatase;Receptor-type tyrosine-protein phosphatase beta	K	511	1	KYIISLADRDLLLIHKSLSKDAKEFTFTDLV	DLLLIHK(1)SLSK	7	0.999999	59.5141	9.07818e-11	T	FALSE	-0.682001	-0.543496	-0.844536	FALSE	-0.521204	-0.560519	-0.588325	FALSE	FALSE
176	LAMB1	G3XAI2;P07942	Laminin subunit beta-1	K	1727	1	SADARRKAEMLQNEAKTLLAQANSKLQLLKD	AEMLQNEAK(1)TLLAQANSK	9	0.999999	58.2201	2.47185e-07	T	FALSE	-0.228419	0.0938637	-0.239549	FALSE	-0.218481	0.368328	0.25658	FALSE	FALSE
183	LAMB1	G3XAI2;P07942	Laminin subunit beta-1	K	1244	1	EIKDILAQSPAAEPLKNIGNLFEEAEKLIKD	DILAQSPAAEPLK(1)NIGNLFEEAEK	13	0.999999	62.0581	3.82422e-13	T	FALSE	-0.541996	0.409968	-0.643225	FALSE	-0.468531	0.418543	-0.457857	FALSE	FALSE
333	VWF	P04275	von Willebrand factor;von Willebrand antigen 2	K	920	1	FRILVGNKGCSHPSVKCKKRVTILVEGGEIE	GCSHPSVK(1)CK	8	0.999999	58.9818	3.12211e-08	T	FALSE	-0.424784	-0.0040339	-0.421902	FALSE	-0.323859	-0.121413	-0.134089	FALSE	FALSE
534	CD46	P15529	Membrane cofactor protein	K	153	1	ILYCELKGSVAIWSGKPPICEKVLCTPPPKI	GSVAIWSGK(1)PPICEK	9	0.999999	59.9395	5.51604e-06	T	FALSE	-0.383021	-0.0712135	-0.272367	FALSE	0.0738202	-0.0821576	-0.0301242	FALSE	FALSE
588	NT5E	P21589;Q96B60	5'-nucleotidase	K	227	1	VNKIIALGHSGFEMDKLIAQKVRGVDVVVGG	IIALGHSGFEMDK(1)LIAQK	13	0.999999	58.211	6.26321e-39	T	FALSE	0.400538	0.159944	0.0381552	FALSE	0.65361	0.474071	0.280562	FALSE	FALSE
706	MYH9	P35579	Myosin-9	K	1716	1	QERDELADEIANSSGKGALALEEKRRLEARI	DELADEIANSSGK(1)GALALEEK	13	0.999999	61.4769	3.09446e-13	T	FALSE	-2.57493	1.71819	0.177089	FALSE	-2.15643	-0.404249	2.47089	FALSE	FALSE
749	MYH9	P35579	Myosin-9	K	1274	1	VKFNEGERVRTELADKVTKLQVELDNVTGLL	TELADK(1)VTK	6	0.999999	62.714	3.86514e-07	T	TRUE	-1.26878	-1.44684	-0.706865	TRUE	-1.38817	-1.77003	-0.949049	FALSE	TRUE
1048	HHIP	Q96QV1	Hedgehog-interacting protein	K	142	1	EREVLERDLVLPLLCKDYCKEFFYTCRGHIP	DLVLPLLCK(1)DYCK	9	0.999999	60.7326	5.15963e-53	T	FALSE	-0.641041	-0.528171	-0.17842	TRUE	-1.58975	-2.07447	-1.60051	FALSE	TRUE
1055	HHIP	Q96QV1	Hedgehog-interacting protein	K	578	1	YILSSSKSMTQTHNGKLYKIVDPKRPLMPEE	SMTQTHNGK(1)LYK	9	0.999999	60.066	4.96589e-12	T	FALSE	-0.810511	-0.0794293	-0.263594	TRUE	-1.60546	-1.447	-1.49293	FALSE	TRUE
1115	NTN4	Q9HB63;F8W0I7	Netrin-4	K	152	1	PRPAAMVLDRSQDFGKTWKPYKYFATNCSAT	SQDFGK(1)TWKPYK	6	0.999999	59.6055	0.000215757	T	TRUE	-1.30886	-1.18472	-1.26271	TRUE	-1.39006	-1.16871	-1.22262	FALSE	TRUE
1136	TMEM2	Q9UHN6;B4E1B9;H3BLX9;H3BLY0	Transmembrane protein 2	K	1028	1	DEYPSNPMVLRGINQKAAFPQYQPVVMLEKG	GINQK(1)AAFPQYQPVVMLEK	5	0.999999	59.6169	0.000329139	T	FALSE	0.248292	0.446227	0.229096	FALSE	0.424277	0.596994	0.523774	FALSE	FALSE
1207	BST1	A6NC48;Q10588	ADP-ribosyl cyclase/cyclic ADP-ribose hydrolase 2	K	75	1	HTTQNKNCTAIWEAFKVALDKDPCSVLPSDY	K(1)VALDKDPCSVLPSDY	1	0.999999	59.8441	0.000393076	CT	FALSE	0.113434	0.424184	-0.00465297	FALSE	0.123401	0.317678	0.321766	FALSE	FALSE
1216	CD9	A6NNI4;G8JLH6;P21926;A0A087WU13;F5GXT1	Tetraspanin;CD9 antigen	K	114	1	IFAIEIAAAIWGYSHKDEVIKEVQEFYKDTY	GYSHK(1)DEVIKEVQEFY	5	0.999999	58.8144	0.000162389	CT	FALSE	0.3639	-0.843662	0.425137	FALSE	1.06205	-0.429107	-0.368265	FALSE	FALSE
1348	CYR61	O00622	Protein CYR61	K	66	1	GCCKVCAKQLNEDCSKTQPCDHTKGLECNFG	NEDCSK(1)TQPCDHTKGLECNFGASSTAL	6	0.999999	60.9033	8.43875e-16	CT	FALSE	-0.781008	-0.963326	-0.481143	TRUE	-0.877897	-1.29801	-1.3442	FALSE	TRUE
1390	FN1	P02751	Fibronectin;Anastellin;Ugl-Y1;Ugl-Y2;Ugl-Y3	K	249	1	QDTRTSYRIGDTWSKKDNRGNLLQCICTGNG	SKK(1)DNRGNLL	3	0.999999	62.9189	6.40666e-05	CT	FALSE	-0.334062	-0.115566	0.236829	FALSE	-0.21558	-0.067914	0.0693156	FALSE	FALSE
1440	ITGAV	P06756	Integrin alpha-V;Integrin alpha-V heavy chain;Integrin alpha-V light chain	K	755	1	SVKFDLQIQSSNLFDKVSPVVSHKVDLAVLA	DK(1)VSPVVSHKVDLAVL	2	0.999999	60.6533	0.000724153	CT	FALSE	-1.04558	-0.0681893	0.12499	FALSE	-0.219455	-0.370945	-0.0558898	FALSE	FALSE
1443	ANXA2;ANXA2P2	P07355;A6NMY6;H0YMD0;H0YMU9;H0YN42;H0YM50;H0YKS4;H0YNP5;H0YL33;H0YN28;H0YNA0;H0YN52	Annexin A2;Putative annexin A2-like protein;Annexin	K	152	1	NQELQEINRVYKEMYKTDLEKDIISDTSGDF	K(1)TDLEKDIISDTSGDF	1	0.999999	59.7301	1.40093e-31	CT	FALSE	0.157044	-0.166458	0.163241	FALSE	0.539333	0.751344	0.925056	FALSE	FALSE
1532	ITGA6	P23229;C9JXX7	Integrin alpha-6;Integrin alpha-6 heavy chain;Integrin alpha-6 light chain;Processed integrin alpha-6	K	310	1	SYLGFSLDSGKGIVSKDEITFVSGAPRANHS	SLDSGKGIVSK(1)DEITF	11	0.999999	62.0712	0.000206904	CT	FALSE	0.612211	1.61123	0.669752	TRUE	1.71866	2.20809	1.95361	FALSE	TRUE
1578	MCAM	P43121	Cell surface glycoprotein MUC18	K	209	1	QTVESSGLYTLQSILKAQLVKEDKDAQFYCE	K(1)AQLVKEDKDAQFY	1	0.999999	62.6717	0.000133617	CT	FALSE	-0.296687	-0.537246	-0.136331	FALSE	0.162597	-0.66421	-0.0743684	FALSE	FALSE
15	BCAM	A0A087WXM8;P50895;K7ENU8	Basal cell adhesion molecule	K	146	1	AAGTAEATARLNVFAKPEATEVSPNKGTLSV	LNVFAK(1)PEATEVSPNK	6	0.999998	57.0738	3.43489e-23	T	FALSE	0.787182	1.10911	0.203138	TRUE	0.860526	1.63576	1.06474	FALSE	TRUE
107	STEAP3	B8ZZX6;Q658P3	Metalloreductase STEAP3	K	339	1	PLRRAHRYDLVNLAVKQVLANKSHLWVEEEV	YDLVNLAVK(1)QVLANK	9	0.999998	56.3479	1.37509e-05	T	FALSE	0.446574	-0.417812	-0.337813	FALSE	0.375735	-0.471448	-0.446891	FALSE	FALSE
238	FLRT2	O43155	Leucine-rich repeat transmembrane protein FLRT2	K	219	1	TSLERLIVDGNLLTNKGIAEGTFSHLTKLKE	LIVDGNLLTNK(1)GIAEGTFSHLTK	11	0.999998	56.9981	1.66625e-24	T	FALSE	-0.803192	0.507378	-1.37981	FALSE	-1.85032	-0.177216	-0.927366	FALSE	FALSE
403	ITGB1	P05556	Integrin beta-1	K	619	1	GQICNGRGICECGVCKCTDPKFQGQTCEMCQ	GICECGVCK(1)CTDPK	9	0.999998	57.6437	3.80232e-12	T	FALSE	0.100036	0.0903421	0.0899049	FALSE	0.371615	0.159509	0.203751	FALSE	FALSE
553	ITGA2	P17301	Integrin alpha-2	K	1027	1	DKAGDISCNADINPLKIGQTSSSVSFKSENF	AGDISCNADINPLK(1)IGQTSSSVSFK	14	0.999998	57.7236	7.14771e-09	T	FALSE	-0.229535	-0.107956	-0.529614	FALSE	-0.618517	0.0358158	-0.754802	FALSE	FALSE
622	ITGA6	P23229	Integrin alpha-6;Integrin alpha-6 heavy chain;Integrin alpha-6 light chain;Processed integrin alpha-6	K	459	1	GKVFIYHGSANGINTKPTQVLKGISPYFGYS	VFIYHGSANGINTK(1)PTQVLK	14	0.999998	56.4603	2.55777e-25	T	TRUE	1.17747	1.26503	0.898711	TRUE	1.89224	2.19218	1.84461	FALSE	TRUE
764	BSG	P35613;A0A087X2B5;I3L192	Basigin	K	187	1	LKGGVVLKEDALPGQKTEFKVDSDDQWGEYS	EDALPGQK(1)TEFK	8	0.999998	56.3583	0.000157142	T	FALSE	0.0687396	0.386336	-1.31825	FALSE	-0.082912	1.53091	-1.11663	FALSE	FALSE
767	TIMP3	P35625	Metalloproteinase inhibitor 3	K	146	1	QRKGLNYRYHLGCNCKIKSCYYLPCFVTSKN	YHLGCNCK(1)IK	8	0.999998	56.542	5.59477e-09	T	FALSE	-0.108581	2.03611	0.404249	FALSE	-0.242687	1.47819	2.31215	FALSE	FALSE
908	CD47	Q08722	Leukocyte surface antigen CD47	K	93	1	PTDFSSAKIEVSQLLKGDASLKMDKSDAVSH	IEVSQLLK(1)GDASLK	8	0.999998	57.5893	2.93397e-12	T	FALSE	0.35061	0.286128	0.130667	FALSE	0.541911	0.587815	0.631533	FALSE	FALSE
934	MMRN1	Q13201;E7EPG1	Multimerin-1;Platelet glycoprotein Ia*;155 kDa platelet multimerin	K	476	1	NHIVNVRQEMTLTCEKPIKELEVKQTHLEGA	QEMTLTCEK(1)PIK	9	0.999998	57.0982	2.36847e-12	T	FALSE	-0.22901	-0.377957	0.0824301	FALSE	-0.123041	-0.554245	-0.0806577	FALSE	FALSE
941	PTK7	Q13308	Inactive tyrosine-protein kinase 7	K	684	1	SCNIKHTEAPLYVVDKPVPEESEGPGSPPPY	HTEAPLYVVDK(1)PVPEESEGPGSPPPYK	11	0.999998	56.2272	5.73706e-05	T	FALSE	-0.281719	-0.327342	-0.387166	FALSE	-0.784582	-0.474773	-0.95561	FALSE	FALSE
1132	ADAMTS1	Q9UHI8	A disintegrin and metalloproteinase with thrombospondin motifs 1	K	735	1	NGSTCKKISGSVTSAKPGYHDIITIPTGATN	ISGSVTSAK(1)PGYHDIITIPTGATNIEVK	9	0.999998	57.1606	5.2885e-10	T	TRUE	1.70487	2.57124	2.33196	TRUE	2.38275	2.56661	2.76641	FALSE	TRUE
1205	CAPNS1	A0A0C4DGQ5;P04632;K7EIV0;A0A075B7C0;K7ELJ7;U3KQE2;K7EKD8;K7EM73;U3KPR7	Calpain small subunit 1	K	126	1	DDMEVSATELMNILNKVVTRHPDLKTDGFGI	NK(1)VVTRHPDLKTDGF	2	0.999998	58.1554	0.00118796	CT	FALSE	-2.42787	0.392497	0.803723	FALSE	-0.517668	-2.00493	2.10284	FALSE	FALSE
1273	ALCAM	F5GXJ9;Q13740;H7C543	CD166 antigen	K	419	1	KRESLTLIVEGKPQIKMTKKTDPSGLSKTII	TLIVEGKPQIK(1)M	11	0.999998	56.4484	0.000381584	CT	FALSE	-0.0708604	-0.0455828	-0.330338	FALSE	-0.0106284	-0.141694	-0.307662	FALSE	FALSE
1449	ITGA5	P08648	Integrin alpha-5;Integrin alpha-5 heavy chain;Integrin alpha-5 light chain	K	632	1	PVDSHGLRPALHYQSKSRIEDKAQILLDCGE	QSK(1)SRIEDKAQIL	3	0.999998	57.6656	0.000155713	CT	FALSE	-0.021819	0.210763	0.457332	FALSE	0.532068	0.0519973	0.348923	FALSE	FALSE
40	LAMA4	A0A0A0MTC7;A0A0A0MQS9;Q16363	Laminin subunit alpha-4	K	1165	1	ILVVDRRHVKSMDNEKMKIPFTDIYIGGAPP	SMDNEK(1)MK	6	0.999997	55.4577	0.00776621	T	FALSE	-0.280492	-0.161565	-0.26557	FALSE	-0.377669	-0.129745	-0.125783	FALSE	FALSE
153	TUBA1C;TUBA1B;TUBA1A;TUBA3C;TUBA3E	F5H5D3;Q9BQE3;P68363;Q71U36;Q13748;Q6PEY2	Tubulin alpha-1C chain;Tubulin alpha-1B chain;Tubulin alpha-1A chain;Tubulin alpha-3C/D chain;Tubulin alpha-3E chain	K	326	1	KYMACCLLYRGDVVPKDVNAAIATIKTKRSI;KYMACCLLYRGDVVPKDVNAAIATIKTKRTI	GDVVPK(1)DVNAAIATIK	6	0.999997	55.4907	0.000862579	T	FALSE	-2.00862	-0.884871	-1.4185	TRUE	-2.21987	-2.21254	-1.31701	FALSE	TRUE
266	RECK	O95980	Reversion-inducing cysteine-rich protein with Kazal motifs	K	237	1	DHACQNACKRILMSKKTEMEIVDGLIEGCKT	K(1)TEMEIVDGLIEGCK	1	0.999997	54.5771	0.00422758	T	FALSE	-0.460608	-0.120352	0.10286	FALSE	0.219215	-0.0532504	0.157351	FALSE	FALSE
508	LAMC1	P11047	Laminin subunit gamma-1	K	1466	1	FAEVTDLDNEVNNMLKQLQEAEKELKRKQDD	TFAEVTDLDNEVNNMLK(1)QLQEAEK	17	0.999997	55.4665	1.52795e-05	T	FALSE	0.0635029	0.0404079	0.166587	FALSE	0.220578	0.337084	0.608342	FALSE	FALSE
779	MCAM	P43121	Cell surface glycoprotein MUC18	K	251	1	KESREVTVPVFYPTEKVWLEVEPVGMLKEGD	EVTVPVFYPTEK(1)VWLEVEPVGMLK	12	0.999997	55.2306	3.88136e-13	T	FALSE	-0.378926	-0.0923428	-0.174849	FALSE	-0.130602	-0.129876	-0.0619835	FALSE	FALSE
899	CAV1	Q03135	Caveolin-1	K	26	1	GHLYTVPIREQGNIYKPNNKAMADELSEKQV	EQGNIYK(1)PNNK	7	0.999997	55.3529	0.00674842	T	FALSE	0.245982	-0.770279	-0.85199	FALSE	-0.980056	-0.214747	-0.165558	FALSE	FALSE
992	CD109	Q6YHK3	CD109 antigen	K	143	1	RISVFIQTDKALYKPKQEVKFRIVTLFSDFK	ALYKPK(1)QEVK	6	0.999997	55.1931	1.34114e-10	T	FALSE	0.158337	0.478427	-0.106622	FALSE	0.413486	0.640186	0.60865	FALSE	FALSE
1163	LIPG	Q9Y5X9;B4DTR8;A0A075B751	Endothelial lipase	K	34	1	AGSPVPFGPEGRLEDKLHKPKATQTEVKPSV	LEDK(1)LHKPK	4	0.999997	54.5914	0.00178919	T	FALSE	-0.196294	-0.25181	0.446997	FALSE	-1.0171	-1.51879	-0.285225	FALSE	FALSE
1559	FBN1	P35555	Fibrillin-1	K	2484	1	SCPKGYILQEDGRSCKDLDECATKQHNCQFL	ILQEDGRSCK(1)DLDECATKQHNCQF	10	0.999997	55.208	9.6679e-12	CT	FALSE	1.1275	0.848895	0.836651	TRUE	1.44318	1.57124	1.71104	FALSE	TRUE
325	TFRC	P02786;G3V0E5	Transferrin receptor protein 1;Transferrin receptor protein 1, serum form	K	371	1	DWKTDSTCRMVTSESKNVKLTVSNVLKEIKI	MVTSESK(1)NVK	7	0.999996	54.2158	0.000896847	T	FALSE	-0.537487	-0.61504	-1.4521	FALSE	-0.610235	1.11048	-1.80356	FALSE	FALSE
438	ANXA2;ANXA2P2	P07355;H0YN42;A6NMY6;H0YMD0;H0YMU9;H0YM50;H0YKS4;H0YNP5;H0YN28;H0YL33;H0YNA0;H0YN52;H0YLE2	Annexin A2;Annexin;Putative annexin A2-like protein	K	152	1	NQELQEINRVYKEMYKTDLEKDIISDTSGDF	EMYK(1)TDLEKDIISDTSGDFR	4	0.999996	53.9409	5.77723e-07	T	FALSE	-0.428857	-0.501414	0.552869	FALSE	0.415218	0.880445	1.07424	FALSE	FALSE
747	MYH9	P35579	Myosin-9	K	1525	1	MSSKDDVGKSVHELEKSKRALEQQVEEMKTQ	SVHELEK(1)SK	7	0.999996	53.6529	1.78175e-14	T	FALSE	-2.88385	1.49822	-0.598217	FALSE	-3.01683	-1.47529	1.87578	FALSE	FALSE
955	ALCAM	Q13740;F5GXJ9;H7C543	CD166 antigen	K	419	1	KRESLTLIVEGKPQIKMTKKTDPSGLSKTII	PQIK(1)MTK	4	0.999996	53.8052	1.77212e-17	T	FALSE	-0.210897	-0.172231	-0.296722	FALSE	-0.168252	-0.416516	-0.335941	FALSE	FALSE
1219	CD9	A6NNI4;G8JLH6;P21926;A0A087WU13	Tetraspanin;CD9 antigen	K	135	1	EVQEFYKDTYNKLKTKDEPQRETLKAIHYAL	NKLKTK(1)DEPQRETL	6	0.999996	54.0305	1.55918e-64	CT	FALSE	-0.235178	0.029809	0.328032	FALSE	0.330558	-0.0601858	0.47913	FALSE	FALSE
1340	MYH14;MYH9;MYH10;MYH11	M0QY43;Q7Z406;P35579;P35580;P35749	Myosin-14;Myosin-9;Myosin-10;Myosin-11	K	252	1	QLLQANPILEAFGNAKTVKNDNSSRFGKFIR;QLLQANPILESFGNAKTVKNDNSSRFGKFIR	GNAK(1)TVKNDNSSRF	4	0.999996	53.9479	0.000682111	CT	FALSE	-4.44279	3.96576	-0.214341	FALSE	-3.98297	-0.644225	4.25732	FALSE	FALSE
1492	PECAM1	P16284;A0A075B738	Platelet endothelial cell adhesion molecule	K	378	1	DTIVSQTQDFTKIASKSDSGTYICTAGIDKV	TIQKEDTIVSQTQDFTKIASK(1)SDSGTY	21	0.999996	54.178	7.13287e-111	CT	FALSE	0.543199	0.388733	0.22404	FALSE	0.603787	0.500606	0.519177	FALSE	FALSE
1671	POSTN	Q15063;CON__Q2KJC7	Periostin	K	789	1	ETLKKLLQEEVTKVTKFIEGGDGHLFEDEEI	LQEEVTKVTK(1)F	10	0.999996	53.8048	0.00224042	CT	FALSE	-0.743207	-0.0206267	0.286881	FALSE	-1.65781	-2.05405	-0.161436	FALSE	FALSE
1249	ITGA2	E7EMF1;E7ESP4;E9PB77;P17301	Integrin alpha-2	K	327	1	LGYLNRNALDTKNLIKEIKAIASIPTERYFF	IK(1)EIKAIASIPTERY	2	0.999995	53.4569	1.25576e-10	CT	FALSE	-0.126029	-0.115965	-0.49598	FALSE	-0.466796	-0.131721	-0.579952	FALSE	FALSE
1260	ANGPT2	E7EVQ3;O15123	Angiopoietin-2	K	372	1	NEFVSQLTNQQRYVLKIHLKDWEGNEAYSLY	K(1)IHLKDWEGNEAY	1	0.999995	52.6573	0.000214037	CT	FALSE	0.322966	1.54183	0.565695	FALSE	-1.70788	-0.367147	-0.636636	FALSE	FALSE
1466	VCAN	P13611;Q86W61;D6RGZ6;E9PF17	Versican core protein	K	224	1	PIRAPRVGCYGDKMGKAGVRTYGFRSPQETY	GDKMGK(1)AGVRTY	6	0.999995	53.4269	0.000547569	CT	FALSE	0.424277	0.984303	1.736	TRUE	2.12648	1.84115	2.68186	FALSE	TRUE
536	ITGB4	P16144	Integrin beta-4	K	654	1	GTGEKKGRTCEECNFKVKMVDELKRAEEVVV	TCEECNFK(1)VK	8	0.999994	52.5821	3.41895e-07	T	FALSE	1.49902	1.69409	-0.642347	FALSE	2.75525	2.58096	0.160008	FALSE	FALSE
658	CTGF	P29279	Connective tissue growth factor	K	62	1	VSLVLDGCGCCRVCAKQLGELCTERDPCDPH	VCAK(1)QLGELCTERDPCDPHK	4	0.999994	52.4681	0.000846665	T	FALSE	-0.699115	-1.21524	-0.172409	FALSE	-0.58396	-1.50391	-0.852079	FALSE	FALSE
1189	FER1L5	A0A096LPB1;A0A096LNV2;A0A096LPA8;A0AVI2	Fer-1-like protein 5	K	601	1	LHFTRDRLKANLDTLKSTRNPKDPALLYQWE	DTLK(1)STRNPKDPAL	4	0.999994	52.4526	0.00627485	CT	FALSE	-0.204183	-0.226509	0.322966	FALSE	-0.172539	-0.202762	0.0408382	FALSE	FALSE
1374	LMNA	P02545;Q5TCI8;Q3BDU5	Prelamin-A/C;Lamin-A/C	K	316	1	SLSAQLSQLQKQLAAKEAKLRDLEDSLARER	AAK(1)EAKLRDLEDSL	3	0.999994	52.2759	0.000107975	CT	FALSE	-0.446482	-0.60985	-0.0463697	FALSE	-0.0652797	0.334444	-0.123931	FALSE	FALSE
1546	PDIA3	P30101	Protein disulfide-isomerase A3	K	214	1	NGEGIILFRPSHLTNKFEDKTVAYTEQKMTS	TNK(1)FEDKTVAY	3	0.999994	52.1498	0.00730794	CT	TRUE	-1.47417	-0.974823	-0.725565	FALSE	-0.931178	-0.701416	-0.262674	FALSE	TRUE
1746	ADAMTS1	Q9UHI8	A disintegrin and metalloproteinase with thrombospondin motifs 1	K	655	1	GPAVEWIPKYAGVSPKDRCKLICQAKGIGYF	AGVSPK(1)DRCKL	6	0.999994	51.9028	0.00680097	CT	TRUE	1.72282	2.64007	2.72424	TRUE	2.81834	2.63218	3.29974	FALSE	TRUE
28	NRCAM	A0A087X2B3;C9JYY6;F8W775;Q92823	Neuronal cell adhesion molecule	K	729	1	YVNYSFRVMAVNSIGKSLPSEASEQYLTKAS	VMAVNSIGK(1)SLPSEASEQYLTK	9	0.999993	51.7182	0.000860071	T	FALSE	-0.386714	-0.731357	-0.561005	FALSE	-0.45107	-1.05262	-1.01842	FALSE	FALSE
466	VIM	P08670;B0YJC4;A0A1B0GUA0;A0A1B0GTT5	Vimentin	K	139	1	LEQQNKILLAELEQLKGQGKSRLGDLYEEEM	ILLAELEQLK(1)GQGK	10	0.999993	51.5905	1.85164e-39	T	FALSE	-0.268834	-0.702923	0.366252	FALSE	0.00633393	0.294031	0.374954	FALSE	FALSE
718	MYH9	P35579	Myosin-9	K	1240	1	ERGELANEVKVLLQGKGDSEHKRKKVEAQLQ	VLLQGK(1)GDSEHK	6	0.999993	51.4544	0.00109986	T	FALSE	-0.971884	-1.31452	-0.538513	TRUE	-1.11272	-1.05158	-1.00992	FALSE	TRUE
930	MMRN1	Q13201;E7EPG1	Multimerin-1;Platelet glycoprotein Ia*;155 kDa platelet multimerin	K	334	1	EVMQKMTDQVNYQAMKLTLLQKKIDNISLTV	MTDQVNYQAMK(1)LTLLQK	11	0.999993	51.6265	3.70582e-23	T	FALSE	-0.506476	-0.202762	-0.106405	FALSE	-0.509841	-0.359634	-0.531569	FALSE	FALSE
1534	ATP5A1	P25705	ATP synthase subunit alpha, mitochondrial	K	506	1	GVRGYLDKLEPSKITKFENAFLSHVVSQHQA	LDKLEPSKITK(1)F	11	0.999993	51.795	5.65341e-05	CT	TRUE	-1.52941	-1.20546	-1.43362	TRUE	-2.43823	-1.98525	-1.71493	FALSE	TRUE
282	FN1	P02751;H0Y7Z1	Fibronectin;Anastellin;Ugl-Y1;Ugl-Y2;Ugl-Y3	K	2300	1	EFKCDPHEATCYDDGKTYHVGEQWQKEYLGA	CDPHEATCYDDGK(1)TYHVGEQWQK	13	0.999992	51.073	3.26076e-09	T	FALSE	-0.178159	0.199106	-0.0525059	FALSE	-0.612946	-0.300885	-0.122076	FALSE	FALSE
775	COL18A1	P39060	Collagen alpha-1(XVIII) chain;Endostatin	K	630	1	GAGLFVAQAGGADPDKFQGVIAELKVRRDPQ	GLELEPGAGLFVAQAGGADPDK(1)FQGVIAELK	22	0.999992	50.7708	3.4936e-35	T	FALSE	-0.419469	0.580202	-0.0335105	FALSE	-0.274076	0.227912	0.0561912	FALSE	FALSE
1597	CDH13	P55290	Cadherin-13	K	161	1	LIPENQRQPFPRDVGKVVDSDRPERSKFRLT	PRDVGK(1)VVDSDRPERSKF	6	0.999992	51.2157	0.00277906	CT	FALSE	-0.215781	0.588487	-0.680845	FALSE	-1.02597	0.489281	0.141542	FALSE	FALSE
1632	TEK	Q02763;E5RIV9;B5A954	Angiopoietin-1 receptor	K	477	1	VINISSEPYFGDGPIKSKKLLYKPVNHYEAW	FGDGPIK(1)SKKL	7	0.999992	50.8124	0.000202559	CT	FALSE	0.789187	1.04356	0.781486	TRUE	1.34965	1.14455	1.18089	FALSE	TRUE
1585	MCAM	P43121	Cell surface glycoprotein MUC18	K	69	1	QGNLSHVDWFSVHKEKRTLIFRVRQGQGQSE	SVHKEK(1)RTL	6	0.999991	50.582	0.00475356	CT	FALSE	-0.252381	-0.263996	-0.391777	FALSE	-0.0456101	0.0872428	-0.389347	FALSE	FALSE
1495	HIST1H1B;HIST1H1C;HIST1H1A;HIST1H1E;HIST1H1D;HIST1H1T	P16401;P16403;Q02539;P10412;P16402;P22492	Histone H1.5;Histone H1.2;Histone H1.1;Histone H1.4;Histone H1.3;Histone H1t	K	84	1	LAAGGYDVEKNNSRIKLGLKSLVSKGTLVQT	DVEKNNSRIK(1)L	10	0.99999	50.11	0.00429007	CT	FALSE	0.211635	0.455989	0.349252	FALSE	0.627607	1.11675	1.08632	FALSE	FALSE
1629	HSPG2	P98160	Basement membrane-specific heparan sulfate proteoglycan core protein;Endorepellin;LG3 peptide	K	3128	1	TVSVLPEGPVWVKVGKAVTLECVSAGEPRSS	VKVGK(1)AVTL	5	0.99999	50.0431	0.00780967	CT	FALSE	0.416948	-0.0426443	-0.119166	FALSE	0.0985543	0.145238	0.0250156	FALSE	FALSE
683	FBN1	P35555	Fibrillin-1	K	799	1	TPGSFVCTCPKGFIYKPDLKTCEDIDECESS	GFIYK(1)PDLK	5	0.999989	49.561	0.0128891	T	TRUE	1.31475	1.19542	1.14248	TRUE	1.77433	1.77255	1.85334	FALSE	TRUE
951	DNASE1L3	Q13609;A0A0A0MT68;C9J9N0;C9J0L2	Deoxyribonuclease gamma;Deoxyribonuclease	K	47	1	GESKQEDKNAMDVIVKVIKRCDIILVMEIKD	NAMDVIVK(1)VIK	8	0.999989	49.5216	0.00116311	T	FALSE	-0.110308	0.284827	1.62476	FALSE	0.539531	0.648575	2.41227	FALSE	FALSE
1630	EFNB1	P98172	Ephrin-B1	K	59	1	FLSGKGLVIYPKIGDKLDIICPRAEAGRPYE	VIYPKIGDK(1)L	9	0.999989	49.5345	0.00435906	CT	TRUE	2.60606	2.85726	2.83857	TRUE	3.60134	3.09099	3.7061	FALSE	TRUE
126	PLAU	E7ET40;P00749	Urokinase-type plasminogen activator;Urokinase-type plasminogen activator long chain A;Urokinase-type plasminogen activator short chain A;Urokinase-type plasminogen activator chain B	K	253	1	YLGRSRLNSNTQGEMKFEVENLILHKDYSAD	LNSNTQGEMK(1)FEVENLILHK	10	0.999988	49.3869	9.34313e-06	T	FALSE	0.22848	0.80498	0.766214	TRUE	1.12618	0.949895	0.938155	FALSE	TRUE
307	FN1	P02751	Fibronectin;Anastellin;Ugl-Y1;Ugl-Y2;Ugl-Y3	K	1070	1	NLQPASEYTVSLVAIKGNQESPKATGVFTTL	NLQPASEYTVSLVAIK(1)GNQESPK	16	0.999988	49.2231	1.39291e-24	T	FALSE	-0.334753	-0.0371713	0.0104934	FALSE	-0.251814	-0.337654	-0.088413	FALSE	FALSE
375	ITGB3	P05106;H3BM21;I3L4X8	Integrin beta-3;Integrin beta	K	234	1	VLTLTDQVTRFNEEVKKQSVSRNRDAPEGGF	FNEEVK(1)K	6	0.999988	49.1322	3.30935e-05	T	FALSE	0.151729	-0.057277	-0.0471148	FALSE	-0.180283	-0.18409	-0.300182	FALSE	FALSE
1441	ITGAV	P06756	Integrin alpha-V;Integrin alpha-V heavy chain;Integrin alpha-V light chain	K	763	1	QSSNLFDKVSPVVSHKVDLAVLAAVEIRGVS	DKVSPVVSHK(1)VDLAVL	10	0.999988	49.1835	0.000739618	CT	FALSE	0.0893626	-0.024887	-0.241902	FALSE	-0.118978	-0.119555	-0.411318	FALSE	FALSE
848	EEF1A1P5;EEF1A1	Q5VTE0;P68104;A0A087WVQ9;A0A087WV01	Putative elongation factor 1-alpha-like 3;Elongation factor 1-alpha 1;Elongation factor 1-alpha	K	392	1	EKIDRRSGKKLEDGPKFLKSGDAAIVDMVPG	KLEDGPK(1)FLK	7	0.999987	48.9624	0.000952559	T	FALSE	-1.47626	-0.671746	-1.19027	TRUE	-1.44898	-1.62672	-0.611645	FALSE	TRUE
1175	SULF1	A0A087WWR8;Q8IWU6	Extracellular sulfatase Sulf-1	K	393	1	PDVDGKSVLKLLDPEKPGNRFRTNKKAKIWR	KLLDPEK(1)PGNRF	7	0.999987	48.9683	0.00653877	CT	FALSE	0.788602	1.38345	-0.760431	FALSE	-0.704418	1.5951	-0.450908	FALSE	FALSE
1212	CD81	E9PJK1;E9PRJ8;H0YDL9;H0YDJ9;E9PIF1;A6NMH8;P60033	Tetraspanin;CD81 antigen	K	193	1	NNLCPSGSNIISNLFKEDCHQKIDDLFSGKL	K(1)EDCHQKIDDLF	1	0.999987	48.9213	0.00304777	CT	FALSE	0.229957	0.473711	0.0833836	FALSE	0.774502	0.662666	0.775268	FALSE	FALSE
17	COL5A1	A0A087WXW9;P20908	Collagen alpha-1(V) chain	K	1797	1	IRALVDGCATKKGYQKTVLEIDTPKVEQVPI	GYQK(1)TVLEIDTPK	4	0.999986	48.6286	0.00129104	T	FALSE	-0.953607	-0.634036	0.1121	FALSE	-0.611601	-1.10956	-0.378179	FALSE	FALSE
147	CD59	E9PNW4;E9PR17;P13987;H0YET2	CD59 glycoprotein	K	90	1	VTTRLRENELTYYCCKKDLCNFNEQLENGSE	ENELTYYCCK(1)K	10	0.999986	48.6758	2.06456e-68	T	FALSE	0.23585	0.471689	0.426855	FALSE	0.903501	1.04234	0.951234	FALSE	FALSE
1218	CD9	A6NNI4;G8JLH6;P21926;A0A087WU13	Tetraspanin;CD9 antigen	K	133	1	IKEVQEFYKDTYNKLKTKDEPQRETLKAIHY	K(1)TKDEPQRETL	1	0.999985	48.2641	6.03509e-22	CT	FALSE	-0.0979959	-0.0654344	0.346418	FALSE	0.481196	0.0323444	0.427537	FALSE	FALSE
1458	POTEI;POTEJ;ACTB;ACTG1;ACTG2;ACTA1;ACTC1;ACTA2;POTEKP;POTEE	P0CG38;P0CG39;P60709;E7EVS6;G5E9R0;P63261;P63267;P68133;P68032;P62736;I3L3I0;I3L1U9;I3L4N8;I3L3R2;A6NL76;J3KT65;C9JFL5;F6UVQ4;F6QUT6;Q9BYX7;Q6S8J3	POTE ankyrin domain family member I;POTE ankyrin domain family member J;Actin, cytoplasmic 1;Actin, cytoplasmic 1, N-terminally processed;Actin, cytoplasmic 2;Actin, cytoplasmic 2, N-terminally processed;Actin, gamma-enteric smooth muscle;Actin, alpha skeletal muscle;Actin, alpha cardiac muscle 1;Actin, aortic smooth muscle;Putative beta-actin-like protein 3;Putative beta-actin-like protein 3, N-…	K	113	1	PEEHPILLTEAPLNPKANREKMTQIMFETFN;PEEHPVLLTEAPLNPKANREKMTQIMFETFN	TEAPLNPK(1)ANREKM	8	0.999985	48.3106	0.0016725	CT	FALSE	-0.995563	0.0066662	-0.386657	FALSE	-0.844303	-0.108491	0.68022	FALSE	FALSE
1013	SULF2	Q8IWU5	Extracellular sulfatase Sulf-2	K	625	1	TVQCDLDLYKSLQAWKDHKLHIDHEIETLQN	SLQAWK(1)DHK	6	0.999984	47.9526	0.000847039	T	FALSE	0.976804	1.13321	0.361432	FALSE	0.780394	-1.02666	0.790834	FALSE	FALSE
1143	PROCR	Q9UNN8;A0A0U1RQQ4;A0A0U1RRC4	Endothelial protein C receptor	K	192	1	ELREFLEDTCVQYVQKHISAENTKGSQTSRS	EFLEDTCVQYVQK(1)HISAENTK	13	0.999984	47.9412	5.03806e-31	T	FALSE	0.142479	0.0182642	-0.454882	FALSE	-0.162283	-0.00216242	-0.525167	FALSE	FALSE
1760	KLHL5	Q96PQ7	Kelch-like protein 5	K	57	2	LVSLRMSGSRKEFDVKQILKIRWRWFGHQAS	K(1)EFDVK(1)QILK	6	0.999984	47.8981	0.00894245	T	FALSE	0.120617	-0.17594	0.0878701	FALSE	-0.0267635	0.020121	-0.296076	FALSE	FALSE
821	CDH13	P55290	Cadherin-13	K	630	1	TDPFKFEIHKQAVPDKVWKISKINNTHALVS	QAVPDK(1)VWK	6	0.999983	47.7475	0.013597	T	FALSE	-0.225008	0.220765	-0.172018	FALSE	-0.438385	0.213153	0.0646308	FALSE	FALSE
1158	LOXL2	Q9Y4K0;H0YAP6	Lysyl oxidase homolog 2	K	209	1	TYRKRTPVMEGYVEVKEGKTWKQICDKHWTA	TPVMEGYVEVK(1)EGK	11	0.999983	47.5934	6.40295e-25	T	FALSE	-0.37662	-0.612683	-0.0374436	FALSE	-0.0653401	-0.936515	-0.304277	FALSE	FALSE
720	MYH9	P35579	Myosin-9	K	1410	1	EGLSQRHEEKVAAYDKLEKTKTRLQQELDDL	VAAYDK(1)LEK	6	0.999982	47.3804	0.00428019	T	FALSE	-3.95603	2.45316	-0.741831	FALSE	-3.87641	-1.53645	2.87928	FALSE	FALSE
614	ITGA6	P23229	Integrin alpha-6;Integrin alpha-6 heavy chain;Integrin alpha-6 light chain;Processed integrin alpha-6	K	698	1	TREGNQDKFSYLPIQKGVPELVLKDQKDIAL	FSYLPIQK(1)GVPELVLK	8	0.999981	47.2028	7.66979e-17	T	TRUE	1.21785	1.35148	0.623586	TRUE	2.0365	2.19502	1.83614	FALSE	TRUE
1017	ADAMTSL1	Q8N6G6	ADAMTS-like protein 1	K	230	1	IRLVLKGPDHLYLETKTLQGTKGENSLSSTG	GPDHLYLETK(1)TLQGTK	10	0.999981	47.2303	0.000116835	T	FALSE	0.261952	-0.467384	0.499986	FALSE	0.480679	0.269286	0.409048	FALSE	FALSE
1717	HHIP	Q96QV1	Hedgehog-interacting protein	K	533	1	FLTLQQSPVTKQWQEKPLCLGTSGSCRGYFS	TLQQSPVTKQWQEK(1)PL	14	0.999981	47.1037	0.000526011	CT	FALSE	-0.482392	-0.416516	-0.165014	TRUE	-1.34216	-1.62929	-1.26213	FALSE	TRUE
1493	PECAM1	P16284;A0A075B738	Platelet endothelial cell adhesion molecule	K	559	1	PFYQMTSNATQAFWTKQKASKEQEGEYYCTA	TK(1)QKASKEQEGEYY	2	0.99998	47.0095	2.29948e-05	CT	FALSE	0.267476	0.287043	0.37729	FALSE	0.681584	0.380578	0.68615	FALSE	FALSE
1412	VWF	P04275	von Willebrand factor;von Willebrand antigen 2	K	1423	1	KVIVIPVGIGPHANLKQIRLIEKQAPENKAF	K(1)QIRLIEKQAPENKAF	1	0.999978	46.5903	0.000623472	CT	FALSE	-0.564286	0.0988609	-0.142385	FALSE	-0.332353	-0.0769695	0.232023	FALSE	FALSE
112	LTBP1	C9JD84;Q14766;E7EV71	Latent-transforming growth factor beta-binding protein 1	K	510	1	VQIHQVSRIDGPTGQKTKEAQPGQSQVSYQG	IDGPTGQK(1)TK	8	0.999977	46.411	2.23612e-08	T	FALSE	-0.121439	-0.117163	-0.0769802	FALSE	-0.637289	-0.443076	-0.433066	FALSE	FALSE
1112	NTN4	Q9HB63	Netrin-4	K	517	1	HSGKCECKEQTLGNAKAFCGMKYSYVLKIKI	EQTLGNAK(1)AFCGMK	8	0.999977	46.4169	0.000979505	T	TRUE	-0.733699	-1.26514	-1.49163	FALSE	-0.842309	-0.978635	-0.99458	FALSE	TRUE
1231	POSTN	B1ALD9;Q15063;CON__Q2KJC7	Periostin	K	608	1	IFLKEVNDTLLVNELKSKESDIMTTNGVIHV	VNELK(1)SKESDIM	5	0.999977	46.4233	4.96852e-44	CT	FALSE	-0.652992	-0.00690837	0.339479	FALSE	-1.12111	-1.34608	-0.341417	FALSE	FALSE
1354	SUSD5	O60279	Sushi domain-containing protein 5	K	328	1	DTKKQFSAGDNHSGVKLVPGEPETKVIYGNT	SAGDNHSGVK(1)LVPGEPETKVIY	10	0.999977	46.3561	0.000969365	CT	FALSE	-0.80826	-0.346418	-0.39068	FALSE	-1.36134	-0.720716	-0.686971	FALSE	FALSE
1478	ANPEP	P15144	Aminopeptidase N	K	172	1	EPTEYLVVHLKGSLVKDSQYEMDSEFEGELA	KGSLVK(1)DSQY	6	0.999977	46.4033	0.00341005	CT	FALSE	0.275722	-0.148088	0.320889	FALSE	1.04334	0.525372	0.617344	FALSE	FALSE
1588	MMP14	P50281	Matrix metalloproteinase-14	K	454	1	NEELRAVDSEYPKNIKVWEGIPESPRGSFMG	RAVDSEYPKNIK(1)VW	12	0.999977	46.3498	0.000715926	CT	FALSE	-0.0363187	0.593376	0.634314	FALSE	0.612211	0.370713	0.719733	FALSE	FALSE
738	MYH9	P35579	Myosin-9	K	972	1	SARQKLQLEKVTTEAKLKKLEEEQIILEDQN	VTTEAK(1)LK	6	0.999976	46.223	0.00417383	T	FALSE	-3.32485	1.66187	0.145743	FALSE	-3.24127	-0.998268	2.67263	FALSE	FALSE
1142	SLC39A10	Q9ULF5	Zinc transporter ZIP10	K	152	1	SENQTVTSVSTKRNHKCDPEKETVEVSVKSD	NHK(1)CDPEKETVEVSVK	3	0.999976	46.1268	0.00215635	T	FALSE	-0.503814	0.0832941	-0.0611045	FALSE	-0.313154	-0.0318186	0.115738	FALSE	FALSE
481	CLU	P10909;H0YAS8	Clusterin;Clusterin beta chain;Clusterin alpha chain	K	429	1	PITVTVPVEVSRKNPKFMETVAEKALQEYRK	KNPK(1)FMETVAEK	4	0.999973	46.0056	0.002531	T	FALSE	-0.660247	-0.389016	-0.12389	FALSE	-0.507767	-0.641176	0.0146599	FALSE	FALSE
1677	CD109	Q6YHK3	CD109 antigen	K	261	1	LNGTITAKYTYGKPVKGDVTLTFLPLSFWGK	TYGKPVK(1)GDVTL	7	0.999973	45.6068	0.00177669	CT	FALSE	0.445091	0.478809	0.143916	FALSE	0.891186	0.972846	0.809651	FALSE	FALSE
1356	HIST1H2BN;HIST1H2BM;HIST1H2BH;HIST2H2BF;HIST2H2BE;HIST1H2BC;HIST1H2BD;H2BFS;HIST1H2BB;HIST1H2BO;HIST1H2BJ;HIST1H2BK;HIST1H2BA;HIST1H2BL;HIST3H2BB	U3KQK0;Q99879;Q99877;Q93079;Q5QNW6;Q16778;P62807;P58876;P57053;P33778;P23527;P06899;O60814;Q96A08;Q99880;Q8N257	Histone H2B;Histone H2B type 1-M;Histone H2B type 1-N;Histone H2B type 1-H;Histone H2B type 2-F;Histone H2B type 2-E;Histone H2B type 1-C/E/F/G/I;Histone H2B type 1-D;Histone H2B type F-S;Histone H2B type 1-B;Histone H2B type 1-O;Histone H2B type 1-J;Histone H2B type 1-K;Histone H2B type 1-A;Histone H2B type 1-L;Histone H2B type 3-B	K	109	1	EIQTAVRLLLPGELAKHAVSEGTKAVTKYTS	AK(1)HAVSEGTKAVTKY	2	0.999972	48.0981	0.00702277	CT	FALSE	-0.175191	-0.494364	0.0677764	FALSE	0.196607	0.45417	-0.0204844	FALSE	FALSE
1193	LAMA4	A0A0A0MTC7;A0A0A0MQS9;Q16363	Laminin subunit alpha-4	K	866	1	SMDDLKAFTSLSLYMKPPVKRPELTETADQF	MK(1)PPVKRPELTETADQF	2	0.999971	45.39	0.000524401	CT	FALSE	-0.386091	-0.114634	-0.321495	FALSE	-0.389319	-0.00690837	-0.124328	FALSE	FALSE
1549	CDH5	P33151;I3L1J2	Cadherin-5	K	387	1	FQQPFYHFQLKENQKKPLIGTVLAMDPDAAR	QLKENQKK(1)PL	8	0.999971	45.3574	0.00457779	CT	FALSE	0.00733905	0.15793	-0.0384952	FALSE	-0.0765085	-0.0756011	0.101939	FALSE	FALSE
1155	LOXL2	Q9Y4K0;H0YAR1	Lysyl oxidase homolog 2	K	400	1	IGPIHLNEIQCTGNEKSIIDCKFNAESQGCN	LGQGIGPIHLNEIQCTGNEK(1)SIIDCK	20	0.99997	45.248	8.67485e-113	T	FALSE	-0.366225	-0.49682	-0.101072	FALSE	-0.412712	-0.808756	-0.501516	FALSE	FALSE
1317	FN1	H0Y7Z1;P02751	Fibronectin;Anastellin;Ugl-Y1;Ugl-Y2;Ugl-Y3	K	1579	1	PSSSPVTGYRVTTTPKNGPGPTKTKTAGPDQ	RVTTTPK(1)NGPGPTKTKTAGPDQTEM	7	0.99997	46.1291	2.78701e-34	CT	FALSE	-0.462058	0.0960362	-0.0753984	FALSE	-0.520749	-0.405339	0.147362	FALSE	FALSE
1524	NT5E	P21589;H0Y7R7	5'-nucleotidase	K	256	1	GGHSNTFLYTGNPPSKEVPAGKYPFIVTSDD	TGNPPSK(1)EVPAGKYPF	7	0.99997	45.2936	0.000210049	CT	FALSE	0.178109	0.229991	0.0908534	FALSE	0.554245	0.40463	0.413576	FALSE	FALSE
419	ENO1	P06733	Alpha-enolase	K	193	1	FREAMRIGAEVYHNLKNVIKEKYGKDATNVG	IGAEVYHNLK(1)NVIK	10	0.999967	44.8786	0.00150786	T	FALSE	-3.01999	1.61896	0.833173	FALSE	-2.31638	-1.09822	2.8292	FALSE	FALSE
1703	HTRA1	Q92743	Serine protease HTRA1	K	255	1	AKIKDVDEKADIALIKIDHQGKLPVLLLGRS	IK(1)IDHQGKLPVLL	2	0.999967	44.7524	0.000254803	CT	FALSE	0.199374	0.166648	0.17479	FALSE	0.210514	0.376227	0.142369	FALSE	FALSE
1126	RGL1	Q9NZL6	Ral guanine nucleotide dissociation stimulator-like 1	K	380	1	FSDHNNHLTSRELLMKEGTSKFANLDSSVKE	ELLMK(1)EGTSK	5	0.999966	44.7045	0.00260287	T	FALSE	0.275245	0.731302	0.273337	FALSE	0.704518	0.636212	0.764224	FALSE	FALSE
1654	MMRN1	Q13201;E7EPG1	Multimerin-1;Platelet glycoprotein Ia*;155 kDa platelet multimerin	K	512	1	SRSILYYESLNKTLSKLKEVHEQLLSTEQVS	SK(1)LKEVHEQLL	2	0.999965	44.6103	0.00311225	CT	FALSE	-0.414518	-0.245496	0.0187766	FALSE	-0.0722856	-0.413269	-0.181166	FALSE	FALSE
289	FN1	P02751;H0Y7Z1	Fibronectin;Anastellin;Ugl-Y1;Ugl-Y2;Ugl-Y3	K	1787	1	PDSSSVVVSGLMVATKYEVSVYALKDTLTSR	EINLAPDSSSVVVSGLMVATK(1)YEVSVYALK	21	0.999962	44.2463	2.53014e-25	T	FALSE	0.364909	0.0631077	-0.324401	FALSE	-0.54905	0.378963	-0.467384	FALSE	FALSE
1235	POSTN	B1ALD9;Q15063	Periostin	K	493	1	KQGRNGAIHIFREIIKPAEKSLHEKLKQDKR	REIIK(1)PAEKSLHEKL	5	0.999961	45.8969	0.00812822	CT	FALSE	-0.261569	-0.169284	0.268913	FALSE	-1.05239	-1.09255	-0.447949	FALSE	FALSE
1683	CD109	Q6YHK3	CD109 antigen	K	781	1	LEITIFNYLKDATEVKVIIEKSDKFDILMTS	NYLKDATEVK(1)VIIEKSDKF	10	0.99996	44.4279	2.59504e-15	CT	FALSE	0.405775	0.586016	0.00547185	FALSE	0.210139	0.722729	0.683808	FALSE	FALSE
1102	MMRN2	Q9H8L6	Multimerin-2	K	336	1	TLHRSISELQADVDTKLKRLHKAQEAPGTNG	SISELQADVDTK(1)LK	12	0.999958	43.7499	1.84742e-37	T	FALSE	0.573859	0.470069	0.589476	FALSE	0.880098	0.651949	0.676757	FALSE	FALSE
1740	ELTD1	Q9HBW9	EGF, latrophilin and seven transmembrane domain-containing protein 1	K	137	1	IAANINKTLTKIRSIKEPVALLQEVYRNSVT	TKIRSIK(1)EPVAL	7	0.999958	43.7426	0.00128794	CT	FALSE	-0.636997	-0.354452	-0.517957	FALSE	-0.342214	0.0199162	-0.345169	FALSE	FALSE
1169	NBPF9;NBPF12;NBPF8;NBPF14;NBPF10;NBPF11;NBPF1;NBPF7;NBPF15;NBPF20	A0A087X0Y3;A0A087X0J8;A0A087WU97;A0A087WTQ0;A0A087X029;A0A087WUR2;A0A087WUF5;H7BZX4;A0A087WTH4;A0A087WVG8;A0A087WUW2;A0A087WZN7;A0A087WYI5;A0A087WW93;A0A087WVG0;A0A087WYQ9;A0A087WY26;A0A087WW47;A0A075B757;A0A087WZE1;S4R2X0;A0A075B764;A0A075B761;S4R3K2;A0A087WY24;A0A087WUF1;A0A087WZJ2;A0A087WVU4;A0A075B762;H7BY70;P0C2Y1;Q8N660;Q6P3W6;Q86T75;Q3BBW0;Q3BBV2;Q3BBV1	Putative neuroblastoma breakpoint family member 7;Neuroblastoma breakpoint family member 15;Neuroblastoma breakpoint family member 10;Neuroblastoma breakpoint family member 11;Neuroblastoma breakpoint family member 9;Putative neuroblastoma breakpoint family member 8;Neuroblastoma breakpoint family member 20	K	12	1	____MVVSAGPLSSEKAEMNILEINEKLRPQ	SSEK(1)AEMNILEINEKL	4	0.999954	43.3416	0.00847447	CT	FALSE	-0.199388	-0.081885	0.0835197	FALSE	0.116365	0.189631	0.215245	FALSE	FALSE
262	PRSS23	O95084;E9PRR2	Serine protease 23	K	50	1	YRLPVVLPQSTLNLAKPDFGAEAKLEVSSSC	LPVVLPQSTLNLAK(1)PDFGAEAK	14	0.99995	43.0204	6.43658e-10	T	FALSE	-0.441125	-0.223299	0.322851	FALSE	0.156914	-0.542803	0.32657	FALSE	FALSE
1687	THSD4	Q6ZMP0	Thrombospondin type-1 domain-containing protein 4	K	340	1	PFMGRFYEWEPFAEVKGNRKCELNCQAMGYR	AEVK(1)GNRKCEL	4	0.99995	42.9701	0.00864794	CT	FALSE	0.709467	0.324853	0.183074	FALSE	0.744247	1.07066	0.365016	FALSE	FALSE
1701	HTRA1	Q92743	Serine protease HTRA1	K	243	1	VKVELKNGATYEAKIKDVDEKADIALIKIDH	EAKIK(1)DVDEKADIAL	5	0.999949	42.9081	7.43655e-14	CT	FALSE	0.262433	-0.173127	0.0396999	FALSE	0.264957	-0.234256	0.0379471	FALSE	FALSE
33	LAMA4	A0A0A0MTC7;A0A0A0MQS9;Q16363	Laminin subunit alpha-4	K	414	1	NNKMLYYGEEHELSPKEISEKLVLAQKMLEE	MLYYGEEHELSPK(1)EISEK	13	0.999947	42.7645	7.24663e-06	T	FALSE	-0.229484	0.0696184	0.0422241	FALSE	0.0174944	0.316816	0.233837	FALSE	FALSE
1494	PECAM1	P16284;A0A075B738	Platelet endothelial cell adhesion molecule	K	561	1	YQMTSNATQAFWTKQKASKEQEGEYYCTAFN	TKQK(1)ASKEQEGEYY	4	0.999942	43.8795	3.06775e-06	CT	FALSE	0.335826	0.269895	0.341644	FALSE	0.559345	0.354557	0.737495	FALSE	FALSE
511	BMP1	P13497	Bone morphogenetic protein 1	K	660	1	KYDFVEVRSGLTADSKLHGKFCGSEKPEVIT	SGLTADSK(1)LHGK	8	0.999941	42.2972	4.56089e-06	T	FALSE	-0.0305308	0.108052	0.86576	FALSE	0.572599	-0.176323	0.493418	FALSE	FALSE
492	HSPA5	P11021	78 kDa glucose-regulated protein	K	113	1	LIGRTWNDPSVQQDIKFLPFKVVEKKTKPYI	TWNDPSVQQDIK(1)FLPFK	12	0.999925	41.2608	1.29092e-09	T	TRUE	-1.12328	-1.36636	-1.15252	FALSE	-1.36513	-0.671112	-0.489029	FALSE	TRUE
260	PRSS23	O95084	Serine protease 23	K	181	1	AEKHVLTAAHCIHDGKTYVKGTQKLRVGFLK	HVLTAAHCIHDGK(1)TYVK	13	0.999924	41.2057	2.20778e-41	T	FALSE	0.127369	-0.249991	0.572987	FALSE	0.133169	-0.594166	0.29658	FALSE	FALSE
1709	HTRA1	Q92743;H0Y7G9	Serine protease HTRA1	K	394	1	KKKYIGIRMMSLTSSKAKELKDRHRDFPDVI	SLTSSK(1)AKEL	6	0.999923	41.1322	0.00589306	CT	FALSE	0.658828	0.182917	-0.171807	FALSE	0.194465	0.37159	-0.174279	FALSE	FALSE
949	DNASE1L3	Q13609;A0A0A0MT68	Deoxyribonuclease gamma;Deoxyribonuclease	K	259	1	VSSVVPKSNSVFDFQKAYKLTEEEALDVSDH	SNSVFDFQK(1)AYK	9	0.999919	40.9354	6.79054e-05	T	TRUE	0.975924	1.11675	1.74571	TRUE	2.14799	2.15271	2.7729	FALSE	TRUE
1092	ZCWPW1	Q9H0M4	Zinc finger CW-type PWWP domain protein 1	K	185	1	SVSWEGEAAPEIRTSKLGQPDPAPSKKKSNR	TSK(1)LGQPDPAPSK	3	0.999917	40.8283	0.0122547	T	FALSE	-0.427673	-0.0874628	0.202512	FALSE	-0.303276	-0.523562	0.0121116	FALSE	FALSE
727	MYH9	P35579	Myosin-9	K	1613	1	LEDERKQRSMAVAARKKLEMDLKDLEAHIDS	K(1)KLEMDLK	1	0.999915	40.6901	0.000999409	T	FALSE	-2.17592	2.0924	-0.662095	FALSE	-2.78022	-1.61278	2.32106	FALSE	FALSE
393	ICAM1	P05362;K7EKL8	Intercellular adhesion molecule 1	K	56	1	GGSVLVTCSTSCDQPKLLGIETPLPKKELLL	GGSVLVTCSTSCDQPK(1)LLGIETPLPK	16	0.999909	40.3867	2.32471e-06	T	TRUE	1.07916	1.01424	1.22083	TRUE	1.19667	0.917297	1.44772	FALSE	TRUE
616	ITGA6	P23229	Integrin alpha-6;Integrin alpha-6 heavy chain;Integrin alpha-6 light chain;Processed integrin alpha-6	K	706	1	FSYLPIQKGVPELVLKDQKDIALEITVTNSP	GVPELVLK(1)DQK	8	0.999909	40.3925	0.00105685	T	FALSE	-0.171775	1.47658	0.880333	FALSE	0.721416	1.69895	1.03626	FALSE	FALSE
1315	FN1	H0Y7Z1;P02751	Fibronectin;Anastellin;Ugl-Y1;Ugl-Y2;Ugl-Y3	K	1759	1	PPNVQLTGYRVRVTPKEKTGPMKEINLAPDS	RVRVTPK(1)EKTGPM	7	0.9999	39.9909	0.00215698	CT	FALSE	-1.04859	-0.0581086	-0.165386	FALSE	-0.341427	-0.344601	0.000894748	FALSE	FALSE
1523	NT5E	P21589;Q96B60	5'-nucleotidase	K	147	1	LKEAKFPILSANIKAKGPLASQISGLYLPYK	SANIKAK(1)GPL	7	0.999898	39.9279	0.00180838	CT	FALSE	0.156397	0.27673	0.222063	FALSE	0.587557	0.413519	0.540967	FALSE	FALSE
1723	PLVAP	Q9BX97;M0R310	Plasmalemma vesicle-associated protein	K	166	1	NKSCDALLFMLNQKVKTLEVEIAKEKTICTK	MLNQKVK(1)TL	7	0.999896	39.8286	0.00127632	CT	TRUE	1.5913	2.27397	1.86703	TRUE	2.46522	2.70425	2.58935	FALSE	TRUE
1475	HSP90B1	P14625	Endoplasmin	K	340	1	KVEKTVWDWELMNDIKPIWQRPSKEVEEDEY	NDIK(1)PIWQRPSKEVEEDEY	4	0.999895	39.7683	0.00258108	CT	FALSE	-1.05355	-0.665938	-0.756623	FALSE	-1.26698	-0.630126	-0.993203	FALSE	FALSE
1239	CD55	B1AP15;H3BLV0;B1AP13;H7BY55;P08174	Complement decay-accelerating factor	K	76	1	ITYKCEESFVKIPGEKDSVICLKGSQWSDIE	VKIPGEK(1)DSVICL	7	0.999894	39.7472	0.000427354	CT	FALSE	-0.216921	0.0837527	-0.03484	FALSE	0.19232	0.138696	0.288875	FALSE	FALSE
348	VWF	P04275	von Willebrand factor;von Willebrand antigen 2	K	457	1	RSVTVRLPGLHNSLVKLKHGAGVAMDGQDVQ	LPGLHNSLVK(1)LK	10	0.999892	39.6743	6.17662e-08	T	FALSE	-0.453874	-0.0166389	-0.708844	FALSE	-0.316043	0.0867985	0.271618	FALSE	FALSE
1743	CD93	Q9NPY3	Complement component C1q receptor	K	241	1	GEGDKDETQSHYFLCKEKAPDVFDWGSSGPL	FLCK(1)EKAPDVF	4	0.999889	39.5588	9.34672e-08	CT	FALSE	0.215865	0.656399	0.337768	TRUE	1.06454	0.990882	1.16227	FALSE	TRUE
1316	FN1	H0Y7Z1;P02751	Fibronectin;Anastellin;Ugl-Y1;Ugl-Y2;Ugl-Y3	K	1761	1	NVQLTGYRVRVTPKEKTGPMKEINLAPDSSS	RVRVTPKEK(1)TGPM	9	0.999886	39.4472	0.00464279	CT	FALSE	-0.402035	0.0618874	0.0469799	FALSE	-0.291009	-0.135141	0.152051	FALSE	FALSE
1682	CD109	Q6YHK3	CD109 antigen	K	143	1	RISVFIQTDKALYKPKQEVKFRIVTLFSDFK	KPK(1)QEVKF	3	0.999875	39.0305	0.00756173	CT	FALSE	0.236584	0.256425	0.0284277	FALSE	0.248049	0.610852	0.57248	FALSE	FALSE
603	BGN	P21810;C9JKG1	Biglycan	K	82	1	CHCHLRVVQCSDLGLKSVPKEISPDTTLLDL	VVQCSDLGLK(1)SVPK	10	0.999873	38.965	2.23834e-06	T	FALSE	-0.821712	0.148177	-0.327312	FALSE	-2.05877	-1.1445	-0.594644	FALSE	FALSE
361	VWF	P04275	von Willebrand factor;von Willebrand antigen 2	K	2700	1	FWEKRVTGCPPFDEHKCLAEGGKIMKIPGTC	VTGCPPFDEHK(1)CLAEGGK	11	0.999871	38.9058	8.08912e-39	T	FALSE	-0.569608	0.016512	-0.182426	FALSE	-0.279336	-0.131589	0.118821	FALSE	FALSE
626	PPIB	P23284	Peptidyl-prolyl cis-trans isomerase B	K	195	1	RKVESTKTDSRDKPLKDVIIADCGKIEVEKP	DKPLK(1)DVIIADCGK	5	0.99987	38.9079	0.00088692	T	FALSE	-2.54103	-0.889551	-0.947167	FALSE	-1.26406	-0.874049	-0.581303	FALSE	FALSE
1237	POSTN	B1ALD9;Q15063	Periostin	K	702	1	GSLQPIIKTEGPTLTKVKIEGEPEFRLIKEG	TK(1)VKIEGEPEF	2	0.999862	38.5981	0.00549793	CT	FALSE	-0.228723	-0.309875	0.155231	TRUE	-1.17583	-1.25502	-0.767231	FALSE	TRUE
1480	ANPEP	P15144	Aminopeptidase N	K	955	1	ALEKTKANIKWVKENKEVVLQWFTENSK___	VKENK(1)EVVL	5	0.999857	38.4595	0.000539268	CT	FALSE	0.294312	0.0502933	0.27011	FALSE	1.1038	0.341958	0.649322	FALSE	FALSE
1678	CD109	Q6YHK3	CD109 antigen	K	169	1	FSDFKPYKTSLNILIKDPKSNLIQQWLSQQS	IK(1)DPKSNLIQQW	2	0.999846	38.1318	0.00197438	CT	FALSE	0.629753	0.236164	-0.064329	FALSE	0.732486	0.711748	0.723515	FALSE	FALSE
1043	HTRA1	Q92743;H0Y7G9	Serine protease HTRA1	K	394	1	KKKYIGIRMMSLTSSKAKELKDRHRDFPDVI	MMSLTSSK(1)AK	8	0.999834	37.8106	4.95297e-53	T	FALSE	0.067088	0.0765085	0.219711	FALSE	0.111833	0.0459824	0.318074	FALSE	FALSE
1702	HTRA1	Q92743	Serine protease HTRA1	K	248	1	KNGATYEAKIKDVDEKADIALIKIDHQGKLP	EAKIKDVDEK(1)ADIAL	10	0.999828	37.68	9.22866e-05	CT	FALSE	0.086512	-0.116764	0.0949116	FALSE	0.124725	-0.33754	0.0610594	FALSE	FALSE
1584	MCAM	P43121	Cell surface glycoprotein MUC18	K	67	1	QSQGNLSHVDWFSVHKEKRTLIFRVRQGQGQ	SVHK(1)EKRTL	4	0.999826	37.5993	0.00510245	CT	FALSE	-0.615994	-0.350158	-0.211131	FALSE	0.0662614	-0.146134	-0.141302	FALSE	FALSE
1648	MMRN1	Q13201;E7EPG1	Multimerin-1;Platelet glycoprotein Ia*;155 kDa platelet multimerin	K	881	1	ESKVTQTLIPYYISVKKGSVVTNERDQALQL	ISVK(1)KGSVVTNERDQAL	4	0.999813	37.2839	3.18671e-21	CT	FALSE	-0.478688	-0.117163	-0.0196383	FALSE	-0.618384	-0.288299	-0.204892	FALSE	FALSE
1244	BGN	C9JKG1;P21810	Biglycan	K	128	1	RAGVRALVLVNNKISKIHEKAFSPLRKLQKL	VNNKISK(1)IHEKAF	7	0.999811	37.4773	0.00238267	CT	FALSE	-0.376227	-0.23842	-0.4345	TRUE	-1.31667	-1.26346	-0.535953	FALSE	TRUE
96	POSTN	B1ALD9;Q15063	Periostin	K	475	1	FVYRTAVCIENSCMEKGSKQGRNGAIHIFRE	TAVCIENSCMEK(1)GSK	12	0.999781	36.5897	5.87243e-77	T	FALSE	-0.413173	-0.126312	0.286645	TRUE	-1.2746	-1.43872	-1.0664	FALSE	TRUE
1485	PECAM1	P16284;A0A075B738;A0A075B727;A0A075B728;A0A075B737	Platelet endothelial cell adhesion molecule	K	116	1	IYDSGTYKCTVIVNNKEKTTAEYQLLVEGVP	KCTVIVNNK(1)EKTTAEY	9	0.999779	38.0476	3.93524e-07	CT	FALSE	0.30871	0.325286	0.490365	FALSE	0.68715	0.28921	0.751344	FALSE	FALSE
630	PPIB	P23284	Peptidyl-prolyl cis-trans isomerase B	K	165	1	SQFFITTVKTAWLDGKHVVFGKVLEGMEVVR	TAWLDGK(1)HVVFGK	7	0.999756	36.1244	0.000604156	T	TRUE	-1.15492	-0.960734	-0.894188	FALSE	-0.979829	-0.358959	-0.227002	FALSE	TRUE
1670	POSTN	Q15063;CON__Q2KJC7	Periostin	K	786	1	ETEETLKKLLQEEVTKVTKFIEGGDGHLFED	LQEEVTK(1)VTKF	7	0.999748	35.9763	0.00467031	CT	FALSE	-0.651745	0.0384952	0.204266	FALSE	-1.49867	-1.58039	-0.409798	FALSE	FALSE
1602	ACTB;ACTG1;ACTG2;ACTA1;ACTC1;ACTA2;ACTBL2	P60709;P63261;P63267;P68133;P68032;P62736;A6NL76;Q562R1	Actin, cytoplasmic 1;Actin, cytoplasmic 1, N-terminally processed;Actin, cytoplasmic 2;Actin, cytoplasmic 2, N-terminally processed;Actin, gamma-enteric smooth muscle;Actin, alpha skeletal muscle;Actin, alpha cardiac muscle 1;Actin, aortic smooth muscle;Beta-actin-like protein 2	K	326	1	DRMQKEIITLAPSTMKIKIIAPPERKYSVWI;DRMQKEITALAPSTMKIKIIAPPERKYSVWI	K(1)IKIIAPPERKY	1	0.99973	35.6888	0.00120486	CT	FALSE	-1.10433	0.207711	-0.620135	FALSE	-0.736942	0.244873	0.815809	FALSE	FALSE
1209	CD81	E9PJK1;E9PRJ8;H0YDL9;H0YDJ9;E9PIF1;A6NMH8;P60033;E9PM31;H0YEE2	Tetraspanin;CD81 antigen	K	148	1	QAVVDDDANNAKAVVKTFHETLDCCGSSTLT	DQALQQAVVDDDANNAKAVVK(1)TF	21	0.999704	35.2798	7.67239e-15	CT	FALSE	0.272979	0.484853	0.124328	FALSE	0.705668	0.891563	0.715391	FALSE	FALSE
1177	BCAM	A0A087WXM8;P50895	Basal cell adhesion molecule	K	451	1	RTQNFTLLVQGSPELKTAEIEPKADGSWREG	VQGSPELK(1)TAEIEPKADGSWREGDEVTL	8	0.9997	35.233	3.67978e-10	CT	FALSE	0.741057	1.11804	0.0301242	FALSE	0.692159	1.14656	1.14797	FALSE	FALSE
441	ANXA2;ANXA2P2	P07355;A6NMY6	Annexin A2;Putative annexin A2-like protein	K	279	1	QNKPLYFADRLYDSMKGKGTRDKVLIRIMVS	LYDSMK(1)GK	6	0.999692	35.1093	0.00409686	T	FALSE	-0.464823	-0.35321	0.137635	FALSE	0.66821	0.139681	0.902335	FALSE	FALSE
224	CYR61	O00622	Protein CYR61	K	203	1	SEVELTRNNELIAVGKGSSLKRLPVFGMEPR	NNELIAVGK(1)GSSLK	9	0.99969	35.0874	2.52574e-37	T	FALSE	-0.567404	-0.722029	-0.439735	TRUE	-0.838925	-1.0197	-1.17421	FALSE	TRUE
2	NRP2	A0A024R412;A0A024R3W6;Q7LBX6;X5D2Q8;O60462;C9JH98	Neuropilin-2	K	80	1	NQKIVLNFNPHFEIEKHDCKYDFIEIRDGDS	IVLNFNPHFEIEK(1)HDCK	13	0.999687	35.0409	2.2702e-05	T	FALSE	0.316262	0.564713	0.284751	FALSE	0.333653	0.456682	0.32887	FALSE	FALSE
1109	NTN4	Q9HB63	Netrin-4	K	214	1	KALSPPYDTENPYSAKVQEQLKITNLRVQLL	ALSPPYDTENPYSAK(1)VQEQLK	15	0.999675	34.8856	1.06747e-09	T	TRUE	-0.98593	-1.16234	-1.13521	TRUE	-0.999163	-0.863304	-1.31435	FALSE	TRUE
1284	KLRC1	F5GYZ0;P26715	NKG2-A/NKG2-B type II integral membrane protein	K	195	1	NSSHHPWVTMNGLAFKHEIKDSDNAELNCAV	AFK(1)HEIKDSDNAELNCAVL	3	0.999675	34.8807	0.00583621	CT	FALSE	-0.678557	-0.969086	-0.656922	TRUE	-1.29842	-1.69622	-1.32291	FALSE	TRUE
1694	ADAMTS18	Q8TE60	A disintegrin and metalloproteinase with thrombospondin motifs 18	K	509	1	LVDEPKQAGQYKYPDKLPGQIYDADTQCKWQ	KYPDK(1)LPGQIY	5	0.999663	34.7176	0.00467621	CT	FALSE	0.44074	0.530968	0.303576	FALSE	0.427284	0.751489	0.562282	FALSE	FALSE
1332	ICAM2	J3QQX6;J3QRQ1;J3QRT5;P13598;J3QQR8	Intercellular adhesion molecule 2	K	35	1	PGSDEKVFEVHVRPKKLAVEPKGSLEVNCST	EVHVRPKK(1)L	8	0.999651	34.5664	0.00779798	CT	FALSE	-0.285565	-0.118227	-0.0293525	FALSE	0.00820001	0.0873961	-0.10165	FALSE	FALSE
539	PECAM1	P16284;A0A075B738;A0A075B727;A0A075B728;A0A075B737	Platelet endothelial cell adhesion molecule	K	116	1	IYDSGTYKCTVIVNNKEKTTAEYQLLVEGVP	CTVIVNNK(1)EK	8	0.999641	34.4508	5.24683e-07	T	FALSE	0.206268	0.487035	0.460271	FALSE	0.878058	0.31633	0.339655	FALSE	FALSE
1063	HHIP	Q96QV1	Hedgehog-interacting protein	K	247	1	ALHSGDGSQRLFILEKEGYVKILTPEGEIFK	LFILEK(1)EGYVK	6	0.999638	34.4167	0.00256926	T	FALSE	-0.112865	-0.635801	0.122871	FALSE	-0.199454	-1.63241	-1.13685	FALSE	FALSE
1182	NRCAM	A0A087X2B3;C9JYY6;F8W775;Q92823;C9JH43	Neuronal cell adhesion molecule	K	149	1	SNNIVVRPSRSPLWTKEKLEPITLQSGQSLV	TK(1)EKLEPITL	2	0.999625	34.2595	0.0045752	CT	FALSE	-0.44973	-0.53087	-0.127211	FALSE	-0.410812	-1.12843	-0.59846	FALSE	FALSE
1320	TGFBI	H0Y8L3;Q15582	Transforming growth factor-beta-induced protein ig-h3	K	596	1	GGIGALVRLKSLQGDKLEVSLKNNVVSVNKE	KSLQGDK(1)LEVSL	7	0.999621	34.2094	0.00835376	CT	FALSE	0.991173	-0.442439	0.235972	FALSE	0.726221	0.024722	-0.516822	FALSE	FALSE
1479	ANPEP	P15144	Aminopeptidase N	K	952	1	LEQALEKTKANIKWVKENKEVVLQWFTENSK	VK(1)ENKEVVLQW	2	0.999621	34.2094	0.00018117	CT	FALSE	0.236217	-0.147567	0.405883	FALSE	0.93885	0.283492	0.575078	FALSE	FALSE
326	ANXA1	P04083;Q5T3N1;Q5T3N0	Annexin A1;Annexin	K	90	1	AQRQQIKAAYLQETGKPLDETLKKALTGHLE	AAYLQETGK(1)PLDETLK	9	0.99961	34.0822	0.000277272	T	FALSE	-0.587186	-0.529671	-0.061526	FALSE	-0.226071	-0.146395	0.47349	FALSE	FALSE
1676	CD109	Q6YHK3	CD109 antigen	K	1103	1	TLALITYALSSVGSPKAKEALNMLTWRAEQE	SSVGSPK(1)AKEAL	7	0.999521	33.1958	8.01701e-05	CT	FALSE	0.67229	0.32916	-0.0200186	FALSE	0.611267	0.975907	0.75013	FALSE	FALSE
138	NRP1	E9PEP6;O14786;Q5JWQ6	Neuropilin-1	K	772	1	GHQGDHWKEGRVLLHKSLKLYQVIFEGEIGK	VLLHK(1)SLK	5	0.999503	33.0383	0.00892438	T	FALSE	-0.63675	-0.290896	-0.709859	FALSE	-0.689939	-0.272859	-0.461109	FALSE	FALSE
900	CAV1	Q03135	Caveolin-1	K	30	1	TVPIREQGNIYKPNNKAMADELSEKQVYDAH	EQGNIYKPNNK(0.999)AMADELSEK	11	0.999491	35.001	1.30623e-08	T	FALSE	-0.640591	-0.446574	-0.558198	FALSE	-0.827384	-0.198746	0.020516	FALSE	FALSE
1254	ITGA2	E7EMF1;E7ESP4;E9PB77;P17301	Integrin alpha-2	K	522	1	DVLLVGAPMYMSDLKKEEGRVYLFTIKEGIL;DVLLVGAPMYMSDLKKEEGRVYLFTIKKGIL	MSDLK(0.001)K(0.999)EEGRVY	6	0.999469	32.747	0.000791023	CT	FALSE	0.131721	-0.0583858	-0.763367	FALSE	-0.353616	0.310003	-0.771717	FALSE	FALSE
505	LAMC1	P11047	Laminin subunit gamma-1	K	268	1	LNRLNTFGDEVFNDPKVLKSYYYAISDFAVG	LNTFGDEVFNDPK(0.999)VLK(0.001)	13	0.999459	32.6694	5.03522e-49	T	FALSE	-0.851235	-0.53067	-1.02767	FALSE	-0.830896	-0.284869	-0.780394	FALSE	FALSE
704	MYH9	P35579;Q5BKV1;B1AH99	Myosin-9	K	79	1	KVKVNKDDIQKMNPPKFSKVEDMAELTCLNE	MNPPK(0.999)FSK(0.001)	5	0.999458	32.6541	0.0098195	T	FALSE	-3.74435	2.92654	0.15056	FALSE	-2.91398	-0.885106	3.42031	FALSE	FALSE
757	MYH10	P35580;E7ERA5	Myosin-10	K	83	1	KAMVNKDDIQKMNPPKFSKVEDMAELTCLNE	MNPPK(0.999)FSK(0.001)	5	0.999458	32.6541	0.0098195	T	FALSE	-3.74435	2.92654	0.15056	FALSE	-2.91398	-0.885106	3.42031	FALSE	FALSE
1004	MYH14	Q7Z406;M0QY43	Myosin-14	K	103	1	RLRLPRDQIQRMNPPKFSKAEDMAELTCLNE	MNPPK(0.999)FSK(0.001)	5	0.999458	32.6541	0.0098195	T	FALSE	-3.74435	2.92654	0.15056	FALSE	-2.91398	-0.885106	3.42031	FALSE	FALSE
1214	CD9	A6NNI4;G8JLH6;P21926	Tetraspanin;CD9 antigen	K	169	1	GLAGGVEQFISDICPKKDVLETFTVKSCPDA	ISDICPK(0.999)K(0.001)DVLETF	7	0.999449	32.5879	6.11663e-38	CT	FALSE	0.308943	-0.136323	0.215244	FALSE	0.69537	0.00372696	0.311685	FALSE	FALSE
989	PTRF	Q6NZI2	Polymerase I and transcript release factor	K	161	1	LRRRNFKVMIYQDEVKLPAKLSISKSLKESE	VMIYQDEVK(0.999)LPAK(0.001)	9	0.999426	32.407	1.60159e-05	T	FALSE	0.4336	-0.561302	-0.0146453	FALSE	0.364124	0.422288	0.494353	FALSE	FALSE
493	LAMC1	P11047	Laminin subunit gamma-1	K	1550	1	LNEIEGTLNKAKDEMKVSDLDRKVSDLENEA	AK(0.001)DEMK(0.999)VSDLDR	6	0.99942	32.3643	9.75359e-05	T	FALSE	0.0680516	0.00203564	-0.000865877	FALSE	0.322966	0.539373	0.488674	FALSE	FALSE
1335	MYL12A;MYL9;MYL12B	J3QRS3;P19105;P24844;O14950	Myosin regulatory light chain 12A;Myosin regulatory light polypeptide 9;Myosin regulatory light chain 12B	K	149	1	TDEEVDELYREAPIDKKGNFNYIEFTRILKH	REAPIDK(0.999)K(0.001)GNF	7	0.999418	32.3484	0.00288732	CT	FALSE	-1.32565	-0.792189	-0.430217	FALSE	-0.775342	-0.518334	0.20405	FALSE	FALSE
191	LAMB1	G3XAI2;P07942	Laminin subunit beta-1	K	1226	1	GVIGPYRETVDSVERKVSEIKDILAQSPAAE	K(0.999)VSEIK(0.001)DILAQSPAAEPLK	1	0.999413	32.3077	6.68118e-07	T	FALSE	-0.420916	-0.0129262	-0.285073	FALSE	-0.424571	0.103658	0.299152	FALSE	FALSE
75	CD81	E9PJK1;E9PRJ8;H0YDL9;H0YDJ9;E9PIF1;A6NMH8;P60033	Tetraspanin;CD81 antigen	K	187	1	NNLCPSGSNIISNLFKEDCHQKIDDLFSGKL	NNLCPSGSNIISNLFK(0.999)EDCHQK(0.001)	16	0.999386	32.1134	3.31377e-48	T	FALSE	-0.102202	0.435222	-0.00663721	FALSE	0.328836	0.725565	0.557455	FALSE	FALSE
1434	ITGB1	P05556;E7EUI6;E7EQW5;Q5T3E4;Q5T3E5;E9PQJ2;E7ERX5;Q5T3E6;E9PLR6	Integrin beta-1;Integrin beta	K	29	1	SVCCVFAQTDENRCLKANAKSCGECIQAGPN	K(0.999)ANAK(0.001)SCGECIQAGPNCGW	1	0.999343	31.8227	1.2572e-12	CT	FALSE	0.243303	0.188299	0.0604625	FALSE	0.456175	0.376208	0.167993	FALSE	FALSE
1506	ENG	P17813;F5GX88	Endoglin	K	373	1	LIQTKCADDAMTLVLKKELVAHLKCTITGLT	VLK(0.999)K(0.001)ELVAHL	3	0.999334	31.7592	0.000436401	CT	FALSE	-0.534224	-0.424062	-0.559813	TRUE	-0.913216	-1.06309	-1.26628	FALSE	TRUE
544	PECAM1	P16284;A0A075B738	Platelet endothelial cell adhesion molecule	K	392	1	SKSDSGTYICTAGIDKVVKKSNTVQIVVCEM	SDSGTYICTAGIDK(0.999)VVK(0.001)	14	0.999333	31.7568	1.1134e-31	T	FALSE	0.358734	0.624911	0.329181	FALSE	0.743386	0.808766	0.799747	FALSE	FALSE
1208	CD81	E9PJK1;E9PRJ8;H0YDL9;H0YDJ9;E9PIF1;A6NMH8;P60033;E9PM31;H0YEE2	Tetraspanin;CD81 antigen	K	144	1	QALQQAVVDDDANNAKAVVKTFHETLDCCGS	YDQALQQAVVDDDANNAK(0.999)AVVK(0.001)TF	18	0.99932	31.6745	3.3587e-24	CT	FALSE	0.422448	0.802738	0.447421	TRUE	0.956577	1.22213	0.987789	FALSE	TRUE
1674	PTRF	Q6NZI2	Polymerase I and transcript release factor	K	165	1	NFKVMIYQDEVKLPAKLSISKSLKESEALPE	IYQDEVK(0.001)LPAK(0.999)L	11	0.9993	31.5484	0.00786409	CT	FALSE	-0.430742	-0.541217	-0.0457888	FALSE	-0.0709514	0.269321	0.595925	FALSE	FALSE
1684	CD109	Q6YHK3	CD109 antigen	K	567	1	QLVFKNKIKLYWSKVKAEPSEKVSLRISVTQ	WSK(0.001)VK(0.999)AEPSEKVSL	5	0.999281	31.4266	4.13198e-13	CT	FALSE	0.366812	0.491835	0.151469	FALSE	0.431463	0.810688	0.700779	FALSE	FALSE
129	FLT4	E9PD35;P35916	Receptor protein-tyrosine kinase;Vascular endothelial growth factor receptor 3	K	353	1	LKGPILEATAGDELVKLPVKLAAYPPPEFQW	GPILEATAGDELVK(0.999)LPVK(0.001)	14	0.999277	31.4059	7.84394e-38	T	FALSE	-0.843577	-0.136716	-0.85022	FALSE	-1.35901	-0.425567	-0.732486	FALSE	FALSE
1197	LAMA4	A0A0A0MTC7;A0A0A0MQS9;Q16363	Laminin subunit alpha-4	K	891	1	ETADQFILYLGSKNAKKEYMGLAIKNDNLVY	LGSKNAK(0.999)K(0.001)EY	7	0.999265	31.4285	0.00177888	CT	FALSE	-0.233719	-0.19131	-0.317139	FALSE	-0.19342	-0.206393	0.238051	FALSE	FALSE
587	NT5E	P21589	5'-nucleotidase	K	256	1	GGHSNTFLYTGNPPSKEVPAGKYPFIVTSDD	GVDVVVGGHSNTFLYTGNPPSK(0.999)EVPAGK(0.001)	22	0.999246	31.2217	6.21962e-10	T	FALSE	-0.00502933	0.521639	0.3667	FALSE	0.234133	0.37174	0.366615	FALSE	FALSE
1617	HSPG2	P98160	Basement membrane-specific heparan sulfate proteoglycan core protein;Endorepellin;LG3 peptide	K	794	1	HCLNCQHNTEGPQCNKCKAGFFGDAMKATAT	NCQHNTEGPQCNK(0.999)CK(0.001)AGF	13	0.999234	31.1549	2.27311e-119	CT	FALSE	0.169412	-0.164271	0.0453032	FALSE	0.23952	-0.026021	-0.0528332	FALSE	FALSE
1058	HHIP	Q96QV1	Hedgehog-interacting protein	K	470	1	SNGKNRSSARILQIIKGKDYESEPSLLEFKP	ILQIIK(0.999)GK(0.001)	6	0.999192	30.9237	0.011653	T	FALSE	-0.6964	-0.464041	-0.142322	TRUE	-1.29562	-1.59087	-1.34022	FALSE	TRUE
1007	SULF2	Q8IWU5	Extracellular sulfatase Sulf-2	K	641	1	DHKLHIDHEIETLQNKIKNLREVRGHLKKKR	LHIDHEIETLQNK(0.999)IK(0.001)	13	0.999156	30.7324	4.81159e-66	T	FALSE	0.680954	0.333607	0.467071	FALSE	0.983094	0.772875	0.697359	FALSE	FALSE
407	ITGB1	P05556	Integrin beta-1	K	346	1	IQTIFAVTEEFQPVYKELKNLIPKSAVGTLS	LSENNIQTIFAVTEEFQPVYK(0.999)ELK(0.001)	21	0.999152	30.7122	7.74555e-125	T	FALSE	0.044604	0.391569	-0.259219	FALSE	0.400101	0.328815	0.407268	FALSE	FALSE
513	VCAN	P13611;E9PF17	Versican core protein	K	3306	1	KGTVACGQPPVVENAKTFGKMKPRYEINSLI	KGTVACGQPPVVENAK(0.999)TFGK(0.001)	16	0.999139	30.647	8.34721e-24	T	FALSE	-0.241253	0.862365	1.36014	TRUE	1.85695	1.53011	2.50218	FALSE	TRUE
300	FN1	P02751	Fibronectin;Anastellin;Ugl-Y1;Ugl-Y2;Ugl-Y3	K	248	1	DQDTRTSYRIGDTWSKKDNRGNLLQCICTGN	IGDTWSK(0.999)K(0.001)	7	0.999132	30.6129	0.00357952	T	FALSE	-0.341811	-0.165687	0.144046	FALSE	-0.239583	-0.374845	-0.046002	FALSE	FALSE
791	ENTPD1	P49961;R4GMQ9	Ectonucleoside triphosphate diphosphohydrolase 1	K	405	1	CAQPWEEIKTSYAGVKEKYLSEYCFSGTYIL	TSYAGVK(0.999)EK(0.001)	7	0.999095	30.4291	1.00747e-09	T	FALSE	0.244887	1.45316	-0.234262	FALSE	0.557974	2.29704	1.32056	FALSE	FALSE
527	ANPEP	P15144	Aminopeptidase N	K	943	1	TGFGSGTRALEQALEKTKANIKWVKENKEVV	ALEQALEK(0.999)TK(0.001)	8	0.999081	30.3631	7.62572e-27	T	FALSE	0.257976	-0.0172093	0.223793	FALSE	1.00992	0.428527	0.566763	FALSE	FALSE
1680	CD109	Q6YHK3	CD109 antigen	K	471	1	VHSLFKSPSKTYIQLKTRDENIKVGSPFELV	IQLK(0.999)TRDENIK(0.001)VGSPF	4	0.999058	30.254	0.000976872	CT	FALSE	0.459746	0.282105	0.163756	FALSE	0.653977	0.539729	0.727356	FALSE	FALSE
1627	HSPG2	P98160;A0A0U1RQT3	Basement membrane-specific heparan sulfate proteoglycan core protein;Endorepellin;LG3 peptide	K	3649	1	QDAGTYVCTATNRQGKVKAFAHLQVPERVVP	VCTATNRQGK(0.999)VK(0.001)AF	10	0.999042	30.1836	0.0073912	CT	FALSE	-0.21833	-0.0712135	-0.0943256	FALSE	-0.115347	-0.139469	-0.180148	FALSE	FALSE
362	GAPDH	P04406;E7EUT5	Glyceraldehyde-3-phosphate dehydrogenase	K	215	1	RGALQNIIPASTGAAKAVGKVIPELNGKLTG	GALQNIIPASTGAAK(0.999)AVGK(0.001)	15	0.998968	29.8608	2.11078e-05	T	FALSE	0.433173	-0.42094	-1.65349	FALSE	-0.382645	-0.265197	-0.811142	FALSE	FALSE
745	MYH9	P35579	Myosin-9	K	555	1	KSFVEKVMQEQGTHPKFQKPKQLKDKADFCI	VMQEQGTHPK(0.999)FQK(0.001)PK	10	0.998965	30.009	1.03282e-05	T	FALSE	-3.77034	2.84965	-0.355368	FALSE	-4.29282	-0.961697	3.27007	FALSE	FALSE
834	RPL27	P61353;K7ELC7;K7EQQ9	60S ribosomal protein L27	K	93	1	NHLMPTRYSVDIPLDKTVVNKDVFRDPALKR	YSVDIPLDK(0.999)TVVNK(0.001)	9	0.998951	29.7871	0.00671354	T	FALSE	0.0251706	-1.00475	-1.29786	FALSE	1.33708	-0.813032	-0.776188	FALSE	FALSE
370	ATP1A1	P05023	Sodium/potassium-transporting ATPase subunit alpha-1	K	487	1	ERYAKIVEIPFNSTNKYQLSIHKNPNTSEPQ	IVEIPFNSTNK(0.999)YQLSIHK(0.001)	11	0.998916	29.6452	4.77472e-09	T	FALSE	-0.354095	-0.45586	-0.248913	FALSE	-0.36669	0.186574	0.135903	FALSE	FALSE
1278	ALCAM	F5GXJ9;Q13740	CD166 antigen	K	136	1	VFEAPTIVKVFKQPSKPEIVSKALFLETEQL	K(0.001)QPSK(0.999)PEIVSKAL	5	0.998893	29.5579	0.00250342	CT	FALSE	-0.269234	-0.254715	-0.256959	FALSE	-0.0582626	-0.434455	-0.0740944	FALSE	FALSE
476	HSPD1	P10809;E7ESH4;E7EXB4;C9JL25;C9JCQ4;C9JL19	60 kDa heat shock protein, mitochondrial	K	72	1	PKGRTVIIEQSWGSPKVTKDGVTVAKSIDLK	TVIIEQSWGSPK(0.999)VTK(0.001)	12	0.998843	29.3608	3.78387e-13	T	TRUE	-1.41323	-1.33588	-1.36305	TRUE	-2.3652	-2.27578	-2.18704	FALSE	TRUE
999	CD109	Q6YHK3	CD109 antigen	K	1018	1	IDIDQNVLHRTYTWLKGHQKSNGEFWDPGRV	TYTWLK(0.999)GHQK(0.001)	6	0.998766	29.082	0.00123721	T	FALSE	0.538439	0.63904	-0.569543	FALSE	0.485015	1.55699	-0.157302	FALSE	FALSE
876	HSPG2	P98160	Basement membrane-specific heparan sulfate proteoglycan core protein;Endorepellin;LG3 peptide	K	1796	1	QSVRPGADVTFICTAKSKSPAYTLVWTRLHN	SQSVRPGADVTFICTAK(0.999)SK(0.001)	17	0.998762	29.0687	5.98696e-18	T	FALSE	-0.0764324	-0.295135	0.063641	FALSE	0.00561557	-0.0024505	-0.0254541	FALSE	FALSE
736	MYH9	P35579	Myosin-9	K	1802	1	NKELKVKLQEMEGTVKSKYKASITALEAKIA	LQEMEGTVK(0.999)SK(0.001)	9	0.998659	28.7193	0.00111225	T	FALSE	-2.64873	1.80229	-0.915909	FALSE	-2.90239	-1.33565	2.05325	FALSE	FALSE
958	ALCAM	Q13740	CD166 antigen	K	55	1	IIPCRLDVPQNLMFGKWKYEKPDGSPVFIAF	LDVPQNLMFGK(0.999)WK(0.001)	11	0.998644	28.6709	3.96266e-05	T	FALSE	-0.237575	-0.140517	-0.228621	FALSE	-0.0726952	-0.0673634	-0.303225	FALSE	FALSE
1655	MMRN1	Q13201;E7EPG1	Multimerin-1;Platelet glycoprotein Ia*;155 kDa platelet multimerin	K	514	1	SILYYESLNKTLSKLKEVHEQLLSTEQVSDQ	SK(0.001)LK(0.999)EVHEQLL	4	0.998604	28.5447	0.00255669	CT	FALSE	-0.24395	-0.310922	-0.286216	FALSE	-0.252209	-0.471135	-0.549226	FALSE	FALSE
525	HSP90B1	P14625	Endoplasmin	K	428	1	VRRVFITDDFHDMMPKYLNFVKGVVDSDDLP	VFITDDFHDMMPK(0.999)YLNFVK(0.001)	13	0.99859	28.502	0.00149814	T	TRUE	-1.20636	-1.04817	-1.27498	TRUE	-1.21917	-0.90589	-1.33382	FALSE	TRUE
7	NRP2	A0A024R412;A0A024R3W6;Q7LBX6;X5D2Q8;O60462	Neuropilin-2	K	182	1	EKYPHNLDCTFTILAKPKMEIILQFLIFDLE	YPHNLDCTFTILAK(0.999)PK(0.001)	14	0.998503	28.2416	2.65453e-05	T	FALSE	0.235237	0.470489	0.36042	FALSE	0.249263	0.270469	0.384433	FALSE	FALSE
203	TSPAN15	H7C285;O95858	Tetraspanin-15	K	150	1	YYDDLDFKNIMDFVQKKFKCCGGEDYRDWSK	NIMDFVQK(0.998)K(0.002)	8	0.998466	28.1352	0.00483655	T	FALSE	0.0629506	0.0532841	0.119821	FALSE	-0.451623	-0.403595	-0.372729	FALSE	FALSE
649	CD34	P28906	Hematopoietic progenitor cell antigen CD34	K	203	1	GICLEQNKTSSCAEFKKDRGEGLARVLCGEE	TSSCAEFK(0.998)K(0.002)	8	0.998458	28.1113	0.00801919	T	FALSE	1.34954	2.08908	1.58222	TRUE	1.99791	2.12608	3.37598	FALSE	TRUE
963	MVP	Q14764	Major vault protein	K	745	1	AEAARIEGEGSVLQAKLKAQALAIETEAELQ	IEGEGSVLQAK(0.998)LK(0.002)	11	0.998453	28.0996	2.86996e-20	T	FALSE	-0.619492	-0.730314	0.146134	FALSE	-0.0232405	-0.913799	-0.363676	FALSE	FALSE
818	CDH13	P55290	Cadherin-13	K	619	1	LGASDKDLHPNTDPFKFEIHKQAVPDKVWKI	DLHPNTDPFK(0.998)FEIHK(0.002)	10	0.998435	28.0489	3.01537e-10	T	FALSE	-0.417964	0.419623	-0.36188	FALSE	-0.884381	0.379038	0.00607208	FALSE	FALSE
50	LAMA4	A0A0A0MTC7;A0A0A0MQS9;Q16363	Laminin subunit alpha-4	K	1486	1	QYGGTANSRQEFEHLKGDFGAKSQFSIRLRT	QEFEHLK(0.998)GDFGAK(0.002)	7	0.9984	27.9525	0.00123863	T	FALSE	-1.00436	-0.745625	-0.786846	FALSE	-0.877765	-0.650948	-0.759752	FALSE	FALSE
125	ITGA2	E7ESP4;E7EMF1;E9PB77;P17301	Integrin alpha-2	K	230	1	QYANNPRVVFNLNTYKTKEEMIVATSQTSQY	VVFNLNTYK(0.998)TK(0.002)	9	0.998382	27.9026	0.0003063	T	FALSE	0.130536	-0.405012	-0.226898	FALSE	-0.448627	-0.307195	-0.559639	FALSE	FALSE
714	MYH9	P35579	Myosin-9	K	560	1	KVMQEQGTHPKFQKPKQLKDKADFCIIHYAG	FQK(0.002)PK(0.998)QLK	5	0.998339	27.8679	0.0129263	T	FALSE	-3.29492	2.04472	-0.299667	FALSE	-3.34659	-1.20583	2.53843	FALSE	FALSE
707	MYH9	P35579	Myosin-9	K	1583	1	QFERDLQGRDEQSEEKKKQLVRQVREMEAEL	DEQSEEK(0.998)K(0.002)K	7	0.998299	27.694	6.05874e-07	T	FALSE	-2.76307	1.67332	-0.348666	FALSE	-3.40652	-1.61311	1.9143	FALSE	FALSE
429	ITGAV	P06756	Integrin alpha-V;Integrin alpha-V heavy chain;Integrin alpha-V light chain	K	645	1	NVCKPKLEVSVDSDQKKIYIGDDNPLTLIVK	LEVSVDSDQK(0.998)K(0.002)	10	0.998286	27.6523	2.60136e-34	T	FALSE	-0.0318724	0.0217751	-0.13223	FALSE	-0.242294	-0.285225	-0.322274	FALSE	FALSE
1553	CDH5	P33151	Cadherin-5	K	423	1	SIRRTSDKGQFFRVTKKGDIYNEKELDREVY	RVTK(0.998)K(0.002)GDIY	4	0.998251	27.5653	0.00591182	CT	FALSE	-0.0352835	0.316528	-0.00190562	FALSE	0.0911243	0.53174	0.182917	FALSE	FALSE
88	POSTN	B1ALD9;Q15063	Periostin	K	542	1	QPGDWTLFVPTNDAFKGMTSEEKEILIRDKN	ELLTQPGDWTLFVPTNDAFK(0.998)GMTSEEK(0.002)	20	0.998185	27.4026	1.37163e-69	T	FALSE	-0.461323	-0.159758	-0.0890678	TRUE	-1.00144	-1.36737	-0.733615	FALSE	TRUE
314	FN1	P02751;H0Y7Z1	Fibronectin;Anastellin;Ugl-Y1;Ugl-Y2;Ugl-Y3	K	2283	1	GENGQMMSCTCLGNGKGEFKCDPHEATCYDD	QGENGQMMSCTCLGNGK(0.998)GEFK(0.002)	17	0.998149	27.319	1.77027e-57	T	FALSE	-0.301106	-0.0297002	0.128953	FALSE	-0.14081	-0.214747	-0.0318186	FALSE	FALSE
62	LMNTD2	E9PJR3;A0A0J9YXG3;C9JV74;A0A0J9YX42;Q8IXW0	Lamin tail domain-containing protein 2	K	128	1	LQNQVQKLIQELKEQKERAQWEKEHLEERLL	LIQELK(0.002)EQK(0.998)ER	9	0.99814	27.2967	0.00571742	T	FALSE	-1.08887	-0.0639171	0.798341	FALSE	-0.125384	-0.873262	0.745769	FALSE	FALSE
1681	CD109	Q6YHK3	CD109 antigen	K	478	1	PSKTYIQLKTRDENIKVGSPFELVVSGNKRL	IQLK(0.002)TRDENIK(0.998)VGSPF	11	0.998016	27.0168	0.00151692	CT	FALSE	0.600175	0.467912	-0.0480244	FALSE	0.608431	1.19522	0.333716	FALSE	FALSE
1279	ALCAM	F5GXJ9;Q13740;H7C543	CD166 antigen	K	208	1	DPVTQLYTMTSTLEYKTTKADIQMPFTCSVT	K(0.998)TTK(0.002)ADIQMPF	1	0.997976	26.9292	0.00886963	CT	FALSE	-0.0369699	-0.0270125	-0.104434	FALSE	-0.128503	0.270069	-0.183836	FALSE	FALSE
275	LMNA	P02545;Q3BDU5	Prelamin-A/C;Lamin-A/C	K	311	1	RIRIDSLSAQLSQLQKQLAAKEAKLRDLEDS	IDSLSAQLSQLQK(0.998)QLAAK(0.002)	13	0.997945	26.8628	0.000374559	T	FALSE	-0.914222	-0.820567	-0.253894	FALSE	-0.902686	0.115379	-0.152638	FALSE	FALSE
1714	HHIP	Q96QV1	Hedgehog-interacting protein	K	470	1	SNGKNRSSARILQIIKGKDYESEPSLLEFKP	QIIK(0.998)GK(0.002)DYESEPSLL	4	0.997894	26.7565	1.74672e-05	CT	FALSE	-0.543362	-0.375735	-0.163203	TRUE	-1.25467	-1.61462	-1.2781	FALSE	TRUE
404	ITGB1	P05556;Q5T3E6;E9PLR6;E7EUI6;E7EQW5;C9JPK5;E7ERX5	Integrin beta-1;Integrin beta	K	105	1	KKNKNVTNRSKGTAEKLKPEDITQIQPQQLV	GTAEK(0.998)LK(0.002)PEDITQIQPQQLVLR	5	0.997873	26.7131	1.63498e-106	T	FALSE	-0.0844256	0.26131	0.0367495	FALSE	0.193204	0.524127	0.313459	FALSE	FALSE
995	CD109	Q6YHK3	CD109 antigen	K	556	1	EIISDVLKIPVQLVFKNKIKLYWSKVKAEPS	IPVQLVFK(0.998)NK(0.002)	8	0.997871	26.7084	0.000714545	T	FALSE	0.377957	0.464226	0.219339	FALSE	0.527471	0.828076	0.825824	FALSE	FALSE
219	CYR61	O00622	Protein CYR61	K	307	1	SPEPVRFTYAGCLSVKKYRPKYCGSCVDGRC	FTYAGCLSVK(0.998)K(0.002)	10	0.997848	26.6622	1.20308e-15	T	FALSE	-0.766087	-0.619648	-0.396878	FALSE	-0.872182	-1.14679	-0.914029	FALSE	FALSE
1203	PVR	A0A0C4DG49;P15151;A0A0A0MSA9	Poliovirus receptor	K	153	1	WLRVLAKPQNTAEVQKVQLTGEPVPMARCVS	AK(0.002)PQNTAEVQK(0.998)VQLTGEPVPM	11	0.99773	26.4294	0.000735317	CT	FALSE	-0.00248357	-0.447315	0.116099	FALSE	0.0401209	-0.333424	-0.316377	FALSE	FALSE
974	TGFBI	Q15582;H0Y8M8	Transforming growth factor-beta-induced protein ig-h3	K	90	1	GKSTVISYECCPGYEKVPGEKGCPAALPLSN	STVISYECCPGYEK(0.998)VPGEK(0.002)	14	0.997683	26.3416	0.000717908	T	FALSE	-0.106653	-0.0129262	0.407407	FALSE	-0.59031	-0.146395	0.215228	FALSE	FALSE
1737	NTN4	Q9HB63;F8W0I7	Netrin-4	K	176	1	ATNCSATFGLEDDVVKKGAICTSKYSSPFPC	GLEDDVVK(0.998)K(0.002)GAICTSKY	8	0.997668	26.3128	5.99548e-05	CT	FALSE	-1.45938	-0.992478	-0.931948	FALSE	0.124857	-0.998268	-0.916706	FALSE	FALSE
1291	ESAM	F8WDW9;Q96AP7	Endothelial cell-selective adhesion molecule	K	76	1	SSSQPWEVPFVMWFFKQKEKEDQVLSYINGV	K(0.998)QK(0.002)EKEDQVL	1	0.997659	26.297	0.00147958	CT	FALSE	0.151469	1.08678	0.426855	FALSE	0.7876	0.441811	0.869043	FALSE	FALSE
100	ADGRL2;LPHN2	H0Y5C0;B1ALU1;B1ALU3;O95490	Latrophilin-2	K	548	1	IRSGENAASLANELAKHTKGPVFAGDVSSSV	SGENAASLANELAK(0.998)HTK(0.002)	14	0.997658	26.2934	1.60502e-09	T	FALSE	0.429857	0.8879	0.0745054	FALSE	0.178747	0.74882	0.271844	FALSE	FALSE
306	FN1	P02751;H0Y7Z1	Fibronectin;Anastellin;Ugl-Y1;Ugl-Y2;Ugl-Y3	K	1586	1	GYRVTTTPKNGPGPTKTKTAGPDQTEMTIEG	NGPGPTK(0.998)TK(0.002)	7	0.997632	26.2454	0.00168504	T	FALSE	-0.218179	-0.149129	0.108491	FALSE	-0.180005	-0.424815	-0.066537	FALSE	FALSE
60	ANTXR2	A0A0C4DG84;J3KPY9;P58335	Anthrax toxin receptor 2	K	200	1	QLERIADSKEQVFPVKGGFQALKGIINSILA	EQVFPVK(0.998)GGFQALK(0.002)	7	0.997571	26.135	0.0011701	T	FALSE	-0.81459	-0.482125	0.41846	FALSE	-0.490355	-0.135798	0.0128538	FALSE	FALSE
1245	BGN	C9JKG1;P21810	Biglycan	K	132	1	RALVLVNNKISKIHEKAFSPLRKLQKLYISK	VNNKISK(0.002)IHEK(0.998)AF	11	0.99757	26.1331	3.41633e-06	CT	FALSE	-0.731757	-0.283092	-0.00244022	FALSE	-1.69951	-0.982145	-0.490467	FALSE	FALSE
1282	ALCAM	F5GXJ9;Q13740;H7C543	CD166 antigen	K	422	1	SLTLIVEGKPQIKMTKKTDPSGLSKTIICHV	TK(0.997)K(0.003)TDPSGL	2	0.997394	25.8293	0.0189782	CT	FALSE	-0.335135	-0.176067	-0.0679086	FALSE	-0.106125	-0.244278	-0.476019	FALSE	FALSE
448	THBS1	P07996	Thrombospondin-1	K	641	1	GSQPFGQGVEHATANKQVCKPRNPCTDGTHD	FTGSQPFGQGVEHATANK(0.997)QVCK(0.003)PR	18	0.997291	25.6601	6.67323e-48	T	FALSE	-1.10206	-1.34199	-0.472669	TRUE	-1.13081	-1.71189	-1.45175	FALSE	TRUE
1174	SULF1	A0A087WWR8;Q8IWU6	Extracellular sulfatase Sulf-1	K	656	1	DHKAYIDKEIEALQDKIKNLREVRGHLKRRK	IDKEIEALQDK(0.997)IK(0.003)NL	11	0.997251	25.5965	8.31993e-05	CT	FALSE	0.731009	0.868332	-1.09517	FALSE	-0.0476515	0.465321	-0.407842	FALSE	FALSE
894	TEK	Q02763	Angiopoietin-1 receptor	K	688	1	RYKVQGKNEDQHVDVKIKNATITQYQLKGLE	NEDQHVDVK(0.997)IK(0.003)	9	0.997093	25.3536	0.00281915	T	FALSE	0.472176	0.989478	0.784504	TRUE	1.3505	1.13033	0.96742	FALSE	TRUE
1082	PLVAP	Q9BX97;M0R310	Plasmalemma vesicle-associated protein	K	164	1	DMNKSCDALLFMLNQKVKTLEVEIAKEKTIC	SCDALLFMLNQK(0.997)VK(0.003)	12	0.997056	25.2976	1.43712e-09	T	TRUE	1.84161	1.28782	1.11383	TRUE	2.51967	1.44646	1.94859	FALSE	TRUE
1337	RPL27	K7ELC7;K7EQQ9;P61353	60S ribosomal protein L27	K	93	1	NHLMPTRYSVDIPLDKTVVNKDVFRDPALKR	SVDIPLDK(0.997)TVVNK(0.003)DVF	8	0.997049	25.2881	0.00447952	CT	FALSE	-0.78692	-0.798673	-0.642775	FALSE	-1.92528	-0.787432	-0.113167	FALSE	FALSE
386	SERPINE1	P05121	Plasminogen activator inhibitor 1	K	346	1	SLSDQEPLHVAQALQKVKIEVNESGTVASSS	QFQADFTSLSDQEPLHVAQALQK(0.997)VK(0.003)	23	0.996949	25.1425	5.12484e-48	T	FALSE	-0.535394	-0.591105	-0.711559	FALSE	-0.538199	-0.862273	-1.20402	FALSE	FALSE
1690	SLC44A2	Q8IWA5;K7EPV6;K7ESF5	Choline transporter-like protein 2	K	147	1	FEYYKQFCVPGFKNNKGVAEVLQDGDCPAVL	K(0.003)NNK(0.997)GVAEVL	4	0.996571	24.6332	0.00922525	CT	FALSE	0.211511	0.63904	0.633199	FALSE	0.89786	1.03077	1.03212	FALSE	FALSE
1371	COL4A1	P02462	Collagen alpha-1(IV) chain;Arresten	K	1643	1	AYSFWLATIERSEMFKKPTPSTLKAGELRTH	FK(0.997)K(0.003)PTPSTL	2	0.996536	24.5886	0.00249967	CT	FALSE	-0.167361	0.0649628	-0.0349287	FALSE	-0.0428877	0.0564612	-0.0265876	FALSE	FALSE
330	VWF	P04275	von Willebrand factor;von Willebrand antigen 2	K	2707	1	GCPPFDEHKCLAEGGKIMKIPGTCCDTCEEP	CLAEGGK(0.996)IMK(0.004)	7	0.996385	24.4029	0.0031561	T	FALSE	-0.693668	-0.0873271	-0.42843	FALSE	-0.218934	-0.16221	0.232345	FALSE	FALSE
1331	ICAM2	J3QQX6;J3QRQ1;J3QRT5;P13598;J3QQR8	Intercellular adhesion molecule 2	K	34	1	CPGSDEKVFEVHVRPKKLAVEPKGSLEVNCS	EVHVRPK(0.996)K(0.004)L	7	0.996293	24.2937	0.00789119	CT	FALSE	-0.516161	-0.134615	0.0850167	FALSE	-0.0705726	-0.177726	-0.0560285	FALSE	FALSE
200	JAM3	H0YD98;Q9BX67	Junctional adhesion molecule C	K	97	1	LLFRGDLAGRAEILGKTSLKIWNVTRRDSAL	AEILGK(0.996)TSLK(0.004)	6	0.996242	24.2343	0.0127549	T	FALSE	-0.224452	0.1741	0.409147	FALSE	0.14952	-0.14509	0.900395	FALSE	FALSE
1579	MCAM	P43121	Cell surface glycoprotein MUC18	K	214	1	SGLYTLQSILKAQLVKEDKDAQFYCELNYRL	KAQLVK(0.996)EDK(0.004)DAQFY	6	0.995975	23.9461	3.10077e-05	CT	FALSE	-0.445401	-0.517427	-0.174279	FALSE	0.309176	-0.606537	-0.271665	FALSE	FALSE
149	SLC3A2	F5GZS6;J3KPF3;P08195;H0YFS2;F5H0E2	4F2 cell-surface antigen heavy chain	K	266	1	LSSLKVKGLVLGPIHKNQKDDVAQTDLLQID	GLVLGPIHK(0.996)NQK(0.004)	9	0.995725	23.6716	0.000200424	T	FALSE	0.14496	0.344575	-0.126392	FALSE	0.101112	0.0380063	-0.08882	FALSE	FALSE
435	ANXA2;ANXA2P2	P07355;H0YN42;A6NMY6;H0YMD0;H0YMU9;H0YKS4;H0YMM1;H0YKZ7;H0YLV6;H0YMT9;H0YKX9;H0YKL9;H0YMW4;H0YKV8;H0YMD9;H0YKN4	Annexin A2;Annexin;Putative annexin A2-like protein	K	47	1	NFDAERDALNIETAIKTKGVDEVTIVNILTN	DALNIETAIK(0.996)TK(0.004)	10	0.995719	23.666	7.44127e-08	T	FALSE	-0.0245312	-0.104471	0.224164	FALSE	0.398679	0.674568	0.90018	FALSE	FALSE
479	CLU	P10909;E7ERK6;H0YLK8;E5RG36;E5RGB0;E5RH61;E5RJZ5;E7ETB4	Clusterin;Clusterin beta chain;Clusterin alpha chain	K	54	1	SKYVNKEIQNAVNGVKQIKTLIEKTNEERKT	EIQNAVNGVK(0.996)QIK(0.004)	10	0.995681	23.6276	0.000723254	T	FALSE	-0.731494	0.00353894	-0.10118	FALSE	-0.523546	-0.468531	0.465341	FALSE	FALSE
1168	NRP2	A0A024R412;A0A024R3W6;Q7LBX6;X5D2Q8;O60462;C9JH98	Neuropilin-2	K	84	1	VLNFNPHFEIEKHDCKYDFIEIRDGDSESAD	NFNPHFEIEK(0.004)HDCK(0.996)Y	14	0.995646	23.5918	0.000297439	CT	FALSE	0.454597	0.446816	0.480782	FALSE	0.44074	0.462038	0.186426	FALSE	FALSE
240	LY75	O60449	Lymphocyte antigen 75	K	1276	1	TKNRHMATTQDEVHTKCQKLNPKSHILSIRD	HMATTQDEVHTK(0.995)CQK(0.005)	12	0.995257	23.2188	1.85912e-09	T	FALSE	-0.131266	-0.45249	-0.643248	FALSE	-0.494922	-0.1333	-0.830985	FALSE	FALSE
788	TMED10	P49755	Transmembrane emp24 domain-containing protein 10	K	143	1	HGVEAKNYEEIAKVEKLKPLEVELRRLEDLS	VEK(0.995)LK(0.005)PLEVELR	3	0.995213	23.1781	0.000861568	T	FALSE	-1.82854	-1.42056	-0.54673	TRUE	-1.64955	-1.51405	-1.03555	FALSE	TRUE
1296	LAMB1	G3XAI2;P07942;E7EPA6	Laminin subunit beta-1	K	183	1	YDCEASFPGISTGPMKKVDDIICDSRYSDIE	K(0.995)K(0.005)VDDIICDSRY	1	0.995182	23.1503	5.09487e-11	CT	FALSE	-0.333862	-0.0672257	-0.254616	FALSE	0.0641931	0.268087	0.154105	FALSE	FALSE
1611	HSPG2	P98160	Basement membrane-specific heparan sulfate proteoglycan core protein;Endorepellin;LG3 peptide	K	1798	1	VRPGADVTFICTAKSKSPAYTLVWTRLHNGK	ICTAK(0.005)SK(0.995)SPAY	7	0.995139	23.1113	2.68378e-13	CT	FALSE	0.145482	0.115519	-0.130555	FALSE	0.131194	0.0512347	-0.0761486	FALSE	FALSE
106	WIPF1	C9JTB9;B8ZZ90;C9JB04;E9PB87;O43516	WAS/WASL-interacting protein family member 1	K	42	1	KTEQAGRNALLSDISKGKKLKKTVTNDRSAP	NALLSDISK(0.995)GK(0.005)	9	0.995136	23.1093	0.00532025	T	FALSE	-0.464047	-0.240009	-0.715652	FALSE	-0.62351	-0.365693	-0.739243	FALSE	FALSE
1535	ITGA3	P26006	Integrin alpha-3;Integrin alpha-3 heavy chain;Integrin alpha-3 light chain	K	894	1	PGGGQGPPPVTLAAAKKAKSETVLTCATGRA	AAAK(0.995)K(0.004)AK(0.001)SETVL	4	0.994905	24.0913	0.00366224	CT	FALSE	0.449957	0.0412835	0.0339339	FALSE	0.760945	0.536629	0.21833	FALSE	FALSE
1756	LOXL2	Q9Y4K0	Lysyl oxidase homolog 2	K	759	1	YNCHIGGSFSEETEKKFEHFSGLLNNQLSPQ	NCHIGGSFSEETEK(0.005)K(0.995)F	15	0.994505	22.5764	3.95708e-126	CT	FALSE	-0.160234	-0.502127	-0.0717699	FALSE	-0.132483	-0.729096	-0.519844	FALSE	FALSE
51	LAMA4	A0A0A0MTC7;A0A0A0MQS9;Q16363	Laminin subunit alpha-4	K	959	1	KVFLTVPSLSSTAEEKFIKKGEFSGDDSLLD	VFLTVPSLSSTAEEK(0.994)FIK(0.006)	15	0.994413	22.5036	1.3508e-18	T	FALSE	-0.14046	0.387506	-0.345546	FALSE	-0.0568963	0.478628	0.407574	FALSE	FALSE
1555	CDH5	P33151;I3L1J2	Cadherin-5	K	323	1	IETNPAHNEGIIKPMKPLDYEYIQQYSFIVE	TIETNPAHNEGIIK(0.006)PMK(0.994)PLDY	17	0.994345	22.4513	1.33721e-05	CT	FALSE	-0.129324	0.188167	-0.195566	FALSE	0.220825	0.251951	0.0645855	FALSE	FALSE
721	MYH9	P35579	Myosin-9	K	1413	1	SQRHEEKVAAYDKLEKTKTRLQQELDDLLVD	VAAYDK(0.001)LEK(0.994)TK(0.005)	9	0.994343	22.9653	0.000398703	T	FALSE	-2.89604	1.91975	-0.864623	FALSE	-3.23923	-1.73262	2.22952	FALSE	FALSE
759	MYH10	P35580	Myosin-10	K	1532	1	MSSKDDVGKNVHELEKSKRALEQQVEEMRTQ	NVHELEK(0.994)SK(0.006)	7	0.994303	22.4191	0.00411097	T	FALSE	-2.05673	0.199603	-0.695325	FALSE	-2.19021	-0.873104	0.453518	FALSE	FALSE
268	RECK	O95980	Reversion-inducing cysteine-rich protein with Kazal motifs	K	840	1	CPLCAGMLRVLFDKEKLDTIAKVTNKKPITV	VLFDK(0.004)EK(0.994)LDTIAK(0.002)	7	0.994154	23.7503	0.000510863	T	FALSE	-0.211832	-0.649478	-0.12334	FALSE	0.182311	-0.428464	-0.610889	FALSE	FALSE
1734	MMRN2	Q9H8L6	Multimerin-2	K	338	1	HRSISELQADVDTKLKRLHKAQEAPGTNGSL	QADVDTK(0.006)LK(0.994)RL	9	0.994028	22.213	0.00606486	CT	FALSE	0.59388	0.967448	0.459222	TRUE	0.899717	1.43063	0.941365	FALSE	TRUE
91	POSTN	B1ALD9;Q15063	Periostin	K	777	1	YTRISTGGGETEETLKKLLQEDTPVRKLQAN;YTRISTGGGETEETLKKLLQEEVTKVTKFIE	ISTGGGETEETLK(0.994)K(0.006)	13	0.993878	22.1041	6.38415e-53	T	FALSE	-0.582145	-0.163756	0.24245	TRUE	-1.23854	-1.46864	-0.962512	FALSE	TRUE
430	ITGAV	P06756	Integrin alpha-V;Integrin alpha-V heavy chain;Integrin alpha-V light chain	K	633	1	RQAHILLDCGEDNVCKPKLEVSVDSDQKKIY	QAHILLDCGEDNVCK(0.994)PK(0.006)	15	0.993876	22.1031	1.1876e-77	T	FALSE	-0.158719	-0.0179219	-0.218246	FALSE	-0.150609	-0.308011	-0.328951	FALSE	FALSE
204	TSPAN15	H7C285;O95858	Tetraspanin-15	K	151	1	YDDLDFKNIMDFVQKKFKCCGGEDYRDWSKN	NIMDFVQK(0.006)K(0.994)	9	0.993708	21.9846	0.00196531	T	FALSE	-0.116786	-0.00891709	0.213254	FALSE	-0.728072	-0.584289	-0.358959	FALSE	FALSE
708	MYH9	P35579	Myosin-9	K	1585	1	ERDLQGRDEQSEEKKKQLVRQVREMEAELED	DEQSEEK(0.001)K(0.005)K(0.994)	9	0.993704	23.0518	2.10926e-05	T	FALSE	-2.87144	1.42376	0.596458	FALSE	-3.41767	-1.54868	3.57697	FALSE	FALSE
504	LAMC1	P11047	Laminin subunit gamma-1	K	1544	1	TVDLNKLNEIEGTLNKAKDEMKVSDLDRKVS	LNEIEGTLNK(0.994)AK(0.006)	10	0.993619	21.9234	5.25283e-14	T	FALSE	-0.12246	0.11168	-0.151618	FALSE	-0.0472341	0.180888	0.282772	FALSE	FALSE
1567	MYH9	P35579	Myosin-9	K	1024	1	TEEEEKSKSLAKLKNKHEAMITDLEERLRRE	K(0.006)NK(0.994)HEAMITDLEERL	3	0.993521	21.8567	0.000130983	CT	FALSE	-1.66965	2.24756	-2.20151	FALSE	-2.99493	1.59558	0.47337	FALSE	FALSE
1590	ATP1B3	P54709;C9JXZ1;C9JA36	Sodium/potassium-transporting ATPase subunit beta-3	K	111	1	SRSDPTSYAGYIEDLKKFLKPYTLEEQKNLT	AGYIEDLK(0.993)K(0.007)F	8	0.993322	21.7243	0.00603944	CT	FALSE	0.267236	0.661912	0.199248	FALSE	0.312317	0.746688	0.445893	FALSE	FALSE
1591	ATP1B3	P54709;C9JXZ1;C9JA36	Sodium/potassium-transporting ATPase subunit beta-3	K	112	1	RSDPTSYAGYIEDLKKFLKPYTLEEQKNLTV	AGYIEDLK(0.007)K(0.993)F	9	0.993026	21.535	0.00579389	CT	FALSE	0.317651	0.607749	0.107018	FALSE	0.41446	0.764003	0.4057	FALSE	FALSE
906	PCDH1	Q08174	Protocadherin-1	K	468	1	KKKYFLQTTTPLDYEKVKDYTIEIVAVDSGN	YFLQTTTPLDYEK(0.993)VK(0.007)	13	0.992971	21.5002	1.63959e-09	T	FALSE	0.328377	1.0561	0.897705	FALSE	0.79776	0.793582	1.16518	FALSE	FALSE
1266	CD59	E9PNW4;E9PR17;P13987;H0YET2	CD59 glycoprotein	K	90	1	VTTRLRENELTYYCCKKDLCNFNEQLENGSE	CCK(0.993)K(0.007)DLCNF	3	0.99257	21.2577	0.00113101	CT	FALSE	0.309991	0.559877	0.390227	FALSE	1.01764	0.88953	0.943694	FALSE	FALSE
1425	SERPINE1	P05121	Plasminogen activator inhibitor 1	K	92	1	TQQQIQAAMGFKIDDKGMAPALRHLYKELMG	K(0.007)IDDK(0.993)GMAPALRHL	5	0.992522	21.2296	8.94463e-05	CT	FALSE	-0.716481	-1.0481	-0.372636	FALSE	-0.416712	-1.31591	-1.03203	FALSE	FALSE
1663	DNASE1L3	Q13609;A0A0A0MT68;H7C4R7	Deoxyribonuclease gamma;Deoxyribonuclease	K	226	1	PRFVWLIGDQEDTTVKKSTNCAYDRIVLRGQ	LIGDQEDTTVK(0.992)K(0.008)STNCAY	11	0.992314	21.1097	3.62904e-06	CT	TRUE	0.903424	1.22088	1.58506	TRUE	2.40327	2.0275	2.54785	FALSE	TRUE
144	MDK	E9PPJ5;E9PLM6;P21741	Midkine	K	129	1	AQCQETIRVTKPCTPKTK_____________	VTKPCTPK(0.992)TK(0.008)	8	0.992307	21.1234	0.00333602	T	FALSE	-0.0636504	0.174035	0.185232	FALSE	-0.307609	-0.0139267	0.129529	FALSE	FALSE
1761	CLIP1	F5H6A0;F5H0N7;J3KP58;P30622	CAP-Gly domain-containing linker protein 1	K	629	2	EMEALRAKLMKVIKEKENSLEAIRSKLDKAE	MK(0.586)VIK(0.422)EK(0.992)ENSL	7	0.992126	18.6552	0.00559858	CT	FALSE	-0.100824	-0.137635	0.303693	FALSE	-0.0757481	-0.159629	0.381085	FALSE	FALSE
1172	EEF1A1;EEF1A1P5	A0A087WVQ9;Q5VTE0;P68104;A0A087WV01	Putative elongation factor 1-alpha-like 3;Elongation factor 1-alpha 1;Elongation factor 1-alpha	K	179	1	QKRYEEIVKEVSTYIKKIGYNPDTVAFVPIS	IK(0.992)K(0.008)IGYNPDTVAF	2	0.992085	20.981	0.000235825	CT	FALSE	-1.20025	-0.808014	-1.18593	TRUE	-0.797413	-1.78362	-1.01899	FALSE	TRUE
1215	CD9	A6NNI4;G8JLH6;P21926	Tetraspanin;CD9 antigen	K	170	1	LAGGVEQFISDICPKKDVLETFTVKSCPDAI	ISDICPK(0.008)K(0.992)DVL	8	0.991948	20.9057	5.47033e-13	CT	FALSE	0.222557	-0.155102	0.174534	FALSE	0.547845	0.0900196	0.19347	FALSE	FALSE
1438	ATP5B	P06576;H0YH81;F8W079	ATP synthase subunit beta, mitochondrial;ATP synthase subunit beta	K	159	1	IMNVIGEPIDERGPIKTKQFAPIHAEAPEFM	NVIGEPIDERGPIK(0.992)TK(0.008)QF	14	0.991664	20.7541	0.000226963	CT	FALSE	-1.90985	-0.876095	-1.04501	TRUE	-2.37932	-1.44985	-1.34437	FALSE	TRUE
1699	HTRA1	Q92743;H0Y7G9	Serine protease HTRA1	K	361	1	KVTAGISFAIPSDKIKKFLTESHDRQAKGKA	AIPSDK(0.002)IK(0.991)K(0.007)F	8	0.990551	21.2595	0.00341736	CT	FALSE	0.185359	-0.0890913	0.310689	FALSE	0.229588	-0.148218	0.326462	FALSE	FALSE
608	TGM2	P21980	Protein-glutamine gamma-glutamyltransferase 2	K	672	1	LHMGLHKLVVNFESDKLKAVKGFRNVIIGPA	LVVNFESDK(0.991)LK(0.009)	9	0.990514	20.1875	0.00158267	T	FALSE	-0.485055	-0.926834	-0.436783	TRUE	-0.607727	-1.27202	-1.20539	FALSE	TRUE
1098	MMRN2	Q9H8L6;V9GYS9;R4GMY6	Multimerin-2	K	94	1	IHSQQPCPQGAPDCQKVKVMYRMAHKPVYQV	FLIHSQQPCPQGAPDCQK(0.991)VK(0.009)	18	0.990511	20.1862	4.60098e-14	T	FALSE	0.367483	0.490821	0.505891	FALSE	0.358959	0.604652	0.568666	FALSE	FALSE
236	FLRT2	O43155	Leucine-rich repeat transmembrane protein FLRT2	K	231	1	LTNKGIAEGTFSHLTKLKEFSIVRNSLSHPP	GIAEGTFSHLTK(0.99)LK(0.01)	12	0.990357	20.1157	1.21975e-06	T	FALSE	-0.228791	-0.544189	-0.822376	TRUE	-1.26941	-0.873656	-1.37873	FALSE	TRUE
1472	NID1	P14543	Nidogen-1	K	173	1	ESVAPYQGPSRDPDQKGKRNTFQAVLASSDS	QGPSRDPDQK(0.99)GK(0.01)RNTF	10	0.990234	20.06	0.000401511	CT	FALSE	-0.235586	0.669212	0.0396999	FALSE	-0.0448211	0.554676	0.927606	FALSE	FALSE
826	ACTB;ACTG1;ACTA1;ACTC1;ACTG2;ACTA2	P60709;P63261;P68133;P68032;P63267;P62736;A6NL76	Actin, cytoplasmic 1;Actin, cytoplasmic 1, N-terminally processed;Actin, cytoplasmic 2;Actin, cytoplasmic 2, N-terminally processed;Actin, alpha skeletal muscle;Actin, alpha cardiac muscle 1;Actin, gamma-enteric smooth muscle;Actin, aortic smooth muscle	K	326	1	DRMQKEITALAPSTMKIKIIAPPERKYSVWI	EITALAPSTMK(0.99)IK(0.01)	11	0.989982	19.9485	4.78667e-14	T	FALSE	-0.966912	0.189384	-0.429343	FALSE	-0.497731	0.278479	0.822044	FALSE	FALSE
1071	PLVAP	Q9BX97	Plasmalemma vesicle-associated protein	K	322	1	QKLEAQQGLRASQEAKQKVEKEAQAREAKLQ	ASQEAK(0.989)QK(0.011)	6	0.989396	19.699	0.00577194	T	FALSE	0.926151	2.68066	1.58674	TRUE	2.54458	1.52438	2.57235	FALSE	TRUE
29	LAMA4	A0A0A0MTC7;A0A0A0MQS9;Q16363	Laminin subunit alpha-4	K	866	1	SMDDLKAFTSLSLYMKPPVKRPELTETADQF	AFTSLSLYMK(0.989)PPVK(0.011)	10	0.989264	19.6446	0.00487057	T	FALSE	-0.495614	-0.0094905	-0.481767	FALSE	-0.831307	-0.627607	-0.214249	FALSE	FALSE
1463	LAMC1	P11047	Laminin subunit gamma-1	K	1327	1	EDMRGKELEVKNLLEKGKTEQQTADQLLARA	EVK(0.003)NLLEK(0.989)GK(0.008)TEQQTADQL	8	0.988789	20.8261	0.000122849	CT	FALSE	0.56306	0.111929	-0.515315	FALSE	0.503043	0.950453	-0.0447438	FALSE	FALSE
1192	LAMA4	A0A0A0MTC7;A0A0A0MQS9;Q16363	Laminin subunit alpha-4	K	1128	1	FGFSGGPVHLEDTLKKAQINDAKYHEISIIY	K(0.011)K(0.989)AQINDAKY	2	0.988658	19.4036	0.000324228	CT	FALSE	0.23008	0.0778935	-0.30627	FALSE	-0.598938	0.45504	0.446934	FALSE	FALSE
1084	PLVAP	Q9BX97	Plasmalemma vesicle-associated protein	K	181	1	KTLEVEIAKEKTICTKDKESVLLNKRVAEEQ	TICTK(0.988)DK(0.012)ESVLLNK	5	0.988304	19.2685	1.12744e-12	T	TRUE	1.95125	2.10024	1.97049	TRUE	2.56643	2.71691	2.79386	FALSE	TRUE
1267	CD59	E9PNW4;E9PR17;P13987;H0YET2	CD59 glycoprotein	K	91	1	TTRLRENELTYYCCKKDLCNFNEQLENGSEP	YCCK(0.013)K(0.987)DLCNF	5	0.987013	18.808	3.7255e-18	CT	FALSE	0.414893	0.464425	0.271904	FALSE	1.06254	1.09486	0.796586	FALSE	FALSE
150	SLC3A2	F5GZS6;J3KPF3;P08195;H0YFS2;F5H0E2	4F2 cell-surface antigen heavy chain	K	255	1	NLAGLKGRLDYLSSLKVKGLVLGPIHKNQKD	LDYLSSLK(0.986)VK(0.014)	8	0.985747	18.3985	0.000936983	T	FALSE	-0.139887	0.073029	-0.0259994	FALSE	-0.0885462	-0.102322	-0.168385	FALSE	FALSE
937	MMRN1	Q13201;E7EPG1	Multimerin-1;Platelet glycoprotein Ia*;155 kDa platelet multimerin	K	999	1	CCIDRSLPGSLANVVKSQKQVKSLPKKINAL	SLPGSLANVVK(0.986)SQK(0.014)	11	0.985536	18.3337	0.000537561	T	FALSE	-0.462197	-0.132774	-0.149041	FALSE	-0.651836	-0.418352	-0.379621	FALSE	FALSE
1167	NRP2	A0A024R412;A0A024R3W6;Q7LBX6;X5D2Q8;O60462;C9JH98	Neuropilin-2	K	80	1	NQKIVLNFNPHFEIEKHDCKYDFIEIRDGDS	NFNPHFEIEK(0.985)HDCK(0.015)Y	10	0.985306	18.2643	0.000115523	CT	FALSE	0.556307	0.702445	0.173895	FALSE	0.478609	0.90301	0.331826	FALSE	FALSE
996	CD109	Q6YHK3	CD109 antigen	K	942	1	INFAPNIYILDYLTKKKQLTDNLKEKALSFM	K(0.985)K(0.015)QLTDNLK	1	0.985286	18.2582	0.00176093	T	FALSE	0.442333	0.227304	0.18612	FALSE	0.456806	0.585215	0.408378	FALSE	FALSE
494	LAMC1	P11047	Laminin subunit gamma-1	K	1354	1	LARADAAKALAEEAAKKGRDTLQEANDILNN	ALAEEAAK(0.985)K(0.015)	8	0.985243	18.2454	0.00062127	T	FALSE	-0.00549268	0.0677271	-0.0636805	FALSE	0.477056	0.514223	0.380784	FALSE	FALSE
1283	ALCAM	F5GXJ9;Q13740;H7C543	CD166 antigen	K	403	1	GNYVCETALQEVEGLKKRESLTLIVEGKPQI	VCETALQEVEGLK(0.985)K(0.015)RESL	13	0.985209	18.2354	7.13203e-33	CT	FALSE	-0.215094	-0.127765	-0.00575338	FALSE	0.0996319	-0.159758	-0.14978	FALSE	FALSE
1698	HTRA1	Q92743;H0Y7G9	Serine protease HTRA1	K	359	1	TLKVTAGISFAIPSDKIKKFLTESHDRQAKG	AIPSDK(0.985)IK(0.013)K(0.002)F	6	0.985126	18.9595	0.008064	CT	FALSE	0.0343566	-0.0494914	0.160146	FALSE	-0.0627611	-0.157432	0.259029	FALSE	FALSE
1336	ICAM1	K7EKL8;P05362	Intercellular adhesion molecule 1	K	67	1	CDQPKLLGIETPLPKKELLLPGNNRKVYELS	GIETPLPK(0.016)K(0.984)EL	9	0.984302	17.9729	0.000322944	CT	TRUE	0.659925	1.08085	1.4526	TRUE	0.994797	1.10498	1.6077	FALSE	TRUE
665	PDIA3	P30101	Protein disulfide-isomerase A3	K	129	1	AYDGPRTADGIVSHLKKQAGPASVPLRTEEE	TADGIVSHLK(0.983)K(0.017)	10	0.983426	17.7331	1.58465e-13	T	FALSE	-1.56316	-0.878215	-0.902875	FALSE	-1.25946	-0.558072	-0.369941	FALSE	FALSE
824	CDH13	P55290	Cadherin-13	K	633	1	FKFEIHKQAVPDKVWKISKINNTHALVSLLQ	QAVPDK(0.004)VWK(0.983)ISK(0.013)	9	0.983313	18.9442	0.0015844	T	FALSE	-0.183785	0.369632	-0.541618	FALSE	-0.659517	0.336318	-0.194339	FALSE	FALSE
229	TNFRSF10B	O14763	Tumor necrosis factor receptor superfamily member 10B	K	181	1	KVGDCTPWSDIECVHKESGTKHSGEVPAVEE	VGDCTPWSDIECVHK(0.982)ESGTK(0.018)	15	0.982478	17.4875	7.04758e-05	T	FALSE	0.379177	0.373608	0.687419	FALSE	0.715278	0.303383	0.656604	FALSE	FALSE
1297	LAMB1	G3XAI2;P07942;E7EPA6	Laminin subunit beta-1	K	184	1	DCEASFPGISTGPMKKVDDIICDSRYSDIEP	K(0.018)K(0.982)VDDIICDSRY	2	0.982438	17.4773	5.09487e-11	CT	FALSE	-0.131582	0.00434906	-0.0395179	FALSE	0.1133	0.46548	0.162137	FALSE	FALSE
1721	HMCN1	Q96RW7	Hemicentin-1	K	2335	1	PPPTVTWMKDGHPLIKAKGVEILDEGHILQL	IK(0.982)AK(0.018)GVEILDEGHIL	2	0.981825	17.3256	2.23629e-10	CT	FALSE	0.252416	0.144441	-0.396327	FALSE	-0.859378	-0.282855	-0.709732	FALSE	FALSE
76	CD9	A6NNI4;G8JLH6;P21926	Tetraspanin;CD9 antigen	K	169	1	GLAGGVEQFISDICPKKDVLETFTVKSCPDA	AIHYALNCCGLAGGVEQFISDICPK(0.982)K(0.018)DVLETFTVK(0.001)	25	0.981691	17.4588	2.22019e-126	T	FALSE	0.0462815	-0.119821	0.14091	FALSE	0.43776	-0.0588014	0.218917	FALSE	FALSE
214	PLAUR	M0QX27;M0R2E9;M0R0H5;M0QYR6;M0R1I2;Q03405	Urokinase plasminogen activator surface receptor	K	65	1	IVRLWEEGEELELVEKSCTHSEKTNRTLSYR	LWEEGEELELVEK(0.982)SCTHSEK(0.018)	13	0.981618	17.2756	9.01564e-06	T	FALSE	0.178874	0.215446	1.03633	FALSE	1.02105	0.531782	1.06963	FALSE	FALSE
851	SIRPA;SIRPB1	P78324;Q5TFQ8;H3BU43;H3BSK5;H3BQ21	Tyrosine-protein phosphatase non-receptor type substrate 1;Signal-regulatory protein beta-1 isoform 3	K	343	1	KLTCQVEHDGQPAVSKSHDLKVSAHPKEQGS	LTCQVEHDGQPAVSK(0.982)SHDLK(0.018)	15	0.981564	17.2626	6.22339e-10	T	FALSE	-0.295553	0.0645252	-0.0950189	FALSE	-0.345326	-0.108625	-0.237197	FALSE	FALSE
1742	CD93	Q9NPY3	Complement component C1q receptor	K	66	1	NHCNQNGGNLATVKSKEEAQHVQRVLAQLLR	SAAEAQNHCNQNGGNLATVK(0.021)SK(0.979)EEAQHVQRVL	22	0.979482	16.7886	1.39416e-36	CT	FALSE	0.171591	0.51132	0.297602	FALSE	0.825541	1.05005	0.66951	FALSE	FALSE
1636	CAV1	Q03135;E9PCT5	Caveolin-1;Caveolin	K	26	1	GHLYTVPIREQGNIYKPNNKAMADELSEKQV	K(0.979)PNNK(0.021)AMADELSEKQVY	1	0.979464	16.7849	0.000350941	CT	FALSE	-0.65524	-0.867976	-0.415249	FALSE	-0.7503	-0.528171	-0.186374	FALSE	FALSE
1667	DAG1	Q14118	Dystroglycan;Alpha-dystroglycan;Beta-dystroglycan	K	626	1	KFVGDPALVLNDIHKKIALVKKLAFAFGDRN	NDIHK(0.021)K(0.979)IAL	6	0.978674	16.6172	2.41721e-24	CT	FALSE	0.286408	0.377088	-0.206512	FALSE	0.38084	0.553045	0.176707	FALSE	FALSE
582	NT5E	P21589;Q96B60	5'-nucleotidase	K	145	1	PLLKEAKFPILSANIKAKGPLASQISGLYLP	FPILSANIK(0.978)AK(0.022)	9	0.978272	16.5344	0.000141543	T	FALSE	0.238665	0.0603221	0.246591	FALSE	0.486148	0.390264	0.257942	FALSE	FALSE
902	CKAP4	Q07065	Cytoskeleton-associated protein 4	K	287	1	KVASLEESEGNKQDLKALKEAVKEIQTSAKS	VASLEESEGNK(0.001)QDLK(0.978)ALK(0.021)	15	0.977817	16.5904	3.70013e-07	T	FALSE	-1.02213	-1.25411	-0.708161	TRUE	-1.04719	-1.75664	-0.98601	FALSE	TRUE
1181	NRCAM	A0A087X2B3;C9JYY6;F8W775;Q92823	Neuronal cell adhesion molecule	K	570	1	AVVQRGSMVSFECKVKHDHTLSLTVLWLKDN	ECK(0.023)VK(0.977)HDHTL	5	0.976646	16.2138	0.00166958	CT	FALSE	-0.231803	-0.730314	-0.285988	FALSE	-0.360694	-1.06901	-0.913646	FALSE	FALSE
397	ITGB1	P05556;Q5T3E6;E9PLR6;E7EUI6;E7EQW5;C9JPK5;E7ERX5;E9PQJ2;Q5T3E5;C9JJP8	Integrin beta-1;Integrin beta	K	71	1	EGMPTSARCDDLEALKKKGCPPDDIENPRGS	CDDLEALK(0.976)K(0.024)	8	0.976297	16.1479	0.00921853	T	FALSE	0.791356	-0.0177794	0.162339	FALSE	0.614286	0.0320346	0.00859516	FALSE	FALSE
71	ADAM9	F8WC54;A0AVL1;Q13443	Disintegrin and metalloproteinase domain-containing protein 9	K	306	1	FLITRRRHDSAQLVLKKGFGGTAGMAFVGTV	HDSAQLVLK(0.975)K(0.025)	9	0.974802	15.8754	0.00241487	T	FALSE	-0.208928	-0.1995	-0.226307	FALSE	0.213627	-0.0409625	-0.166972	FALSE	FALSE
583	NT5E	P21589;Q96B60	5'-nucleotidase	K	206	1	LVFEDEITALQPEVDKLKTLNVNKIIALGHS	ETPFLSNPGTNLVFEDEITALQPEVDK(0.975)LK(0.025)	27	0.974746	15.8656	5.98308e-58	T	FALSE	0.26111	0.401883	0.00158609	FALSE	0.29125	0.466217	0.251109	FALSE	FALSE
409	ITGB1	P05556;Q5T3E6;E9PLR6;E7EUI6;E7EQW5;C9JPK5	Integrin beta-1;Integrin beta	K	134	1	LVLRLRSGEPQTFTLKFKRAEDYPIDLYYLM	SGEPQTFTLK(0.974)FK(0.026)	10	0.97414	15.76	0.00464715	T	FALSE	-0.0456548	0.0879327	0.238175	FALSE	0.235237	0.142831	0.299187	FALSE	FALSE
728	MYH9	P35579	Myosin-9	K	1248	1	VKVLLQGKGDSEHKRKKVEAQLQELQVKFNE	K(0.973)K(0.027)VEAQLQELQVK	1	0.973282	15.6143	8.58414e-29	T	FALSE	-2.85235	1.33548	-0.92068	FALSE	-3.46586	-1.42471	1.71904	FALSE	FALSE
1044	HTRA1	Q92743	Serine protease HTRA1	K	241	1	HRVKVELKNGATYEAKIKDVDEKADIALIKI	NGATYEAK(0.973)IK(0.027)DVDEK	8	0.973005	15.5699	9.34031e-10	T	FALSE	-0.702374	0.0531793	0.230572	FALSE	-0.942584	0.182	0.401025	FALSE	FALSE
1248	SPATA18	D6RAX6;E7EVV3;Q8TC71	Mitochondria-eating protein	K	98	1	EASFTAASLGKSVDSKVPSLQA_________	EASFTAASLGK(0.027)SVDSK(0.973)VPSL	16	0.972812	15.5365	0.00663564	CT	FALSE	-0.318092	-0.10017	0.0107798	FALSE	-0.25324	-0.503756	0.00978573	FALSE	FALSE
70	ADAM9	F8WC54;A0AVL1;Q13443	Disintegrin and metalloproteinase domain-containing protein 9	K	561	1	KGDRFGNCGFSGNEYKKCATGNALCGKLQCE	FGNCGFSGNEYK(0.972)K(0.028)	12	0.97238	15.4662	0.00885016	T	FALSE	-0.00439247	0.103131	-0.0748361	FALSE	-0.155036	0.00225236	0.0105412	FALSE	FALSE
572	FLT1	P17948	Vascular endothelial growth factor receptor 1	K	651	1	CRARNVYTGEEILQKKEITIRDQEAPYLLRN	NVYTGEEILQK(0.029)K(0.971)	12	0.970806	15.2183	0.000581971	T	FALSE	0.051024	0.229958	0.279768	FALSE	-0.148113	-0.00115369	-0.749491	FALSE	FALSE
227	ADAM10	O14672	Disintegrin and metalloproteinase domain-containing protein 10	K	600	1	SDGKDDKELCHVCCMKKMDPSTCASTGSVQW	ELCHVCCMK(0.97)K(0.03)	9	0.970446	15.1636	0.0074915	T	FALSE	-0.160927	-0.0668125	0.0423642	FALSE	-0.0536883	-0.159242	-0.124593	FALSE	FALSE
1122	CD93	Q9NPY3	Complement component C1q receptor	K	64	1	AQNHCNQNGGNLATVKSKEEAQHVQRVLAQL	LSAAEAQNHCNQNGGNLATVK(0.97)SK(0.03)	21	0.970289	15.1398	2.44186e-72	T	FALSE	0.368601	0.229653	0.323543	FALSE	0.782996	0.718474	0.572501	FALSE	FALSE
1276	ALCAM	F5GXJ9;Q13740	CD166 antigen	K	319	1	RRNATGDYKCSLIDKKSMIASTAITVHYLDL	KCSLIDK(0.03)K(0.97)SM	8	0.969742	15.0581	0.00276324	CT	FALSE	0.0149265	-0.414677	0.419323	FALSE	0.114634	-0.260748	0.158606	FALSE	FALSE
1637	CAV1	Q03135;E9PCT5	Caveolin-1;Caveolin	K	30	1	TVPIREQGNIYKPNNKAMADELSEKQVYDAH	K(0.03)PNNK(0.97)AMADELSEKQVY	5	0.969632	15.0419	3.50734e-05	CT	FALSE	-0.769059	-0.765874	-0.184834	FALSE	-0.822146	-0.463413	0.169566	FALSE	FALSE
1025	ADAMTS18	Q8TE60	A disintegrin and metalloproteinase with thrombospondin motifs 18	K	1100	1	QGKLITFPERRCRNIKKPNLDLEETCNRRAC	NIK(0.969)K(0.031)PNLDLEETCNR	3	0.969034	14.9546	7.83472e-05	T	FALSE	-0.168577	0.355221	0.22367	FALSE	0.27011	0.642955	0.542416	FALSE	FALSE
1359	PLXNA2	O75051	Plexin-A2	K	155	1	LRLDDLFILVEPSHKKEHYLSSVNKTGTMYG	ILVEPSHK(0.031)K(0.969)EHY	9	0.968647	14.8988	0.000160446	CT	FALSE	0.228849	-0.0257376	0.0688771	FALSE	0.589092	0.0197114	-0.0697022	FALSE	FALSE
483	CLU	P10909;E7ERK6;H0YLK8;E5RG36;E5RGB0;E5RH61;E5RJZ5;E7ETB4	Clusterin;Clusterin beta chain;Clusterin alpha chain	K	78	1	TNEERKTLLSNLEEAKKKKEDALNETRESET	KTLLSNLEEAK(0.967)K(0.033)	11	0.96659	14.6137	8.83853e-13	T	FALSE	-0.134921	-0.334111	-0.124157	FALSE	-0.543215	-0.54409	-0.190425	FALSE	FALSE
228	ADAM10	O14672	Disintegrin and metalloproteinase domain-containing protein 10	K	501	1	DANQPEGRKCKLKPGKQCSPSQGPCCTAQCA	LK(0.034)PGK(0.966)QCSPSQGPCCTAQCAFK	5	0.96634	14.5801	6.27386e-31	T	FALSE	-0.188759	1.45633	-1.43327	FALSE	-0.923742	0.914603	0.372954	FALSE	FALSE
1456	SPARC	P09486	SPARC	K	293	1	DKYIALDEWAGCFGIKQKDIDKDLVI_____	GIK(0.966)QK(0.03)DIDK(0.003)DLVI	3	0.966072	15.0086	0.00308272	CT	FALSE	-0.582339	-0.433494	-0.863074	FALSE	-0.905737	-0.867264	-0.495286	FALSE	FALSE
1633	TEK	Q02763;E5RIV9;B5A954	Angiopoietin-1 receptor	K	480	1	ISSEPYFGDGPIKSKKLLYKPVNHYEAWQHI	FGDGPIK(0.007)SK(0.027)K(0.966)L	10	0.965751	15.4627	0.00245686	CT	FALSE	0.919378	0.896281	1.02262	TRUE	1.60862	0.991484	1.27897	FALSE	TRUE
1450	ITGA5	P08648	Integrin alpha-5;Integrin alpha-5 heavy chain;Integrin alpha-5 light chain	K	759	1	WGGLRFTVPHLRDTKKTIQFDFQILSKNLNN	TVPHLRDTK(0.038)K(0.962)TIQF	10	0.962145	14.0511	6.72112e-05	CT	FALSE	0.0315364	-0.10916	0.359409	FALSE	0.478506	0.0203697	0.334735	FALSE	FALSE
61	TBCD	A0A0J9YWI5;A0A0J9YVR1;J3KR97;Q9BTW9;I3L120;A0A0J9YXU4	Tubulin-specific chaperone D	K	1083	1	AVKLLALCKKEIKNSKDIQKLLSGIAVFCGM	EIK(0.04)NSK(0.96)DIQK	6	0.959682	13.7663	0.00773562	T	FALSE	-3.46825	3.1037	-0.471109	FALSE	-4.26271	-1.22318	3.57276	FALSE	FALSE
1281	ALCAM	F5GXJ9;Q13740	CD166 antigen	K	57	1	__________MFGKWKYEKPDGSPVFIAFRS	K(0.959)YEK(0.041)PDGSPVF	1	0.959402	13.735	4.18689e-05	CT	FALSE	-0.0744562	0.0115007	-0.17358	FALSE	0.0281448	-0.00201836	-0.201885	FALSE	FALSE
1250	ITGA2	E7EMF1;E7ESP4;E9PB77;P17301	Integrin alpha-2	K	330	1	LNRNALDTKNLIKEIKAIASIPTERYFFNVS	IK(0.041)EIK(0.959)AIASIPTERY	5	0.958573	13.6434	0.00118571	CT	FALSE	-0.290162	0.094187	-0.424281	FALSE	-0.483965	-0.257131	-0.533563	FALSE	FALSE
1206	BST1	A6NC48;Q10588;H0Y9Q9;H0Y8G4;H0Y984	ADP-ribosyl cyclase/cyclic ADP-ribose hydrolase 2	K	218	1	KGFFADYEIPNLQKEKITRIEIWVMHEIGGP	EIPNLQK(0.042)EK(0.958)ITRIEIW	9	0.958499	13.6353	0.000808713	CT	FALSE	-0.034249	0.173873	0.102188	FALSE	0.170951	0.617211	0.416635	FALSE	FALSE
1396	FN1	P02751	Fibronectin;Anastellin;Ugl-Y1;Ugl-Y2;Ugl-Y3	K	1251	1	NLSPGLEYNVSVYTVKDDKESVPISDTIIPA	TVK(0.957)DDK(0.043)ESVPISDTIIPAVPPPTDLRF	3	0.957251	13.501	7.30311e-36	CT	FALSE	-0.414903	0.140921	-0.0314742	FALSE	-0.362826	-0.441377	0.294562	FALSE	FALSE
152	TUBA1C;TUBA1B;TUBA1A;TUBA3C;TUBA3E	F5H5D3;Q9BQE3;P68363;Q71U36;Q13748;Q6PEY2	Tubulin alpha-1C chain;Tubulin alpha-1B chain;Tubulin alpha-1A chain;Tubulin alpha-3C/D chain;Tubulin alpha-3E chain	K	336	1	GDVVPKDVNAAIATIKTKRSIQFVDWCPTGF;GDVVPKDVNAAIATIKTKRTIQFVDWCPTGF	DVNAAIATIK(0.954)TK(0.046)	10	0.953882	13.1563	0.000404002	T	FALSE	-1.26202	-0.437867	-1.02856	TRUE	-1.60731	-1.4655	-0.739934	FALSE	TRUE
496	LAMC1	P11047	Laminin subunit gamma-1	K	1423	1	AQQALGSAAADATEAKNKAHEAERIASAVQK	EAQQALGSAAADATEAK(0.946)NK(0.054)	17	0.9456	12.4011	8.91088e-49	T	FALSE	-0.0403782	-0.208767	-0.127337	FALSE	0.203514	0.22016	0.0913254	FALSE	FALSE
18	COL5A1	A0A087WXW9;P20908	Collagen alpha-1(V) chain	K	175	1	LSDGKWHRIALSVHKKNVTLILDCKKKTTKF	IALSVHK(0.057)K(0.943)	8	0.943202	12.2027	0.00649773	T	FALSE	-0.828153	-1.31533	-0.387808	FALSE	-0.33971	-1.45133	-1.06157	FALSE	FALSE
1180	COL5A2	A0A087WYX9;P05997	Collagen alpha-2(V) chain	K	1290	1	LSSQIETMRSPDGSKKHPARTCDDLKLCHSA	RSPDGSK(0.057)K(0.943)HPARTCDDL	8	0.942864	12.1754	0.00464852	CT	FALSE	-1.13673	-0.468844	0.437441	FALSE	-0.723206	-1.27178	0.119307	FALSE	FALSE
1755	LOXL2	Q9Y4K0	Lysyl oxidase homolog 2	K	758	1	MYNCHIGGSFSEETEKKFEHFSGLLNNQLSP	NCHIGGSFSEETEK(0.94)K(0.06)F	14	0.940127	11.9596	2.16455e-09	CT	FALSE	-0.0845479	-0.602077	0.0257376	FALSE	-0.106498	-0.941858	-0.955313	FALSE	FALSE
1563	MYH9	P35579	Myosin-9	K	1527	1	SKDDVGKSVHELEKSKRALEQQVEEMKTQLE	EK(0.066)SK(0.934)RALEQQVEEM	4	0.934393	11.5358	0.00355445	CT	FALSE	-2.51705	1.39066	-1.05907	FALSE	-2.40163	-1.46446	1.74821	FALSE	FALSE
137	NRP1	E9PEP6;O14786;Q5JWQ6	Neuropilin-1	K	702	1	TGDGNFIYSQADENQKGKVARLVSPVVYSQN	TGPIQDHTGDGNFIYSQADENQK(0.934)GK(0.066)	23	0.933873	11.4991	9.14076e-31	T	FALSE	-0.545614	-0.320427	-1.2123	FALSE	-1.00098	-0.100305	-0.769349	FALSE	FALSE
954	ALCAM	Q13740;F5GXJ9	CD166 antigen	K	153	1	EIVSKALFLETEQLKKLGDCISEDSYPDGNI	ALFLETEQLK(0.068)K(0.932)	11	0.931938	11.3648	0.0031347	T	FALSE	-0.23579	-0.126973	-0.405127	FALSE	-0.399235	-0.145612	-0.755742	FALSE	FALSE
484	CLU	P10909;E7ERK6;H0YLK8;E5RG36;E5RGB0;E5RH61;E5RJZ5;E7ETB4	Clusterin;Clusterin beta chain;Clusterin alpha chain	K	79	1	NEERKTLLSNLEEAKKKKEDALNETRESETK	TLLSNLEEAK(0.069)K(0.931)	11	0.93069	11.2801	9.25245e-12	T	FALSE	-0.376358	-0.144307	-0.117709	FALSE	-0.351516	-0.539333	0.0018045	FALSE	FALSE
1544	PDIA3	P30101	Protein disulfide-isomerase A3	K	129	1	AYDGPRTADGIVSHLKKQAGPASVPLRTEEE	K(0.93)K(0.07)QAGPASVPL	1	0.930472	11.2654	5.86035e-05	CT	TRUE	-1.27456	-1.01892	-1.26944	FALSE	-1.18014	-0.868529	-0.53097	FALSE	TRUE
793	ENTPD1	P49961	Ectonucleoside triphosphate diphosphohydrolase 1	K	387	1	LTSEKVSQEKVTEMMKKFCAQPWEEIKTSYA	VTEMMK(0.926)K(0.074)	6	0.926151	10.9834	0.00418984	T	FALSE	2.69328	0.895368	-0.170215	FALSE	2.60713	1.76121	1.34201	FALSE	FALSE
1194	LAMA4	A0A0A0MTC7;A0A0A0MQS9;Q16363	Laminin subunit alpha-4	K	870	1	LKAFTSLSLYMKPPVKRPELTETADQFILYL	MK(0.074)PPVK(0.926)RPELTETADQF	6	0.925948	10.9705	0.00242968	CT	FALSE	-0.0693913	0.0185272	-0.402283	FALSE	0.277152	0.322758	-0.16337	FALSE	FALSE
1198	LAMA4	A0A0A0MTC7;A0A0A0MQS9;Q16363	Laminin subunit alpha-4	K	892	1	TADQFILYLGSKNAKKEYMGLAIKNDNLVYV	LGSKNAK(0.08)K(0.919)EY	8	0.919339	10.5783	0.00663114	CT	FALSE	-0.202257	-0.173511	-0.146755	FALSE	-0.154137	-0.135404	0.17767	FALSE	FALSE
148	CD59	E9PNW4;E9PR17;P13987;H0YET2	CD59 glycoprotein	K	91	1	TTRLRENELTYYCCKKDLCNFNEQLENGSEP	ENELTYYCCK(0.083)K(0.917)	11	0.917301	10.4501	0.000174853	T	FALSE	0.361656	0.373402	0.26135	FALSE	0.538439	0.88462	0.861055	FALSE	FALSE
981	IGFBP7	Q16270	Insulin-like growth factor-binding protein 7	K	276	1	AKITVVDALHEIPVKKGEGAEL_________	ITVVDALHEIPVK(0.083)K(0.917)	14	0.91718	10.4432	2.15007e-25	T	FALSE	-0.510128	-0.237686	-0.11868	FALSE	-0.478547	-0.436375	-0.442227	FALSE	FALSE
557	ITGA2	P17301	Integrin alpha-2	K	970	1	GNVPSIVHSFEDVGPKFIFSLKVTTGSVPVS	STNINFYEISSDGNVPSIVHSFEDVGPK(0.912)FIFSLK(0.088)	28	0.911846	10.1468	8.20328e-10	T	FALSE	-0.262175	0.891295	-0.547721	FALSE	-0.783117	0.250165	-0.449746	FALSE	FALSE
654	CTGF	P29279	Connective tissue growth factor	K	251	1	LCMVRPCEADLEENIKKGKKCIRTPKISKPI	LCMVRPCEADLEENIK(0.908)K(0.092)	16	0.908386	9.9631	2.11762e-57	T	FALSE	-0.758184	-1.19881	-0.10135	FALSE	-0.436803	-1.18466	-0.445621	FALSE	FALSE
1292	LAMB1	G3XAI2;P07942;E7EPA6;E9PCS6;C9J296	Laminin subunit beta-1	K	75	1	KPEPYCIVSHLQEDKKCFICNSQDPYHETLN	CIVSHLQEDK(0.095)K(0.905)CF	11	0.904691	9.77365	0.000493555	CT	FALSE	-0.428779	-0.193835	-0.599462	FALSE	0.190425	0.269199	0.1446	FALSE	FALSE
1545	PDIA3	P30101	Protein disulfide-isomerase A3	K	130	1	YDGPRTADGIVSHLKKQAGPASVPLRTEEEF	K(0.1)K(0.9)QAGPASVPL	2	0.899945	9.53976	0.00732059	CT	TRUE	-1.57269	-0.978635	-1.31484	FALSE	-1.45364	-0.487898	-0.553262	FALSE	TRUE
1538	COL8A1	P27658	Collagen alpha-1(VIII) chain;Vastatin	K	694	1	FKNNEPVMYTYDEYKKGFLDQASGSAVLLLR	K(0.106)K(0.894)GFLDQASGSAVL	2	0.893952	9.25814	4.30339e-05	CT	FALSE	-0.452432	-0.633199	-0.504264	FALSE	-0.581238	-1.0842	-1.2906	FALSE	FALSE
559	ENG	P17813;F5GX88	Endoglin	K	373	1	LIQTKCADDAMTLVLKKELVAHLKCTITGLT	CADDAMTLVLK(0.892)K(0.108)	11	0.891557	9.14945	9.63591e-08	T	FALSE	-0.885526	-0.562377	-0.444086	TRUE	-0.953718	-1.30813	-1.19226	FALSE	TRUE
1353	ADAM10	O14672;H0YNC5;B5MC71	Disintegrin and metalloproteinase domain-containing protein 10	K	348	1	VGAPSGSSGGICEKSKLYSDGKKKSLNTGII	VGAPSGSSGGICEK(0.11)SK(0.89)LY	16	0.889963	9.07833	0.00122911	CT	FALSE	-0.243421	0.147458	0.00848689	FALSE	-0.184211	-0.349139	0.0257644	FALSE	FALSE
1183	NRCAM	A0A087X2B3;C9JYY6;F8W775;Q92823;C9JH43	Neuronal cell adhesion molecule	K	151	1	NIVVRPSRSPLWTKEKLEPITLQSGQSLVLP	WTK(0.111)EK(0.889)LEPITL	5	0.888669	9.02125	0.00886583	CT	FALSE	-0.270017	-0.744764	0.177599	FALSE	-0.782744	-1.07389	-0.0514417	FALSE	FALSE
1455	VIM	P08670;B0YJC4;B0YJC5;Q5JVS8	Vimentin	K	236	1	ERKVESLQEEIAFLKKLHEEEIQELQAQIQE	K(0.112)K(0.888)LHEEEIQEL	2	0.887941	8.98938	0.00604656	CT	FALSE	-0.403714	-0.37829	-0.351222	FALSE	-0.3394	-0.312317	0.0748513	FALSE	FALSE
1749	MYH15	Q9Y2K3	Myosin-15	K	1403	1	ENNVIQRTEDLEDAKKELAIRLQEAAEAMGV	ENNVIQRTEDLEDAK(0.112)K(0.888)EL	16	0.887689	8.97839	0.00594267	CT	FALSE	-0.62959	-1.08223	-0.411061	TRUE	-1.08838	-1.34369	-1.42911	FALSE	TRUE
1275	ALCAM	F5GXJ9;Q13740	CD166 antigen	K	318	1	VRRNATGDYKCSLIDKKSMIASTAITVHYLD	KCSLIDK(0.887)K(0.113)SM	7	0.887014	8.95815	0.0034028	CT	FALSE	-0.145637	-0.581399	-0.146451	FALSE	0.0274372	-0.603407	-0.233152	FALSE	FALSE
771	RPS19	P39019;A0A075B6E2	40S ribosomal protein S19	K	143	1	QRDLDRIAGQVAAANKKH_____________	IAGQVAAANK(0.886)K(0.114)	10	0.886114	8.91017	0.000352495	T	FALSE	-0.403599	-0.582171	-0.683344	FALSE	-0.661091	-0.499068	-0.751721	FALSE	FALSE
1264	NRP1	Q5JWQ6;E9PEP6;O14786	Neuropilin-1	K	702	1	TGDGNFIYSQADENQKGKVARLVSPVVYSQN	SQADENQK(0.886)GK(0.114)VARL	8	0.885688	8.89189	2.74384e-05	CT	FALSE	-0.535144	-0.222805	-0.752291	FALSE	-0.545845	-0.933724	-0.868371	FALSE	FALSE
400	ITGB1	P05556	Integrin beta-1	K	694	1	LPQPVQPDPVSHCKEKDVDDCWFYFTYSVNG	DKLPQPVQPDPVSHCK(0.115)EK(0.885)	18	0.885136	8.86828	1.17898e-38	T	FALSE	0.110497	0.206828	0.297837	FALSE	0.427284	0.0129848	0.291804	FALSE	FALSE
222	CYR61	O00622	Protein CYR61	K	282	1	CEVRPCGQPVYSSLKKGKKCSKTKKSPEPVR	PCGQPVYSSLK(0.12)K(0.88)	12	0.879643	8.63837	1.50556e-05	T	FALSE	-0.485782	-0.667938	-0.00950978	FALSE	-0.485842	-0.710173	-0.444773	FALSE	FALSE
53	LAMA4	A0A0A0MTC7;A0A0A0MQS9;Q16363	Laminin subunit alpha-4	K	1414	1	LYECPIESSPLFLLHKKGKNLSKPKASQNKK	VHTSLYECPIESSPLFLLHK(0.866)K(0.134)	20	0.866258	8.11378	4.22362e-71	T	FALSE	-0.993982	-0.231555	-0.583225	FALSE	-0.826054	-0.568421	-0.598842	FALSE	FALSE
655	CTGF	P29279	Connective tissue growth factor	K	252	1	CMVRPCEADLEENIKKGKKCIRTPKISKPIK	LCMVRPCEADLEENIK(0.136)K(0.864)	17	0.86362	8.01571	2.11762e-57	T	FALSE	-1.03768	-0.87342	-0.17829	FALSE	-0.633345	-1.01878	-0.698485	FALSE	FALSE
55	LAMA4	A0A0A0MTC7;A0A0A0MQS9;Q16363	Laminin subunit alpha-4	K	1147	1	NDAKYHEISIIYHNDKKMILVVDRRHVKSMD	YHEISIIYHNDK(0.859)K(0.141)	12	0.859076	7.85046	4.75378e-15	T	FALSE	-0.113458	0.253653	-0.307466	FALSE	-0.220194	0.442281	0.291963	FALSE	FALSE
253	FLNB	O75369;E7EN95	Filamin-B	K	744	1	HSPYRVNIGQGSHPQKVKVFGPGVERSGLKA	VNIGQGSHPQK(0.856)VK(0.144)	11	0.856175	7.74729	0.000938483	T	FALSE	-0.0558162	-0.500904	0.285935	FALSE	0.287709	-0.201132	0.550296	FALSE	FALSE
1367	MPZL1	Q9UEL6;O95297	Myelin protein zero-like protein 1	K	115	1	YPPFKDRISWAGDLDKKDASINIENMQFIHN	AGDLDK(0.849)K(0.151)DASINIENMQF	6	0.849301	7.50953	0.000826414	CT	FALSE	-0.124597	-0.0762854	-0.046623	FALSE	0.0623981	0.164658	0.216786	FALSE	FALSE
886	EFNB1	P98172	Ephrin-B1	K	127	1	IKFQEFSPNYMGLEFKKHHDYYITSTSNGSL	FQEFSPNYMGLEFK(0.848)K(0.152)	14	0.848297	7.47553	0.00225293	T	TRUE	1.80091	1.97932	2.09255	TRUE	2.40425	2.3803	2.63236	FALSE	TRUE
258	PRSS23	O95084	Serine protease 23	K	253	1	ANDIGMDYDYALLELKKPHKRKFMKIGVSPP	GNANDIGMDYDYALLELK(0.847)K(0.122)PHK(0.031)	18	0.847016	8.40892	8.66728e-41	T	FALSE	0.0110662	-0.49211	0.0494914	FALSE	-0.244651	-0.74992	-0.297015	FALSE	FALSE
1277	ALCAM	F5GXJ9;Q13740;H7C543	CD166 antigen	K	190	1	KVLHPLEGAVVIIFKKEMDPVTQLYTMTSTL	K(0.154)K(0.846)EMDPVTQLY	2	0.846048	7.40009	0.000412998	CT	FALSE	-0.966122	0.365555	-0.284686	FALSE	-0.688102	-0.181675	-0.262313	FALSE	FALSE
1462	LAMC1	P11047	Laminin subunit gamma-1	K	1355	1	ARADAAKALAEEAAKKGRDTLQEANDILNNL	AEEAAK(0.156)K(0.844)GRDTL	7	0.844291	7.3418	0.00277178	CT	FALSE	0.338567	-0.202888	0.0690147	FALSE	0.184852	0.145701	0.0534787	FALSE	FALSE
1372	COL4A1	P02462	Collagen alpha-1(IV) chain;Arresten	K	1644	1	YSFWLATIERSEMFKKPTPSTLKAGELRTHV	K(0.158)K(0.842)PTPSTL	2	0.842364	7.27846	0.00249967	CT	FALSE	-0.152869	0.2372	-0.101707	FALSE	-0.108379	0.156145	0.0595851	FALSE	FALSE
1228	POSTN	B1ALD9;Q15063	Periostin	K	731	1	EGETITEVIHGEPIIKKYTKIIDGVPVEITE	IKEGETITEVIHGEPIIK(0.841)K(0.159)Y	18	0.840982	7.2334	1.3479e-07	CT	FALSE	-0.697968	-0.189793	0.00144197	FALSE	-1.37075	-0.845751	-0.490981	FALSE	FALSE
399	ITGB1	P05556	Integrin beta-1	K	692	1	DKLPQPVQPDPVSHCKEKDVDDCWFYFTYSV	DKLPQPVQPDPVSHCK(0.841)EK(0.159)	16	0.840877	7.22998	1.6131e-38	T	FALSE	-0.0498452	0.051444	0.206143	FALSE	0.435309	-0.0798389	0.418311	FALSE	FALSE
668	CDH5	P33151;I3L1J2	Cadherin-5	K	386	1	IFQQPFYHFQLKENQKKPLIGTVLAMDPDAA	ENQK(0.837)K(0.163)PLIGTVLAMDPDAAR	4	0.836527	7.09033	0.000108813	T	FALSE	0.257131	0.428236	NA	FALSE	-0.128834	0.611292	-0.081885	FALSE	FALSE
1481	ITGB4	P16144	Integrin beta-4	K	644	1	LRSCVQCQAWGTGEKKGRTCEECNFKVKMVD	GTGEK(0.165)K(0.835)GRTCEECNF	6	0.835487	7.05739	0.00118136	CT	TRUE	1.44525	1.5609	1.13422	TRUE	2.75997	2.76572	2.19271	FALSE	TRUE
1280	ALCAM	F5GXJ9;Q13740;H7C543	CD166 antigen	K	211	1	TQLYTMTSTLEYKTTKADIQMPFTCSVTYYG	K(0.17)TTK(0.83)ADIQMPF	4	0.829582	6.87343	0.00952352	CT	FALSE	-0.338798	-0.0344975	0.127897	FALSE	-0.200266	0.365462	0.0232698	FALSE	FALSE
970	TGFBI	Q15582;H0Y8L3;S4R3C6	Transforming growth factor-beta-induced protein ig-h3	K	461	1	SKYLYHGQTLETLGGKKLRVFVYRNSLCIEN	YLYHGQTLETLGGK(0.826)K(0.174)	14	0.825594	6.75205	2.43979e-19	T	FALSE	0.811718	-0.422448	0.714224	FALSE	0.116232	-0.691177	0.218531	FALSE	FALSE
1580	MCAM	P43121	Cell surface glycoprotein MUC18	K	182	1	YPIPQVIWYKNGRPLKEEKNRVHIQSSQTVE	K(0.818)EEK(0.182)NRVHIQSSQTVESSGLY	1	0.818402	6.53854	0.000177352	CT	FALSE	-0.32063	-0.215368	-0.305521	FALSE	-0.00728957	-0.228357	-0.1396	FALSE	FALSE
1744	CD93	Q9NPY3	Complement component C1q receptor	K	243	1	GDKDETQSHYFLCKEKAPDVFDWGSSGPLCV	FLCK(0.183)EK(0.817)APDVF	6	0.81669	6.48871	0.004866	CT	FALSE	0.0662614	0.787792	-0.340897	FALSE	0.68724	1.07142	0.479412	FALSE	FALSE
959	ALCAM	Q13740;F5GXJ9;H7C543	CD166 antigen	K	404	1	NYVCETALQEVEGLKKRESLTLIVEGKPQIK	SSPSFSSLHYQDAGNYVCETALQEVEGLK(0.186)K(0.814)	30	0.814028	6.41193	6.61257e-16	T	FALSE	-0.280002	-0.267116	-0.353542	FALSE	0.0159257	-0.220701	-0.291486	FALSE	FALSE
1658	MMRN1	Q13201;E7EPG1	Multimerin-1;Platelet glycoprotein Ia*;155 kDa platelet multimerin	K	340	1	TDQVNYQAMKLTLLQKKIDNISLTVNDVRNT	TLLQK(0.807)K(0.193)IDNISL	5	0.807461	6.22604	0.00109552	CT	FALSE	-0.15319	-0.128953	0.283803	FALSE	-0.366448	-0.468114	-0.117296	FALSE	FALSE
1581	MCAM	P43121	Cell surface glycoprotein MUC18	K	185	1	PQVIWYKNGRPLKEEKNRVHIQSSQTVESSG	K(0.196)EEK(0.804)NRVHIQSSQTVESSGLY	4	0.803771	6.1237	5.02955e-05	CT	FALSE	-0.316726	-0.10742	0.0556122	FALSE	0.0490731	-0.00201836	-0.0771062	FALSE	FALSE
54	LAMA4	A0A0A0MTC7;A0A0A0MQS9;Q16363	Laminin subunit alpha-4	K	1415	1	YECPIESSPLFLLHKKGKNLSKPKASQNKKG	VHTSLYECPIESSPLFLLHK(0.196)K(0.804)	21	0.803568	6.11811	5.70021e-59	T	FALSE	-1.23912	-0.15017	-1.06894	FALSE	-1.08884	-0.438825	-0.682394	FALSE	FALSE
1352	ADAM10	O14672;H0YNC5;B5MC71	Disintegrin and metalloproteinase domain-containing protein 10	K	346	1	AWVGAPSGSSGGICEKSKLYSDGKKKSLNTG	VGAPSGSSGGICEK(0.802)SK(0.198)LY	14	0.802484	6.08833	2.53523e-05	CT	FALSE	0.0231844	0.131582	0.353436	FALSE	-0.0101344	-0.235482	0.108643	FALSE	FALSE
1666	DAG1	Q14118	Dystroglycan;Alpha-dystroglycan;Beta-dystroglycan	K	625	1	AKFVGDPALVLNDIHKKIALVKKLAFAFGDR	VGDPALVLNDIHK(0.795)K(0.205)IAL	13	0.795391	5.89656	2.41721e-24	CT	FALSE	0.264837	0.0478156	-0.240895	FALSE	0.286881	0.271601	0.219488	FALSE	FALSE
1645	MMRN1	Q13201;E7EPG1	Multimerin-1;Platelet glycoprotein Ia*;155 kDa platelet multimerin	K	676	1	QTMTYEQPKEAIVIRKKIENLTSAVNSLNFI	EQPKEAIVIRK(0.793)K(0.207)IENL	11	0.792723	5.82572	0.000538568	CT	FALSE	-0.351056	-0.182057	-0.228875	FALSE	-0.625267	-0.196859	-0.387252	FALSE	FALSE
1107	MMRN2	Q9H8L6	Multimerin-2	K	461	1	LRVILMEKSLIMEENKEEVERQLLELNLTLQ	VILMEK(0.217)SLIMEENK(0.783)EEVER	14	0.783309	5.58091	0.000485579	T	FALSE	-0.33388	0.762461	0.46801	FALSE	0.545573	1.17104	0.706677	FALSE	FALSE
1397	FN1	P02751	Fibronectin;Anastellin;Ugl-Y1;Ugl-Y2;Ugl-Y3	K	1254	1	PGLEYNVSVYTVKDDKESVPISDTIIPAVPP	TVK(0.22)DDK(0.78)ESVPISDTIIPAVPPPTDL	6	0.78031	5.50456	7.30311e-36	CT	FALSE	-0.638479	0.142322	0.172359	FALSE	-0.384659	-0.341075	0.416943	FALSE	FALSE
1646	MMRN1	Q13201;E7EPG1	Multimerin-1;Platelet glycoprotein Ia*;155 kDa platelet multimerin	K	677	1	TMTYEQPKEAIVIRKKIENLTSAVNSLNFII	EQPKEAIVIRK(0.229)K(0.771)IENL	12	0.770808	5.27106	0.00104834	CT	FALSE	-0.413288	-0.182057	-0.228875	FALSE	-0.596667	-0.196859	-0.387252	FALSE	FALSE
