# Supplementary material for: Flow-induced Reorganization of Laminin-integrin Networks Within the Endothelial Basement Membrane Uncovered by Proteomics
Source: Mol Cell Proteomics. 2020 Apr 24;19(7):1179–92. doi: 10.1074/mcp.RA120.001964 (PMC7338090; doi:10.1074/mcp.RA120.001964)
Supplement: Table S4. GO-term enrichment analysis of proteins affected by flow. [file 158553_1_supp_511752_q8b01x.xlsx]

## Sheet: Table S3 GO term enrichment ana
category	over_represented_pvalue	x	n	GO-term	Ontology	adjusted_pvalue	cluster
GO:0005198	1.05397e-07	29	307	structural molecule activity	MF	3.00288e-05	1
GO:0005201	6.39693e-06	6	16	extracellular matrix structural constituent	MF	0.000864941	1
GO:0005509	2.8123e-05	17	170	calcium ion binding	MF	0.0030524	1
GO:0005539	1.42675e-09	13	47	glycosaminoglycan binding	MF	7.34318e-07	1
GO:0005578	8.83367e-16	22	77	proteinaceous extracellular matrix	CC	1.56601e-12	1
GO:0005604	5.59823e-10	12	36	basement membrane	CC	3.18999e-07	1
GO:0005605	4.22444e-07	6	11	basal lamina	CC	8.64114e-05	1
GO:0005615	1.45652e-15	41	311	extracellular space	CC	2.32387e-12	1
GO:0005788	8.92691e-06	12	81	endoplasmic reticulum lumen	CC	0.00116745	1
GO:0005790	0.000268041	5	19	smooth endoplasmic reticulum	CC	0.019457	1
GO:0005862	1.0563e-06	4	4	muscle thin filament tropomyosin	CC	0.000193716	1
GO:0005865	1.50544e-05	4	6	striated muscle thin filament	CC	0.00179249	1
GO:0008201	6.15803e-07	9	33	heparin binding	MF	0.000122814	1
GO:0008307	0.000150343	5	17	structural constituent of muscle	MF	0.0118164	1
GO:0009152	0.000835168	9	78	purine ribonucleotide biosynthetic process	BP	0.0488099	1
GO:0030049	0.000190322	4	10	muscle filament sliding	BP	0.0144599	1
GO:0030056	0.00012982	3	4	hemidesmosome	CC	0.0106219	1
GO:0030198	1.54477e-17	27	108	extracellular matrix organization	BP	4.1078e-14	1
GO:0031012	1.39303e-30	46	178	extracellular matrix	CC	2.22258e-26	1
GO:0031581	6.64342e-07	5	7	hemidesmosome assembly	BP	0.000130859	1
GO:0032403	4.18877e-06	27	326	protein complex binding	MF	0.000624596	1
GO:0033275	0.000190322	4	10	actin-myosin filament sliding	BP	0.0144599	1
GO:0034663	1.7253e-06	5	8	endoplasmic reticulum chaperone complex	CC	0.000280889	1
GO:0034975	0.000190322	4	10	protein folding in endoplasmic reticulum	BP	0.0144599	1
GO:0036379	1.50544e-05	4	6	myofilament	CC	0.00179249	1
GO:0042470	0.000624911	9	75	melanosome	CC	0.0387955	1
GO:0043062	1.54477e-17	27	108	extracellular structure organization	BP	4.1078e-14	1
GO:0043209	3.37177e-06	15	115	myelin sheath	CC	0.000517274	1
GO:0043256	1.94907e-07	5	6	laminin complex	CC	4.71172e-05	1
GO:0044420	3.06933e-09	12	41	extracellular matrix component	CC	1.39918e-06	1
GO:0044877	0.000193773	28	426	macromolecular complex binding	MF	0.0146524	1
GO:0048770	0.000624911	9	75	pigment granule	CC	0.0387955	1
GO:1901681	6.23042e-05	10	69	sulfur compound binding	MF	0.00595247	1
GO:0006928	3.86727e-13	54	603	movement of cell or subcellular component	BP	3.24749e-10	2
GO:0007155	5.45174e-18	49	386	cell adhesion	BP	2.17456e-14	2
GO:0016477	1.3118e-14	46	413	cell migration	BP	1.49498e-11	2
GO:0022610	1.15214e-18	50	388	biological adhesion	BP	9.19118e-15	2
GO:0030334	1.32934e-11	31	240	regulation of cell migration	BP	9.22156e-09	2
GO:0030335	1.12899e-07	19	143	positive regulation of cell migration	BP	3.10569e-05	2
GO:0032879	1.19785e-06	51	825	regulation of localization	BP	0.000205502	2
GO:0040011	2.0946e-14	51	507	locomotion	BP	2.08871e-11	2
GO:0040012	7.53331e-12	34	281	regulation of locomotion	BP	5.72352e-09	2
GO:0040017	6.80591e-07	19	160	positive regulation of locomotion	BP	0.000132425	2
GO:0048870	5.03794e-15	48	437	cell motility	BP	6.1831e-12	2
GO:0051270	1.84774e-11	33	274	regulation of cellular component movement	BP	1.22836e-08	2
GO:0051272	2.44566e-07	19	150	positive regulation of cellular component movement	BP	5.50861e-05	2
GO:0051674	5.03794e-15	48	437	localization of cell	BP	6.1831e-12	2
GO:2000145	1.16427e-11	32	254	regulation of cell motility	BP	8.44361e-09	2
GO:2000147	1.58201e-07	19	146	positive regulation of cell motility	BP	4.0065e-05	2
GO:0005576	2.63868e-18	106	1624	extracellular region	CC	1.40334e-14	3
GO:0007166	1.06637e-05	45	741	cell surface receptor signaling pathway	BP	0.00137209	3
GO:0009605	2.22876e-05	37	574	response to external stimulus	BP	0.00250422	3
GO:0009653	3.88227e-10	56	760	anatomical structure morphogenesis	BP	2.29413e-07	3
GO:0009888	1.18301e-06	37	507	tissue development	BP	0.000205275	3
GO:0009966	0.000115002	48	889	regulation of signal transduction	BP	0.00970821	3
GO:0010033	0.000773845	49	988	response to organic substance	BP	0.0463239	3
GO:0010646	0.000198292	50	960	regulation of cell communication	BP	0.0149233	3
GO:0016021	1.08772e-07	57	907	integral component of membrane	CC	3.04467e-05	3
GO:0023051	8.12961e-05	52	979	regulation of signaling	BP	0.00724625	3
GO:0030154	1.26116e-05	56	1018	cell differentiation	BP	0.00157202	3
GO:0031224	4.66781e-09	61	927	intrinsic component of membrane	CC	2.01284e-06	3
GO:0031982	2.23585e-10	99	1851	vesicle	CC	1.37204e-07	3
GO:0043230	1.13116e-08	78	1378	extracellular organelle	CC	3.92341e-06	3
GO:0044421	3.94482e-17	101	1540	extracellular region part	CC	8.99137e-14	3
GO:0044425	8.9647e-08	78	1439	membrane part	CC	2.60058e-05	3
GO:0044459	2.74858e-13	51	540	plasma membrane part	CC	2.43631e-10	3
GO:0048513	3.67599e-07	54	866	animal organ development	BP	7.61693e-05	3
GO:0048869	3.3424e-05	58	1103	cellular developmental process	BP	0.00353165	3
GO:0050793	4.66037e-06	43	672	regulation of developmental process	BP	0.000663895	3
GO:0051240	1.31323e-06	32	405	positive regulation of multicellular organismal process	BP	0.000220553	3
GO:0070062	1.01696e-08	78	1375	extracellular exosome	CC	3.68765e-06	3
GO:0070887	0.00011683	49	915	cellular response to chemical stimulus	BP	0.00973408	3
GO:0071310	0.000854928	40	759	cellular response to organic substance	BP	0.0495706	3
GO:1901700	0.000694617	30	507	response to oxygen-containing compound	BP	0.0421392	3
GO:1902578	7.63929e-05	57	1107	single-organism localization	BP	0.00700488	3
GO:1903561	1.13116e-08	78	1378	extracellular vesicle	CC	3.92341e-06	3
GO:0005102	6.75741e-06	30	395	receptor binding	MF	0.000898454	4
GO:0006935	7.89095e-05	15	149	chemotaxis	BP	0.007113	4
GO:0006954	0.000126779	14	138	inflammatory response	BP	0.0104806	4
GO:0008219	0.000863718	38	709	cell death	BP	0.0495706	4
GO:0009611	3.60153e-05	19	209	response to wounding	BP	0.00373133	4
GO:0009986	5.18376e-16	33	192	cell surface	CC	1.03384e-12	4
GO:0010941	0.00015729	33	534	regulation of cell death	BP	0.0122418	4
GO:0032101	0.000140787	17	193	regulation of response to external stimulus	BP	0.0113447	4
GO:0032102	5.70948e-06	11	65	negative regulation of response to external stimulus	BP	0.0007853	4
GO:0033993	0.000337244	19	247	response to lipid	BP	0.0228641	4
GO:0042060	0.000418423	15	173	wound healing	BP	0.0275865	4
GO:0042330	7.89095e-05	15	149	taxis	BP	0.007113	4
GO:0042981	7.04723e-05	32	490	regulation of apoptotic process	BP	0.00651929	4
GO:0043066	0.000338197	21	288	negative regulation of apoptotic process	BP	0.0228641	4
GO:0043067	9.64512e-05	32	498	regulation of programmed cell death	BP	0.00836347	4
GO:0043069	0.000468192	21	295	negative regulation of programmed cell death	BP	0.0306148	4
GO:0048585	2.37851e-05	32	464	negative regulation of response to stimulus	BP	0.00263535	4
GO:0050878	0.000492112	14	157	regulation of body fluid levels	BP	0.0319173	4
GO:0050900	4.4368e-07	16	112	leukocyte migration	BP	8.96065e-05	4
GO:0051241	0.000152523	20	252	negative regulation of multicellular organismal process	BP	0.0119289	4
GO:0051336	0.000225989	30	475	regulation of hydrolase activity	BP	0.0166928	4
GO:0060548	0.000268288	23	325	negative regulation of cell death	BP	0.019457	4
GO:0001501	4.14397e-05	13	109	skeletal system development	BP	0.00421128	5
GO:0001655	1.8575e-07	14	80	urogenital system development	BP	4.55946e-05	5
GO:0001656	0.000819538	4	14	metanephros development	BP	0.0481576	5
GO:0001666	0.000148067	14	140	response to hypoxia	BP	0.0117533	5
GO:0001822	9.47167e-07	12	66	kidney development	BP	0.000177789	5
GO:0003008	0.000174492	25	358	system process	BP	0.0135146	5
GO:0003013	0.000299721	12	115	circulatory system process	BP	0.0213485	5
GO:0003018	0.000662207	6	34	vascular process in circulatory system	BP	0.0404809	5
GO:0003073	0.000268041	5	19	regulation of systemic arterial blood pressure	BP	0.019457	5
GO:0003206	0.000859342	5	24	cardiac chamber morphogenesis	BP	0.0495706	5
GO:0004871	0.00033634	18	227	signal transducer activity	MF	0.0228641	5
GO:0004872	4.35814e-06	17	148	receptor activity	MF	0.000637927	5
GO:0004888	0.000222019	10	80	transmembrane signaling receptor activity	MF	0.0164759	5
GO:0005520	2.53198e-06	6	14	insulin-like growth factor binding	MF	0.000396056	5
GO:0005887	7.36455e-13	32	230	integral component of plasma membrane	CC	5.87507e-10	5
GO:0008015	0.000276079	12	114	blood circulation	BP	0.0199314	5
GO:0008217	0.000176385	7	38	regulation of blood pressure	BP	0.0135953	5
GO:0008285	0.000567417	15	178	negative regulation of cell proliferation	BP	0.0364498	5
GO:0009187	3.53921e-05	7	30	cyclic nucleotide metabolic process	BP	0.00369073	5
GO:0009190	5.0701e-05	6	22	cyclic nucleotide biosynthetic process	BP	0.00496279	5
GO:0009790	4.72318e-05	23	290	embryo development	BP	0.00473952	5
GO:0009887	1.46197e-07	26	258	animal organ morphogenesis	BP	3.76223e-05	5
GO:0009897	5.88595e-08	12	52	external side of plasma membrane	CC	1.84138e-05	5
GO:0009925	2.53198e-06	6	14	basal plasma membrane	CC	0.000396056	5
GO:0014074	0.000338157	7	42	response to purine-containing compound	BP	0.0228641	5
GO:0016323	6.38086e-05	9	56	basolateral plasma membrane	CC	0.00605991	5
GO:0019838	4.31616e-09	13	51	growth factor binding	MF	1.9129e-06	5
GO:0030799	8.66686e-05	6	24	regulation of cyclic nucleotide metabolic process	BP	0.00759778	5
GO:0030802	0.000348122	5	20	regulation of cyclic nucleotide biosynthetic process	BP	0.0233374	5
GO:0031226	4.00369e-15	36	246	intrinsic component of plasma membrane	CC	5.80717e-12	5
GO:0032835	0.000348122	5	20	glomerulus development	BP	0.0233374	5
GO:0035295	0.000286725	14	149	tube development	BP	0.0206067	5
GO:0036293	5.7511e-05	15	145	response to decreased oxygen levels	BP	0.00552764	5
GO:0038023	4.18384e-05	12	94	signaling receptor activity	MF	0.00422489	5
GO:0042476	3.78798e-05	6	21	odontogenesis	BP	0.00389918	5
GO:0042562	0.000819538	4	14	hormone binding	MF	0.0481576	5
GO:0043235	7.06886e-05	10	70	receptor complex	CC	0.00651929	5
GO:0043588	0.00085892	8	63	skin development	BP	0.0495706	5
GO:0045121	0.000135061	13	122	membrane raft	CC	0.0109386	5
GO:0045178	5.16124e-06	7	23	basal part of cell	CC	0.00072874	5
GO:0046068	0.000117138	4	9	cGMP metabolic process	BP	0.00973408	5
GO:0046683	1.41084e-05	8	36	response to organophosphorus	BP	0.00173153	5
GO:0048598	0.000215327	14	145	embryonic morphogenesis	BP	0.0161293	5
GO:0048659	0.000778114	6	35	smooth muscle cell proliferation	BP	0.0463239	5
GO:0048660	0.000662207	6	34	regulation of smooth muscle cell proliferation	BP	0.0404809	5
GO:0052652	5.0701e-05	6	22	cyclic purine nucleotide metabolic process	BP	0.00496279	5
GO:0060089	4.35814e-06	17	148	molecular transducer activity	MF	0.000637927	5
GO:0070482	9.20143e-05	15	151	response to oxygen levels	BP	0.00802234	5
GO:0072001	4.60971e-08	14	72	renal system development	BP	1.50098e-05	5
GO:0072006	1.12805e-05	8	35	nephron development	BP	0.00142841	5
GO:0072210	0.000618599	3	6	metanephric nephron development	BP	0.0387955	5
GO:0072224	3.32471e-05	3	3	metanephric glomerulus development	BP	0.00353165	5
GO:0072593	0.000638101	10	91	reactive oxygen species metabolic process	BP	0.0394609	5
GO:0098552	5.63003e-06	16	135	side of membrane	CC	0.000781106	5
GO:0098589	0.000861993	14	166	membrane region	CC	0.0495706	5
GO:0098590	2.43071e-05	21	240	plasma membrane region	CC	0.00267461	5
GO:0098857	0.000146837	13	123	membrane microdomain	CC	0.0117139	5
GO:0099600	6.95751e-05	11	84	transmembrane receptor activity	MF	0.00649164	5
GO:1900542	0.00078406	7	48	regulation of purine nucleotide metabolic process	BP	0.0465044	5
GO:1901654	0.000487609	8	58	response to ketone	BP	0.0317543	5
GO:1903409	0.000662207	6	34	reactive oxygen species biosynthetic process	BP	0.0404809	5
GO:0005886	1.03666e-13	81	1181	plasma membrane	CC	9.72934e-11	6
GO:0007154	8.86566e-07	83	1653	cell communication	BP	0.000168395	6
GO:0007165	3.57846e-07	80	1538	signal transduction	BP	7.51241e-05	6
GO:0007275	6.40345e-08	76	1375	multicellular organism development	BP	1.92768e-05	6
GO:0016020	0.00012777	110	2685	membrane	CC	0.0105081	6
GO:0023052	1.37685e-07	85	1646	signaling	BP	3.60125e-05	6
GO:0032501	2.00341e-08	92	1783	multicellular organismal process	BP	6.65926e-06	6
GO:0032502	2.22871e-07	85	1662	developmental process	BP	5.22926e-05	6
GO:0042221	1.22824e-06	68	1254	response to chemical	BP	0.000208474	6
GO:0044699	9.59995e-07	148	3840	single-organism process	BP	0.000178101	6
GO:0044700	2.84453e-07	84	1642	single organism signaling	BP	6.21705e-05	6
GO:0044707	8.23501e-09	89	1670	single-multicellular organism process	BP	3.28474e-06	6
GO:0044763	0.000381168	128	3344	single-organism cellular process	BP	0.0254458	6
GO:0044767	2.45134e-07	84	1637	single-organism developmental process	BP	5.50861e-05	6
GO:0048518	0.000430493	76	1709	positive regulation of biological process	BP	0.0282655	6
GO:0048522	0.000820988	70	1569	positive regulation of cellular process	BP	0.0481576	6
GO:0048583	3.98201e-05	60	1162	regulation of response to stimulus	BP	0.00407262	6
GO:0048731	6.3601e-08	71	1243	system development	BP	1.92768e-05	6
GO:0048856	2.26677e-07	80	1523	anatomical structure development	BP	5.24149e-05	6
GO:0050789	0.00029574	119	3024	regulation of biological process	BP	0.0211594	6
GO:0050794	0.00068419	112	2839	regulation of cellular process	BP	0.0416651	6
GO:0050896	1.74178e-05	105	2431	response to stimulus	BP	0.00202847	6
GO:0051179	1.1699e-05	98	2196	localization	BP	0.00146975	6
GO:0051239	8.71053e-07	48	746	regulation of multicellular organismal process	BP	0.000167442	6
GO:0051716	1.87885e-05	90	1975	cellular response to stimulus	BP	0.00215662	6
GO:0065007	0.000624695	123	3199	biological regulation	BP	0.0387955	6
GO:0071944	1.85278e-14	84	1221	cell periphery	CC	1.97074e-11	6
GO:0001952	0.000393073	7	43	regulation of cell-matrix adhesion	BP	0.0260227	7
GO:0001968	0.000117138	4	9	fibronectin binding	MF	0.00973408	7
GO:0005178	2.15462e-06	10	48	integrin binding	MF	0.000347242	7
GO:0005518	5.0701e-05	6	22	collagen binding	MF	0.00496279	7
GO:0005912	1.98529e-09	33	326	adherens junction	CC	9.31627e-07	7
GO:0005924	7.3701e-09	30	290	cell-substrate adherens junction	CC	3.01513e-06	7
GO:0005925	7.3701e-09	30	290	focal adhesion	CC	3.01513e-06	7
GO:0007044	2.91144e-07	11	49	cell-substrate junction assembly	BP	6.2773e-05	7
GO:0007160	1.33387e-07	14	78	cell-matrix adhesion	BP	3.5503e-05	7
GO:0007229	5.54158e-06	9	42	integrin-mediated signaling pathway	BP	0.000775578	7
GO:0008305	5.26396e-05	5	14	integrin complex	CC	0.00509009	7
GO:0010810	1.8575e-07	14	80	regulation of cell-substrate adhesion	BP	4.55946e-05	7
GO:0010811	8.33385e-06	9	44	positive regulation of cell-substrate adhesion	BP	0.0010989	7
GO:0016337	0.000109644	16	171	single organismal cell-cell adhesion	BP	0.00935488	7
GO:0018149	0.000618599	3	6	peptide cross-linking	BP	0.0387955	7
GO:0030054	9.4107e-10	42	483	cell junction	CC	5.00493e-07	7
GO:0030055	1.91494e-09	31	291	cell-substrate junction	CC	9.25846e-07	7
GO:0030155	1.70001e-10	27	203	regulation of cell adhesion	BP	1.08494e-07	7
GO:0031589	1.63723e-09	20	124	cell-substrate adhesion	BP	8.16313e-07	7
GO:0033627	8.66686e-05	6	24	cell adhesion mediated by integrin	BP	0.00759778	7
GO:0034329	2.24585e-05	13	103	cell junction assembly	BP	0.00250577	7
GO:0034330	0.000104487	13	119	cell junction organization	BP	0.00896288	7
GO:0034446	0.000338157	7	42	substrate adhesion-dependent cell spreading	BP	0.0228641	7
GO:0043236	6.39693e-06	6	16	laminin binding	MF	0.000864941	7
GO:0045785	2.14356e-07	17	120	positive regulation of cell adhesion	BP	5.10454e-05	7
GO:0050840	1.72435e-08	9	23	extracellular matrix binding	MF	5.85361e-06	7
GO:0060445	0.000618599	3	6	branching involved in salivary gland morphogenesis	BP	0.0387955	7
GO:0070161	7.84998e-10	34	332	anchoring junction	CC	4.31884e-07	7
GO:0071636	0.000618599	3	6	positive regulation of transforming growth factor beta production	BP	0.0387955	7
GO:0098602	2.97456e-07	22	199	single organism cell adhesion	BP	6.32788e-05	7
GO:0098609	1.79912e-05	19	199	cell-cell adhesion	BP	0.00208007	7
GO:0098636	5.26396e-05	5	14	protein complex involved in cell adhesion	CC	0.00509009	7
GO:0010544	0.000316827	3	5	negative regulation of platelet activation	BP	0.021883	8
GO:0030193	1.18366e-06	7	19	regulation of blood coagulation	BP	0.000205275	8
GO:0030194	0.000316827	3	5	positive regulation of blood coagulation	BP	0.021883	8
GO:0030195	9.65521e-09	7	11	negative regulation of blood coagulation	BP	3.62656e-06	8
GO:0042730	1.50544e-05	4	6	fibrinolysis	BP	0.00179249	8
GO:0050818	2.58584e-06	7	21	regulation of coagulation	BP	0.000400555	8
GO:0050819	4.75234e-08	7	13	negative regulation of coagulation	BP	1.51647e-05	8
GO:0050820	0.000316827	3	5	positive regulation of coagulation	BP	0.021883	8
GO:0051917	3.32471e-05	3	3	regulation of fibrinolysis	BP	0.00353165	8
GO:0051918	3.32471e-05	3	3	negative regulation of fibrinolysis	BP	0.00353165	8
GO:0061041	0.000101992	7	35	regulation of wound healing	BP	0.00879611	8
GO:0061045	1.18366e-06	7	19	negative regulation of wound healing	BP	0.000205275	8
GO:1900046	1.18366e-06	7	19	regulation of hemostasis	BP	0.000205275	8
GO:1900047	9.65521e-09	7	11	negative regulation of hemostasis	BP	3.62656e-06	8
GO:1900048	0.000316827	3	5	positive regulation of hemostasis	BP	0.021883	8
GO:1903034	0.000393073	7	43	regulation of response to wounding	BP	0.0260227	8
GO:1903035	3.6901e-06	7	22	negative regulation of response to wounding	BP	0.000560719	8
GO:0001525	2.72041e-07	19	151	angiogenesis	BP	6.02834e-05	9
GO:0001568	6.59998e-06	20	203	blood vessel development	BP	0.000884897	9
GO:0001944	1.10446e-05	20	210	vasculature development	BP	0.00140973	9
GO:0008283	1.48617e-06	40	577	cell proliferation	BP	0.000244451	9
GO:0008284	0.000133094	19	230	positive regulation of cell proliferation	BP	0.0108342	9
GO:0022603	0.000221542	24	342	regulation of anatomical structure morphogenesis	BP	0.0164759	9
GO:0035886	0.000316827	3	5	vascular smooth muscle cell differentiation	BP	0.021883	9
GO:0042127	1.33512e-07	35	425	regulation of cell proliferation	BP	3.5503e-05	9
GO:0045595	0.000568849	26	409	regulation of cell differentiation	BP	0.0364498	9
GO:0045765	8.00139e-05	10	71	regulation of angiogenesis	BP	0.00717203	9
GO:0045766	4.47695e-06	9	41	positive regulation of angiogenesis	BP	0.000643511	9
GO:0048514	2.48223e-06	19	174	blood vessel morphogenesis	BP	0.00039604	9
GO:0048646	9.77386e-09	31	311	anatomical structure formation involved in morphogenesis	BP	3.62656e-06	9
GO:0051094	4.44097e-06	27	327	positive regulation of developmental process	BP	0.000643511	9
GO:0072358	1.46584e-05	20	214	cardiovascular system development	BP	0.0017853	9
GO:0072359	1.14697e-06	27	305	circulatory system development	BP	0.000205275	9
GO:0072577	0.000150343	5	17	endothelial cell apoptotic process	BP	0.0118164	9
GO:1901342	2.68401e-05	11	76	regulation of vasculature development	BP	0.00293311	9
GO:1904018	1.42007e-06	10	46	positive regulation of vasculature development	BP	0.000236013	9
GO:1904035	0.000698368	5	23	regulation of epithelial cell apoptotic process	BP	0.0422063	9
GO:1904036	0.000600424	4	13	negative regulation of epithelial cell apoptotic process	BP	0.0383191	9
GO:2000026	0.000235376	31	499	regulation of multicellular organismal development	BP	0.0173061	9
GO:2000351	7.69056e-05	5	15	regulation of endothelial cell apoptotic process	BP	0.0070116	9
GO:2000352	6.67572e-05	4	8	negative regulation of endothelial cell apoptotic process	BP	0.00626692	9
GO:0001667	7.0944e-08	18	125	ameboidal-type cell migration	BP	2.09613e-05	10
GO:0010595	0.000560144	6	33	positive regulation of endothelial cell migration	BP	0.0361826	10
GO:0010631	1.62325e-05	13	100	epithelial cell migration	BP	0.00190434	10
GO:0010632	0.000143886	10	76	regulation of epithelial cell migration	BP	0.0115362	10
GO:0014812	0.000111012	6	25	muscle cell migration	BP	0.00942126	10
GO:0014909	6.67738e-05	6	23	smooth muscle cell migration	BP	0.00626692	10
GO:0014910	1.40502e-05	6	18	regulation of smooth muscle cell migration	BP	0.00173153	10
GO:0030336	2.07176e-05	11	74	negative regulation of cell migration	BP	0.00234432	10
GO:0040013	3.84164e-06	13	88	negative regulation of locomotion	BP	0.00057824	10
GO:0043534	0.000778114	6	35	blood vessel endothelial cell migration	BP	0.0463239	10
GO:0043542	4.80477e-05	10	67	endothelial cell migration	BP	0.00479126	10
GO:0050707	0.000778114	6	35	regulation of cytokine secretion	BP	0.0463239	10
GO:0050715	8.66686e-05	6	24	positive regulation of cytokine secretion	BP	0.00759778	10
GO:0051271	1.01675e-05	12	82	negative regulation of cellular component movement	BP	0.00131889	10
GO:0072604	0.000316827	3	5	interleukin-6 secretion	BP	0.021883	10
GO:0090130	2.01837e-05	13	102	tissue migration	BP	0.00230022	10
GO:0090132	1.62325e-05	13	100	epithelium migration	BP	0.00190434	10
GO:2000146	3.44683e-05	11	78	negative regulation of cell motility	BP	0.00361804	10
GO:2000778	0.000316827	3	5	positive regulation of interleukin-6 secretion	BP	0.021883	10
