# Supplementary material for: Flow-induced Reorganization of Laminin-integrin Networks Within the Endothelial Basement Membrane Uncovered by Proteomics
Source: Mol Cell Proteomics. 2020 Apr 24;19(7):1179–92. doi: 10.1074/mcp.RA120.001964 (PMC7338090; doi:10.1074/mcp.RA120.001964)
Supplement: Table S5. Flow- and TNFa-induced proteomic alterations in ECs. [file 158553_1_supp_511753_q8201x.xlsx]

## Sheet: 20180912 results and prot_valid
Id	Gene names	Significant in comparison					LFQ intensity sham_static			LFQ intensity TNFa_static			LFQ intensity sham_flow			LFQ intensity TNFa_flow
		Sham_static - Sham_flow	Sham_static - TNF_static	Sham_flow - TNF_flow	TNF_static - TNF_flow	(Sham_flow - TNF_flow) - (Sham_static - TNF_static)	1	2	3	1	2	3	1	2	3	1	2	3
1		0	0	0	0	0	26.0925	25.3235	24.7062	24.4026	24.4892	22.8111	24.9745	22.4012	21.7061	21.5692	22.001	22.2876
2		0	0	0	-1	0	21.9543	22.3158	22.2288	23.2421	21.2893	20.9859	22.9681	21.7849	22.8485	24.1244	23.8286	23.9286
3		-1	0	1	0	0	22.2079	21.9911	21.635	21.5949	22.9151	22.6833	25.6705	25.1095	24.9595	22.771	22.9113	20.8282
4		0	0	0	0	0	25.0386	24.696	24.5362	25.0737	24.9739	24.4615	24.1758	24.7996	24.3737	24.1484	24.1657	24.7515
5	A2M	0	0	0	0	0	21.6972	24.0254	22.0851	22.2389	23.1001	23.2615	22.9089	21.9413	22.5828	22.0647	22.239	22.4351
6	AAAS	0	0	0	0	0	26.4956	26.4036	26.4176	26.4495	26.1363	26.4135	26.4824	26.3847	26.3151	26.2813	26.4377	26.1773
7	AACS	0	0	0	0	0	24.0378	23.9856	24.254	24.1979	24.1396	24.3446	23.8662	23.9099	23.7297	24.0299	23.8838	23.9956
8	AAGAB	0	0	0	0	0	23.2538	23.4325	24.1029	24.1488	23.896	23.7792	23.6868	23.5867	23.9163	23.9114	22.7388	24.0269
9	AAK1	0	0	0	0	0	26.875	27.0292	27.0005	27.0179	26.9969	27.0771	27.1652	27.2451	27.1206	27.1081	26.9569	27.0637
10	AAK1	0	0	0	0	0	27.1798	27.1324	27.3041	27.0444	27.2068	27.2283	27.0394	27.1176	27.0183	27.0891	27.0181	27.0441
11	AAMDC	0	0	0	0	0	27.6362	27.5976	27.9048	27.8506	27.7974	27.7948	27.7331	27.734	27.8301	27.757	27.99	27.878
12	AAMP	0	0	0	0	0	25.7107	25.9864	25.7749	25.6872	25.5318	25.8054	25.5516	25.7718	25.4621	25.5185	24.9634	25.8287
13	AAR2	0	0	0	0	0	24.6912	24.4584	24.1837	25.0088	24.6746	24.3352	24.176	23.9806	24.3783	24.6288	24.761	24.2605
14	AARS2	0	0	0	0	0	25.9016	26.3113	26.2046	26.4018	26.1339	26.2268	26.003	25.9572	26.1944	26.3077	26.092	26.1696
15	AARS	0	0	0	0	0	31.1458	31.1473	31.1264	31.2632	31.2414	31.1721	30.9112	30.7994	30.9388	30.9634	30.9437	31.0219
16	AASDHPPT	0	0	0	0	0	25.7994	25.653	25.5879	25.6605	25.5791	25.8342	25.3637	25.5946	25.583	25.4055	25.3356	25.2383
17	AASS	0	0	0	0	0	26.6636	26.537	26.4282	26.297	26.3526	26.2987	26.0732	25.9283	26.2891	25.6834	25.9134	26.0483
18	AATF	0	0	0	0	0	24.5855	24.7159	24.5404	24.9469	24.5673	24.8181	24.1485	24.2232	24.4937	24.5792	23.4903	24.6176
19	ABCA3	0	0	0	0	0	24.3846	24.9007	24.741	24.9075	25.0905	25.0138	24.9217	24.6808	24.9792	25.2375	25.2908	25.3318
20	ABCA6	1	0	0	1	0	24.7539	24.2606	24.7634	25.4115	25.2249	25.3581	23.1839	23.665	23.6567	24.4536	23.5619	24.2721
21	ABCB10	0	0	0	0	0	24.5677	24.3564	24.0389	24.1612	24.058	24.3543	24.1319	24.4157	24.4004	24.2351	24.1684	24.1015
22	ABCB1	0	1	0	0	0	26.9706	26.6384	27.0186	25.644	25.7311	24.7455	26.4102	26.2874	26.3068	26.7042	25.9497	25.7647
23	ABCB6	0	0	0	0	0	28.1633	28.911	27.5575	27.4705	27.8772	28.0638	27.4178	28.4388	28.47	27.7904	27.9486	28.1379
24	ABCB7	0	0	0	0	0	25.9229	25.9109	25.884	25.9684	25.514	25.8121	25.5907	25.6265	25.7909	25.8765	25.8623	25.8871
25	ABCC1	0	0	0	0	0	27.7261	27.7575	27.8209	27.5322	27.5628	27.6278	28.0606	27.7786	27.7968	27.6768	27.8508	27.5903
26	ABCC4	0	0	0	0	0	25.9972	25.9133	25.8374	25.9467	25.7606	25.7224	26.0954	26.1958	26.019	26.0949	26.2398	25.7793
27	ABCD1	0	0	0	0	0	23.8114	23.9044	23.9839	23.8723	24.252	24.0282	24.6067	24.5085	24.6706	24.3643	24.5145	24.0098
28	ABCD3	0	0	0	0	0	27.401	27.4852	27.6594	27.3911	27.3619	27.3889	27.5485	27.3791	27.5936	27.3005	27.272	27.4575
29	ABCD4	0	0	0	0	0	24.4339	23.8482	24.321	24.3719	24.2417	24.3298	24.0258	22.0004	24.357	23.9764	24.4678	24.4772
30	ABCE1	0	0	0	0	0	30.1523	30.1933	30.2591	30.1436	30.0866	30.0737	29.7579	29.6878	29.8177	29.9239	29.8113	29.8761
31	ABCF1	0	0	0	0	0	29.1125	29.06	29.0852	29.6721	29.6229	29.5703	28.9866	29.0667	29.0094	29.3723	29.4158	29.4192
32	ABCF2	0	0	0	0	0	28.2478	28.3196	28.3931	28.6328	28.7065	28.7368	27.8008	27.9437	27.7752	28.1496	28.0946	28.273
33	ABCF3	0	0	0	0	0	27.5744	27.5848	27.536	27.5204	27.6711	27.5282	27.4856	27.3377	27.1585	27.1857	27.1923	27.3173
34	ABCG1	-1	-1	1	1	1	21.8397	21.9555	22.1104	23.6824	23.4364	23.4289	24.3077	24.1906	23.8916	21.6013	22.0591	22.9781
35	ABCG2	0	1	0	0	0	27.1481	27.0049	27.0455	25.82	25.8595	25.8967	27.7826	27.5949	27.8773	26.7749	26.9429	26.5721
36	ABHD10	0	0	0	0	0	27.056	26.8012	27.2905	27.1812	27.0673	26.8448	27.0882	27.2205	27.3289	27.2115	27.2244	27.4193
37	ABHD11	0	0	0	0	0	24.1048	24.4158	24.3897	24.1507	24.1891	24.0122	24.4628	24.4526	24.7751	24.3536	24.4487	24.5229
38	ABHD12	0	0	0	0	0	24.3963	24.9159	24.5943	25.0312	24.7443	24.9911	24.7483	25.06	24.9852	25.0181	25.2163	25.0142
39	ABHD14B	0	0	0	0	0	26.9987	26.8756	27.0965	26.9875	26.9753	26.9371	27.1417	27.0338	26.9996	26.7584	26.8758	26.9496
40	ABHD16A	0	0	0	0	0	25.2492	25.3285	25.2874	25.5611	25.523	25.6141	25.4129	25.3033	25.3644	25.9207	25.7193	26.0104
41	ABHD6	0	0	0	0	0	23.9413	23.654	23.8977	23.6641	21.1454	21.8685	23.9636	23.097	23.945	23.5455	23.7501	23.8145
42	ABI1	0	0	0	0	0	26.5497	26.3242	26.4883	26.7667	26.5069	26.6216	26.5763	26.1896	26.4219	26.4635	26.4616	26.4299
43	ABI2	1	0	0	0	0	24.451	24.6253	24.5435	23.9664	23.8843	23.835	23.0422	22.6921	22.5388	23.7158	24.1808	22.2191
44	ABI3	0	0	0	-1	0	27.3835	27.1369	27.2859	26.8151	27.2982	27.1062	28.1785	28.3207	28.2351	27.972	28.1588	28.2335
45	ABL1	0	0	0	0	0	24.1503	24.2528	24.771	24.0797	24.3223	24.3089	24.0408	24.0735	24.291	24.2255	24.3669	24.4091
46	ABLIM1	0	0	0	0	0	28.2072	28.0061	28.0733	27.6351	27.7466	27.5168	28.3021	28.2416	28.1622	28.0261	27.953	27.7282
47	ABLIM3	0	0	0	0	0	25.756	25.8666	25.8988	24.997	25.234	25.0856	26.3763	26.5729	26.9888	26.0668	25.7814	25.776
48	ABR	0	0	0	0	0	26.6115	26.5207	26.5747	27.1702	27.1464	27.1901	26.6554	26.7622	26.8329	27.079	27.2756	27.3855
49	ABRACL	0	0	0	0	0	28.3652	28.6604	28.4925	28.048	28.2256	27.9412	28.0685	28.2711	28.7541	27.6201	28.2803	28.377
50	ACAA1	0	0	0	0	0	27.2115	27.3222	27.4607	26.9788	27.2427	27.1546	27.5919	27.5712	27.7215	27.4184	27.4701	27.4836
51	ACAA2	0	0	0	0	0	28.8679	29.0256	28.638	28.6078	28.6956	28.3052	29.227	29.1092	29.2722	28.8069	28.7913	28.8931
52	ACACA	0	0	0	0	0	27.5704	27.5202	27.7033	27.5772	27.8442	27.6038	27.1554	27.414	27.3755	27.5175	27.3962	27.4884
53	ACAD8	0	0	0	0	0	24.5554	25.0021	24.8786	24.305	24.4968	24.6958	25.0181	25.0465	25.0283	24.3588	24.1545	24.5339
54	ACAD9	0	0	0	0	0	31.9655	32.0303	32.1678	32.1248	32.2244	32.2637	32.3194	32.2598	32.3645	32.2958	32.2385	32.2335
55	ACADM	0	0	0	0	0	28.1482	28.2381	28.2581	27.9954	28.1359	28.0204	28.3252	28.1676	28.2771	28.2198	28.2589	28.2111
56	ACADS	0	0	0	0	0	23.2186	23.7497	23.479	23.1843	23.6161	23.5074	23.482	23.7995	23.7607	21.8704	23.9387	23.8098
57	ACADSB	0	0	0	0	0	26.0494	26.2013	26.1072	25.8743	25.8878	25.9183	25.9873	25.924	26.2208	25.8489	26.0018	25.9839
58	ACADVL	0	0	0	0	0	29.3798	29.3537	29.3405	29.2987	29.4985	29.512	29.3072	29.3366	29.3278	29.2831	29.2919	29.2806
59	ACAP2	0	0	0	0	0	27.4796	27.4237	27.5162	27.5782	27.5014	27.5499	27.6668	27.7026	27.9781	28.0106	27.8268	27.905
60	ACAT1	0	0	0	0	0	30.4823	30.4664	30.4544	30.2094	30.2015	30.2424	30.666	30.5162	30.6656	30.3584	30.4295	30.3949
61	ACAT2	0	0	0	0	0	27.059	27.1512	27.3021	27.029	27.2614	27.1387	26.8064	27.2814	26.9459	27.0635	27.0263	26.7353
62	ACBD3	0	0	0	0	0	27.7847	27.9861	27.9823	28.3344	28.528	28.2062	27.5181	27.474	27.3936	28.0182	27.9281	27.8943
63	ACBD5	0	0	0	0	0	24.6798	24.7588	24.7983	25.1308	25.3084	25.0783	24.8976	24.7108	25.1417	25.1351	25.3507	25.3979
64	ACBD6	0	0	0	0	0	25.3824	24.5727	24.6725	24.8257	24.9982	24.9546	24.8642	24.681	24.5986	24.8378	24.8122	24.7766
65	ACE	1	0	0	1	0	28.9959	28.9533	28.9255	28.5254	28.4123	28.3964	27.9381	27.9747	27.8615	27.4095	27.5369	27.0582
66	ACIN1	0	0	0	0	0	24.87	24.8228	24.5841	24.2584	24.7239	24.5229	25.0004	24.9825	25.4173	24.8393	24.7314	24.8545
67	ACKR3	-1	-1	-1	-1	0	22.9624	23.5529	22.4796	25.7468	26.5999	26.2213	24.457	24.5142	25.1272	27.0635	27.3569	27.4194
68	ACLY	0	0	0	0	0	31.4086	31.4391	31.4169	31.4613	31.6643	31.4431	31.4161	31.3232	31.3477	31.4445	31.4596	31.5343
69	ACO1	0	0	0	0	0	29.3028	29.3084	29.1654	29.3125	29.3997	29.4646	28.8893	28.9401	29.0218	29.3341	29.3869	29.3468
70	ACO2	0	0	0	0	0	29.978	29.9937	30.0186	29.8933	29.917	29.8571	30.23	30.215	30.2535	30.1781	30.1054	30.1057
71	ACOT13	0	0	0	0	0	26.0249	24.8438	26.5339	26.2743	26.3945	26.4675	26.4706	26.2245	26.6732	25.2997	25.1521	22.4426
72	ACOT2;ACOT1	0	0	0	0	0	25.5004	24.9427	25.28	24.9371	25.2381	25.0974	24.9791	24.6378	25.424	25.746	25.1515	25.0261
73	ACOT7	0	0	0	0	0	27.3438	27.2771	27.5237	27.3757	27.3843	27.3754	27.9056	28.1271	28.1152	28.175	28.3023	28.3562
74	ACOT9	0	0	0	0	0	27.2189	27.3629	27.5962	27.423	27.4827	27.5192	27.0387	27.3106	27.3068	27.7098	27.3465	27.6793
75	ACOX1	0	0	0	0	0	27.0432	27.0524	26.883	27.2228	27.0554	27.274	26.9887	26.9497	26.8165	26.8361	26.9274	27.0458
76	ACOX3	0	0	0	0	0	26.8241	26.8151	26.8661	26.959	27.1482	27.0149	26.9883	26.8859	26.7532	26.8765	26.9901	26.8492
77	ACP1	0	0	0	0	0	26.1977	26.3831	26.1482	26.2908	26.3256	26.6162	26.0478	26.3811	25.9614	26.1769	26.2313	26.1628
78	ACP2	0	0	0	0	0	25.7693	26.0626	26.1904	26.3383	26.0045	26.0612	26.3652	26.4777	26.4614	25.8008	26.3064	25.8561
79	ACSF2	0	0	0	0	0	26.5818	26.3563	26.1846	26.2358	26.2232	26.4026	26.4118	26.2621	26.5054	26.3783	26.0907	26.0475
80	ACSF3	0	0	0	0	0	24.805	25.0544	24.775	25.1197	24.8704	24.8562	25.1398	25.2012	25.0613	25.4235	24.9396	24.5762
81	ACSL1	0	0	0	0	0	25.5437	25.4872	25.5525	26.1627	26.1808	26.2195	25.5676	25.5367	25.8644	26.2664	26.0708	25.9835
82	ACSL3	0	0	0	0	0	26.9944	26.9737	27.2227	27.5533	27.6822	27.6724	27.0877	27.0384	27.2254	27.4968	27.6941	27.7631
83	ACSL4	0	0	0	0	0	27.4047	27.3674	27.3316	27.5349	27.5655	27.499	27.0381	27.1321	27.1202	27.6911	27.6126	27.5699
84	ACSL5	-1	0	0	0	0	25.3267	25.0658	25.1716	25.7883	25.552	25.5081	26.4286	26.2742	26.3178	26.5565	26.3266	26.5462
85	ACSS1	0	0	0	0	0	25.6324	25.4603	25.2607	25.8428	25.8347	25.6613	24.8307	24.4548	24.7108	25.1984	25.0127	25.2023
86	ACSS2	0	0	0	0	0	26.4029	26.4422	26.5892	26.4161	26.3055	26.2935	26.614	26.4923	26.7068	26.6033	26.5026	26.5275
87	ACTBL2	-1	0	0	0	0	22.0576	21.3361	23.7823	32.6672	22.6777	21.2885	28.7854	30.8398	33.5633	30.3953	28.6308	32.8064
88	ACTC1;ACTA2;ACTG2;ACTA1	0	0	0	0	0	32.4349	32.3993	32.528	32.7982	32.6007	32.4755	32.8302	32.6073	32.3808	32.4019	32.6779	32.5204
89	ACTL6A	0	0	0	0	0	27.388	27.4883	27.3957	27.2918	27.1588	27.1762	27.4276	27.3705	27.3922	26.9402	27.1887	27.0741
90	ACTN1	0	0	0	0	0	32.1672	32.2205	32.0604	32.3609	32.3379	32.2825	32.2656	32.3335	32.3717	32.1051	32.1653	32.3135
91	ACTN4	0	0	0	0	0	32.283	32.5292	32.34	32.1628	32.3129	32.2911	32.7539	32.5549	32.661	32.4196	32.4555	32.4502
92	ACTR10	0	0	0	0	0	26.5648	26.4663	26.4684	26.4024	26.1603	26.366	26.3573	26.4237	26.4082	26.2794	26.7803	26.0862
93	ACTR1A	0	0	0	0	0	29.7221	29.5388	29.5897	29.8121	29.8462	29.5175	29.5583	29.8669	29.7498	29.7163	29.7806	29.83
94	ACTR1B	0	0	0	0	0	26.541	26.25	26.2561	26.5724	26.4974	26.2676	26.483	26.6786	26.3802	26.4845	26.5583	26.4788
95	ACTR2	0	0	0	0	0	30.3671	30.2817	30.3485	30.3858	30.5598	30.4578	30.5062	30.2714	30.5125	30.6301	30.5222	30.6674
96	ACTR3	0	0	0	0	0	31.164	31.1741	31.2034	31.317	31.3553	31.3949	31.409	31.435	31.5715	31.3684	31.437	31.5302
97	ACTR5	0	0	0	0	0	23.443	21.3458	22.1956	22.7818	22.4996	22.6835	22.228	22.4872	22.7824	22.6976	23.0411	22.5946
98	ACTR8	0	0	0	0	0	22.1071	22.2285	22.0157	22.5012	22.8389	22.9681	20.7591	22.0832	22.4693	23.05	22.6493	22.6128
99	ACVRL1	0	0	-1	0	0	24.7544	24.6939	25.0583	25.6137	25.707	25.99	24.8222	25.2715	25.1705	26.5242	26.6118	26.7683
100	ACYP1	0	0	0	0	0	26.4135	26.3501	26.1678	25.6178	25.9391	26.2488	26.4202	26.3669	25.7041	26.3857	25.5724	26.31
101	ADA	0	0	0	0	0	27.0903	26.9851	26.9118	26.9351	27.0576	26.73	27.2815	27.3013	27.5062	27.0329	26.951	26.8695
102	ADAM10	0	0	0	0	0	27.191	27.4073	27.2436	27.3084	27.1969	27.0603	27.5234	27.5336	27.4927	27.6435	27.5943	27.6906
103	ADAM15	-1	0	0	-1	0	26.1538	26.5123	26.0608	26.0215	26.2891	26.3398	27.9298	28.0859	27.9519	28.1385	28.0505	27.8971
104	ADAM17	0	0	0	0	0	26.7621	26.7477	26.6959	27.0743	27.0933	27.0815	26.8852	26.8424	26.7277	27.4518	27.3167	27.4155
105	ADAM19	0	0	0	0	0	23.5269	22.7284	21.9584	22.4864	22.0588	21.6907	23.6924	22.9644	23.8161	21.6968	22.9334	22.3084
106	ADAM9	0	0	0	0	0	27.4196	27.4387	27.5892	27.4922	27.4132	27.5125	27.2589	27.2094	27.3358	27.4366	27.324	27.301
107	ADAMTS1	-1	0	0	-1	0	22.9292	21.5391	22.7311	20.7025	22.0754	21.6001	25.372	25.2154	25.4279	25.5687	25.4588	25.8911
108	ADAMTS18	-1	0	0	-1	0	25.8539	25.544	25.7212	25.3762	24.2588	24.9917	27.2695	26.946	26.6462	25.9964	25.6487	26.6213
109	ADAMTS4	-1	-1	0	-1	0	22.951	23.4656	22.1241	24.3933	23.6873	24.9665	27.0363	26.3907	26.7023	26.9078	26.5852	27.2436
110	ADAMTS7	0	0	0	0	0	24.0301	23.8237	24.0422	24.1141	24.0976	23.9585	24.2355	23.9737	23.7371	23.9	23.5577	23.9559
111	ADAMTS9	0	0	-1	-1	0	21.9561	21.0897	21.0336	21.2394	22.091	22.7558	21.4152	22.3052	22.9427	23.8896	24.9379	24.5449
112	ADAMTSL1	0	0	0	0	0	24.8296	24.842	24.622	24.9664	24.6021	25.1502	25.3687	24.8507	25.3137	24.8671	24.8203	24.9839
113	ADAR	0	0	0	0	0	29.2278	29.3172	29.4094	29.5251	29.5857	29.5758	29.3612	29.2401	29.2238	29.3118	29.2323	29.2819
114	ADCY4	0	0	0	0	0	23.949	22.4688	24.3425	23.969	23.5629	23.5998	23.9516	24.3917	23.5397	23.4827	23.5114	23.8648
115	ADD1	0	0	0	0	0	27.9682	27.9486	28.0938	28.6209	28.6695	28.6605	28.1195	28.1988	28.0937	28.1694	28.1584	28.3363
116	ADD3	0	0	0	0	0	26.6103	26.7634	26.5415	27.4157	27.3231	27.2484	26.6718	26.6651	26.4376	27.0334	27.093	27.124
117	ADGRL2;LPHN2	0	0	0	0	0	25.1388	25.0775	25.1503	24.5619	24.3899	24.6158	25.1739	25.3868	25.5999	24.7818	24.7195	24.2667
118	ADH5	0	0	0	0	0	29.2227	29.1708	29.2394	28.8593	28.8863	29.0721	29.1777	29.2582	29.1711	29.0981	29.0566	29.2155
119	ADI1	0	0	0	0	0	25.7403	25.8155	26.099	25.9486	25.8932	25.9978	25.4146	25.7525	25.4727	25.3754	25.3357	25.1641
120	ADIRF	-1	0	0	-1	0	29.7553	29.8394	29.9424	29.2371	28.7819	29.0141	31.7276	31.5605	32.015	31.3432	31.6108	31.6369
121	ADK	0	0	0	0	0	28.1993	28.2418	28.0755	28.355	28.4145	28.1306	27.9071	27.7895	28.021	27.8272	27.8295	27.7313
122	ADNP	0	0	0	0	0	25.8725	25.8724	26.0163	25.8272	25.81	25.931	26.0445	25.9325	25.9972	25.6129	25.5739	25.6778
123	ADO	0	0	0	0	0	24.3326	24.0132	24.7578	23.7787	23.8538	23.4537	22.661	24.8275	24.595	23.5633	22.6084	22.8548
124	ADPGK	0	0	0	0	0	25.9921	25.7302	25.7721	26.0175	25.9832	25.7987	25.564	25.1633	25.4291	25.217	25.5399	25.4113
125	ADPRH	0	0	0	0	0	22.9473	23.2188	23.1115	24.0799	24.0168	23.7594	23.7714	23.9092	23.7674	24.3074	23.7577	23.929
126	ADPRHL2	0	0	0	0	0	26.8978	26.816	27.1612	27.4237	27.3278	27.2194	26.9466	27.0844	26.8974	27.0335	27.0515	27.365
127	ADRBK1	0	0	0	0	0	25.1876	25.0939	25.3398	24.9405	24.695	24.735	24.9569	24.9963	24.9789	25.1878	25.184	25.0247
128	ADRM1	0	0	0	0	0	28.5171	28.5664	28.6459	28.5621	28.855	28.6986	28.4269	28.3352	28.6583	28.6367	28.7881	28.4656
129	ADSL	0	0	0	0	0	28.9599	28.891	28.7608	28.8456	28.7569	28.8727	28.55	28.6151	28.7526	28.7299	28.7617	28.7194
130	ADSS	0	0	0	0	0	30.2269	30.1382	30.0563	29.8605	29.8681	29.7317	29.5327	29.5238	29.4183	29.5395	29.4147	29.4837
131	AES	0	0	0	0	0	22.2378	23.451	22.3723	22.5378	21.9578	22.4305	22.6059	22.4448	22.104	22.2252	22.8338	23.0203
132	AFAP1	0	0	0	0	0	26.4446	26.5863	26.5922	26.5945	26.6295	26.7106	26.7089	26.5573	26.4506	27.0258	26.7838	26.932
133	AFAP1L1	-1	0	0	-1	0	25.7686	25.9809	25.6491	25.4158	25.4329	25.4309	26.843	26.8016	27.0946	26.5852	26.6861	26.6862
134	AFAP1L2	0	0	0	0	0	24.27	21.8447	23.2216	22.7438	21.2906	22.8093	24.4848	23.9404	24.3632	23.4135	22.1609	23.8333
135	AFF4	0	0	0	0	0	23.3673	23.3931	23.5306	24.02	23.7145	23.9209	23.6338	23.4428	23.4948	23.4326	23.0467	23.5935
136	AFG3L2	0	0	0	0	0	28.0541	27.9305	28.1104	27.914	27.7436	27.8022	28.1314	27.8491	28.0893	27.8996	27.6292	27.5336
137	AFTPH	0	0	0	0	0	23.0529	23.3477	23.1915	23.5416	23.5557	23.7378	23.6546	23.328	23.4646	23.4839	23.4664	23.5871
138	AGA	0	0	0	0	0	24.5913	24.3342	24.4187	24.0299	24.3397	24.0327	24.7863	24.8118	24.7022	24.0577	23.9844	24.1352
139	AGFG1	0	0	0	0	0	25.8412	25.819	25.6516	26.2694	26.0075	25.8256	26.0597	25.9715	26.1674	26.1563	25.9879	26.3417
140	AGFG2	0	0	0	0	0	25.3644	25.4459	24.6512	24.2646	24.5975	24.1532	24.6441	24.7095	24.5355	24.4954	24.2661	24.1888
141	AGK	0	0	0	0	0	28.0274	27.7447	27.6931	27.8234	27.804	27.8439	27.7035	27.942	27.8926	27.692	27.8173	27.7977
142	AGL	0	0	0	0	0	26.4455	26.3027	26.6752	26.5631	26.6148	26.6634	26.4206	26.346	26.3827	26.506	26.5182	26.3923
143	AGO1	0	0	0	0	0	21.7185	23.4347	23.452	22.9529	23.2466	22.436	23.6605	23.442	23.5206	23.7881	23.1619	23.1771
144	AGO2	0	0	0	0	0	25.4556	25.5958	26.0488	25.8957	25.8944	25.9625	25.8569	25.6658	25.9771	25.8278	25.9612	26.0741
145	AGO3	-1	0	0	0	0	21.332	23.3376	21.3499	23.3242	23.5432	23.2143	23.4786	23.5898	23.5362	22.8072	23.4793	23.4315
146	AGPAT3	0	0	0	0	0	25.5246	25.5171	25.5469	25.9512	25.8927	26.0898	25.6449	25.7507	25.8368	25.7948	25.6768	25.6469
147	AGPAT5	0	0	0	0	0	25.7306	25.5721	25.7166	25.66	25.6769	25.5917	25.6535	25.5608	25.7691	25.1512	25.4005	25.4801
148	AGPAT6	0	0	0	0	0	24.1347	24.4676	24.7159	25.2786	24.9172	25.3666	24.9346	24.4354	24.4866	25.3898	24.4444	25.2195
149	AGPAT9	0	0	0	0	0	21.8865	21.983	21.5385	22.9572	21.1991	21.9119	23.1377	23.2234	23.2618	23.2417	21.1643	21.7976
150	AGPS	0	0	0	0	0	28.5946	28.5198	28.4028	28.4877	28.6689	28.4935	28.2144	28.3553	28.3383	28.3574	28.4199	28.4491
151	AGRN	-1	0	0	0	0	26.8764	26.8633	27.0078	27.8476	27.9722	27.8618	28.2427	28.1435	28.2189	28.6957	28.6833	28.8783
152	AGTPBP1	0	0	0	0	0	22.6871	22.0618	23.2506	22.8736	23.374	22.9664	23.0684	23.0412	23.1096	23.4215	22.9149	23.1907
153	AGTRAP	0	0	0	0	0	24.5907	24.6537	25.0487	24.5206	24.3713	24.7973	24.9229	25.0485	24.8797	24.8392	24.9694	25.0519
154	AHCTF1	0	0	0	0	0	26.7714	26.4865	26.4828	26.6169	26.529	26.597	26.4419	26.7353	26.6971	26.4382	26.4645	26.5047
155	AHCY	0	0	0	0	0	30.5189	30.6499	30.7824	30.6562	30.6384	30.72	30.4413	30.3654	30.4449	30.4359	30.3252	30.3899
156	AHCYL1	0	0	0	0	0	27.7689	27.7285	27.5497	27.129	27.283	26.9719	27.4097	27.47	27.5922	26.9354	27.1514	27.2665
157	AHCYL2	0	0	0	0	0	25.0291	24.6943	24.5393	25.0139	24.7888	24.591	25.1482	24.9712	24.5591	24.5252	24.3984	24.7144
158	AHNAK2	0	0	0	0	0	30.9914	31.0436	31.0026	30.3933	30.4562	30.62	31.6384	31.4925	31.7045	31.0916	31.0711	31.1449
159	AHNAK	0	0	0	0	0	35.4811	35.5656	35.4725	35.022	35.1523	35.1578	35.728	35.5382	35.7274	35.4009	35.3853	35.5764
160	AHR	0	0	0	0	0	21.8334	24.8197	24.6098	24.054	22.1906	24.0776	23.9463	24.4849	24.4378	23.1555	21.7616	22.729
161	AHSA1	0	0	0	0	0	29.2278	29.4521	29.2112	29.3369	29.2552	29.2483	28.9275	28.909	29.1814	29.0547	28.893	28.9453
162	AIDA	0	0	0	0	0	26.6927	26.685	26.2383	26.4253	26.4469	26.5336	26.9815	26.9062	27.0068	26.559	26.7433	26.8027
163	AIF1L	0	0	0	0	0	26.0455	26.2248	26.1204	25.3612	25.3788	25.7188	26.9343	26.654	27.0352	26.1158	26.4656	26.1491
164	AIFM1	0	0	0	0	0	29.1938	29.055	29.1259	29.1805	29.1523	29.1741	29.311	29.2261	29.3063	29.0181	29.0789	29.1991
165	AIFM2	0	0	0	0	0	21.8872	21.7403	22.0955	22.7868	21.9455	22.119	22.8424	21.7863	21.781	21.3881	22.6276	22.2624
166	AIM1	0	0	0	0	0	26.868	26.8767	26.9601	26.9029	26.9091	27.0365	26.0631	25.871	25.8999	26.5569	26.4222	26.5398
167	AIMP1	0	0	0	0	0	29.2825	29.3829	29.1689	29.1474	29.0662	29.1661	29.0614	29.0933	29.1309	29.0595	29.1402	29.1575
168	AIMP2	0	0	0	0	0	28.6623	28.4987	28.4972	28.4368	28.377	28.4847	28.5309	28.4292	28.4766	28.552	28.5494	28.5795
169	AIP	0	0	0	0	0	28.1006	28.0816	28.1645	28.0016	28.0917	28.017	27.8967	28.051	28.0745	28.1849	27.9879	27.9578
170	AK1	0	0	0	0	0	27.4706	27.2376	27.7235	27.5571	27.2552	27.0883	27.9045	27.8689	27.4649	27.3539	27.6043	27.7571
171	AK2	0	0	0	0	0	28.9499	28.9914	29.0591	28.71	28.7102	28.8138	29.097	28.9467	29.0754	28.8495	28.8359	28.9748
172	AK3	0	0	0	0	0	28.9407	28.8358	28.9786	28.8354	28.8722	28.8507	29.2724	29.0725	29.1966	28.8926	28.864	29.0126
173	AK4	0	0	0	0	0	25.3887	25.4498	25.8141	26.3954	26.4336	26.3426	26.2036	26.3208	26.4499	26.504	26.6081	26.4672
174	AK5	1	1	0	0	0	24.4623	24.5466	24.3685	22.9103	22.676	22.84	21.1075	22.5197	21.3518	22.2918	22.838	20.9717
175	AK6;TAF9	0	0	0	0	0	24.1506	24.1093	23.9714	24.2549	24.2651	24.4264	19.6937	23.6672	23.4287	23.7732	23.9164	24.3378
176	AKAP10	0	0	0	0	0	23.2386	23.2191	23.1737	23.1235	23.5283	23.1963	22.7887	22.6712	23.0356	23.4718	23.5608	22.9918
177	AKAP11	0	0	0	0	0	21.8418	23.2781	23.6206	22.0026	23.8776	22.8572	21.9942	22.7867	23.2327	22.3931	23.1823	22.714
178	AKAP12	0	0	0	0	0	30.2357	30.3274	30.3099	30.4879	30.7036	30.7568	30.6704	30.666	30.7827	30.9008	30.8072	30.9572
179	AKAP13	0	0	0	0	0	27.2828	27.2865	27.3672	27.7323	27.6586	27.7408	27.7983	27.7742	27.6913	27.8631	27.9487	28.093
180	AKAP1	0	0	0	0	0	23.6654	23.478	24.0033	23.5757	24.2639	23.5475	23.7287	23.6952	23.5752	23.1045	23.3657	23.1957
181	AKAP17A	0	0	0	0	0	25.433	25.4956	25.5592	25.8291	25.9467	25.9126	25.5492	25.6347	25.6703	25.6221	26.2328	25.8768
182	AKAP2	0	0	0	0	0	28.7345	28.8989	29.0232	28.8479	28.8954	29.0753	29.5636	29.5344	29.528	29.2067	29.2984	29.3115
183	AKAP8	0	0	0	0	0	27.4477	27.4056	27.4772	27.2971	27.3541	27.3806	27.3815	27.1784	27.3313	27.2608	27.0963	27.3855
184	AKAP8L	0	0	0	0	0	26.277	26.1412	26.2452	25.7876	26.0626	25.9018	26.3253	26.3333	26.2656	26.0801	26.1096	26.1588
185	AKAP9	0	0	0	0	0	27.5801	27.7847	27.7054	27.7538	27.9595	27.78	27.7042	27.2959	27.4895	27.6055	27.7907	27.6731
186	AKR1A1	0	0	0	0	0	29.4144	29.3406	29.3958	29.5663	29.4771	29.4683	29.3191	29.3902	29.3778	29.6441	29.6042	29.4805
187	AKR1B1	0	0	0	0	0	29.2659	29.1292	29.2708	28.9608	28.9825	28.9702	29.1277	29.0643	28.8041	29.4053	29.1713	29.3071
188	AKR1C2	0	0	0	0	0	22.0474	21.8746	22.2124	21.6472	22.087	21.6878	22.3102	22.4922	22.1689	22.2086	22.2632	21.8923
189	AKR1C3	0	0	0	0	0	28.4049	28.4469	28.2951	27.7717	27.9296	27.6384	28.6102	28.3669	28.4111	28.0828	28.0498	28.4733
190	AKR7A2	0	0	0	0	0	27.0612	27.0247	27.1245	26.7588	26.9931	26.8873	27.2309	27.0878	27.1305	26.8903	26.9632	26.9913
191	AKT1	0	0	0	0	0	26.5581	26.8767	26.6749	26.6312	26.6795	27.0095	26.6958	26.6536	26.7288	26.6457	26.772	26.7868
192	AKT1S1	0	0	0	0	0	26.4861	26.5909	26.358	26.4435	26.4304	26.4815	27.0727	26.3291	26.8203	26.4931	26.5446	26.6068
193	AKT3	0	0	0	0	0	25.0518	24.8865	25.1384	25.0628	25.218	25.1961	25.0904	24.6502	24.9945	24.6229	25.2424	25.2984
194	AKTIP	0	0	0	0	0	23.7282	24.0309	23.6913	23.5585	23.8951	23.8235	23.2541	23.8197	23.3673	23.5221	24.1294	23.6546
195	ALAD	0	0	0	0	0	24.9481	24.7249	24.8044	24.5729	24.6475	24.7811	24.6972	25.0762	25.1088	24.7326	24.7706	24.8005
196	ALCAM	0	0	0	0	0	28.1157	28.2063	28.2176	28.0496	28.0919	28.0732	27.5051	27.3618	27.1612	27.2735	27.447	27.57
197	ALDH16A1	0	0	0	0	0	27.2821	27.3034	27.2385	27.2966	27.3548	27.3846	27.2711	27.2255	27.0881	27.1307	27.0504	27.111
198	ALDH18A1	0	0	0	0	0	29.7592	29.662	29.6852	29.787	29.7394	29.7492	29.3559	29.4929	29.3925	29.465	29.5039	29.5833
199	ALDH1A1	0	0	0	0	0	31.577	31.5818	31.5663	31.2153	31.1929	31.0721	31.0409	30.9173	30.9594	30.5418	30.5735	30.5105
200	ALDH1A2	-1	0	0	-1	0	27.135	27.1872	27.0578	26.9239	27.0219	26.7479	27.9808	28.222	28.2485	27.7974	27.9954	27.9996
201	ALDH1A3	0	0	0	0	0	27.3828	27.3336	27.3129	26.9795	26.8927	26.9303	26.7294	26.7655	26.7757	26.7537	26.6937	26.8555
202	ALDH1B1	0	0	0	0	0	27.5268	27.5301	27.6652	27.5008	27.4196	27.2538	27.7722	27.7704	27.7574	27.5534	27.5195	27.5951
203	ALDH2	0	0	0	0	0	29.3593	29.1948	28.9706	29.0041	28.9441	28.7171	29.3313	29.0657	29.1914	28.8616	28.894	28.976
204	ALDH3A2	0	0	0	0	0	26.7505	26.4254	26.5341	26.0939	26.0579	25.9524	26.8093	26.9339	26.7944	26.732	26.7764	26.7817
205	ALDH4A1	0	0	0	0	0	25.6926	26.0768	26.2227	26.06	26.4143	26.2004	26.4009	26.558	26.8403	26.4448	26.2489	26.5429
206	ALDH6A1	0	0	0	0	0	28.2694	28.079	28.3444	27.6667	27.7346	27.5118	27.8083	27.7097	27.9029	27.3932	27.5396	27.3962
207	ALDH7A1	0	0	0	0	0	29.1503	29.2623	29.2296	29.1046	28.8617	28.8719	29.1616	29.1274	29.0252	28.7346	28.8382	28.7852
208	ALDH9A1	0	0	0	0	0	29.2914	29.3993	29.338	29.1053	29.0412	29.0398	29.2893	29.4202	29.4041	29.1891	29.2007	29.1749
209	ALDOA	0	0	0	0	0	33.178	33.3351	33.2375	33.2791	33.3069	33.3514	32.9516	32.8905	33.0152	32.9608	32.9127	32.9148
210	ALDOC	0	0	0	0	0	28.7547	28.9009	28.758	28.7977	29.0431	28.9371	28.6066	28.9411	28.6271	28.9197	28.9085	28.6696
211	ALG11	0	0	0	0	0	22.5824	22.6139	22.7996	22.8469	22.3787	22.6649	22.7123	22.623	22.0615	22.8305	22.3738	21.2131
212	ALG1	0	0	0	0	0	25.7895	25.8502	26.2451	26.2939	25.9723	26.0601	25.8906	26.4278	26.1591	26.0166	26.055	26.1838
213	ALG2	0	0	0	0	0	24.6161	24.365	24.244	25.3139	24.8575	24.9864	25.3189	24.4284	24.4989	25.4151	24.9718	24.9729
214	ALG3	0	0	0	0	0	23.7127	23.6708	23.8886	24.0285	21.3118	22.858	21.9984	22.3868	23.0051	23.9084	23.0453	22.2087
215	ALG5	0	0	0	0	0	25.5693	25.5186	25.4307	25.4451	25.8863	25.7851	25.7387	25.7334	25.7057	25.5332	25.5109	26.0098
216	ALG6	0	0	0	0	0	23.3257	23.2792	22.8758	23.6228	23.6896	23.4495	24.231	23.5627	22.6258	23.1001	23.9417	23.573
217	ALG9	0	0	0	0	0	23.346	23.4338	23.5045	23.9503	23.7209	23.63	23.3558	23.279	23.467	22.8955	22.965	23.3966
218	ALKBH5	0	0	0	0	0	24.7005	24.499	24.5647	23.0912	24.4292	21.7801	24.3871	24.6019	24.9619	24.6313	24.0778	25.0613
219	ALPK3	0	-1	0	0	0	21.5962	22.63	21.8362	23.0262	23.3224	23.567	22.2736	22.4056	21.726	22.2867	22.7847	23.4598
220	ALS2	0	0	1	1	0	23.3624	23.6522	23.6872	23.864	23.6427	23.6141	23.8813	23.5945	24.0265	21.455	21.0178	23.5401
221	ALYREF	0	0	0	0	0	24.7883	25.2979	25.2258	21.607	24.5826	25.6909	26.4202	25.6821	26.0955	25.8966	25.9876	25.8884
222	AMDHD2	0	0	0	0	0	23.5498	23.6311	22.0194	23.8597	21.8537	23.3133	23.9775	23.5527	23.7395	23.7415	23.9561	23.8388
223	AMFR	0	0	0	0	0	23.3115	23.1027	23.3809	23.6968	23.8413	23.651	23.3632	23.4961	23.0554	23.6514	23.9694	23.806
224	AMPD2	0	0	0	0	0	26.6843	26.8969	26.9216	27.0251	26.9833	26.8121	27.4106	27.2607	27.1616	27.0131	27.0293	26.9631
225	ANAPC1	0	0	0	0	0	25.7157	25.4769	25.6508	25.4233	25.4282	25.3678	25.5935	25.4778	25.3409	25.0364	25.527	25.3131
226	ANAPC2	0	0	0	0	0	23.6446	24.2099	24.406	23.7436	23.5941	23.9066	23.9915	23.9668	23.9888	23.9162	23.7432	23.8354
227	ANAPC4	0	0	0	0	0	23.7805	23.5752	21.9046	22.0191	23.9562	24.0774	23.6005	23.7734	23.913	23.6626	23.35	23.6404
228	ANAPC5	0	0	0	0	0	28.4921	28.2578	28.2612	28.0167	28.3788	28.2045	28.1057	28.2922	27.4745	28.2416	28.1621	27.9632
229	ANAPC7	0	0	0	0	0	25.9624	26.1237	26.2378	25.8722	25.9864	25.865	25.7055	25.6956	25.4932	25.4106	25.3066	25.5794
230	ANGPT2	1	0	0	1	0	26.3415	25.9547	26.3377	26.8209	26.8719	26.7301	23.0008	21.7976	23.9056	24.0705	24.0996	24.5622
231	ANGPTL4	-1	0	1	0	0	24.5279	24.1337	24.0002	23.5405	23.9421	23.4851	25.5542	24.8223	25.344	24.2676	24.1313	24.2064
232	ANKFY1	0	0	0	0	0	27.33	27.4061	27.3982	27.7845	27.8287	27.7719	27.4842	27.472	27.4257	27.6326	27.6353	27.8136
233	ANKHD1	0	0	0	0	0	24.6503	24.7901	25.0178	25.2715	24.9624	25.1019	24.7833	24.809	25.1826	25.2867	24.9265	25.0116
234	ANKLE2	0	0	0	0	0	23.1484	24.2327	23.9737	24.7603	24.6908	24.7743	23.928	23.8139	23.7932	24.2454	24.3037	24.2916
235	ANKMY2	0	0	0	0	0	24.5961	24.3423	24.4366	24.687	24.7232	24.4944	24.4588	24.4259	24.4326	24.995	24.242	24.4548
236	ANKRD13A	0	0	0	0	0	24.0741	24.1118	24.4198	24.3406	24.2626	24.079	24.4925	24.6195	24.4182	24.3813	24.0467	24.4354
237	ANKRD17	0	0	0	0	0	26.2526	26.3032	26.3064	26.5882	26.7418	26.4691	26.1146	26.2215	26.0328	26.3358	26.3521	26.5709
238	ANKRD27	0	0	0	0	0	22.8031	22.9401	21.749	23.3081	23.3934	23.4299	23.0192	22.8703	22.884	22.5392	22.8411	23.0165
239	ANKRD28	0	0	0	0	0	24.2502	24.2666	24.7612	24.4512	24.3668	24.0315	24.4081	24.571	24.3162	24.6616	24.4279	24.39
240	ANKRD40	0	0	0	0	0	22.3043	22.1972	22.3421	22.1984	22.3897	22.4923	22.4343	22.2555	22.13	22.2187	22.3503	22.6687
241	ANKRD50	0	0	0	0	0	25.3405	25.2442	25.4444	25.8517	25.4824	25.4335	24.8364	24.788	24.8112	25.3032	25.0331	24.9859
242	ANKRD54	0	0	0	0	0	22.4686	22.9416	23.0152	23.5323	22.6104	22.5011	22.851	21.8734	23.841	23.0655	22.7274	22.6352
243	ANKS1A	0	0	0	0	0	24.6991	24.8989	24.8685	24.3701	24.3799	24.3065	25.657	25.2199	25.3251	25.2662	24.6717	25.1392
244	ANLN	0	0	0	1	0	23.5816	23.9687	23.7283	24.2199	24.322	24.2539	23.054	23.0718	22.7059	23.6093	22.8257	22.6177
245	ANO10	0	0	0	0	0	26.4301	26.6747	26.5882	26.5868	26.6088	26.5921	26.5117	26.1332	26.4149	26.4727	26.5865	26.4024
246	ANO6	0	0	0	0	0	25.5385	25.7235	25.8876	25.8782	25.8458	26.0397	25.7953	25.9013	25.9125	26.0695	25.9993	25.91
247	ANP32A	0	0	0	0	0	29.1715	29.2184	29.244	28.7673	28.4482	28.8172	29.4841	29.221	29.3729	28.9597	28.6608	28.9447
248	ANP32B	0	0	0	0	0	29.3378	29.6678	29.6389	29.6051	29.3862	29.4959	29.9334	30.1533	29.9642	29.3445	29.3444	29.802
249	ANP32E	0	0	0	0	0	28.3422	28.4103	28.0686	28.1851	28.0053	28.1206	28.3871	28.2978	28.5187	27.7947	27.8112	28.2078
250	ANPEP	0	0	0	0	0	31.1934	31.2267	31.1042	31.0547	31.1295	31.1402	31.9832	32.1763	32.04	31.6321	31.5993	31.6525
251	ANTXR2	0	-1	-1	0	0	24.1882	24.6262	24.851	26.4744	26.139	26.5266	25.302	25.0097	24.7761	26.9366	26.1984	27.008
252	ANXA11	0	0	0	0	0	29.5533	29.6479	29.6555	29.213	29.3327	29.3047	30.0184	29.9144	29.9753	29.6172	29.6739	29.8691
253	ANXA1	0	0	0	0	0	34.3014	34.2761	34.203	33.8137	33.8456	33.8281	33.9609	34.0541	33.9843	33.7831	33.7585	33.7599
254	ANXA2;ANXA2P2	0	0	0	0	0	35.2721	35.5576	35.568	35.4488	35.3127	35.5029	35.8757	35.6486	35.6934	35.4726	35.5224	35.4803
255	ANXA3	0	0	0	0	0	29.7387	29.6494	29.6274	29.5786	29.5727	29.4585	30.4026	30.4717	30.4438	30.3127	30.2405	30.2058
256	ANXA4	0	0	0	0	0	30.5718	30.5267	30.505	30.2992	30.3659	30.3844	31.0225	31.1002	31.1836	31.1554	31.0735	31.0468
257	ANXA5	0	0	0	0	0	33.1913	33.0063	32.5188	33.0475	33.0695	32.4969	33.1421	33.159	33.1285	32.8803	33.3097	32.7977
258	ANXA6	0	0	0	0	0	30.8858	30.8188	30.9314	31.1377	31.0344	31.1441	31.1187	30.7818	31.061	31.3769	31.2245	31.1967
259	ANXA6	0	0	0	0	0	25.921	25.8446	25.9456	26.5422	26.3256	26.4176	26.1248	26.1542	26.2905	26.654	26.3499	26.5453
260	ANXA7	0	0	0	0	0	29.483	29.3965	29.4374	29.6881	29.6141	29.5857	29.4063	29.5056	29.5845	29.7938	29.6763	29.8285
261	AP1B1	0	0	0	0	0	28.7369	28.8863	28.8213	28.7883	28.9406	28.6812	28.3662	28.4143	28.1547	28.5381	28.5002	28.4448
262	AP1G1	0	0	0	0	0	28.322	28.296	28.3742	28.6684	28.6486	28.6298	28.3697	28.5402	28.4473	28.873	28.7283	28.7026
263	AP1G2	0	0	0	0	0	22.4017	22.4676	22.9142	23.4825	23.2859	22.9663	23.1028	23.6683	23.1947	23.5298	23.3632	22.1294
264	AP1M1	0	0	0	0	0	28.2787	28.3334	28.5053	28.6656	28.7859	28.6532	28.228	28.4345	28.2146	28.6064	28.345	28.5822
265	AP1S1	0	0	0	0	0	26.473	26.6157	26.2854	26.9165	26.9427	26.5738	26.2578	26.3338	26.3786	26.6751	26.5283	26.4781
266	AP1S2	0	0	0	0	0	25.3157	25.5684	25.3818	25.6166	25.0441	25.354	25.8428	25.9246	25.7517	25.8585	25.6469	25.4084
267	AP2A1	0	0	0	0	0	29.2208	29.3483	29.2943	29.4552	29.5134	29.372	29.4606	29.349	29.4212	29.4013	29.4687	29.499
268	AP2A2	0	0	0	0	0	28.0615	28.2685	28.3551	28.1113	28.1437	27.7761	28.368	28.268	28.3042	27.9536	28.0609	28.1546
269	AP2B1	0	0	0	0	0	29.6662	29.7825	29.6206	29.6548	29.7312	29.6372	29.8151	29.9836	29.8145	29.6745	29.6183	29.862
270	AP2M1	0	0	0	0	0	29.5616	29.4118	29.5367	29.2883	29.2777	29.4296	29.3171	29.5445	29.366	29.6041	29.2464	29.2619
271	AP2S1	0	0	0	0	0	26.8306	26.49	26.4055	26.4147	26.72	26.7003	26.4458	26.4694	26.1612	25.8191	26.8962	26.5192
272	AP3B1	0	0	0	0	0	29.0687	29.1099	29.1572	29.3416	29.2019	29.2434	29.0578	29.0058	28.9396	29.1677	29.226	29.3361
273	AP3D1	0	0	0	0	0	28.5373	28.4809	28.4725	28.7747	28.738	28.6615	28.419	28.4591	28.3501	28.5429	28.5795	28.7905
274	AP3M1	0	0	0	0	0	27.0627	27.2681	27.0859	27.2128	27.4269	27.0954	27.0381	27.1269	27.0825	27.2144	27.0888	27.297
275	AP3S1	0	0	0	0	0	26.9294	27.3504	27.0963	27.1544	27.1946	26.9017	26.669	27.0988	26.9801	27.1171	26.9835	27.3116
276	AP4E1	0	0	0	0	0	23.0208	22.6619	21.6335	22.8536	22.8369	23.041	22.4831	22.9169	22.6087	22.577	23.292	22.9237
277	AP5Z1	0	0	0	0	0	22.5083	23.2867	22.8071	23.3302	23.5292	22.9588	22.5096	22.0687	22.855	23.8482	23.4206	23.1383
278	APAF1	0	0	0	0	0	25.5483	25.818	26.0011	25.8506	25.8657	25.7014	25.8681	26.076	25.9378	25.8999	26.1455	25.6671
279	APBA3	0	0	-1	0	0	23.1191	23.5688	23.409	24.6114	24.4568	24.645	23.7585	21.4084	23.154	24.3423	24.4618	24.6546
280	APBB1	0	0	0	0	0	24.7306	22.3434	23.2182	23.426	23.3957	20.7289	21.7423	23.1734	22.487	23.0687	23.406	22.1469
281	APBB2	0	0	0	0	0	25.2736	25.3855	24.9811	25.1686	25.085	25.0965	25.2201	25.482	25.43	24.9162	25.2181	25.5707
282	APEH	0	0	0	0	0	28.1308	28.2625	28.3351	27.8959	27.7294	27.8171	27.7434	27.908	27.7151	27.7398	27.5195	27.5076
283	APEX1	0	0	0	0	0	30.0932	29.9171	29.9066	29.7311	29.9292	29.684	29.8599	30.0083	30.0479	29.7489	29.6585	29.5593
284	APH1A	0	0	0	0	0	22.7871	23.9875	22.3837	24.4283	21.9911	24.7095	24.5165	24.4893	24.1189	21.9419	24.0672	21.8986
285	API5	0	0	0	0	0	28.8123	29.0006	29.0325	28.8593	28.9523	28.9631	28.9892	28.9735	28.9881	29.0019	28.8194	28.8388
286	APIP	0	0	0	0	0	24.2604	24.646	24.2519	24.2394	24.2999	24.1035	23.8175	23.7926	23.8426	24.117	24.7072	24.3877
287	APLNR	-1	0	0	0	0	22.3912	21.9661	21.931	20.8231	22.9911	22.6978	23.8818	24.742	24.6783	23.692	23.7417	23.3965
288	APLP2	0	0	0	0	0	26.8567	26.869	26.9062	27.0205	26.7624	27.0196	27.6084	27.6106	27.5397	27.3929	27.1843	27.3661
289	APMAP	0	0	0	0	0	29.4629	29.3257	29.4963	29.6055	29.6832	29.4098	29.476	29.3993	29.4377	29.5992	29.6071	29.6614
290	APOA1BP	0	0	0	0	0	26.9796	26.9269	26.4504	26.8429	26.99	26.4918	26.9175	26.9819	26.9944	26.7433	26.2763	26.7407
291	APOB	0	0	-1	-1	0	25.7741	25.4484	25.6289	26.1854	26.1327	25.8962	26.1348	26.955	26.6471	27.7437	27.8961	27.2752
292	APOBEC3C	0	0	0	0	0	23.5871	23.6095	23.4326	23.1981	22.9458	23.7911	22.8725	23.0787	22.839	22.5703	22.0189	22.8642
293	APOC3	0	0	0	0	0	25.2014	25.1118	25.2523	25.1045	25.0498	25.0191	24.9315	25.2194	25.7574	25.5055	25.5084	25.4828
294	APOL3	-1	-1	-1	0	0	26.8126	27.3063	27.0603	29.4875	29.6534	29.5055	28.4557	28.2638	28.4953	29.9356	30.0473	29.9047
295	APOO	0	0	0	0	0	25.6553	25.7441	25.618	25.6572	25.7299	25.5027	26.0075	25.7342	25.7788	25.8863	25.6523	25.731
296	APOOL	0	0	0	0	0	25.452	25.2675	25.5833	25.2995	25.4781	25.237	25.8939	24.8403	25.3689	25.1015	24.9017	25.5224
297	APP	-1	0	0	0	0	28.9733	28.9176	28.9319	29.14	29.1405	29.2386	30.3415	30.4663	30.3798	30.0185	29.7357	30.272
298	APPL1	0	0	0	0	0	27.371	27.3889	27.3997	27.2315	27.2135	27.1961	27.4099	27.6285	27.6418	27.3401	27.5889	27.357
299	APPL2	0	0	0	0	0	23.6944	23.625	23.4007	23.8008	23.4326	23.5316	24.1131	24.234	23.9633	24.3791	23.5378	23.1978
300	APRT	0	0	0	0	0	29.9263	30.0003	29.9559	29.9636	29.9141	29.9221	29.7852	29.9173	29.9457	29.6611	29.7805	29.9109
301	APTX	0	0	0	0	0	23.2443	23.2605	23.1269	23.3076	22.9483	23.2181	23.8159	23.7234	23.7358	23.5123	23.2541	23.5939
302	AQP1	-1	1	0	-1	0	26.4537	26.2812	26.1256	24.8403	22.3653	24.8098	28.8837	28.9752	29.1524	27.4189	27.6313	27.5686
303	AQR	0	0	0	0	0	25.9897	26.2258	25.9681	26.2027	26.1307	26.2543	26.0909	25.8252	26.1298	26.0309	26.3991	26.1061
304	ARAF	0	0	0	1	0	25.229	24.8184	24.7952	24.6354	25.1149	25.0782	24.6166	24.6143	24.6269	22.4748	21.2962	24.5608
305	ARAP1	0	0	0	0	0	24.0606	23.7393	24.2523	23.9275	24.133	24.1193	23.88	23.7455	23.6109	23.6728	24.1717	23.7983
306	ARAP3	0	0	0	0	0	24.8378	24.7646	25.2741	24.7514	24.799	25.11	25.5843	25.2415	25.4973	25.0124	24.9369	24.9537
307	ARCN1	0	0	0	0	0	29.9548	29.8704	30.1588	30.3158	30.2557	30.3591	29.9421	29.9205	30.0024	30.2754	30.2761	30.2134
308	ARF1;ARF3	0	0	0	0	0	30.0176	30.0173	29.696	30.1235	30.3577	29.9031	29.7732	29.6898	29.6655	29.9151	30.0332	30.2008
309	ARF4	0	0	0	0	0	30.5146	30.2598	30.2327	30.7634	30.6218	30.5385	30.3653	30.3632	30.082	30.5175	30.7094	30.6151
310	ARF5	0	0	0	0	0	28.4542	28.6373	28.5317	28.4884	28.5504	28.417	28.6451	28.5632	28.4797	28.5074	28.5496	28.4327
311	ARF6	0	0	0	0	0	27.3237	27.0266	26.9705	26.9548	26.9557	26.7907	27.0867	27.0637	27.1347	26.9626	26.7995	26.8535
312	ARFGAP1	0	0	0	0	0	26.5134	26.9505	26.8792	27.2403	27.1531	27.2781	26.8757	26.6102	26.7375	27.0177	26.7294	27.0498
313	ARFGAP2	0	0	0	0	0	27.6391	27.6486	27.6684	27.8101	28.1243	27.8054	27.3608	27.5524	27.6628	27.5815	27.7186	27.6825
314	ARFGAP3	0	0	0	0	0	24.7431	22.3632	21.6779	24.8732	25.9425	25.1059	22.8882	23.2225	21.7922	23.3301	22.7065	25.0499
315	ARFGAP3	0	0	0	0	0	24.9483	25.16	25.0838	25.7756	25.8254	25.6817	25.2931	25.2833	24.6718	25.6723	25.6048	25.7039
316	ARFGEF1	0	0	0	0	0	27.477	27.1601	27.3642	27.4747	27.4245	27.4251	27.0446	27.2147	26.902	27.1961	27.1093	27.3353
317	ARFGEF2	0	0	0	0	0	26.4005	26.5958	26.6862	26.8509	26.7005	26.8436	26.6462	26.8776	26.5397	26.8777	26.8979	26.958
318	ARFIP1	0	0	0	0	0	27.2493	27.4123	27.1566	27.5931	27.4806	27.4014	27.1695	27.3142	27.1145	27.4242	27.2448	27.5323
319	ARFIP2	0	0	0	0	0	24.1844	24.109	23.9269	24.1966	23.7229	24.1346	23.7187	22.9356	23.524	23.5791	23.563	23.6581
320	ARFRP1	0	0	0	0	0	24.5557	24.4806	24.0277	25.1897	25.0447	25.1716	24.938	24.6599	24.7023	24.9507	24.9722	25.0931
321	ARHGAP10	0	0	0	0	0	22.1052	21.2904	22.4699	22.2958	22.0701	20.9768	22.1837	22.2772	21.9439	23.3396	22.6828	22.1582
322	ARHGAP12	0	0	0	0	0	24.605	25.0157	24.4202	24.7708	24.6024	24.9229	24.2302	24.6907	24.7872	24.8173	24.9862	24.6249
323	ARHGAP1	0	0	0	0	0	28.5501	28.8689	28.5484	29.1661	29.0844	28.6179	28.5866	28.6	28.5711	28.9165	28.8018	28.8189
324	ARHGAP17	0	0	0	0	0	28.5487	28.4857	28.5287	28.4155	28.5525	28.1681	28.2629	28.0755	28.0973	28.1151	28.1979	28.1662
325	ARHGAP18	0	0	0	0	0	27.8386	28.1019	28.0959	27.6742	27.7921	27.7293	27.3604	27.2617	27.1391	26.8472	26.733	26.7309
326	ARHGAP23	0	0	0	0	0	24.0699	24.0434	23.9759	21.172	24.0029	23.8957	23.7653	24.087	23.8746	23.6914	23.5752	23.5492
327	ARHGAP24	1	0	0	0	0	26.6067	26.6714	26.4999	26.4241	26.8189	26.6882	25.2535	25.0201	25.4587	25.7901	25.8238	25.9989
328	ARHGAP25	0	0	0	0	0	22.6771	22.2648	22.9732	22.4074	22.7324	22.5119	22.0805	22.2602	22.5426	22.2661	23.1784	23.0326
329	ARHGAP26	0	0	0	0	0	24.7907	24.7405	24.9068	24.9765	25.4599	25.0564	24.8055	25.0398	24.9572	25.1409	25.4355	25.5201
330	ARHGAP27	0	0	0	0	0	23.0848	22.8186	22.2011	21.8048	21.3991	23.0322	23.0723	22.8464	22.861	22.8791	22.7231	22.1103
331	ARHGAP29	0	0	0	0	0	28.7163	28.6612	28.8519	28.0883	28.1567	28.0499	28.0152	28.0416	28.1102	27.6424	27.4572	27.6353
332	ARHGAP31	0	0	0	0	0	27.1626	27.0916	27.3005	27.6431	27.6564	27.6608	27.6771	27.7762	27.8244	28.2242	28.0762	28.2426
333	ARHGAP35;GRLF1	0	0	0	0	0	25.6279	25.5386	25.6362	25.5174	25.6705	25.432	25.6223	25.69	25.738	25.4651	25.1437	25.356
334	ARHGAP5	0	0	0	0	0	24.4628	24.4425	25.2276	24.8062	24.9819	24.7683	24.5943	24.5083	24.7006	24.6569	25.0217	25.0915
335	ARHGDIA	0	0	0	0	0	31.4741	31.6187	31.6645	31.6878	31.6311	31.7523	31.5647	31.4876	31.5534	31.7009	31.6967	31.8203
336	ARHGDIB	0	0	0	0	0	30.6619	30.6833	30.8711	30.5669	30.6056	30.5919	30.7502	30.6072	30.6059	30.191	30.438	30.3603
337	ARHGEF10	0	0	0	0	0	25.4023	25.2278	25.3697	25.8795	25.5207	25.4896	25.5247	25.0927	25.212	25.1768	25.3988	25.4211
338	ARHGEF1	0	0	0	0	0	27.8333	27.9398	27.7986	27.7857	27.7782	27.8333	27.6276	27.7299	27.7305	27.5373	27.5062	27.6653
339	ARHGEF12	0	0	0	0	0	25.9684	25.9443	26.0454	25.9632	25.9727	25.9417	26.1484	26.0019	26.0424	25.9006	25.8985	25.9946
340	ARHGEF15	0	0	0	0	0	24.6098	24.5037	24.3871	25.1204	25.3988	24.9337	25.1273	25.0139	24.4559	24.9618	25.0466	25.073
341	ARHGEF17	0	0	0	0	0	26.0266	25.8453	26.2777	25.8459	25.5421	25.4687	26.2353	25.8534	26.1189	25.7266	25.4053	25.5881
342	ARHGEF18	0	0	0	0	0	21.7706	24.8822	25.2308	24.8833	24.7453	25.1366	20.8415	24.4929	22.9169	22.0651	22.9669	21.9844
343	ARHGEF2	0	0	0	0	0	27.4064	27.4203	27.5168	27.8784	27.7368	27.7428	27.6512	27.5713	27.6728	27.8736	27.8393	27.7578
344	ARHGEF28	0	0	0	0	0	28.505	28.3234	28.4473	28.3351	28.3026	28.3779	27.9346	27.6063	28.0093	28.0822	28.1333	28.0566
345	ARHGEF7	0	0	0	0	0	26.1691	26.1712	26.1891	26.6551	26.6103	26.3494	26.2608	26.2358	26.4103	26.6996	26.91	26.5757
346	ARHGEF7	0	0	0	0	0	23.599	24.3845	24.2294	24.258	24.0183	24.4718	24.1101	23.8479	23.8146	24.3345	24.447	24.5098
347	ARID1A	0	0	0	0	0	26.7282	26.7826	26.7712	26.8248	26.7763	26.7756	26.7808	26.4408	26.6895	26.5494	26.7048	26.4049
348	ARID1B	0	0	0	0	0	22.9717	22.9538	23.272	22.2345	23.5047	22.9484	22.889	23.3243	22.1511	22.3472	22.9702	23.0545
349	ARID4B	0	0	0	0	0	23.0696	23.1434	23.4804	23.409	23.4584	23.3823	23.2574	23.2324	23.2748	23.177	23.0042	21.8877
350	ARIH1	0	0	0	0	0	26.6432	26.7955	26.9287	26.9871	26.7179	26.8463	26.9548	27.0774	26.9205	26.9646	26.8059	27.1053
351	ARIH2	0	0	-1	0	0	23.0366	22.908	22.5265	23.5086	23.2628	22.9565	22.1504	22.642	20.9554	23.0327	23.1802	23.1225
352	ARKL1;C18orf25	0	0	0	0	0	23.3824	23.5384	23.3632	23.3533	21.2509	22.2657	23.6416	23.892	23.5246	23.3329	23.3023	23.6592
353	ARL1	0	0	0	0	0	26.2519	26.2988	26.0708	26.6784	26.6051	26.5049	25.9117	26.2755	25.978	26.6922	26.9039	26.8554
354	ARL14EP	0	0	0	0	0	21.8453	23.1997	22.0831	21.936	21.6103	21.7982	21.4932	22.1996	22.4483	21.7834	22.5181	21.3767
355	ARL15	0	0	0	0	0	23.0632	22.883	22.5463	22.1774	23.3501	22.3963	23.2963	23.5136	23.3846	22.5626	23.0098	21.9573
356	ARL2;ARL2-SNX15	0	0	0	0	0	25.8805	26.1187	26.1646	25.7476	25.9767	25.7318	25.7919	25.904	25.5644	25.5908	25.9284	25.6818
357	ARL2BP	0	0	0	0	0	22.1911	24.4564	24.8616	24.7373	21.8352	25.1049	24.8909	25.4295	25.3678	21.8889	23.902	22.6469
358	ARL3	0	0	0	0	0	27.2087	27.28	26.9842	27.1238	27.2503	26.9152	27.339	27.3516	27.0164	26.9024	26.9129	26.8962
359	ARL6IP4	0	0	0	0	0	25.3979	25.5215	25.6183	25.3185	25.6048	25.3455	25.5607	25.4362	25.491	25.5044	25.6222	25.5084
360	ARL6IP5	0	0	0	0	0	28.827	29.2781	29.0809	29.2356	28.8694	29.341	29.1735	29.3754	29.5086	29.3017	29.1212	29.5844
361	ARL6IP6	0	0	0	0	0	24.8963	24.9836	24.9411	24.6069	21.4682	24.6875	25.0714	25.3534	24.8476	24.9468	24.7236	24.7346
362	ARL8A	0	0	0	0	0	24.7176	24.4812	24.8329	24.9411	24.9567	24.6831	25.2255	25.412	25.2543	25.4957	25.3606	25.2107
363	ARL8B	0	0	0	0	0	26.6861	26.602	26.7869	26.7761	26.7332	26.5678	27.1337	26.9865	27.2439	27.3596	27.8565	27.5731
364	ARMC10	0	0	0	0	0	25.9526	25.4272	25.5013	25.4523	25.7307	25.3337	25.4696	25.7437	25.8076	25.3015	25.7084	25.529
365	ARMC1	0	0	0	0	0	25.6379	25.7229	24.9367	25.2902	26.0072	25.3184	25.4147	25.5481	25.8348	25.0282	25.7491	25.5252
366	ARMC6	0	0	0	0	0	26.8915	26.8584	26.8653	26.9115	26.9619	27.0367	26.3982	26.6942	26.5945	26.5221	26.7066	26.6141
367	ARMC8	0	0	0	0	0	25.7293	25.565	25.8061	25.7862	25.7703	25.6921	25.5504	25.4284	25.7996	25.7225	25.8863	25.4823
368	ARMC9	0	0	0	0	0	25.4508	25.0847	24.8699	25.8479	25.8801	25.9423	24.7105	25.0508	24.2182	25.1328	25.6219	25.5491
369	ARMCX1	0	0	0	0	0	24.7723	24.9997	24.9958	25.1222	24.8437	25.1234	24.8071	24.9683	24.7309	24.8558	25.1563	24.8892
370	ARMCX3	0	0	0	0	0	25.6229	25.743	25.7913	26.2731	26.5306	26.2005	25.9301	26.1617	26.0536	26.5428	26.7004	26.5826
371	ARMT1	0	0	0	0	0	27.6499	27.755	27.6071	27.5018	27.5524	27.3482	27.1921	27.3452	27.2322	27.1837	26.7652	27.0701
372	ARNT	0	0	0	0	0	23.544	23.151	23.0867	23.1327	24.032	23.6291	23.4764	23.0544	23.5192	23.6213	23.5025	23.7435
373	ARPC1A	0	0	0	0	0	28.0067	28.1953	28.0254	28.1038	28.2139	28.0944	27.9382	28.0612	28.137	28.1581	28.0077	28.1082
374	ARPC1B	0	0	0	0	0	30.6038	30.7243	30.9408	31.071	30.9706	31.1124	30.9929	31.2064	30.8812	31.2597	30.929	31.2766
375	ARPC2	0	0	0	0	0	30.5134	30.5059	30.6291	30.7622	30.8453	30.9185	30.7149	30.663	30.5733	30.8959	30.993	30.8262
376	ARPC3	0	0	0	0	0	29.4175	29.667	29.7013	29.8599	29.8703	30.0937	30.0499	29.9285	30.0659	30.0576	29.8987	30.2431
377	ARPC4-TTLL3;ARPC4	0	0	0	0	0	29.6928	29.4553	29.5179	29.4964	29.5058	29.3879	29.538	29.7582	29.424	29.8708	30.0168	29.914
378	ARPC5	0	0	0	0	0	29.0945	29.3128	29.0953	29.2216	29.2946	29.2989	29.302	29.3455	29.4249	29.3671	29.2067	29.5495
379	ARPC5L	0	0	0	0	0	26.6927	26.8094	26.9297	26.637	26.3179	27.2594	26.9658	26.9956	26.5573	27.0633	27.0878	22.0076
380	ARPIN;C15orf38-AP3S2	0	0	0	0	0	24.9512	24.7008	24.1338	25.1854	24.6176	24.6096	24.4958	24.9466	25.3448	25.0426	24.7839	25.3031
381	ARPP19	0	0	0	0	0	26.5148	26.3314	26.3596	26.3214	26.1587	26.4597	26.6317	26.4506	26.5526	26.2755	26.2013	26.3429
382	ARRB1	0	0	0	0	0	24.4613	24.3806	24.1528	24.2501	24.764	24.7003	24.9588	24.3913	24.8429	25.1814	25.1219	25.04
383	ARRB1	0	0	0	0	0	28.0936	28.3734	28.1394	28.4392	28.4983	28.4019	28.7721	28.6302	28.6546	28.7992	29.0159	28.6371
384	ARSA	0	0	0	0	0	25.5217	25.3757	25.2495	24.7809	24.728	25.2848	26.0608	25.6892	25.903	25.7949	25.4527	25.5105
385	ARSB	0	0	0	0	0	24.1914	23.9614	24.0745	23.8089	24.1218	23.4559	24.0175	24.0894	24.1799	23.7459	24.0906	23.7194
386	ART4	0	0	0	0	0	23.9055	23.8479	23.6527	24.5241	24.5126	24.7079	23.6743	23.9654	23.9307	24.6945	24.5195	24.1433
387	ARVCF	0	0	0	0	0	25.8469	26.0889	26.0938	25.5104	25.9914	25.7449	25.6177	26.0241	25.7559	25.621	25.5535	25.9812
388	ASAH1	0	0	0	0	0	27.0503	27.1023	27.216	26.4649	26.315	26.256	27.4049	27.5448	27.3912	26.607	26.5501	26.6244
389	ASAP1	0	0	0	0	0	27.0984	27.0284	27.0076	27.1257	27.1102	27.0137	27.4462	27.4545	27.5023	27.4561	27.5643	27.5595
390	ASAP2	0	0	0	0	0	26.611	26.5665	26.3236	26.1891	26.1153	26.3746	26.9036	26.918	26.9455	26.5187	26.6569	26.544
391	ASAP3	-1	0	0	-1	0	21.7922	22.0769	22.1043	22.5421	22.4704	22.1941	23.61	24.1366	24.1808	23.4422	23.789	24.1672
392	ASCC2	0	0	0	0	0	25.6097	25.6198	25.7884	25.7752	25.8172	25.7881	25.6143	25.4596	25.4793	25.6872	25.7931	25.9725
393	ASCC3	0	0	0	0	0	28.1002	28.0903	27.9299	28.1093	28.129	28.1243	27.7017	27.9045	27.812	27.9519	28.0569	28.2213
394	ASF1A	0	0	0	0	0	24.4972	24.5221	24.6049	24.7648	24.4145	24.5929	21.8483	24.4102	24.142	23.5207	23.4173	23.6631
395	ASH2L	0	0	0	0	0	25.0708	25.0815	25.0449	24.9385	25.079	24.5677	25.124	25.2978	25.5303	25.0759	24.6903	25.1073
396	ASL	0	0	0	0	0	27.2844	27.2759	27.4689	27.6017	27.7618	27.43	27.6131	27.4907	27.7907	27.5664	27.5843	27.5938
397	ASMTL	0	0	0	0	0	26.8833	26.9176	27.0214	26.9748	27.0066	26.9632	26.6802	26.4058	26.5319	26.6561	26.451	26.5224
398	ASNA1	0	0	0	0	0	28.0704	28.0562	27.8674	27.9523	27.9312	27.6924	27.8281	27.8142	27.7967	27.8823	28.0672	28.0972
399	ASNS	0	0	0	0	0	25.5433	25.5374	25.317	26.7066	26.1331	26.2947	24.3708	24.3539	21.914	25.8496	22.954	24.0885
400	ASPH	0	0	0	0	0	30.3203	30.2371	30.2475	30.4028	30.4476	30.3322	30.6852	30.6744	30.7178	30.8281	30.6533	30.7818
401	ASPSCR1	0	0	0	0	0	24.2572	24.2864	24.2021	24.4473	24.6687	24.2025	24.1962	24.0872	24.2463	24.2191	24.5085	24.4124
402	ASRGL1	0	0	0	0	0	24.8954	25.0556	24.7828	24.4673	24.3643	24.7067	25.4776	25.0537	25.0482	24.6938	24.8819	25.1567
403	ASS1	-1	0	0	-1	0	22.1648	21.0735	22.184	22.0786	21.9776	21.7957	26.0315	26.0708	26.0584	25.7645	22.686	25.5852
404	ASUN	0	0	0	0	0	25.0193	25.2071	25.3283	25.1961	25.0509	25.0201	24.8341	24.9385	24.7127	24.9994	24.4453	24.5245
405	ATAD1	0	0	0	0	0	25.0425	25.1322	25.4502	25.5415	25.7641	25.7009	25.6959	25.8342	25.9403	25.8972	25.892	25.6759
406	ATAD3B	0	0	0	0	0	24.7181	24.3801	24.6042	25.3231	24.4456	24.7983	24.546	24.6445	24.6769	24.3038	23.6144	24.7149
407	ATE1	0	0	0	0	0	25.2433	25.3131	25.386	24.9461	25.3611	25.1595	25.3063	25.236	25.5935	25.2049	25.4384	25.5712
408	ATF2	0	0	0	0	0	23.6518	23.2076	23.0985	23.1217	23.3947	23.6298	22.2964	22.3509	21.6904	23.119	21.2442	22.7053
409	ATF6	0	0	0	0	0	23.968	24.6704	24.2052	24.934	24.8077	24.4991	23.9509	23.9165	23.8938	23.1955	24.1654	24.1202
410	ATF7IP	0	0	0	0	0	26.6239	26.6975	26.8553	26.6204	26.757	26.7074	26.6324	26.6451	26.6246	26.3168	26.1801	27.0187
411	ATG16L1	0	0	0	0	0	24.5657	24.7095	24.9488	25.0253	24.9676	24.857	24.8035	25.1847	24.9868	24.6957	24.8305	24.7544
412	ATG2A	0	0	0	0	0	23.0669	21.8857	20.4899	21.7874	21.4738	21.3051	21.7772	20.6103	21.8212	21.1859	21.7629	20.5779
413	ATG2B	0	0	0	0	0	24.9349	25.0527	25.4422	25.4743	25.9225	25.4154	25.0249	25.361	25.8241	25.2073	25.7796	25.7105
414	ATG3	0	0	0	0	0	27.9811	27.7842	27.7969	27.9614	27.9421	27.5442	27.71	27.8343	27.7851	27.7872	27.827	27.7973
415	ATG4A	0	0	0	0	0	23.4605	23.6582	23.6665	23.4392	23.3496	23.5988	23.3389	23.6608	23.4701	23.3949	22.9914	23.5967
416	ATG4B	0	0	0	0	0	24.6271	24.7556	24.4336	24.4685	24.6321	24.8379	24.5009	24.4699	24.0921	24.4167	24.7719	24.5978
417	ATG5	0	0	0	0	0	25.8086	25.8043	25.8176	25.7818	25.9471	25.9064	25.9235	26.0691	25.9969	25.9721	26.2329	26.0883
418	ATG7	0	0	0	0	0	26.5662	26.5862	26.6807	26.9404	26.7816	26.5339	26.4554	26.6016	26.4239	26.7361	26.6584	26.7303
419	ATG9A	0	0	0	0	0	23.1066	23.104	23.5418	23.7559	23.6737	23.7367	23.6581	23.4134	23.3184	23.1401	23.4478	23.7059
420	ATHL1	0	0	0	0	0	22.1421	22.7188	22.6519	22.9596	23.0593	22.8082	23.0466	23.2158	23.0153	22.2601	22.8761	23.0783
421	ATIC	0	0	0	0	0	30.1875	30.1435	30.1838	30.0299	30.3525	30.2035	29.8673	29.8757	29.9375	29.7392	29.6113	29.8992
422	ATL2	0	0	0	0	0	25.0249	25.1887	25.3897	25.6793	25.363	25.2653	24.8387	25.1557	24.9106	24.8734	24.8199	25.4392
423	ATL3	0	0	0	0	0	25.6137	25.5557	22.5697	21.5969	25.8091	26.015	26.1862	25.6817	26.0472	25.8095	26.3463	25.8635
424	ATM	0	0	0	0	0	24.4976	24.0629	24.4167	24.2926	23.6266	24.1844	23.5417	23.2065	23.9381	23.5572	23.6885	24.0783
425	ATOX1	0	0	0	0	0	28.7084	28.8023	28.4679	28.901	28.7667	28.7164	29.5618	29.0591	29.0723	28.5642	29.0313	29.2057
426	ATP11A	0	0	0	0	0	24.7994	25.0039	25.0658	25.1741	25.5521	24.9885	25.6409	25.8008	26.0376	25.687	25.6125	24.9033
427	ATP11C	0	0	0	0	0	25.8689	25.9239	25.8833	25.5115	25.711	25.7248	25.9537	25.7527	25.7941	26.1205	25.633	26.0878
428	ATP13A1	0	0	0	0	0	27.0953	27.3403	27.2499	27.3868	27.3555	27.3634	27.5616	27.3567	27.2602	27.2641	27.4481	27.5955
429	ATP1A1	0	0	0	0	0	30.4011	30.3785	30.4567	30.3113	30.3655	30.256	30.8818	30.6554	30.5826	30.5978	30.5902	30.6262
430	ATP1B1	0	0	0	0	0	25.9061	25.7472	25.7395	26.5614	26.7234	26.5561	25.524	25.5547	25.9626	25.9677	25.9931	26.2093
431	ATP1B3	0	0	0	0	0	28.6468	28.8751	28.7906	28.4187	28.3815	28.4137	29.0605	28.7485	28.8291	28.7304	28.7053	28.8133
432	ATP2A2	0	0	0	0	0	29.3949	29.385	29.5237	29.6531	29.7939	29.7521	29.3587	29.3651	29.3464	29.4551	29.3355	29.4851
433	ATP2B1	0	0	0	0	0	26.3328	26.3102	26.3674	26.2045	26.2794	25.9694	26.3103	26.3938	26.1572	26.1444	26.2913	26.2397
434	ATP2B4	0	0	0	0	0	29.3071	29.1789	29.1548	28.6383	28.6812	28.5588	29.8315	29.7181	29.762	29.3746	29.3151	29.4373
435	ATP5A1	0	0	0	0	0	32.873	32.9285	32.6765	32.6827	32.5919	32.5361	32.5121	32.5619	32.5544	32.607	32.5361	32.4106
436	ATP5B	0	0	0	0	0	32.57	32.6273	32.4611	32.5272	32.5769	32.437	32.5708	32.5715	32.6291	32.5115	32.4761	32.4723
437	ATP5C1	0	0	0	0	0	29.6953	29.5862	29.6979	29.6061	29.5356	29.4356	29.376	29.3612	29.4666	29.5981	29.5227	29.3849
438	ATP5D	0	0	0	0	0	29.3737	29.4124	27.8479	29.2197	29.352	29.2725	29.6324	29.3539	29.3752	28.8663	28.9209	29.1843
439	ATP5F1	0	0	0	0	0	29.5509	29.7672	29.951	29.8345	29.8403	29.9894	29.8987	29.9578	29.9502	30.1528	29.8616	29.9372
440	ATP5H	0	0	0	0	0	29.7959	29.7558	29.6547	29.4629	29.7217	29.5233	29.7151	29.5498	29.8133	29.3252	29.4627	29.7298
441	ATP5I	0	0	0	0	0	29.0794	29.0253	28.8629	28.7389	28.8708	28.6416	29.0598	28.6252	28.6349	28.6251	28.8914	28.6084
442	ATP5J2-PTCD1	0	0	0	0	0	27.2263	26.8154	27.1031	27.0167	27.0171	26.9762	27.0645	26.6874	26.7453	26.8635	26.9082	26.9103
443	ATP5J	0	0	0	0	0	28.6509	28.7967	28.7015	28.5324	28.7565	28.4521	28.8267	28.4748	28.6451	28.249	28.1049	28.5526
444	ATP5L	0	0	0	0	0	28.4178	28.62	28.6563	28.5084	28.5817	28.6894	28.4408	28.5301	28.3934	28.8626	28.6275	28.5417
445	ATP5O	0	0	0	0	0	29.1094	29.2516	29.4805	29.256	29.2776	29.3835	29.2856	29.3978	29.3544	29.2761	29.2582	29.2186
446	ATP6AP1	0	0	0	0	0	25.6942	25.4219	25.4486	25.5406	25.8485	25.5728	25.6429	25.7918	25.6254	25.8356	25.9911	25.6484
447	ATP6AP2	0	0	0	0	0	25.1069	25.2608	24.9977	25.3827	25.5615	25.0001	25.0314	25.1875	25.2459	25.4092	25.5735	25.2214
448	ATP6V0A1	0	0	0	0	0	24.7123	24.7791	24.8808	24.7696	24.6506	25.0423	25.1643	25.3818	25.2288	25.361	25.1359	25.5415
449	ATP6V0A2	0	0	0	0	0	23.7701	24.7535	24.5979	24.6375	24.3861	24.1804	24.1433	24.4851	23.9582	24.3807	24.7883	24.3352
450	ATP6V0D1	0	0	0	0	0	27.5835	27.5321	27.5484	27.3794	27.5899	27.3082	27.5216	27.7331	27.5122	27.8646	27.9584	27.7594
451	ATP6V1A	0	0	0	0	0	29.3939	29.3267	29.1677	29.6094	29.5128	29.5968	29.4033	29.2435	29.083	29.5729	29.4266	29.5519
452	ATP6V1B2	0	0	0	0	0	28.5281	28.5509	28.6926	28.8864	29.0329	28.9228	28.8188	28.6792	28.6811	28.9349	29.005	28.9817
453	ATP6V1C1	0	0	0	0	0	29.0307	28.9179	28.892	28.7705	28.7023	28.7872	28.9121	28.8342	28.7154	28.8406	28.8024	29.0281
454	ATP6V1D	0	0	0	0	0	25.4386	25.6606	25.4127	25.3502	25.6853	25.6847	25.5205	26.0169	25.8733	26.2302	25.9905	26.078
455	ATP6V1E1	0	0	0	0	0	27.5231	27.3799	27.1051	26.9292	27.2069	27.4022	27.4081	27.0238	27.652	27.932	27.9809	27.7353
456	ATP6V1F	0	0	0	0	0	24.9638	24.8965	25.5383	25.0164	24.922	24.8013	24.8628	24.893	25.2202	25.2041	25.0708	25.2445
457	ATP6V1G1	0	0	0	0	0	28.165	28.308	27.8852	28.3652	28.3482	28.1645	28.2323	28.0258	28.1142	28.6372	28.4585	28.1209
458	ATP6V1H	0	0	0	0	0	26.837	26.9456	26.8563	27.1586	27.1765	26.9352	27.0695	26.8847	26.7624	27.219	27.0077	27.1191
459	ATP7A	0	0	0	0	0	22.5163	22.3871	22.2254	21.8777	21.8564	22.8814	22.3599	22.3317	22.4742	22.2711	22.2022	22.4705
460	ATP8B1	0	0	0	0	0	24.5582	24.3916	24.7436	24.5401	24.9191	24.8321	24.825	24.72	25.1137	24.9667	25.188	24.7448
461	ATP8B2	0	0	0	0	0	23.0382	22.6695	21.6295	21.8968	22.8584	22.5407	23.5716	23.4763	23.8894	22.752	22.9881	21.5183
462	ATP9A	0	0	0	0	0	23.8137	23.8737	23.743	23.4329	23.4585	23.1321	23.7911	23.6755	24.1095	23.6361	22.9357	23.1971
463	ATPAF1	0	0	0	0	0	22.7715	23.3745	22.6614	22.7571	23.0559	23.1488	22.9008	23.1834	21.2675	22.95	23.1746	23.0535
464	ATPAF2	0	0	0	0	0	24.9453	24.9075	24.8789	24.6673	24.7427	24.795	25.4101	25.379	25.0024	25.0791	24.9049	24.6474
465	ATRN	0	0	0	0	0	23.2494	23.0137	23.3885	23.341	22.1333	23.2784	23.6327	23.96	23.7812	23.5609	23.3809	23.6145
466	ATRX	0	0	0	0	0	26.6546	26.6374	26.7556	26.6122	26.4701	26.5288	26.9457	26.9302	26.8066	26.3977	26.4967	26.6487
467	ATXN10	0	0	0	0	0	27.803	28.1698	28.2165	28.2	28.1551	28.1634	27.9265	27.8306	27.7537	27.7447	27.6395	27.855
468	ATXN1L	0	0	0	0	0	22.4052	23.6166	22.9486	22.7888	23.3605	23.021	22.9654	22.3954	22.9005	22.2508	21.8446	22.7829
469	ATXN2	0	0	0	0	0	26.9189	27.007	26.9937	27.1894	27.3126	27.2269	26.7392	26.6903	26.8088	26.8642	27.0869	27.0357
470	ATXN2L	0	0	0	0	0	28.3502	28.4476	28.4894	28.7317	28.7783	28.8783	28.3523	28.283	28.5079	28.7277	28.5993	28.7828
471	ATXN3	0	0	0	0	0	25.4533	25.3853	25.6558	25.4628	25.334	25.2075	25.9155	25.8128	25.9162	25.5259	25.6352	25.4418
472	ATXN7L3B	0	0	0	0	0	25.8284	25.7369	25.6692	25.8527	25.6202	25.7647	25.3831	25.4194	25.1904	25.4033	25.4292	25.3821
473	AUP1	0	0	0	0	0	26.4646	26.6709	26.9576	27.0671	26.9891	26.7251	27.0169	26.9126	26.6392	26.6927	26.7586	27.0592
474	AVEN	0	0	0	0	0	25.2119	25.3218	25.2195	24.9673	25.0869	25.1951	24.8484	24.9053	24.909	24.6826	24.9959	25.3009
475	AVL9	0	0	0	0	0	23.2173	23.5776	23.7945	24.472	23.7596	23.9927	23.9006	23.6223	23.3572	23.8261	24.0234	24.5176
476	AXL	1	0	0	1	0	25.28	25.1645	25.4561	24.4595	24.8126	24.4571	23.6009	24.307	22.2246	22.7819	23.0841	22.4688
477	B2M	0	-1	-1	0	0	29.1135	29.004	29.5981	30.9273	30.9084	31.0101	29.7395	29.8065	29.5723	31.2591	30.9455	31.1436
478	B3GALT6	0	0	0	0	0	22.9778	22.8382	23.3051	24.1655	23.4319	24.0176	22.7675	22.6028	23.5099	23.7203	22.2933	23.7237
479	B3GALTL	0	0	0	0	0	24.11	24.4774	24.3067	24.426	24.005	24.3541	23.9329	23.9907	24.1544	24.3635	23.7395	24.182
480	B3GAT3	0	0	0	0	0	23.1514	22.5307	22.5692	23.2883	23.6665	22.5563	22.8907	22.8987	22.4487	22.4348	23.1208	23.2127
481	B4GALT1	0	0	0	0	0	23.2587	22.6623	25.1163	25.9073	25.2475	25.5159	22.1693	24.8945	22.1783	25.9233	24.9757	25.7296
482	B4GALT5	-1	-1	0	0	0	23.3083	23.0276	21.9757	24.6789	25.2491	25.2809	23.7427	24.4275	23.6518	25.2099	24.875	24.9436
483	B4GAT1	0	0	1	1	0	24.3996	24.412	24.7192	24.5706	24.3866	22.9442	23.7257	22.8105	24.8682	21.8446	21.8794	21.8139
484	BABAM1	0	0	0	0	0	26.8503	26.9422	26.9514	26.7121	26.652	26.8356	26.4334	27.1882	27.1077	27.0515	26.9272	26.7964
485	BACE2	0	0	0	0	0	24.2413	24.6931	24.7569	24.5011	24.7857	24.591	24.7347	24.6078	24.4468	25.0951	25.1746	24.9681
486	BAD	0	0	0	0	0	25.1302	24.4766	24.4958	25.0888	24.83	24.7141	24.8145	25.0661	24.7804	25.0755	24.7841	25.4814
487	BAG1	0	0	0	0	0	25.9671	25.8259	25.7263	25.9608	26.34	26.4183	26.4555	25.9217	26.2814	26.1943	26.0927	26.0239
488	BAG2	0	0	0	0	0	27.6429	27.554	27.7421	27.0235	26.834	27.3134	27.3623	27.1287	27.63	26.7728	26.6391	27.057
489	BAG3	0	0	0	0	0	28.131	28.104	28.0488	28.116	28.1769	28.1974	28.1207	28.2027	28.23	28.2414	28.1156	28.5091
490	BAG4	0	0	0	0	0	23.3637	23.1987	23.1101	22.7085	23.2443	23.2561	22.9595	23.0653	23.3052	23.0759	23.0764	23.1349
491	BAG5	0	0	0	0	0	26.8192	26.6411	26.7429	26.9232	27.0945	26.6221	26.8467	26.8479	27.2299	27.0187	27.0253	26.964
492	BAIAP2	0	0	0	0	0	23.5186	23.3889	23.7205	23.2981	23.9974	23.5001	23.7324	24.042	24.068	23.7972	24.0931	23.6723
493	BAK1	0	0	0	0	0	22.931	22.4429	24.58	23.9184	24.1124	23.9335	24.3614	24.3285	24.6055	24.4893	21.928	24.0416
494	BANF1	0	0	0	0	0	29.2781	29.3916	29.2567	28.7275	28.9828	29.2016	29.3677	29.0818	29.3348	29.0213	29.1209	29.1999
495	BAP18;C17orf49;RNASEK-C17orf49	0	0	0	0	0	25.3235	25.4385	25.368	25.4462	25.5249	25.3997	25.7048	25.7315	25.6029	25.8765	25.8623	25.7817
496	BASP1	0	0	0	0	0	29.8987	29.773	29.939	29.8039	29.8801	29.761	29.3935	29.3216	29.3121	28.9512	29.2178	29.132
497	BAT3;BAG6	0	0	0	0	0	27.5928	27.6437	27.4989	27.9979	28.0711	27.9319	27.5318	27.7736	27.4827	27.7553	27.9757	28.063
498	BAX	0	0	0	0	0	28.6952	28.8192	28.678	28.3782	28.4754	28.4129	28.7927	28.6762	28.8677	28.5043	28.7342	28.9553
499	BAZ1A	0	0	0	0	0	25.6081	25.5017	25.447	26.0662	25.9058	26.1849	25.218	25.1161	25.0974	25.7467	25.7125	25.9853
500	BAZ1B	0	0	0	0	0	26.7462	26.6584	26.6067	26.8221	26.9587	26.6418	26.7283	26.7832	26.7071	26.553	26.5047	26.5465
501	BAZ2A	0	0	0	0	0	22.3179	22.9032	22.9751	23.0134	21.0467	22.5881	22.9626	22.7311	22.8862	23.0287	21.8764	22.9788
502	BCAM	-1	1	1	-1	0	26.0763	26.3639	26.079	24.3975	25.0025	25.1257	27.8409	27.5741	28.0739	26.331	26.4955	26.4921
503	BCAP29	0	0	0	0	0	27.1716	26.8863	26.8006	27.2762	27.1837	27.1637	26.8964	26.8597	26.9957	27.1798	26.9205	27.4001
504	BCAP31	0	0	0	0	0	31.1064	31.1309	31.1606	31.3487	31.2884	31.35	31.4008	31.099	31.2502	30.8469	31.0969	31.1594
505	BCAR1	0	0	0	0	0	28.4971	28.6113	28.6951	28.39	28.4802	28.2538	28.286	28.4498	28.272	28.2613	28.3571	28.5393
506	BCAR3	0	0	0	0	0	24.8514	24.9164	24.8449	24.3836	24.8789	24.6842	25.3187	25.2485	25.6467	25.1421	25.272	25.5517
507	BCAS2	0	0	0	0	0	27.073	26.7448	26.7789	26.9516	26.4952	26.757	26.6402	26.6155	26.7149	26.4825	26.7986	26.6473
508	BCAS3	0	0	0	0	0	23.0855	21.6875	22.9138	22.8678	22.7772	22.8642	23.1418	22.5231	23.1665	22.5475	23.0003	22.8062
509	BCAT1	0	0	0	0	0	28.0359	28.2703	28.1541	28.0442	28.0521	27.938	28.831	28.8647	28.873	28.2996	28.4027	28.6419
510	BCAT2	0	0	0	0	0	27.4393	27.1049	27.0536	26.8455	26.863	27.0252	27.0669	27.1221	27.2189	26.9662	27.3644	27.0384
511	BCCIP	0	0	0	0	0	27.3092	26.9752	27.0268	27.0039	27.3768	26.9536	26.7576	26.7665	27.0245	26.6384	26.4815	26.74
512	BCKDHA	0	0	0	0	0	24.7305	25.1016	24.7109	24.3088	23.9864	23.907	24.6536	24.4541	23.795	24.5974	24.5207	24.1978
513	BCKDHB	0	0	0	0	0	22.5218	23.9894	23.7368	23.2918	23.2881	23.2324	23.3369	23.9395	23.6474	23.0116	21.4671	22.8244
514	BCKDK	0	0	0	0	0	22.8532	24.6809	24.5015	24.616	24.9911	24.6951	24.2774	24.0684	24.0017	24.2281	24.4738	24.4343
515	BCL10	0	0	0	0	0	27.2554	27.1948	27.2892	27.0466	27.1907	27.4821	27.3647	27.2286	27.3461	27.1392	27.2814	27.3372
516	BCL2L12	0	0	0	0	0	21.6432	23.309	23.1873	22.9052	21.8691	21.9328	23.1026	23.0348	22.8033	22.7643	21.9236	23.3171
517	BCL2L13	0	0	0	0	0	26.7236	26.5116	26.6488	26.5659	26.8315	26.5756	27.0507	27.0191	27.0883	27.083	27.0478	27.0314
518	BCL2L1	-1	0	0	0	0	22.4342	21.3464	23.1457	24.5698	23.9718	22.3008	24.6653	24.8709	24.7481	24.6224	24.6677	24.9327
519	BCL3	0	0	-1	0	0	21.1063	21.3807	22.9917	23.0265	23.2704	23.0494	22.3496	23.0993	21.7687	23.8381	24.4219	24.786
520	BCL9L	0	0	0	0	0	22.7759	22.8291	22.7469	23.4167	23.2763	23.6553	23.263	23.0819	23.4468	23.7338	24.0385	23.9922
521	BCLAF1	0	0	0	0	0	22.7081	23.2515	23.0529	21.8288	21.7537	21.6657	22.7168	21.8843	22.4585	23.1554	22.4056	21.3241
522	BCR	0	0	0	0	0	27.6576	27.4851	27.5918	27.6162	27.4625	27.4451	27.6521	27.6319	27.6057	27.4085	27.2079	27.3588
523	BCS1L	0	0	0	0	0	26.4072	26.32	26.4025	26.4964	26.3913	26.5985	26.8078	26.8405	26.8394	26.7866	26.5591	26.598
524	BDH2	0	0	0	0	0	26.8528	27.2265	27.0939	26.7125	26.6199	26.7965	27.4488	27.3138	27.271	26.7951	27.1019	26.9928
525	BECN1	0	0	0	0	0	25.5838	25.1525	25.1344	25.9229	25.5937	25.5	25.2898	25.2809	24.9817	25.1331	22.3931	25.3256
526	BET1;DKFZp781C0425	0	0	0	0	0	24.8154	24.5524	24.203	24.7105	23.3395	24.922	24.5557	24.4723	24.42	25.3367	25.045	25.0083
527	BGN	-1	1	1	0	0	26.5199	26.7107	26.5234	25.515	25.4958	25.595	27.8478	27.6067	27.4855	25.7814	25.9005	25.6111
528	BICD2	0	0	0	0	0	26.7969	26.9322	26.6922	27.1083	27.0133	27.0321	26.4801	26.385	26.5767	26.569	26.5343	26.7307
529	BID	0	0	0	0	0	28.0815	27.9964	28.1037	28.1719	28.0198	28.0222	27.9435	27.6712	27.7861	28.0705	28.1145	28.3284
530	BIN1	0	0	0	0	0	26.5726	26.475	26.4692	25.8478	26.2746	26.0854	26.7915	26.8044	27.1124	26.7238	26.5113	26.9059
531	BIN3	0	0	0	0	0	24.6322	25.0792	25.1122	24.8024	24.4385	24.7455	24.299	24.4096	24.8669	24.2232	25.0711	24.662
532	BIRC6	0	0	0	0	0	27.0372	27.1957	27.0923	27.3729	27.3091	27.2449	26.6523	26.6604	26.8656	27.2224	27.0826	27.1078
533	BLMH	0	0	0	0	0	28.2361	28.3027	28.3063	28.218	28.3084	28.0676	28.0372	28.0666	27.9076	28.0487	27.8491	28.1172
534	BLOC1S1	0	0	0	0	0	24.1901	24.3892	24.1025	23.9694	24.407	24.0778	24.2104	22.3547	21.2446	24.0785	24.3487	22.6551
535	BLOC1S2	0	0	0	0	0	25.3065	24.9954	25.0103	24.9378	25.3168	25.0921	25.1678	21.8875	25.2126	25.1575	25.4131	24.7484
536	BLOC1S5	0	0	0	0	0	22.149	23.5774	22.768	22.8622	22.3051	22.2715	23.1692	22.3725	22.7223	22.1275	21.8105	22.7782
537	BLVRA	0	0	0	0	0	28.2639	28.4995	28.7493	28.9208	29.0562	28.9072	28.8245	28.7711	28.8668	29.0134	28.7562	29.0318
538	BLVRB	0	0	0	0	0	26.7984	26.8	26.7391	26.8714	26.953	27.0607	26.9361	27.153	27.0117	27.1163	27.0196	27.0789
539	BMP1	0	0	0	0	0	24.4403	24.7096	24.6831	24.6969	24.9241	24.8103	25.1948	24.8758	25.0335	25.2318	25.2187	25.4079
540	BMP2K	0	0	0	0	0	24.2058	24.4679	24.3372	24.7682	24.6669	24.7354	24.2168	24.3051	24.1856	24.5186	24.2101	24.1054
541	BMP6	0	0	1	0	0	24.9418	24.7554	25.1089	22.6302	23.8101	25.0657	24.764	24.5411	24.5883	21.7607	22.7645	23.1537
542	BMPR2	0	0	0	0	0	24.2253	24.3641	24.0921	24.1989	24.1902	24.2693	25.054	25.1394	25.0367	24.8164	24.5696	24.8354
543	BMS1	0	0	0	0	0	27.1306	27.1076	27.0425	26.9966	26.834	26.9988	26.5268	26.4499	26.3913	26.4419	26.383	26.4476
544	BMX	0	0	0	0	0	28.1873	28.2357	28.2288	27.5338	27.5729	27.4785	27.3447	27.3197	27.1352	27.253	27.2561	26.9041
545	BNIP1	0	0	0	0	0	25.9755	26.0904	25.9139	26.2442	26.3111	26.2514	25.8526	25.8734	25.9971	26.1353	26.04	26.5189
546	BNIP3	0	0	0	0	0	22.9427	22.0928	23.6427	22.9049	23.0136	22.9747	22.6259	23.0734	23.2581	23.0832	21.2998	22.0363
547	BNIP3L	0	0	0	0	0	23.5807	23.5327	24.1917	22.0271	22.96	23.3226	23.8275	23.8028	24.099	22.9042	23.0934	23.5126
548	BOD1L1	0	0	0	0	0	25.3673	25.5752	25.5334	25.7911	25.6918	25.9428	25.7595	25.6365	25.7138	25.8554	25.867	25.9854
549	BOLA2	0	0	0	0	0	27.6832	27.5114	27.5402	27.7356	27.6611	27.4285	27.3199	27.4447	27.2138	27.0596	27.2076	27.3452
550	BOP1	0	0	0	0	0	26.862	26.897	26.9426	26.8486	26.814	26.9525	26.636	26.7132	26.6632	26.393	26.4686	26.6968
551	BPGM	0	-1	0	1	0	24.2843	24.3045	24.1806	25.2923	25.4617	25.3031	24.0314	23.9044	23.7591	23.9305	24.4973	23.7527
552	BPHL	0	0	0	0	0	23.9426	24.0272	23.9514	24.1471	23.9398	23.5695	23.7371	23.9931	23.9128	23.7689	23.3608	23.9013
553	BPNT1	0	0	0	0	0	27.6817	27.7033	27.7927	27.7564	27.7272	27.6668	27.8128	27.8473	27.8485	27.9586	27.7487	27.8612
554	BRAP	0	0	0	0	0	24.2325	24.3382	24.7864	24.5842	24.3428	24.87	24.549	23.8769	24.6675	24.8613	24.6508	24.0892
555	BRAT1	0	0	0	0	0	24.7309	24.7323	24.7369	25.0847	24.9997	25.0018	24.7509	24.9781	24.6233	24.6806	24.397	24.1959
556	BRCC3	0	0	0	0	0	25.9087	25.593	25.6642	25.336	25.5309	25.3983	25.6703	25.3771	25.4189	25.5358	25.3965	25.7146
557	BRD2	0	0	0	0	0	25.1816	25.0267	24.9482	24.8715	24.9782	25.0267	24.5729	24.6003	24.7926	24.9252	24.7217	24.7787
558	BRD3	0	0	0	0	0	25.079	24.7251	24.7597	24.5804	24.4646	24.7587	25.3408	25.0169	24.8984	24.1125	24.005	24.54
559	BRD4	0	0	0	0	0	25.457	25.6092	26.047	25.6899	26.0197	25.7717	26.2288	25.3362	25.6178	25.7162	25.7125	25.6986
560	BRD8	0	0	0	0	0	25.4611	25.4369	25.6431	25.6086	25.635	25.595	25.071	25.4817	25.2833	24.9675	24.9436	25.1575
561	BRE	0	0	0	0	0	26.0988	26.2003	26.4702	26.3076	26.2785	26.0602	26.2164	26.2329	26.2195	26.3302	25.9126	26.3099
562	BRIX1	0	0	0	0	0	26.6653	26.7388	26.6362	26.0302	26.2699	26.3731	26.0827	26.169	26.1297	26.4483	26.2909	26.0356
563	BRK1	0	0	0	0	0	27.034	27.062	26.938	26.9964	27.2601	27.0965	27.3555	27.5505	27.5322	27.6387	27.3198	27.4925
564	BROX	0	0	0	0	0	27.1728	27.0174	27.2307	26.7123	27.0654	26.6757	27.4136	26.8234	26.9653	26.5729	26.7037	26.6435
565	BSDC1	0	0	0	0	0	27.3894	27.0711	27.4121	28.6929	28.2859	28.8156	27.289	21.5791	27.0745	28.0879	28.425	28.6231
566	BSG	0	0	0	0	0	29.258	29.2908	29.3909	28.8321	28.7475	28.8985	29.3496	29.3268	29.5877	28.6008	28.7598	28.858
567	BST1	0	0	0	0	0	25.5071	25.8258	25.2528	26.1706	26.4752	26.6218	26.0978	26.3383	25.9988	25.8557	26.1106	26.3107
568	BST2	0	0	0	0	0	22.5198	20.95	21.8341	21.7461	21.9898	24.9726	23.6798	22.038	22.5397	25.3024	25.2435	25.4484
569	BTAF1	0	0	0	0	0	25.1259	25.1284	24.7152	24.7432	25.2052	25.0417	24.7373	25.2971	24.7661	24.9609	24.8811	24.356
570	BTBD10	0	0	0	0	0	22.4405	22.1191	22.381	21.9344	22.8035	22.7151	23.4168	20.7858	22.5649	22.4159	22.4487	22.3394
571	BTD	0	0	0	0	0	23.9006	24.3531	24.1305	23.4809	21.6523	23.4531	24.1382	24.5321	24.358	23.6898	21.6281	23.6691
572	BTF3	0	0	0	0	0	28.8323	28.619	28.6541	28.813	28.9989	28.8317	28.4047	28.2445	28.5305	28.7695	28.8714	28.8276
573	BTF3	0	0	0	0	0	26.0725	25.0065	26.6061	26.669	27.0416	26.9154	25.8705	24.9242	24.8157	26.7204	25.882	24.7314
574	BTF3L4	0	0	0	0	0	26.8578	26.7696	26.7511	26.4828	26.9261	26.5481	26.71	26.6834	26.7809	27.0327	26.792	26.8945
575	BTN2A1	0	0	0	0	0	23.5701	22.5316	22.9668	24.005	23.6713	23.7257	22.7109	23.4061	22.5312	22.6618	23.9494	23.7023
576	BUB3	0	0	0	0	0	28.9432	29.0202	29.0512	28.9759	29.1586	29.102	28.7302	28.72	28.6534	28.7786	28.8671	28.7365
577	BUD13	0	0	0	0	0	23.2412	22.4503	24.1927	24.0268	21.5444	22.4221	23.2204	23.866	24.2034	24.0784	24.57	24.2022
578	BUD31	0	0	0	0	0	25.833	25.8303	26.14	25.8288	25.9703	26.0474	25.8859	26.0625	25.6263	26.0101	25.5199	26.1921
579	BYSL	0	0	0	0	0	26.8983	27.194	27.1098	27.1986	27.2842	27.1659	26.481	26.6933	26.6999	26.2968	26.73	26.9248
580	BZW1	0	0	0	0	0	29.456	29.6874	29.7508	29.6559	29.8134	29.7464	29.4447	29.6034	29.3691	29.3713	29.4316	29.7735
581	BZW2	0	0	0	0	0	29.1937	29.3553	29.3404	29.6765	29.5648	29.6354	29.2273	29.0886	29.1047	29.2708	29.0568	29.1004
582	C10orf32;C10orf32-ASMT	0	0	0	0	0	24.9652	25.1246	21.6319	22.0333	23.6478	20.9627	23.9795	24.3734	23.9626	23.3093	24.5843	23.7042
583	C10orf54	-1	0	0	-1	0	24.4723	24.0719	24.3582	24.3905	24.7651	23.9242	26.2083	26.4778	26.3131	26.2164	25.975	26.3311
584	C10orf76	0	0	0	0	0	23.4957	23.8121	23.9554	24.5724	23.7991	23.9174	23.9469	23.9095	23.9919	24.3473	24.2416	24.188
585	C11orf30;EMSY	0	0	0	0	0	25.6007	24.1784	25.257	27.1542	25.0319	20.4815	25.1077	24.6308	24.9436	23.5984	25.1601	26.9048
586	C11orf31;SELH	0	0	0	0	0	25.1986	25.0288	25.3699	24.2099	24.1886	24.3859	25.082	25.0759	24.7937	24.9143	23.3352	24.0473
587	C11orf54	0	0	0	0	0	25.5427	25.456	25.4347	25.7193	25.5871	25.2361	25.9691	25.9724	26.4274	26.0049	26.1643	26.1267
588	C11orf58;SMAP	0	0	0	0	0	28.4917	28.9233	28.3301	28.4219	28.4203	28.5976	28.7855	28.5646	28.724	28.1745	28.4287	28.256
589	C11orf68	0	0	0	0	0	26.526	26.3527	26.2061	26.6574	26.4444	26.4455	26.4885	26.6271	26.4228	26.8851	26.5929	26.4215
590	C11orf73	0	0	0	0	0	24.8544	25.143	24.5313	25.3457	25.4778	25.285	25.1003	24.8515	25.3151	25.008	25.3462	25.2591
591	C11orf98	0	0	0	0	0	25.3509	25.6638	25.7667	25.3875	25.5967	25.356	24.809	25.3198	24.7179	25.0886	25.5368	25.3243
592	C12orf10	0	0	0	0	0	27.2263	27.1858	27.1993	26.9865	26.9625	26.9823	27.2079	27.1887	27.4488	27.1396	27.25	27.1132
593	C12orf29	0	0	0	0	0	25.782	21.5268	25.682	26.0744	25.9391	26.1159	24.6618	25.2009	25.229	25.6395	25.218	21.7488
594	C12orf43	0	0	0	0	0	23.6373	24.1095	23.585	23.8092	24.5441	24.0946	23.5844	23.6094	23.5954	23.8023	23.8782	23.6175
595	C12orf4	0	0	0	0	0	23.6172	23.4512	23.7472	23.8122	23.5252	22.8481	23.9533	22.6824	23.7155	23.8546	23.2578	23.1844
596	C12orf57	0	0	0	0	0	26.7239	26.605	26.2633	26.5703	26.6959	26.6901	26.6672	26.7027	26.5816	26.6487	27.4041	26.6996
597	C14orf142	0	0	0	0	0	25.778	26.1685	25.7496	25.2008	25.8902	25.832	26.26	26.0633	26.2817	25.7222	26.1425	26.1682
598	C14orf159	0	0	0	0	0	25.917	26.0233	26.093	25.7106	25.579	25.3553	26.3069	26.1327	26.4014	25.5575	25.8041	26.0898
599	C14orf166	0	0	0	0	0	29.9495	29.8685	29.8072	29.7967	29.8131	29.7038	29.5855	29.8368	29.6136	29.7996	29.6422	29.6284
600	C15orf57	0	0	0	1	0	24.4925	22.9505	22.6016	24.3551	24.278	24.5359	24.06	22.597	22.5413	22.3386	22.4477	23.3097
601	C16orf13	0	0	0	0	0	25.0151	24.9209	25.2408	24.869	24.7106	24.7894	25.1966	24.7205	24.6647	24.5198	24.4986	24.6234
602	C16orf58	0	0	0	0	0	23.3827	22.6184	23.205	23.3964	22.8032	22.9979	22.9216	23.3529	23.1181	22.9222	22.9948	23.1194
603	C16orf62	0	0	0	0	0	27.1147	26.8837	26.7142	26.75	26.8006	26.7581	26.8356	26.9816	26.7321	26.7764	26.877	27.0301
604	C16orf70	0	0	0	0	0	24.2184	24.1898	24.1068	22.5027	24.1384	24.3195	24.2721	24.1788	24.0818	23.9451	24.0966	24.2728
605	C17orf59	0	0	0	0	0	24.3597	24.1881	24.3673	24.3711	24.4749	24.2621	24.721	24.3623	24.3832	24.1071	24.2581	24.462
606	C17orf62	0	0	0	0	0	25.9544	22.2769	22.4189	26.1262	25.5814	25.5288	25.9919	25.3715	25.2001	25.7977	26.5574	25.4133
607	C17orf75	0	0	0	0	0	27.1808	27.0838	27.1001	27.046	27.284	26.9395	26.8744	26.9256	26.9849	26.8491	26.8961	21.7874
608	C17orf85	0	0	0	0	0	26.5574	26.4128	26.4406	26.3852	26.4481	26.3102	26.4839	26.4144	26.419	26.235	26.268	26.3078
609	C18orf21	0	0	0	0	0	22.064	23.6064	23.7868	23.5122	23.7019	23.6049	23.0086	23.1772	23.6342	23.307	23.2402	23.3335
610	C19orf43	0	0	0	0	0	27.2958	27.6808	27.6378	27.6574	27.4503	27.6665	27.064	27.2761	27.1969	27.1152	27.2239	27.0415
611	C19orf47	0	0	0	0	0	24.3218	23.7668	23.9193	21.5696	24.5564	24.3121	23.7689	22.9609	22.8671	22.7006	22.6009	22.256
612	C19orf52	0	0	0	0	0	24.4799	24.4224	24.7295	24.4534	24.9916	24.7267	24.4437	24.7075	24.7471	21.2343	22.0885	24.6969
613	C19orf66	0	0	0	0	0	23.6129	23.5649	23.1198	24.0261	24.1479	23.9405	24.4039	22.8775	21.1971	23.949	23.7456	24.2175
614	C1GALT1	0	0	0	0	0	22.9402	22.8665	22.6603	23.2902	23.0785	22.9189	22.0492	22.3811	22.1637	22.5934	22.827	22.6456
615	C1GALT1C1	0	0	0	0	0	23.2516	22.4796	21.3713	22.4975	23.0141	23.289	22.1591	23.4554	23.066	22.848	22.6954	23.1378
616	C1orf123	0	0	0	0	0	27.9031	27.9064	27.8045	27.7222	27.6498	27.8622	27.8645	27.9883	28.2297	27.8012	27.8053	27.9633
617	C1orf174	0	0	0	0	0	23.0012	24.0279	24.2923	23.7155	23.6414	23.6667	23.7857	23.886	23.8007	23.8305	23.7321	24.0908
618	C1orf198	0	0	0	0	0	23.4318	21.9802	22.5741	23.3717	23.7926	23.4564	23.2804	23.3647	23.2961	23.5266	22.5135	23.8823
619	C1orf21	-1	0	0	-1	0	24.8001	24.3428	24.5048	23.7268	24.0499	23.5152	26.0929	25.7943	26.2284	25.447	25.4814	25.4263
620	C1orf50	0	0	0	0	0	25.4768	25.5696	25.6474	25.6244	25.8786	25.4006	25.2237	25.8628	25.8888	25.7014	25.6665	25.829
621	C1QBP	0	0	0	0	0	29.9399	29.9653	29.8177	29.6494	29.4675	29.6123	29.8707	29.5164	29.9074	29.3229	29.4096	29.4526
622	C1QTNF1	0	-1	-1	0	0	21.64	21.7126	23.7621	24.5578	24.8167	25.4389	21.5684	22.6988	22.4612	25.8782	25.7267	25.0892
623	C1QTNF3-AMACR;C1QTNF3	0	0	0	0	0	25.411	25.5366	25.247	25.1611	25.3307	25.5018	24.8748	25.1161	24.8832	25.0899	25.0449	25.1788
624	C1QTNF5	0	0	0	0	0	25.0803	24.9631	25.4144	25.0517	24.9592	25.3616	25.6861	25.4175	25.501	25.2565	25.3994	25.253
625	C20orf27	1	0	0	0	0	25.292	24.4424	24.9271	23.7997	24.1915	21.7779	21.969	20.8858	22.9397	23.0112	23.4904	23.3729
626	C21orf33	0	0	0	0	0	26.6753	26.6659	26.6396	26.5738	26.9771	26.7538	27.2276	27.0832	27.2401	26.6948	26.1776	27.2242
627	C21orf59	0	0	0	0	0	24.6505	24.6602	24.7116	24.886	24.4946	24.6542	24.0166	24.0968	24.2842	24.6689	24.567	24.5368
628	C2CD2	0	0	0	0	0	23.3389	23.0315	23.3138	23.1882	21.9496	22.8447	23.1716	21.9986	22.1747	22.4431	22.3606	22.0528
629	C2CD5	0	0	0	0	0	24.6992	24.7611	24.6655	23.7613	23.7569	24.059	24.7184	24.3169	24.4814	24.2075	24.028	24.032
630	C2orf47	0	0	0	0	0	26.3024	26.3123	26.3985	25.9589	25.7205	26.0419	25.9587	26.0856	26.1867	25.8482	25.9401	26.2114
631	C3	0	0	0	0	0	22.0705	24.9058	24.6098	21.512	22.5547	23.3321	21.5677	22.4855	23.3266	24.7715	25.0481	24.5545
632	C3orf17	0	0	0	0	0	23.083	22.9014	22.4339	23.4496	23.1813	23.4819	22.8274	22.5491	22.0896	22.7509	22.153	23.4243
633	C3orf38	0	0	0	0	0	23.4529	23.2383	22.8849	23.0098	23.4908	23.4214	22.882	23.3061	22.0354	22.1312	23.649	23.1967
634	C3orf58	0	0	0	0	0	23.9395	23.7358	23.7008	23.5931	23.4709	23.6986	22.9935	23.4211	23.8559	23.56	23.5225	24.2582
635	C4orf27	0	0	0	0	0	26.0355	26.3284	26.0126	26.003	26.0076	25.8239	25.4636	25.7908	25.9057	26.0762	24.9027	25.7639
636	C4orf32	0	0	0	0	0	26.7111	26.7058	26.8439	26.8162	26.896	26.8214	26.2578	26.1364	26.3754	26.5923	26.56	26.4377
637	C4orf3	0	0	0	0	0	24.1625	22.1464	24.2398	24.7949	24.4699	24.4363	24.3549	24.079	24.0052	24.1925	24.4487	23.1218
638	C5orf22	0	0	0	0	0	24.0859	24.3037	24.0952	24.3774	24.4838	24.1866	24.4416	24.0097	24.3245	23.8365	24.101	23.9241
639	C5orf24	0	0	0	0	0	24.0835	24.2503	24.5492	24.2165	24.3629	24.1033	24.4816	24.4442	24.4491	24.5755	24.4675	24.5396
640	C5orf51	0	0	0	0	0	24.991	25.2114	25.4095	25.3914	25.2599	25.1574	25.5879	25.3989	25.4751	25.2625	25.2668	25.3523
641	C6orf106	0	0	0	0	0	23.5106	23.1247	23.1057	22.9122	22.3402	23.1723	23.0945	23.4244	23.5892	22.2193	23.6259	23.0258
642	C6orf47	0	0	0	0	0	20.6886	22.3699	21.65	21.8286	22.0643	22.0221	21.9153	23.2434	22.7742	22.0936	22.3402	22.2609
643	C7orf50	0	0	0	0	0	25.127	25.2963	25.1939	25.2321	25.4856	25.2487	25.2371	25.4265	25.1128	24.9171	25.0965	22.0433
644	C8orf33	0	0	0	0	0	23.8016	23.8001	23.9726	24.5037	21.8508	24.7671	24.1395	24.3011	24.2689	24.1431	24.533	22.2996
645	C8orf82	0	0	0	0	0	23.2724	23.4909	22.7441	22.9901	22.9628	22.5226	22.8263	22.8706	22.7374	21.5689	22.9825	23.0447
646	C9orf114	0	0	1	1	0	23.6946	24.0007	23.7385	23.8609	23.7288	23.7918	23.3972	23.5203	23.7698	22.3172	22.6847	22.5926
647	C9orf142	0	0	0	0	0	23.2476	23.4125	23.4846	23.5491	23.4874	23.4185	23.6794	23.6442	23.2704	23.215	23.5659	23.2336
648	C9orf64	0	0	0	0	0	24.0335	24.303	24.0864	23.8254	24.0474	23.7367	23.6038	24.1538	23.9299	24.448	24.1143	24.2252
649	C9orf78	0	0	0	0	0	23.8902	24.0719	24.102	24.1127	23.9291	23.8701	24.0102	23.8243	23.9613	23.9666	21.9154	23.7963
650	C9orf89	0	0	0	-1	0	24.3193	24.6967	24.6941	21.2275	22.4805	24.6228	24.7922	25.0405	24.831	25.0697	24.748	24.7593
651	CA8	0	0	0	0	0	23.0221	20.5151	21.8957	23.1051	23.431	23.8068	21.2454	23.4157	22.4433	21.1652	22.1668	22.6825
652	CAAP1	0	0	0	0	0	23.2287	23.6382	23.378	23.2301	23.3276	23.3195	23.2297	23.2838	23.4224	23.8741	21.9835	23.4175
653	CAB39	0	0	0	0	0	27.9938	27.9885	28.0297	28.7977	28.7907	28.5571	27.9135	27.8924	27.8924	28.5204	28.4706	28.6789
654	CACNA2D1	0	0	0	0	0	27.1973	27.3366	27.2428	26.9214	27.1158	27.1844	27.3884	27.3597	27.4434	27.403	27.2619	27.2102
655	CACTIN	0	0	0	0	0	24.2947	23.3822	23.2139	23.5596	24.1347	23.4553	23.5407	23.7643	23.5716	24.086	23.4343	23.7209
656	CACYBP	0	0	0	0	0	29.8336	29.8625	29.8925	29.733	29.7608	29.7122	29.5412	29.5926	29.6267	29.5867	29.6689	29.6594
657	CAD	0	0	0	0	0	29.978	29.9544	29.8577	29.8831	29.9205	29.8871	29.4271	29.4464	29.297	29.4945	29.4761	29.4536
658	CADPS2	0	0	0	0	0	22.8098	21.4972	22.2616	23.0085	22.6763	22.8673	22.2936	22.7392	22.5956	23.1683	22.7032	21.2838
659	CALCOCO1	0	0	0	0	0	24.0692	24.0109	24.493	23.7486	24.437	24.7766	25.315	25.2602	24.6024	22.5777	22.2715	25.0145
660	CALCOCO2	0	0	0	0	0	25.3646	25.3003	24.98	25.5333	25.4157	25.6049	25.3073	25.1344	25.4251	25.846	25.7932	25.3485
661	CALCRL	-1	0	0	-1	0	26.6656	26.9354	26.7866	25.9997	26.0336	25.7458	28.2147	27.8454	27.9679	27.0198	27.157	27.2202
662	CALD1	0	0	0	0	0	25.3151	25.693	26.0767	26.4395	26.7205	26.4213	25.6017	25.8977	25.6004	26.5563	26.171	26.4002
663	CALD1	0	0	0	0	0	24.6336	24.674	24.7016	25.5563	25.439	25.7404	25.0651	24.8665	25.055	25.0598	21.927	25.3413
664	CALM2;CALM1	0	0	0	0	0	31.9932	32.0856	31.5365	31.6797	31.9917	31.3908	32.2353	32.0889	31.69	32.284	32.4255	31.6186
665	CALR	0	0	0	0	0	33.1204	32.8578	32.8513	33.3176	33.0415	32.9946	32.8724	32.675	32.8565	32.8907	33.0191	33.2038
666	CALU	0	0	0	0	0	30.9419	31.0851	30.7992	30.8839	30.7647	30.7872	31.3224	31.1601	31.0938	31.1222	30.9588	31.1226
667	CAMK1	0	0	0	0	0	25.0937	25.109	25.1738	24.9886	25.111	25.1042	25.5028	26.1278	26.0382	25.5306	25.3401	25.5187
668	CAMK2D	0	0	0	0	0	27.6652	27.7268	27.7635	27.6943	27.4344	27.3504	27.6684	27.6877	27.7241	27.4731	27.5751	27.8095
669	CAMK2G	0	0	0	0	0	25.5963	25.0444	25.5528	25.2516	25.6346	25.381	25.3874	25.7883	25.9046	25.2049	25.3148	25.4871
670	CAMLG	0	0	0	0	0	24.9488	24.6765	24.4397	24.6556	24.5486	24.4728	24.7141	24.3563	24.6174	24.5495	24.5638	24.1164
671	CAMSAP1	0	0	0	0	0	23.1893	23.7601	23.6152	24.2375	24.3496	24.2136	22.8597	23.7776	23.9178	22.9502	24.413	24.3748
672	CAMSAP2	0	0	0	0	0	25.661	25.4454	25.5392	25.5572	25.6904	25.5304	25.7707	25.7704	25.8814	25.7528	25.8878	25.5699
673	CAND1	0	0	0	0	0	30.4669	30.42	30.3801	30.3258	30.4216	30.3465	30.4102	30.5867	30.6347	30.5458	30.5357	30.6217
674	CANT1	1	0	-1	0	0	24.0216	24.4037	24.2241	24.5478	24.1212	24.3445	22.1085	23.6217	23.4448	23.9564	24.5013	24.1301
675	CANX	0	0	0	0	0	31.9159	32.0168	32.0001	32.2114	32.0438	32.2546	31.9849	32.0156	32.0673	32.1544	32.1129	32.2617
676	CAP1	0	0	0	0	0	31.5762	31.8053	31.8303	31.7115	31.8615	31.8775	31.6114	31.6007	31.5115	31.9021	31.7973	31.9104
677	CAP2	0	0	0	0	0	25.5966	25.8387	25.7599	25.8177	25.6832	25.6186	25.2761	25.3131	25.457	25.153	25.1446	25.2948
678	CAPG	0	0	0	0	0	28.5627	28.4741	28.4543	28.3047	28.4547	28.3412	28.9045	28.751	28.8564	28.5564	28.3628	28.4902
679	CAPN1	0	0	0	0	0	29.679	29.5654	29.5831	29.6702	29.8104	29.6473	29.5396	29.7632	29.595	29.5576	29.4349	29.5063
680	CAPN2	0	0	0	0	0	31.4215	31.3873	31.2484	30.9246	30.8382	30.8513	31.425	31.4848	31.3625	31.2336	31.0394	31.2065
681	CAPN5	0	0	0	0	0	23.4618	23.2163	23.51	22.7731	22.9867	22.8019	23.9793	23.7809	23.6128	22.6492	23.1219	23.4618
682	CAPN7	0	0	0	0	0	24.7486	24.8655	25.1586	24.9091	24.9292	24.7374	24.7686	24.9815	24.8728	24.7888	24.8607	24.7304
683	CAPNS1	0	0	0	0	0	30.2047	30.3742	30.5188	30.4336	30.2455	30.0962	30.575	30.6581	30.6852	30.4652	30.5605	30.6477
684	CAPRIN1	0	0	0	0	0	30.1733	30.4586	30.3972	30.3479	30.1565	30.3298	29.9582	29.7872	29.6356	29.9215	29.776	29.997
685	CAPZA1	0	0	0	0	0	30.2847	30.249	30.2822	30.4448	30.5387	30.3507	30.3723	30.3261	30.2646	30.4645	30.4589	30.4493
686	CAPZA2	0	0	0	0	0	30.0078	30.0141	29.7763	29.6127	29.6291	29.549	29.8994	29.7025	29.6923	29.5806	29.6393	29.6354
687	CAPZB	0	0	0	0	0	28.8001	28.84	28.7233	28.5937	28.9366	28.6879	28.7188	29.1666	28.9762	28.5346	29.011	28.916
688	CAPZB	0	0	0	0	0	28.5629	28.338	28.6162	28.7301	28.4984	28.2889	28.5157	28.561	28.5729	29.0792	28.161	28.5118
689	CARD10	0	0	0	0	0	23.6411	22.5595	23.5811	22.2528	21.5492	22.3112	25.3435	25.5422	24.3661	23.2424	28.1513	23.0682
690	CARD6	0	0	0	0	0	25.3412	25.2886	25.616	25.6823	25.4898	25.5693	25.7322	25.7741	25.5903	25.6342	25.2111	25.8042
691	CARD8	0	0	0	0	0	26.2113	25.9765	25.7688	25.6344	25.7468	25.63	25.8756	25.7367	25.9406	25.8512	25.9214	25.8553
692	CARHSP1	0	0	0	-1	0	26.9503	27.0209	26.9594	26.7433	26.6637	26.8017	27.5505	28.077	28.0434	27.8884	27.5709	27.9838
693	CARKD	0	0	0	0	0	24.7657	25.3581	24.5677	25.0595	24.7524	25.1767	25.5711	25.102	25.1024	24.9584	24.8092	24.9827
694	CARM1	0	0	0	0	0	28.2857	28.2744	28.1308	28.1408	27.9656	27.9438	27.829	27.9895	27.64	27.7917	27.6524	28.0107
695	CARS	0	0	0	0	0	22.9425	23.3978	23.4512	24.1195	23.8067	23.7567	22.944	22.5744	23.2191	23.6004	23.1081	23.9052
696	CARS2	0	0	0	0	0	23.4029	23.6747	25.1631	24.2605	23.4931	23.9269	24.341	22.113	24.3914	23.573	22.5034	22.2103
697	CARS	0	0	0	0	0	25.0857	25.0728	25.254	25.407	25.2361	25.2191	24.9749	24.8534	24.936	25.383	25.3802	21.726
698	CASC3	0	0	0	0	0	21.3791	22.7367	21.661	22.2833	22.7824	22.5956	22.4575	21.9853	21.9121	22.9804	21.0415	22.8533
699	CASC4	0	0	0	0	0	24.6474	24.4049	24.6042	24.4709	24.5725	24.3474	24.2332	23.4653	24.6091	24.5804	24.6423	24.1612
700	CASK	0	0	0	0	0	24.5773	24.5292	24.497	24.7665	24.4718	24.4454	24.9329	24.7606	24.8979	24.463	24.672	24.8921
701	CASKIN2	-1	0	0	-1	0	25.0334	25.0678	25.1716	25.0966	25.1842	25.0394	26.6828	26.8592	26.7629	26.4667	26.3974	26.0758
702	CASP10	0	0	0	0	0	24.8163	24.8287	24.9014	24.4827	25.1705	24.3323	24.7404	24.7512	25	24.9357	25.0984	24.4904
703	CASP1	0	0	0	0	0	23.6425	24.2034	24.2292	24.9094	24.5109	25.0591	24.1163	23.9171	24.0085	21.739	24.524	24.5543
704	CASP2	0	0	0	0	0	21.6219	21.7804	23.1219	22.766	23.0002	22.8422	23.0675	22.8296	21.0559	21.4948	22.4347	22.2151
705	CASP3	0	0	0	0	0	28.4696	28.466	28.4831	28.6885	28.5524	28.7014	28.0908	28.1011	28.3472	28.2294	28.2758	28.2589
706	CASP4	0	0	0	0	0	26.5146	26.3685	26.4543	26.914	27.2057	26.9276	26.2408	26.1043	25.8257	26.841	26.9272	26.5875
707	CASP6	0	0	0	0	0	25.6096	25.1462	25.0833	25.0537	25.2428	25.1096	25.3706	25.369	25.3497	24.9887	25.0286	25.1231
708	CASP7	0	0	0	0	0	26.2908	26.148	26.3397	27.0402	26.8918	26.7487	26.6014	26.5886	26.5481	27.2228	27.4912	27.4532
709	CASP8	0	0	0	0	0	23.9034	21.4139	21.3771	21.5973	22.0808	21.9341	22.0001	22.2877	22.4316	22.8315	21.6248	23.6392
710	CAST	0	0	0	0	0	23.9874	24.005	24.2173	24.1409	24.4692	24.4928	25.1253	21.6391	24.7686	24.7262	24.8723	25.3646
711	CAT	0	0	0	0	0	29.6038	29.6235	29.5952	29.5717	29.4063	29.3084	30.3307	30.3993	30.534	29.9705	29.9567	30.0419
712	CAV1	0	0	0	0	0	31.1439	31.4478	31.9834	31.6234	31.6378	31.419	31.4875	31.5419	31.6978	31.1027	31.2363	31.5301
713	CAV2	0	0	0	0	0	24.9835	25.0479	25.4565	24.7603	24.174	24.4818	24.8164	22.103	24.5846	24.4645	24.4741	24.7893
714	CBFB	0	0	0	0	0	23.8068	23.8231	23.705	24.2858	23.7819	23.9546	23.6049	22.9307	21.8457	23.8191	23.4435	23.3731
715	CBFB	0	0	0	0	0	26.7044	26.5243	26.3495	26.8442	26.6757	27.0191	26.5412	26.369	26.3342	26.3922	26.1731	26.5231
716	CBL	0	0	0	0	0	25.5517	25.8517	25.6241	25.6712	25.6801	25.748	25.2962	25.7014	25.2843	25.5961	25.2704	25.8916
717	CBR1	0	0	0	0	0	28.0992	28.0867	28.1669	28.0181	27.8177	27.8182	28.0922	27.9834	28.1068	27.9035	28.005	27.9803
718	CBR3	0	0	0	0	0	27.3992	27.4778	27.5192	28.3483	28.1684	28.2086	27.3563	27.1875	27.4924	28.0566	28.2077	28.3849
719	CBR4	0	0	1	0	0	23.4015	22.2195	23.674	22.9988	22.5311	22.8298	23.5564	23.9248	23.9554	23.1444	22.197	22.0047
720	CBWD5;CBWD1;CBWD2;CBWD3;CBWD6;CBWD7	0	0	0	0	0	21.7	22.4286	21.5715	21.8285	22.4234	21.7161	22.3204	22.3859	22.188	22.6021	21.9758	21.6166
721	CBX1	0	0	0	0	0	26.6625	27.2674	26.7384	26.2309	26.8508	26.3202	26.9503	26.9028	26.9922	26.2812	26.5265	26.4244
722	CBX3	0	0	0	0	0	30.1904	30.0594	30.2415	29.939	29.9285	29.8284	29.9245	29.9249	29.7977	29.3844	29.6356	29.4926
723	CBX5	0	0	0	0	0	29.0991	29.1196	28.9322	28.726	28.73	28.7368	28.8263	29.0185	28.8588	28.5794	28.7228	28.6598
724	CC2D1A	0	0	0	0	0	26.1084	25.9828	25.9501	25.9721	25.7057	25.9252	26.0491	26.0231	26.2508	25.7839	26.126	26.0209
725	CCAR1	0	0	0	0	0	28.4803	28.3654	28.4961	28.3235	28.4565	28.3354	28.5667	28.4979	28.4493	28.27	28.3674	28.2423
726	CCAR2	0	0	0	0	0	29.644	29.6615	29.6513	29.6937	29.8056	29.6636	29.428	29.3411	29.4787	29.4702	29.5418	29.4503
727	CCBL1	0	0	0	0	0	23.7033	23.3611	23.0766	23.1252	23.1266	22.8899	21.6768	22.9544	23.3585	23.2436	22.8671	23.4175
728	CCBL2	0	0	0	0	0	26.3556	26.41	26.4324	26.4096	26.5483	26.2888	26.2674	26.2903	26.5168	25.9437	26.293	26.3231
729	CCDC102A	0	0	0	0	0	22.8544	21.7721	21.3541	23.1359	23.0615	23.1148	21.9609	22.7757	22.9811	23.0852	23.0556	23.1227
730	CCDC109B	0	0	0	0	0	23.9405	24.1564	24.0012	23.7674	24.1102	24.0263	24.0119	24.1238	24.3843	24.0765	24.1812	24.0159
731	CCDC115	0	0	0	0	0	23.1665	23.2819	22.8524	23.3411	22.8389	22.8531	22.9646	22.9891	23.1553	23.5318	23.3016	23.4153
732	CCDC12	0	0	0	0	0	24.957	25.0787	25.2619	24.8174	24.8723	25.3502	24.9046	25.051	25.273	24.7026	24.9026	25.3935
733	CCDC124	0	0	0	0	0	27.8283	27.9977	28.0031	27.9636	27.5925	28.0649	27.5872	27.3092	27.5862	27.628	27.7376	27.751
734	CCDC132	0	0	0	0	0	25.2523	25.3676	25.3932	25.5572	25.7841	25.556	25.1223	25.3168	25.4874	25.7294	25.6448	25.5696
735	CCDC134	0	0	0	0	0	23.0565	22.925	22.9505	23.507	22.9766	23.1397	23.0725	22.1814	22.9668	23.1834	22.8265	23.5584
736	CCDC146	0	0	1	0	0	26.3852	25.4991	24.4801	25.3964	22.2612	25.0044	25.5604	26.27	26.8746	22.1395	21.3089	22.2234
737	CCDC186	0	0	0	0	0	24.2196	24.3679	24.6478	24.5403	24.8995	25.0028	24.6478	24.344	24.5707	24.8794	24.6338	24.6709
738	CCDC22	0	0	0	0	0	26.7056	26.711	26.696	26.7003	26.6362	26.6846	26.9198	26.7985	26.9629	26.9549	27.0953	26.9919
739	CCDC25	0	0	0	0	0	27.7226	27.5691	27.6395	27.5241	27.3948	27.2051	27.0598	27.3835	27.4674	27.4991	27.524	27.2407
740	CCDC43	0	0	0	0	0	23.5967	23.7569	22.2078	23.869	23.8049	23.862	22.0922	22.3384	22.9528	22.8702	23.6046	23.7732
741	CCDC47	0	0	0	0	0	27.5443	27.3298	27.4111	27.5465	27.7588	27.7985	27.3829	27.418	27.382	27.6176	27.5903	27.6484
742	CCDC50	0	0	0	0	0	29.8862	29.5154	29.6964	29.0724	29.3912	29.2017	29.0332	29.1827	29.0992	29.2722	28.992	29.1353
743	CCDC51	0	0	0	0	0	23.8461	23.8267	24.2035	23.7285	23.727	24.0166	23.7842	24.2341	24.1695	23.7769	24.1127	24.1399
744	CCDC53	0	0	0	0	0	24.7233	24.7205	24.9326	24.4009	24.793	24.4754	24.3645	24.6543	25.2773	24.6508	24.8428	24.2084
745	CCDC55;NSRP1	0	0	0	0	0	23.6904	23.8382	23.9848	23.8323	23.8823	24.1877	23.8826	23.8859	23.3581	23.939	24.0848	24.1145
746	CCDC58	0	0	0	0	0	28.155	28.147	28.2124	27.9552	27.9756	27.973	28.0582	28.3259	28.4432	28.0756	28.0618	28.3299
747	CCDC59	0	0	0	0	0	21.9257	24.9376	24.501	25.4941	24.9142	24.385	25.3533	24.6086	21.0104	24.0651	23.5314	25.4405
748	CCDC6	0	0	0	0	0	27.8625	27.7436	27.6422	27.6598	27.6911	27.711	27.7229	27.757	27.7938	27.8135	27.7868	27.7218
749	CCDC82	0	0	0	0	0	22.4103	22.5221	22.7176	22.1753	23.0657	23.5943	23.4228	22.817	23.5231	22.5839	23.5578	23.1782
750	CCDC85B	0	0	0	0	0	24.2386	24.2945	24.2731	23.7486	24.3774	24.4084	24.1511	24.3336	24.4234	24.8838	24.2484	24.858
751	CCDC88A	0	0	0	0	0	27.7878	27.451	27.5419	27.7031	27.4069	27.4197	27.5241	27.4418	27.303	27.9183	27.7005	27.3981
752	CCDC88C	0	0	0	0	0	26.2411	26.3427	26.2182	26.011	26.0136	26.1965	26.8654	27.0914	27.239	26.8267	26.8817	26.7879
753	CCDC90B	0	0	0	0	0	24.198	24.5686	23.8362	24.3016	23.9567	24.1575	24.2467	24.5447	24.8235	24.5104	24.7344	23.5517
754	CCDC92	0	0	0	0	0	23.0482	22.5849	22.3556	22.7766	22.8536	22.6688	23.478	22.499	22.5387	22.6624	22.2374	22.4233
755	CCDC93	0	0	0	0	0	27.636	27.563	27.6247	27.4907	27.5461	27.7474	27.798	27.7733	27.7858	27.9204	27.8169	27.7089
756	CCDC94	0	0	0	0	0	23.0088	22.7694	22.8822	23.544	23.5385	23.0906	22.8049	22.9375	20.3125	23.2802	22.9442	22.6537
757	CCDC9	0	0	0	0	0	24.7002	25.11	24.9444	24.9362	24.8768	24.8267	25.0172	24.2554	24.6671	25.0532	25.1256	24.6971
758	CCL14	1	1	0	0	0	24.8867	25.6559	25.5249	23.3059	24.0241	23.6583	22.2462	22.9989	21.851	23.1594	21.1752	22.5784
759	CCM2	0	0	0	0	0	23.0073	22.8205	23.1329	22.9483	22.4653	22.637	22.7074	23.6058	23.1655	22.9424	23.2032	22.8834
760	CCND1	0	0	0	0	0	23.2098	23.0241	22.6648	23.7874	24.1187	24.3705	22.5811	23.4403	22.5697	23.9203	22.5506	23.7078
761	CCND3	-1	0	0	0	0	21.8399	23.1518	21.6488	21.5552	22.5234	21.8002	24.0313	24.173	24.112	23.3417	23.1985	22.5086
762	CCNH	0	0	0	0	0	24.9788	25.2579	24.9191	24.8688	25.0929	24.6945	25.2076	20.8419	24.1501	23.8943	24.982	23.9709
763	CCNK	0	0	0	0	0	24.5877	24.9667	24.9201	24.7666	24.8294	24.8908	24.9111	24.9895	24.3851	24.9073	24.6054	25.0703
764	CCNT1	0	0	0	1	0	23.6897	23.9119	23.4377	24.9906	24.3872	24.1132	23.3288	23.6757	23.6136	23.3589	23.1883	23.1708
765	CCNT2	0	0	0	0	0	23.6964	22.9667	23.5787	23.1341	23.3239	23.0372	23.4591	23.6471	23.1675	22.396	23.3951	23.2236
766	CCNY	0	0	0	0	0	25.0443	24.8535	25.1567	24.834	25.1875	24.8902	25.0762	25.3045	25.2266	24.6898	23.1528	24.6136
767	CCNYL1	0	0	0	0	0	22.8691	22.7213	22.7885	22.0952	22.0412	22.8563	22.2333	22.1167	22.4244	23.2925	21.0578	22.1033
768	CCPG1	0	-1	0	0	0	24.3427	23.8187	24.2138	25.2432	25.215	24.9427	25.0273	25.0468	25.2663	25.8068	25.5526	25.6255
769	CCRN4L	0	0	0	0	0	22.5491	23.3431	22.5174	22.6951	23.4215	22.6673	21.9276	22.3012	22.5798	22.144	22.9523	22.893
770	CCS	0	0	0	0	0	25.7658	25.697	26.122	25.8915	25.8711	26.0575	25.8229	25.8609	25.7101	25.5822	25.9338	25.937
771	CCT2	0	0	0	0	0	32.0058	32.0402	32.0036	32.07	32.1041	32.121	31.6083	31.8087	31.8562	31.7776	31.7915	31.7949
772	CCT3	0	0	0	0	0	31.3356	31.4538	31.3638	31.4469	31.3567	31.4416	31.0996	31.08	31.0685	31.226	31.0754	31.2026
773	CCT4	0	0	0	0	0	31.704	31.7791	31.6952	31.5906	31.5937	31.603	31.2984	31.416	31.3834	31.4607	31.4715	31.6205
774	CCT5	0	0	0	0	0	28.4026	29.0303	28.2549	28.8706	28.8532	28.0703	28.462	27.9147	28.2873	27.724	27.8538	27.8315
775	CCT6A	0	0	0	0	0	31.4438	31.4842	31.3748	31.4929	31.5443	31.5109	31.2456	31.2008	31.088	31.1114	31.2399	31.169
776	CCT7	0	0	0	0	0	31.3077	31.2852	31.4303	31.3735	31.2583	31.4023	31.0017	31.109	30.9261	30.9323	30.9338	31.1671
777	CCT8	0	0	0	0	0	32.4366	32.509	32.5487	32.6149	32.6001	32.616	32.257	32.3026	32.2808	32.4853	32.4007	32.398
778	CCZ1;CCZ1B	0	0	0	0	0	25.566	25.5624	25.6264	25.9304	25.7336	25.6911	25.4163	25.674	25.5637	25.6194	25.6583	26.0417
779	CD109	0	0	0	0	0	29.125	28.9778	28.9243	28.5959	28.5725	28.4888	29.9482	29.8705	29.9564	29.2308	29.2472	29.2596
780	CD151	0	0	0	0	0	27.5242	27.4067	27.6855	27.2604	27.2941	27.5072	27.7542	27.7089	27.3033	27.8013	27.4959	27.4196
781	CD276	0	0	0	0	0	25.6104	25.7813	25.6323	25.9027	25.4342	25.9656	26.6169	26.3922	26.4743	25.9434	26.0182	26.2053
782	CD2AP	0	0	0	0	0	27.7238	27.5675	27.7089	27.8644	27.9033	27.8501	27.6663	27.4812	27.6689	28.0443	27.8628	28.2018
783	CD2BP2	0	0	0	0	0	25.9456	25.9064	25.6924	25.6641	25.928	26.0967	25.559	25.3504	25.5534	25.7925	26.0448	25.7288
784	CD320	0	0	0	0	0	21.5686	21.9573	23.0411	22.3259	23.3444	21.229	23.6744	23.3164	24.362	23.6053	23.7991	24.1849
785	CD34	-1	1	0	-1	0	25.9781	25.7702	25.8711	22.1629	23.4649	24.2281	27.5363	27.3424	27.3107	25.7085	26.3828	26.4015
786	CD3EAP	0	0	0	0	0	25.2928	25.2902	25.4992	25.0594	25.319	25.1771	24.9881	25.0411	24.9429	24.6276	24.7177	24.9071
787	CD40	0	-1	-1	0	0	24.7015	25.0894	24.6866	25.8827	26.0831	26.1292	25.2177	24.5025	25.1366	25.9562	26.0715	26.5678
788	CD44	0	0	0	0	0	26.7652	26.8326	27.0038	27.1005	27.2932	27.268	26.1947	26.5207	26.7416	26.3428	26.6756	26.9083
789	CD46	0	0	0	0	0	24.4192	24.6178	24.6405	24.4895	23.677	25.5013	24.3721	24.8511	24.7122	24.8918	25.4961	25.4817
790	CD46	0	0	0	0	0	24.9586	24.6712	24.9712	25.3193	25.3065	21.7881	25.0541	22.4628	25.2454	24.8926	25.3509	21.8591
791	CD47	0	-1	0	0	0	27.6771	28.46	28.3527	29.3819	29.2991	29.285	29.042	29.0173	28.9778	29.7689	29.8264	29.7024
792	CD55	0	0	0	0	0	27.0969	27.3548	27.459	26.9885	26.9821	27.4658	27.5472	27.4889	27.7816	28.0396	27.9698	28.1741
793	CD58	0	0	0	0	0	23.7361	23.8665	23.447	23.4427	22.0473	21.6969	24.2444	24.6092	24.0941	23.1982	21.8135	23.5579
794	CD59	0	0	0	-1	0	31.9664	32.1112	32.2373	31.5242	31.2352	31.6065	32.8873	32.9287	33.0509	32.7713	32.2892	32.7739
795	CD63	0	0	0	-1	0	27.5214	27.9163	27.9647	27.5725	27.8137	27.4748	28.6934	28.3996	28.5481	28.5552	28.8321	28.7425
796	CD81	0	0	0	0	0	28.197	27.9136	27.7502	28.0088	27.8469	28.1449	28.8692	28.8277	28.4576	28.0223	28.1391	28.7308
797	CD82	0	0	0	0	0	24.8327	25.332	24.7331	25.4357	22.0458	25.0341	26.5169	26.0442	26.8868	22.7158	26.2599	22.5432
798	CD93	0	0	0	0	0	27.8289	27.9263	28.0189	28.294	28.2856	28.4376	27.8213	27.7689	27.8627	27.833	27.8123	28.2385
799	CD9	0	0	0	0	0	30.0104	30.138	30.0111	29.5019	28.8508	28.9857	30.4326	30.2256	30.0226	29.7487	29.6143	29.7806
800	CD99	0	0	0	0	0	23.0754	22.6647	22.5585	22.5316	22.598	22.7689	22.7265	22.8521	23.2995	22.1363	21.917	22.7474
801	CD99	0	0	0	0	0	27.6998	27.2361	27.313	27.3008	27.4449	27.686	28.0275	27.4993	27.5333	27.4789	27.2593	27.5604
802	CD99L2	0	0	0	0	0	24.4785	24.4292	24.6921	24.1505	24.2718	24.2288	24.5142	24.4608	24.7542	24.5689	24.3352	24.5812
803	CDC123	0	0	0	0	0	24.0428	24.5487	24.6133	24.685	25.3869	25.1438	23.3799	24.2849	21.6217	24.8032	24.3943	24.1804
804	CDC16	0	0	0	0	0	26.1763	26.2165	26.0909	25.9784	26.0904	25.7996	25.7611	26.0094	26.002	26.0033	25.9294	25.893
805	CDC23	0	0	0	0	0	25.917	26.2526	26.2114	26.3005	26.0784	26.097	25.9237	26.3102	26.163	26.3267	26.0745	26.0619
806	CDC26	1	0	0	0	0	24.4786	24.9351	24.343	24.0612	24.9946	24.1695	22.5638	22.1755	23.6235	23.0495	24.238	23.5515
807	CDC27	0	0	0	0	0	26.7162	26.6944	26.8158	26.7451	26.6303	26.7996	26.6147	26.7694	26.7554	26.7382	26.623	26.6313
808	CDC37	0	0	0	0	0	28.0623	28.0225	28.3077	28.2074	28.3782	28.5788	28.2397	27.7528	28.7733	28.3032	28.3996	28.286
809	CDC40	0	0	0	0	0	25.2366	25.3624	25.6558	25.2353	25.6605	25.474	25.2976	25.1759	25.3593	25.2109	25.1067	25.2314
810	CDC42	0	0	0	0	0	31.1405	31.4345	31.4599	31.2546	30.6553	30.8259	30.9239	30.6895	30.2672	30.6608	30.4951	30.7576
811	CDC42BPA	0	0	0	0	0	24.7294	24.8412	24.665	24.2275	24.7974	24.6558	24.8901	25.091	25.1277	25.2363	24.8337	25.1998
812	CDC42BPB	0	0	0	0	0	27.9553	27.8994	27.9798	27.717	27.9102	27.7643	28.353	28.2366	28.2179	28.0748	28.048	27.9972
813	CDC42BPG	0	0	0	0	0	22.4497	22.1488	22.7886	22.2375	23.243	22.7691	22.7143	22.2778	22.6995	22.0197	23.5946	22.0652
814	CDC42EP1	0	0	0	0	0	24.72	25.2169	24.8761	24.2731	24.3516	24.5291	24.2825	23.7633	24.6743	24.1204	23.7159	22.0636
815	CDC42EP2	-1	-1	0	0	0	23.455	21.9591	21.6911	23.6683	23.5262	24.0382	23.8931	24.0464	23.5203	23.7714	23.3086	23.3962
816	CDC42EP3	0	0	0	0	0	22.7296	23.1219	23.7136	23.4929	23.6597	23.477	23.7886	22.5054	23.4517	23.238	23.3275	23.4526
817	CDC42EP4	0	0	0	0	0	24.9723	24.9815	24.9064	24.711	24.6862	24.3842	25.4706	25.3327	25.4862	24.9647	24.746	25.0688
818	CDC5L	0	0	0	0	0	28.6923	28.5903	28.6087	28.4765	28.6844	28.4814	28.467	28.5101	28.587	28.3824	28.3718	28.5094
819	CDC73	0	0	0	0	0	26.7469	26.8756	26.9316	27.1222	27.0924	26.8803	26.7053	26.8226	26.681	26.7427	26.7831	26.6352
820	CDH11	0	0	0	0	0	26.2868	26.1926	26.0363	26.0501	25.9328	26.0466	25.5379	25.7476	25.7596	25.9472	25.9795	25.8529
821	CDH13	0	0	0	0	0	27.8671	27.7319	27.7769	27.8801	28.1337	28.0016	27.6356	27.4473	27.6507	27.562	27.4843	27.4993
822	CDH2	0	0	0	0	0	22.2943	22.3296	20.8404	23.6863	23.6257	23.1397	21.4499	22.2999	23.5172	22.5532	22.3527	22.7401
823	CDH5	0	0	0	0	0	29.3786	29.4321	29.1897	29.4253	29.2478	29.2783	29.9087	29.6657	29.7179	29.7503	29.871	29.7825
824	CDK1;CDC2	0	0	0	1	0	26.8451	27.1318	27.0054	26.6711	26.8431	26.5978	26.094	26.0114	26.237	25.3878	25.1536	25.4074
825	CDK11B;CDC2L1;CDK11A	0	0	0	0	0	27.8616	27.6946	27.7301	28.0222	28.2053	28.076	27.9656	27.6809	27.8464	27.7935	27.8422	27.7106
826	CDK12	0	0	0	0	0	24.7879	24.8037	24.8532	24.8077	24.8073	24.8662	24.4394	24.626	24.577	24.5779	24.6195	24.6082
827	CDK13	0	0	0	0	0	25.3549	25.3879	25.2881	25.3594	25.6629	25.5765	25.3909	25.6109	25.5985	25.6788	25.5061	25.5435
828	CDK17	0	0	0	0	0	26.135	26.429	26.3195	26.726	26.6966	26.0456	26.0839	25.8567	25.931	26.6465	26.5886	26.1726
829	CDK2	0	0	0	0	0	24.425	24.2623	24.644	24.4464	24.1655	24.5075	23.8048	23.5896	23.5568	24.2902	24.0863	23.9538
830	CDK4	0	0	0	0	0	24.9702	24.7586	25.4765	25.4116	25.3377	24.9674	24.5083	24.4755	24.5725	25.1807	24.8075	25.061
831	CDK5	0	0	0	0	0	24.7523	24.8096	24.696	24.2898	24.5666	24.269	25.1587	25.2075	25.1812	24.8119	25.052	24.8284
832	CDK5RAP3	0	0	0	0	0	27.0275	26.8288	26.7441	27.0295	27.1919	26.7162	26.4775	26.9496	26.8178	26.8976	26.9903	26.9508
833	CDK6	0	0	0	0	0	23.3099	24.0893	24.2288	24.1133	24.7493	24.4003	24.1704	22.7633	22.1757	23.8426	23.7373	24.3272
834	CDK7	0	0	0	0	0	25.4246	25.5404	25.5642	25.182	25.7645	25.2594	25.6991	25.3349	25.2595	25.4652	25.7095	25.6003
835	CDK9	0	0	0	0	0	25.6324	25.841	25.5575	25.9458	25.5578	25.9247	25.4461	25.3053	25.6002	25.6239	25.4067	25.2181
836	CDKAL1	0	0	0	0	0	23.661	24.1278	24.0994	24.3582	24.1101	24.3564	23.5916	23.6457	23.3619	23.7795	23.9757	23.7931
837	CDKN1A	0	0	0	0	0	22.8298	22.7789	21.6438	22.9406	23.0859	23.1327	21.1106	22.8249	22.9132	23.2104	23.2644	22.9118
838	CDKN1B	0	0	0	0	0	24.0739	23.812	24.2367	22.5297	23.8576	23.1659	23.2816	24.2062	23.9485	23.1029	23.3445	23.5009
839	CDKN2A	0	0	-1	-1	0	23.2061	23.8182	23.7449	24.1962	24.2173	23.9679	23.8556	23.8275	23.691	25.4817	25.2525	25.068
840	CDKN2AIP	0	0	0	0	0	27.01	26.8601	26.7446	26.8405	27.0587	26.6878	26.9191	26.7745	26.807	26.4935	26.5875	26.6071
841	CDKN2AIPNL	0	0	0	0	0	25.2981	25.1751	24.8626	24.9758	24.9402	24.9576	22.6639	24.8672	25.0526	23.1771	25.0191	24.8293
842	CDR2L	-1	0	0	0	0	24.0335	23.7892	23.3352	23.6282	24.0919	23.8139	24.8563	25.0218	24.7154	24.0901	24.7208	24.8388
843	CDS2	0	0	0	0	0	26.4204	26.0914	26.4461	26.5144	26.5433	26.4488	26.615	26.6421	26.7357	26.6288	26.7044	26.7566
844	CDV3	0	0	0	0	0	28.773	28.7934	28.9001	29.4896	29.5156	29.512	28.8139	28.9735	29.1788	29.5345	29.3682	29.7686
845	CEBPZ	0	0	0	0	0	26.6017	26.7309	26.8622	26.6842	26.9411	26.7153	26.7095	26.3476	26.5072	26.1219	26.2253	26.4104
846	CECR5	0	0	0	0	0	26.0008	26.2631	26.1592	25.8338	26.2061	26.0247	26.2599	26.1834	26.3005	26.0853	26.1202	26.0844
847	CELF1	0	0	0	0	0	25.9977	25.8567	26.0204	26.2081	25.9826	26.2566	25.8382	25.6393	25.8111	26.0785	26.0674	25.9926
848	CELF2	0	0	0	0	0	23.5188	23.4134	23.418	23.3456	23.4048	23.6957	23.6446	23.0601	23.4618	23.7224	23.2136	23.5475
849	CENPB	0	0	0	0	0	23.4848	21.6106	23.1681	22.7844	23.6681	23.7447	24.1245	24.0168	24.7534	22.848	21.2491	23.24
850	CENPC	0	0	0	0	0	23.6999	22.9194	22.988	23.4193	23.2178	23.0127	23.3915	23.5015	21.6263	23.6805	21.4079	22.9769
851	CENPF	0	0	0	0	0	21.904	21.7578	26.0532	26.2084	25.3406	26.1428	26.3466	26.0773	26.1736	26.2968	22.3972	26.3441
852	CEP131	0	0	0	0	0	23.8569	23.9352	24.4458	24.1022	24.2656	24.3028	23.6968	24.0334	22.7482	23.7972	23.5025	23.5142
853	CEP170	0	0	0	0	0	28.928	29.0535	29.1021	29.2576	29.2337	29.261	28.7381	28.5205	28.6691	28.8281	28.8461	29.015
854	CEP170B	0	0	0	0	0	24.0485	24.29	24.2216	24.5206	24.1678	24.4873	24.3747	24.4386	24.2334	23.4079	24.5721	24.275
855	CEP250	0	0	0	0	0	26.8176	26.8995	27.311	27.5688	27.3087	27.1772	26.5461	27.1734	27.2068	27.7579	22.8642	25.822
856	CEP41	0	0	0	0	0	25.6406	25.7626	25.6718	25.5952	25.6409	25.5325	26.1245	25.7828	25.7777	25.5319	25.6721	25.1582
857	CEP55	0	0	1	1	0	24.5651	25.0158	25.1986	24.8499	24.7822	24.1505	24.312	25.2945	24.6539	22.6302	22.9953	21.2321
858	CERS2	0	0	0	0	0	25.3933	25.5619	25.7548	26.0059	25.7529	25.683	26.0451	25.7284	25.5676	24.5564	25.2015	26.1441
859	CETN2	0	0	0	0	0	26.1107	26.1224	26.2133	26.1703	26.3547	26.6019	26.4658	25.9431	26.2633	26.4021	26.3988	26.5859
860	CFAP20	0	0	0	0	0	27.4892	27.2338	27.3729	27.0373	26.9109	26.804	26.8513	26.9971	26.9397	26.7231	27.0379	26.8059
861	CFAP36	0	0	-1	0	0	22.8852	22.7812	22.2756	22.3019	22.5585	23.351	21.0212	21.9711	22.2651	23.5172	24.5098	22.4831
862	CFDP1	0	0	0	0	0	25.1571	24.9168	24.6358	24.2626	24.8196	24.5252	25.1183	24.8712	25.2149	23.0849	24.778	24.5015
863	CFH	0	0	0	0	0	23.5807	24.2572	23.925	22.5133	22.1741	22.0111	24.372	24.7166	22.0378	22.4084	22.8881	23.5923
864	CFL1	0	0	0	0	0	33.3645	33.2549	33.3264	33.3469	33.322	33.334	33.4468	33.0841	33.2399	33.0357	33.2192	33.1469
865	CFL2	0	0	0	0	0	28.8464	29.1004	29.0653	28.9332	28.9987	28.8626	28.5511	28.7068	28.5955	28.5764	29.0634	28.3857
866	CGGBP1	0	0	1	0	0	24.38	24.8471	24.6465	24.4089	23.9634	24.4059	24.889	24.1771	24.7158	23.042	23.403	23.9439
867	CGNL1	0	0	1	0	0	28.3029	28.3822	28.4575	27.5895	27.5057	27.5346	28.7892	28.6042	28.8059	27.6264	27.6629	27.6699
868	CHAC2	0	0	0	0	0	23.7089	24.0636	23.9785	23.3956	23.3511	23.5964	23.6854	23.3665	23.6676	23.6614	24.1981	23.4291
869	CHAMP1	0	0	0	0	0	24.8145	24.7641	25.2424	24.9335	25.1573	25.1377	25.2633	25.0056	24.9859	24.5145	24.6951	24.7203
870	CHCHD2;CHCHD2P9	0	0	0	0	0	26.1292	26.031	26.1439	26.2935	25.925	26.0227	25.912	25.7465	26.0686	25.3008	25.498	26.0884
871	CHCHD3	0	0	0	0	0	29.5402	29.3902	29.3339	29.109	29.3689	29.2799	29.4622	29.2115	29.6282	29.1696	29.2671	29.4764
872	CHCHD4	0	0	0	0	0	25.7133	25.4165	25.6772	25.4526	25.2568	25.4029	25.7204	25.5454	25.4669	25.391	25.374	25.4891
873	CHCHD5	0	0	0	0	0	22.6525	22.1621	21.9966	21.8405	23.8793	23.4599	23.2679	23.8199	23.515	23.7346	23.7261	23.0229
874	CHCHD6	0	0	1	0	0	23.9272	23.5738	23.3939	23.1301	23.6263	23.6146	23.8317	24.0823	23.7815	22.9539	22.4106	22.4157
875	CHD1	0	0	0	0	0	24.06	24.1689	24.4505	23.3735	24.4037	24.4467	24.36	23.9943	23.951	24.3927	24.8623	24.3992
876	CHD1L	0	0	1	1	0	24.8641	25.2332	24.9081	25.0049	24.6561	24.65	24.3842	24.7938	24.3321	22.0542	23.4192	23.944
877	CHD2	0	0	0	0	0	25.3374	25.2813	25.547	25.3983	25.1258	25.2998	25.1992	24.8746	24.9142	25.4142	25.3384	25.0225
878	CHD3	0	0	0	0	0	25.1926	24.9746	25.2708	24.7584	25.3122	24.9546	25.0051	24.8315	24.7365	24.2204	24.4569	24.3971
879	CHD4	0	0	0	0	0	28.5064	28.3455	28.4659	28.5293	28.4761	28.613	28.495	28.3286	28.1346	28.2683	28.3529	28.2662
880	CHD8	1	0	0	0	0	23.1899	23.6838	23.5897	23.5235	23.2542	23.1823	22.0309	22.4798	20.8774	21.7492	22.3342	22.9094
881	CHEK1	0	0	0	0	0	22.0368	22.2574	22.8541	22.1282	21.079	22.3475	22.2117	22.0424	22.1538	22.5192	24.2511	22.5502
882	CHEK2	0	0	0	0	0	24.0685	23.6279	23.7274	21.4261	23.7316	23.4706	23.6533	23.3886	23.7924	23.2542	23.4095	23.3427
883	CHERP	0	0	0	0	0	26.5935	26.7738	26.7577	26.7781	26.7657	26.9328	26.9363	26.6385	26.7526	27.1884	26.6656	26.5437
884	CHFR	0	0	0	0	0	25.9303	26.5276	26.7103	26.5752	26.6048	26.2329	26.5642	26.1174	26.0335	25.5234	26.1611	23.9076
885	CHID1	0	0	0	0	0	26.5503	26.6417	26.474	26.6602	27.0051	26.987	26.4294	26.7204	26.2798	26.4709	26.1765	26.6583
886	CHM	0	0	0	0	0	25.6031	25.7497	25.7711	25.8846	26.1961	25.8095	25.3206	25.184	25.5015	26.3454	26.0036	26.0471
887	CHMP1A	0	0	0	0	0	27.7806	27.8434	27.9151	27.997	27.9772	28.0555	27.8689	27.8276	27.7605	27.9931	28.1695	27.9074
888	CHMP2A	0	0	0	0	0	26.2312	26.7665	26.386	26.4305	25.9622	26.24	26.2332	26.6244	26.5436	26.8437	26.8227	26.7614
889	CHMP2B	0	0	0	0	0	26.1413	26.3019	26.4128	26.3266	26.2135	26.0581	26.6306	26.5833	26.4895	26.6063	27.0359	26.3732
890	CHMP3	0	0	0	0	0	25.4396	25.172	25.271	25.3779	25.7198	25.3133	25.4831	25.2348	25.5538	25.7627	25.919	25.7821
891	CHMP4A	0	0	0	0	0	24.8105	24.9442	24.7044	25.3526	25.4113	25.3077	24.6549	24.5754	24.5627	25.1384	25.2628	25.3027
892	CHMP4A	0	0	0	0	0	25.0796	25.3597	25.0837	25.1331	25.547	25.5164	25.1462	25.1206	25.4732	25.1813	25.312	25.7935
893	CHMP4B	0	0	0	0	0	28.9759	29.0347	29.0252	29.4248	29.5777	29.529	29.1913	28.9581	29.0364	29.0579	29.0885	29.2573
894	CHMP5	0	0	0	0	0	27.3086	27.1872	26.9247	26.8819	26.9971	27.1296	27.422	27.1473	27.2433	27.3574	27.2843	27.3874
895	CHMP6	0	0	0	0	0	26.7217	26.866	27.2688	26.6355	26.7591	26.4561	26.2198	26.4482	26.8158	26.6164	26.7412	26.6983
896	CHMP7	0	0	0	0	0	25.0789	25.1782	25.0873	25.3676	25.1793	25.3904	24.9313	24.8031	25.0006	25.2195	24.6293	24.9619
897	CHN1	0	0	0	0	0	22.2836	23.4366	22.6314	21.2097	23.39	20.6019	23.5464	23.6629	23.3786	23.5638	23.5023	23.2974
898	CHORDC1	0	0	0	0	0	28.0006	27.9618	28.0729	28.1315	28.2023	28.3807	27.6253	27.8526	27.9541	28.1322	27.8399	28.0938
899	CHP1	0	0	0	0	0	26.4975	26.37	26.3237	26.8757	26.6725	27.0256	26.623	26.7371	26.792	27.1471	26.7991	27.0729
900	CHPF2	0	0	0	0	0	23.9834	23.8651	24.0947	24.7738	24.5762	24.2399	24.0942	23.621	23.989	24.4794	24.902	24.7479
901	CHST14	0	0	0	0	0	23.2152	22.7484	22.5562	23.0996	22.7755	23.4535	22.7458	23.0605	21.2059	22.4006	23.1786	22.8673
902	CHTOP	0	0	0	0	0	26.9473	27.2776	27.127	26.9497	27.135	26.9696	27.4213	27.0192	26.9568	26.9476	27.1358	27.1386
903	CHUK	0	0	0	0	0	23.9603	23.6136	23.4462	23.2183	23.3649	23.6738	23.2448	23.6378	23.5568	23.6396	23.6027	23.7881
904	CIAO1	0	0	0	0	0	26.6041	26.5604	26.7265	26.3864	26.0003	26.6264	26.1393	26.4832	26.3603	26.3753	26.3794	26.6053
905	CIAPIN1	0	0	0	0	0	28.2256	28.4395	28.5978	28.4704	28.2505	28.6414	28.0233	28.0369	28.1272	28.2986	28.2135	28.5178
906	CIC	0	0	0	0	0	22.0564	22.8328	22.9028	22.9159	22.6061	23.0876	23.2372	23.2098	22.7193	22.9243	22.6301	23.0323
907	CIRBP	0	0	0	0	0	28.9661	28.4471	28.5928	28.4343	28.6526	28.6091	28.643	28.8253	28.7843	28.5378	28.3991	28.3766
908	CIRH1A	0	0	0	1	0	23.3632	23.82	23.8019	23.8104	23.704	23.8652	22.7879	23.0666	22.7241	22.6016	22.5575	23.1365
909	CISD1	0	0	0	0	0	27.3288	27.2916	27.7516	27.7541	27.0502	27.7876	27.7915	27.4882	27.4681	27.3811	27.2293	26.9823
910	CISD2	0	0	0	0	0	26.0003	26.1005	26.3525	26.1848	26.3266	25.9817	26.2297	26.4333	26.1938	26.0955	26.5236	26.6956
911	CIZ1	0	0	0	0	0	22.9261	22.9967	22.1714	23.1535	23.7385	22.9109	22.6543	22.916	22.8102	22.7909	22.6988	22.8165
912	CKAP4	0	0	0	0	0	32.8964	32.957	32.9534	33.1371	33.2226	33.2227	32.8547	32.6902	32.8265	32.8357	32.8821	33.1179
913	CKAP5	0	0	0	0	0	28.8136	28.8415	28.9222	28.9062	28.9512	28.8663	28.6899	28.6944	28.7498	28.8131	28.8359	28.7581
914	CKS1B	1	0	0	0	0	24.0517	24.0211	24.6943	23.9506	22.5632	22.6517	21.817	22.2541	21.7027	23.398	22.1533	22.2821
915	CKS2	0	0	0	0	0	23.7627	23.6648	23.6282	23.5015	23.3938	23.3663	23.2194	22.9035	23.2956	22.9769	21.5678	23.4533
916	CLASP1	0	0	0	0	0	28.0224	27.8961	27.9798	28.0512	28.212	28.0486	27.862	27.748	27.7771	27.7846	28.129	28.1288
917	CLASP2	0	0	0	0	0	22.5365	22.0898	22.0143	22.3433	22.2431	23.0133	22.2537	21.9498	22.3789	23.0986	22.7809	22.1178
918	CLCC1	0	0	0	0	0	26.027	26.3144	26.4875	26.8032	26.9504	26.7179	26.4047	26.4011	26.5134	26.6697	26.875	26.7393
919	CLCN3	0	0	0	0	0	23.2366	23.301	23.0432	23.0714	23.0198	22.7346	23.3859	22.8233	23.8212	23.1465	21.9447	21.36
920	CLCN7	0	0	0	0	0	24.1033	24.4244	23.8656	24.0777	24.0379	22.3517	24.4382	24.6196	24.0735	24.3969	24.4362	24.5364
921	CLDN11	0	0	0	0	0	28.523	28.5438	28.5524	28.0273	27.8179	28.7747	26.9935	23.0706	26.5277	22.7413	23.1084	27.2642
922	CLDN5	0	0	0	0	0	23.7202	25.5447	25.9587	26.1511	25.5991	25.8794	25.8932	26.1382	26.1614	25.8226	26.1957	26.2698
923	CLDND1	0	0	0	0	0	24.1818	24.4094	24.3244	24.091	25.0067	22.8712	24.5714	20.1019	22.7738	24.4404	24.4237	24.7054
924	CLEC14A	0	1	0	0	0	27.7603	28.1657	28.0067	26.5483	26.4447	26.7799	27.7806	27.689	27.6791	27.0592	27.0344	27.0542
925	CLIC1	0	0	0	0	0	32.5147	32.413	32.2664	32.3618	32.5473	32.4126	32.6437	32.7825	32.7154	32.8916	32.795	32.9355
926	CLIC2	-1	0	0	-1	0	22.3342	21.7955	22.0534	21.0324	22.3336	23.2418	23.7685	24.1098	24.3162	24.0511	23.9047	24.513
927	CLIC4	0	0	0	0	0	30.9835	31.167	30.9842	31.2461	31.4405	31.3775	31.4369	31.3941	31.4866	31.6906	31.5494	31.8302
928	CLINT1	0	0	0	0	0	28.5229	28.5326	28.7399	28.515	28.5331	28.6585	28.6352	28.5425	28.8084	28.6553	28.763	28.7064
929	CLIP1	0	0	0	0	0	25.0949	24.6476	25.0694	25.4151	25.2766	25.2221	24.5006	24.6197	24.7213	25.3089	25.1963	25.2945
930	CLIP2	0	-1	-1	0	0	25.9485	25.809	25.927	27.0651	27.2	27.2224	24.3947	25.0728	25.4609	26.3831	26.5496	26.529
931	CLN5	0	0	0	0	0	24.9683	24.2178	24.3123	24.1505	24.408	24.1635	24.0645	23.8507	24.1606	23.7009	23.8287	24.4343
932	CLNS1A	0	0	0	0	0	26.201	26.3282	26.233	26.3192	26.7222	26.6775	26.3409	26.0614	26.3953	25.9318	25.9836	26.4038
933	CLP1	0	0	0	0	0	24.0158	24.4006	24.2844	24.1651	24.1702	23.875	23.6851	23.7648	23.766	24.0353	24.2292	23.729
934	CLPB	0	0	0	0	0	25.6229	25.874	25.6621	25.6872	26.0137	26.2093	25.9108	25.6307	25.5203	25.5884	25.8676	25.7082
935	CLPP	0	0	0	0	0	25.7663	26.1453	26.1464	25.9212	25.9839	25.9586	26.3577	25.9192	26.0524	26.1348	26.1342	26.2251
936	CLPTM1	0	0	0	0	0	27.3572	27.5553	27.5038	27.855	27.9298	27.8081	27.3154	27.3365	26.989	27.3443	27.5584	27.6157
937	CLPTM1L	0	0	0	0	0	26.7593	26.7918	26.432	26.293	26.3226	26.4684	26.0961	25.9095	26.1033	26.3164	26.5091	26.1741
938	CLPX	0	0	0	0	0	27.443	27.3729	27.3957	27.3753	27.7735	27.3319	27.1298	27.2703	27.301	27.1805	27.016	26.9418
939	CLSTN3	0	0	0	-1	0	21.3484	23.8116	21.615	21.3197	21.2861	22.1427	23.5185	23.6861	22.9976	23.4694	23.6384	23.3351
940	CLTA	0	0	0	0	0	29.3975	29.4728	29.902	29.2811	29.6838	29.5144	29.3174	29.4647	29.5775	29.39	29.4522	29.5618
941	CLTB	0	0	0	0	0	29.7301	29.5914	29.6664	29.843	29.9171	29.8911	29.714	29.662	29.9096	29.8139	29.9487	29.9894
942	CLTC	0	0	0	0	0	32.8981	33.07	32.9778	33.027	32.9802	32.9731	32.8684	32.7712	32.7458	32.7513	32.8359	32.8948
943	CLU	1	1	0	0	0	29.6598	29.6333	29.6558	28.5284	28.4565	28.2636	28.4988	28.2201	28.7401	27.6002	27.7171	27.4638
944	CLUH	0	0	0	0	0	24.3019	23.9914	24.8703	24.683	25.7403	24.4441	23.4808	23.9748	21.8112	23.7073	22.8587	23.8557
945	CMAS	0	0	0	0	0	27.0618	26.99	27.1021	27.1014	27.3767	27.0418	27.1758	27.4287	27.3395	27.5403	27.2609	27.4821
946	CMBL	0	0	0	0	0	26.1723	25.9571	26.1046	25.3024	25.3067	25.5325	26.1665	26.436	25.9283	25.674	25.553	25.7061
947	CMC1	0	0	0	0	0	25.4012	24.9314	25.4078	25.2155	25.2868	25.4116	25.4259	25.1592	25.2797	24.8832	25.0744	25.1018
948	CMC2	0	0	0	0	0	22.408	22.4119	22.4686	22.5804	23.0794	22.3569	22.71	22.0907	23.0166	23.0839	22.3276	22.6835
949	CMPK1	0	0	0	0	0	29.2641	28.9568	29.1776	29.2557	29.145	29.2074	29.1475	29.1833	29.4395	28.9863	29.1942	29.0474
950	CMTM6	0	0	0	0	0	26.7762	26.8686	27.1462	26.5593	27.4588	26.9715	26.5522	26.8086	26.7372	26.7827	26.7382	27.1026
951	CMTM7	0	0	0	0	0	23.9456	24.9886	24.8274	22.1341	21.2255	24.4988	24.6557	24.307	24.8336	23.8036	25.0736	25.083
952	CMTR1	0	0	0	0	0	25.183	25.3034	24.8532	25.0223	25.2751	25.1418	25.1865	24.8132	25.206	24.7675	24.7396	25.16
953	CNBP	0	0	0	0	0	29.2858	29.1076	29.0635	28.8613	28.8569	28.8111	29.1898	29.057	28.8038	28.6049	28.4314	28.6762
954	CNDP2	0	0	0	0	0	30.1975	30.3145	30.0576	30.7992	30.6563	30.5853	30.2685	30.2898	30.2422	30.8036	30.7878	30.9143
955	CNN2	0	0	0	0	0	29.4506	29.5339	29.4985	29.387	29.2847	29.2824	29.3252	29.5246	29.6068	28.9575	29.0576	29.2684
956	CNN3	0	0	0	0	0	29.1579	28.8599	28.7168	28.9074	28.8733	28.6802	28.4567	28.1684	28.6224	28.422	28.3968	28.5395
957	CNNM3	0	0	0	0	0	23.2985	23.3934	23.4539	23.5335	23.3485	23.2341	23.3699	23.2825	23.5095	23.8448	24.0335	23.6584
958	CNOT10	0	0	0	0	0	25.8267	25.8496	25.7051	25.8732	25.7074	25.6526	25.5454	25.2737	25.1143	24.789	25.2886	25.3767
959	CNOT11	0	0	0	0	0	24.3973	24.1714	24.1493	24.2008	24.473	24.4911	24.2717	24.3822	24.1111	24.2559	24.1894	24.1824
960	CNOT1	0	0	0	0	0	28.1374	28.1286	28.1953	28.2292	28.2036	28.2497	27.9333	28.0395	28.0074	28.2103	28.0737	28.2306
961	CNOT2	0	0	0	0	0	23.9357	23.9546	23.9596	24.5028	24.2257	24.2883	23.5783	23.3696	23.271	23.5478	23.4858	23.7777
962	CNOT3	0	0	0	0	0	25.4167	25.5087	25.3908	25.5061	25.5642	25.5328	25.4093	25.3066	25.3342	25.4488	25.4997	25.5499
963	CNOT6L	0	0	0	0	0	23.3576	23.092	23.1677	23.1837	23.389	22.6181	22.7109	22.8123	23.0745	22.8134	22.7684	22.2662
964	CNOT7	0	0	0	0	0	24.1674	24.033	24.547	24.166	24.1345	24.2426	24.0489	24.2282	24.3049	24.3324	24.1912	24.0643
965	CNP	0	0	0	0	0	28.5297	28.6338	28.6154	28.6652	28.5576	28.5123	28.7326	28.8057	28.7002	28.6707	28.6726	28.6239
966	CNPY2	0	0	0	0	0	24.9509	25.6251	25.0804	24.6726	24.8846	24.4762	24.6241	24.9736	24.6493	23.6395	24.7212	25.223
967	CNPY3	0	0	0	0	0	26.5639	26.3956	26.6987	26.5732	26.7662	26.8411	26.7015	26.8327	26.7593	26.572	26.7424	26.9741
968	CNPY4	0	0	0	0	0	26.2884	26.2364	26.2119	26.1983	26.3864	26.0204	26.2415	26.1628	26.4749	26.4879	26.3633	26.4561
969	CNRIP1	0	0	0	0	0	26.4813	27.1645	27.2238	27.2503	27.2314	27.2061	27.6098	27.4819	27.4735	27.3154	27.454	27.1539
970	CNTN3	0	0	0	0	0	21.8213	26.2296	25.9393	26.6761	26.1967	26.7764	26.2084	27.1168	26.3232	27.7694	21.6361	27.6086
971	CNTNAP1	0	-1	-1	0	0	23.6694	24.2996	24.9068	26.0654	26.2246	25.998	23.7224	23.7705	23.886	25.1854	25.1515	25.2764
972	CNTNAP3;CNTNAP3B	0	0	0	0	0	27.2276	27.2729	27.008	20.8704	26.3412	25.278	25.7017	26.3924	25.1868	20.3618	23.3842	22.3229
973	COA3	0	0	0	0	0	26.5665	26.6146	26.4074	26.5682	26.4586	26.4016	27.0278	26.3236	26.5931	26.2409	26.5594	26.2822
974	COA4	0	0	0	0	0	25.6132	25.5589	25.221	24.8113	24.4929	24.9783	24.6763	24.572	25.0705	24.5901	25.0513	24.4419
975	COA5	0	1	0	0	0	24.6792	23.933	23.9143	22.5119	21.6707	23.1094	23.7593	23.874	22.949	22.2699	23.016	23.649
976	COA6	0	0	0	0	0	24.6343	24.8115	24.728	24.4964	24.3269	24.6637	24.3561	24.4808	25.1013	24.6877	24.7851	24.7723
977	COA7	0	0	0	0	0	26.8165	26.796	26.8157	26.8328	26.6922	26.6768	26.9607	26.2411	26.3885	26.5365	26.7094	26.6319
978	COASY	0	0	0	0	0	25.9412	26.0385	26.2815	25.8723	25.9832	26.2896	26.0889	25.5399	25.5205	25.9351	25.5447	25.9241
979	COG1	0	0	0	0	0	25.202	25.5828	25.3816	25.4972	25.4534	25.5729	25.0449	25.1477	25.014	24.7378	25.0175	25.1468
980	COG2	0	0	0	0	0	25.6412	25.7963	25.849	26.0978	25.8212	25.9484	25.4928	25.6818	25.9995	25.9865	26.1566	25.918
981	COG3	0	0	0	0	0	25.2832	25.4018	25.4348	25.5417	25.6826	25.5977	24.9922	25.2146	25.4214	25.6923	25.3236	25.4386
982	COG4	0	0	0	0	0	26.3268	26.4531	26.4659	26.6415	26.623	26.7588	26.2428	26.367	26.1105	26.3319	26.5952	26.6632
983	COG5	0	0	0	0	0	25.49	25.5016	25.83	25.6251	25.8794	25.9732	25.2706	25.5265	25.7788	25.8261	25.7805	25.8095
984	COG6	0	0	0	0	0	25.4998	25.5463	25.7331	25.8956	25.7581	25.7194	25.4833	25.591	25.4281	26.1553	26.0714	25.8537
985	COG7	0	0	0	0	0	24.6121	24.6696	24.8282	24.7391	24.7219	24.5465	24.4796	24.9285	24.8827	24.5544	25.1455	24.7179
986	COG8	0	0	0	0	0	25.6017	25.2153	25.4773	25.5447	25.5035	25.5167	25.6407	25.5021	25.7538	25.6359	26.0679	25.6908
987	COIL	0	0	0	0	0	25.3053	25.0617	25.1035	25.1496	25.3767	24.7987	24.7153	24.9019	24.836	24.8691	24.6604	25.0481
988	COL18A1	0	0	0	1	0	31.2018	31.3958	31.1683	31.1269	30.9851	31.2297	30.4575	30.5805	30.2855	29.6061	29.5179	29.6014
989	COL1A1	0	0	0	0	0	29.3232	29.136	29.3445	29.1371	28.9324	28.9126	29.3662	28.9889	29.3952	29.1246	29.1409	29.1407
990	COL1A2	0	0	0	0	0	26.4497	26.6718	27.1375	26.3804	26.2368	26.4345	26.9874	26.4473	27.021	26.7273	26.689	26.9165
991	COL4A1	0	0	0	0	0	26.3631	26.9879	26.4866	26.2174	26.2824	27.5446	26.5059	26.3469	25.7416	26.2284	26.5125	26.1664
992	COL4A2	0	0	0	0	0	28.9885	29.3141	29.3087	29.5002	29.2929	30.5018	29.4579	29.1796	28.8444	29.4144	29.4829	29.6146
993	COL4A3BP	0	0	0	0	0	27.089	27.1395	27.2832	27.071	27.217	26.9964	27.2349	27.1197	27.3042	27.2147	27.4527	27.2235
994	COL5A2	0	0	0	0	0	25.7925	25.5297	26.0645	26.265	25.9674	26.4405	25.8634	25.924	25.6969	26.1637	25.8447	26.4425
995	COL6A1	0	0	0	0	0	24.9671	25.0573	25.32	24.6715	24.7088	24.6901	25.1123	25.4156	24.8726	25.6663	25.0054	25.2674
996	COL8A1	0	0	0	0	0	26.0982	25.9254	25.6264	25.4276	24.8407	26.3764	25.1308	25.254	24.2299	25.665	25.6099	25.1263
997	COLEC12	1	0	0	1	0	26.0762	25.8626	25.9605	26.8623	27.0408	26.9185	24.5335	24.7475	24.6318	24.8184	25.2591	25.3971
998	COLGALT1	0	-1	-1	0	0	28.5303	28.6121	28.5045	29.9214	29.6662	29.7989	29.0755	28.8966	28.9777	30.0638	30.0293	30.0567
999	COMMD10	0	0	0	0	0	24.7977	25.1695	24.9808	25.1736	24.6045	24.8007	25.0393	24.9516	25.0079	24.9547	25.1629	24.8941
1000	COMMD1	0	0	0	0	0	26.2637	26.2187	26.0248	26.0365	26.156	26.1799	26.0638	26.0523	26.1301	26.3312	25.9961	26.4919
1001	COMMD2	0	0	0	0	0	25.3862	25.6604	25.5027	25.6397	25.466	25.4676	25.0383	25.0291	24.8453	25.1144	24.759	25.2132
1002	COMMD3;COMMD3-BMI1	0	0	0	0	0	21.5777	23.3133	24.2638	24.5095	24.473	25.0747	24.2541	24.2712	24.7098	22.7393	23.2662	23.8002
1003	COMMD4	0	0	0	0	0	25.992	25.9693	25.746	25.9072	26.0004	25.7679	25.6948	25.8924	25.9103	26.0718	26.106	25.6041
1004	COMMD5	0	0	0	0	0	24.2382	24.3896	23.1023	24.2359	23.9547	24.0766	24.3868	24.1342	24.3713	24.5341	24.3842	24.6833
1005	COMMD6	0	0	0	0	0	25.3353	25.4653	24.9827	24.8791	25.1797	24.9836	25.4972	25.4262	25.1651	25.0702	25.3957	25.2658
1006	COMMD7	0	0	0	0	0	23.7097	23.9381	23.6477	23.9509	23.5437	23.7153	23.7661	23.7272	23.6722	23.9181	23.9838	23.7107
1007	COMMD8	0	0	0	0	0	25.3671	25.6317	25.7552	25.2635	25.1286	25.0788	25.2501	25.4638	25.5359	25.7272	25.526	25.6546
1008	COMMD9	0	0	0	0	0	26.9559	26.9825	27.0475	26.7969	27.0904	26.891	27.0214	27.0435	27.2645	26.8755	26.957	27.1669
1009	COMP	0	0	0	0	0	24.8937	24.7477	24.2104	24.1192	22.3463	24.6924	24.4499	25.0217	22.3673	22.9454	24.7203	24.3479
1010	COMT	0	0	0	0	0	29.3771	29.2432	29.2327	29.1913	29.1304	29.1245	28.978	29.1445	28.8209	29.0023	28.9533	28.9663
1011	COPA	0	0	0	0	0	31.3221	31.3693	31.3085	31.5125	31.467	31.438	31.089	31.1831	31.0939	31.2677	31.3216	31.4433
1012	COPB1	0	0	0	0	0	30.3286	30.2828	30.3895	30.5544	30.6095	30.4488	30.2327	30.241	30.143	30.2396	30.3746	30.4594
1013	COPB2	0	0	0	0	0	30.5693	30.6787	30.756	30.9022	30.8865	30.9008	30.4232	30.4592	30.4934	30.7352	30.7077	30.642
1014	COPE	0	0	0	0	0	28.6589	28.7487	28.8505	28.8838	28.8421	28.9399	28.8238	28.6405	28.4878	28.6889	28.7596	28.9355
1015	COPG1	0	0	0	0	0	30.2156	30.3271	30.1621	30.3634	30.4169	30.5014	30.0209	30.051	30.1267	30.3213	30.2097	30.3432
1016	COPG2	0	0	0	0	0	27.2158	27.4088	27.3834	27.326	27.3891	27.4257	27.4788	27.3933	27.1246	27.3519	27.5809	27.4555
1017	COPRS	0	0	0	0	0	23.9347	23.7166	23.8425	24.0539	23.9718	23.9632	23.6217	23.5106	23.6166	23.5662	24.0239	24.0231
1018	COPS2	0	0	0	0	0	29.2304	29.2986	29.3941	29.279	29.2915	29.3061	29.1406	29.2014	29.2721	28.9765	29.024	29.0371
1019	COPS3	0	0	0	0	0	28.8174	28.8237	28.9291	28.7942	28.8738	28.9182	28.8234	28.7471	28.6845	28.4673	28.4406	28.5918
1020	COPS4	0	0	0	0	0	29.1205	29.1327	29.04	28.9738	28.9445	28.9697	29.0188	29.1167	28.9793	29.0862	28.8847	28.8661
1021	COPS5	0	0	0	0	0	29.3642	29.1724	29.1594	29.1986	29.1211	29.1385	28.9188	29.2144	28.9502	28.9185	29.0813	29.0259
1022	COPS6	0	0	0	0	0	27.7378	27.8878	28.0052	27.9411	27.5012	27.6767	27.6814	27.7575	27.58	27.2442	27.3822	27.6032
1023	COPS7A	0	0	0	0	0	26.4554	26.565	26.4257	26.4021	26.3519	26.4098	26.0748	26.2287	26.2576	26.1124	26.3112	26.0026
1024	COPS7B	0	0	0	0	0	27.156	27.0703	27.1097	27.129	27.0726	27.1656	27.0821	26.759	26.9209	26.8149	27.0683	27.0424
1025	COPS8	0	0	0	0	0	27.9904	27.5956	27.5258	27.5477	27.6803	27.6481	27.5137	27.4686	27.6992	27.4972	27.5736	27.5327
1026	COPZ1	0	0	0	0	0	28.0012	28.1604	28.095	28.0764	28.0712	28.1507	27.7475	27.4566	27.7362	27.8151	28.0437	27.9705
1027	COQ3	0	0	0	0	0	22.1152	21.7856	22.0266	21.7329	21.8157	21.6794	21.0283	21.1122	21.9413	21.707	21.8099	21.8938
1028	COQ9	0	0	0	0	0	26.0974	26.2076	26.1334	25.851	25.854	26.1822	26.2926	26.4923	26.0768	25.148	25.4183	26.3004
1029	CORO1A	0	0	0	0	0	26.6506	26.3206	26.5787	26.8035	26.552	26.6407	26.7396	26.711	26.5053	26.1843	26.2444	26.5692
1030	CORO1B	0	0	0	0	0	28.7141	28.6787	28.8195	29.0078	28.9163	29.1623	28.689	28.4722	28.6506	28.4955	28.7219	28.858
1031	CORO1C	0	0	0	0	0	29.2122	29.3181	29.3854	29.3845	29.2779	29.2219	29.2091	29.6233	29.6278	29.4144	29.283	29.5192
1032	CORO7-PAM16	0	0	0	0	0	26.499	26.2476	26.2449	25.9354	26.0585	26.124	26.2897	26.1967	26.2447	26.0056	26.3122	26.5455
1033	COTL1	0	0	0	0	0	30.3051	30.5975	30.6155	30.9925	30.7327	30.9587	30.5297	30.3742	30.3476	30.7537	30.6639	30.764
1034	COX11	0	0	0	0	0	22.7067	22.6041	22.9572	22.3643	22.53	22.5953	22.6137	24.0678	21.6042	21.976	21.837	22.6963
1035	COX15	0	0	0	0	0	24.2054	23.9678	23.6949	23.5781	23.7524	23.7039	23.4358	23.5068	23.3741	21.5714	23.8055	23.769
1036	COX17	0	0	0	0	0	26.8359	26.8874	26.769	27.0904	27.2605	27.0166	26.5274	26.4305	26.9499	26.9301	26.8777	27.2509
1037	COX20	0	0	0	0	0	24.7165	24.9388	25.3812	25.0835	25.1691	24.9223	25.3577	25.0783	25.0958	25.0561	24.817	25.0305
1038	COX4I1	0	0	0	0	0	29.2569	29.3621	29.4365	29.6161	29.5716	29.5469	29.6492	29.3159	29.5047	29.3929	29.5273	29.4335
1039	COX5A	0	0	0	0	0	28.8988	29.0685	29.0403	29.0902	29.3339	29.1739	29.2765	29.2871	29.3603	29.1707	29.2781	29.3255
1040	COX5B	0	0	0	0	0	28.7732	28.9313	28.8511	28.65	28.8276	29.011	29.3359	29.0216	29.2669	28.9756	29.2293	29.0963
1041	COX6B1	0	0	0	0	0	27.8563	27.8779	27.8907	27.5408	27.1754	27.7671	28.0457	28.0493	28.2593	27.9801	27.8529	27.8298
1042	COX6C	0	0	0	0	0	27.9985	28.35	28.0681	27.6375	27.9522	27.4195	27.8452	27.4806	27.946	28.1223	27.5329	27.9122
1043	COX7A2	0	0	0	0	0	27.6893	27.4947	27.1993	27.7337	27.4399	27.3893	27.7754	27.9617	27.8313	27.7836	27.911	27.866
1044	COX7A2L	0	0	0	0	0	26.2154	25.9667	26.0354	25.9935	26.1135	26.2896	26.573	26.1888	26.3912	26.1937	26.4835	26.2971
1045	COX7C	0	0	0	0	0	26.282	26.3512	26.1196	26.3251	26.7094	26.4327	27.1424	26.4292	26.2541	26.4475	26.1971	26.3515
1046	CPD	0	0	0	0	0	27.8339	27.845	27.7775	27.8074	27.9533	27.8547	27.8625	27.8953	27.9318	27.8959	27.8068	27.9584
1047	CPNE1	0	0	0	0	0	28.7517	28.6174	28.5581	28.7131	28.8708	28.603	28.5344	28.5005	28.5981	28.6394	28.7573	28.5922
1048	CPNE2	0	0	0	0	0	26.1253	26.2296	26.1346	25.7247	25.9438	26.1071	26.1294	26.1623	26.3184	26.1452	26.1998	26.1944
1049	CPNE3	0	0	0	0	0	28.8692	28.8548	28.9935	28.7934	28.6851	28.7838	28.7703	28.7192	28.681	28.579	28.7287	28.5803
1050	CPNE8	-1	0	0	-1	0	22.776	22.5367	23.0286	22.8588	22.8133	22.1981	23.9728	23.6375	24.0439	24.0873	23.8809	24.0603
1051	CPOX	0	0	0	0	0	26.9539	27.0944	27.1692	26.8906	26.7363	26.8272	27.3904	27.0202	27.2663	27.0601	27.0458	27.1146
1052	CPPED1	0	0	0	0	0	28.6439	28.8408	28.947	29.3001	29.0379	29.1903	29.0099	28.9234	28.9247	28.9179	29.0749	29.1569
1053	CPQ	0	0	0	0	0	22.7563	22.6293	22.5244	21.8175	22.1454	22.275	22.7969	22.9057	21.0163	23.7486	23.1126	22.9817
1054	CPSF1	0	0	0	0	0	26.5608	26.5818	26.6947	26.6585	26.6082	26.8648	26.4713	26.6521	26.7515	26.7658	26.6308	26.4281
1055	CPSF2	0	0	0	0	0	27.623	27.4041	27.3753	27.0843	27.5453	27.5057	27.2961	27.2869	27.2619	27.1529	26.9197	27.3849
1056	CPSF3	0	0	0	0	0	26.3161	26.4497	26.4203	26.4677	26.6071	26.5195	26.3494	26.1833	26.0892	26.0263	25.9165	26.3348
1057	CPSF3L	0	0	0	0	0	26.5412	26.2887	26.5155	26.5754	26.3319	26.6535	26.1919	26.3685	26.3513	26.4435	27.179	26.2347
1058	CPSF4	-1	0	0	0	0	23.7657	23.7722	22.2671	23.8703	24.1859	23.5692	24.1628	24.926	24.5453	23.8731	24.2218	24.2084
1059	CPSF6	0	0	0	0	0	28.2209	28.2392	28.6035	28.2386	28.4617	28.4035	28.3928	28.4269	28.4894	28.1161	28.2053	28.218
1060	CPSF7	0	0	0	0	0	26.919	26.8809	27.0974	27.0357	27.0153	27.0485	27.1123	27.0974	27.1164	26.9216	26.7633	26.7176
1061	CPT1A	0	0	0	0	0	29.4612	29.4681	29.6764	29.4213	29.3921	29.3803	29.3025	29.4437	29.5176	29.4176	29.2814	29.4211
1062	CPT2	0	0	0	0	0	23.9173	24.264	24.014	23.82	22.5406	23.8491	23.7696	23.5795	23.6305	22.95	23.6389	23.7612
1063	CPTP	0	0	0	0	0	22.1674	22.3229	21.8274	22.8261	22.461	23.1123	22.6261	22.2715	22.3375	22.3465	22.2093	22.2981
1064	CRAT	0	0	0	0	0	26.7344	26.5347	26.42	26.5526	26.249	26.1106	26.6284	26.7474	26.4697	26.195	26.251	26.1509
1065	CRBN	0	0	0	0	0	24.1426	24.3705	24.3823	24.0608	24.1645	24.0993	24.4006	24.8284	24.6983	23.8682	24.4929	24.3873
1066	CREB1	0	0	0	0	0	24.0852	24.6173	24.3739	24.5114	24.6313	24.4207	24.7631	24.6908	24.7214	24.4672	24.6999	24.8724
1067	CREBBP	0	0	0	0	0	22.7276	22.8344	23.0975	23.2204	22.1656	22.341	22.7805	22.7698	22.6478	22.9919	22.9029	22.7017
1068	CRELD1	0	0	0	0	0	25.7709	25.4963	25.609	26.064	26.1147	25.827	25.7192	25.9596	26.0437	25.9759	26.0427	25.9954
1069	CRELD2	0	0	0	0	0	25.83	25.92	26.2518	26.3596	26.2198	26.5928	26.2384	26.097	26.0714	26.3233	26.4752	26.7532
1070	CRIM1	0	0	-1	0	0	26.3969	26.4247	26.7036	26.9883	27.0121	26.9559	26.3889	26.0421	25.9184	26.9796	27.0651	27.3439
1071	CRIP2	-1	0	0	-1	0	29.2412	29.3891	29.2985	29.0628	28.5894	29.1565	30.4796	30.1986	30.5882	30.1487	30.2724	29.894
1072	CRK	0	0	0	0	0	28.5648	28.4065	28.4171	28.552	28.5407	28.5347	28.7556	28.8146	28.7178	28.7599	28.9224	28.7227
1073	CRKL	0	0	0	0	0	27.1765	27.1787	27.1224	27.2079	27.3866	27.0982	27.2491	27.081	27.0913	27.0058	26.7507	27.0521
1074	CRLF3	0	0	0	0	0	25.9963	25.9526	25.846	26.2696	26.1224	26.2656	25.9884	25.7788	26.2857	26.3983	26.3936	26.2064
1075	CRNKL1	0	0	0	0	0	26.8571	26.8813	26.7327	26.8989	26.8202	26.7206	26.3659	26.2929	26.5803	26.5665	26.6443	26.5263
1076	CROCC	0	0	0	0	0	27.6165	27.5545	27.7751	27.5978	27.4115	27.6989	27.8244	27.7809	28.0164	28.0862	27.9408	27.9762
1077	CROT	-1	0	0	0	0	22.5228	21.2572	21.1037	21.2691	22.2828	23.9597	23.9267	24.1969	24.1326	22.8023	22.1722	22.0737
1078	CRTAP	0	0	0	0	0	27.0454	27.0776	27.3523	27.3265	27.2927	27.3065	27.0101	26.9612	27.2046	27.4518	27.3003	27.1025
1079	CRTC2	0	0	0	0	0	23.1353	22.7342	23.1018	22.989	23.0217	22.9599	23.1397	23.2785	23.1993	23.5453	23.5401	22.9948
1080	CRYBG3	0	0	0	0	0	24.9359	24.8123	24.6513	25.0411	25.7204	25.4491	24.8167	24.7582	25.1471	25.6479	25.6377	25.4
1081	CRYL1	0	0	0	0	0	26.9694	26.865	26.9472	26.6339	26.4898	26.5729	26.7354	26.5399	26.5961	26.6378	26.6857	26.3628
1082	CRYZ	0	0	0	0	0	28.0882	28.3903	28.4084	28.3633	28.311	28.0266	28.5084	28.5239	28.3071	28.4422	28.4519	28.3207
1083	CRYZL1	0	0	0	0	0	26.0037	26.1723	26.3411	26.122	26.0151	26.0997	26.0165	26.0084	25.9826	26.0882	25.6923	25.9264
1084	CS	0	0	0	0	0	30.1823	30.3653	30.4563	30.5618	30.574	30.5312	30.8211	30.6551	30.685	30.4385	30.5475	30.6889
1085	CSDE1	0	0	0	0	0	29.4091	29.4345	29.4605	29.5868	29.5965	29.7331	28.8615	28.9407	28.7813	29.2748	29.3715	29.2837
1086	CSE1L	0	0	0	0	0	31.6748	31.7078	31.8702	31.5491	31.6447	31.5383	31.4922	31.5156	31.6535	31.3594	31.3405	31.4061
1087	CSF1	0	0	-1	0	0	23.5005	22.9062	23.2757	23.822	23.9713	23.8192	21.8171	22.5686	23.1228	24.3878	24.6361	24.4059
1088	CSK	0	0	0	0	0	27.6246	27.4304	27.5709	27.8394	27.6716	27.7932	27.532	27.4645	27.387	27.263	27.4915	27.3454
1089	CSNK1A1;CSNK1A1L	0	0	0	0	0	24.4749	24.4426	25.1678	24.7962	24.8029	24.4649	24.3843	24.6501	24.5205	24.35	23.1421	24.9679
1090	CSNK1D;CSNK1E	0	0	0	0	0	24.7042	24.6143	24.6826	24.429	24.405	24.7013	24.2107	24.69	24.4553	24.5327	24.2616	24.3316
1091	CSNK2A1;CSNK2A3	0	0	0	0	0	28.4439	28.3297	28.1944	28.1553	28.3304	28.0736	28.1166	28.1554	28.1806	27.926	27.7259	28.0395
1092	CSNK2A2	0	0	0	0	0	27.6993	27.6682	27.718	27.6833	27.6627	27.6648	27.6492	27.5741	27.6018	27.4634	27.6079	27.5904
1093	CSNK2B;CSNK2B-LY6G5B-1181;CSNK2B-LY6G5B--991	0	0	0	0	0	27.3662	27.4773	27.2411	27.2033	27.1874	27.3125	27.2599	26.8897	27.448	26.8053	26.8351	27.1308
1094	CSRP1	0	0	0	0	0	27.3201	26.9902	27.4265	26.6544	27.0078	27.1358	26.814	27.0408	27.2098	26.53	26.6112	27.1631
1095	CSRP2	0	0	0	0	0	25.3373	25.1655	24.9558	25.2024	25.8179	25.6841	25.3299	25.9714	25.6983	26.0175	26.4104	26.3462
1096	CST3	0	0	0	0	0	25.3282	25.2787	25.0508	24.5739	24.5434	25.2948	24.978	24.7689	25.0468	24.6074	24.4981	24.8865
1097	CSTB	0	0	0	0	0	29.4177	29.7316	29.5116	29.6555	29.7635	29.7357	29.7608	29.7068	29.7	29.7177	29.2517	29.9506
1098	CSTF1	0	0	0	0	0	26.3725	26.1778	26.3104	26.2973	26.494	26.7073	26.3761	26.5889	26.5217	26.7473	26.6638	26.7199
1099	CSTF2	0	0	0	0	0	26.2377	26.4113	26.0553	26.1502	25.9443	25.9501	26.2565	26.2937	26.5199	26.2067	25.9546	25.855
1100	CSTF2T	0	0	0	0	0	24.9682	25.0481	25.0531	24.8682	24.6715	25.2462	25.3961	25.082	25.3076	24.9897	24.8117	25.1057
1101	CSTF3	0	0	0	0	0	27.7994	27.7609	28.0029	27.6313	27.9002	27.6826	27.6617	27.5434	27.5806	27.632	27.3758	27.5177
1102	CTAGE5;MIA2	0	0	0	0	0	26.8995	27.1079	26.7182	26.9737	26.8654	27.0039	26.918	27.063	27.0653	27.1608	26.9355	27.0754
1103	CTBP1	0	0	0	0	0	26.8771	26.8664	26.5972	26.2655	26.5073	26.311	26.5738	26.8392	26.6863	26.2666	26.4099	26.3354
1104	CTBP2	0	0	0	0	0	27.6794	27.249	27.4501	27.1504	27.3612	27.3064	27.1462	27.6055	27.7297	27.7383	27.5678	27.2614
1105	CTBS	0	0	0	0	0	22.8441	21.7559	21.5125	21.244	22.7893	22.0939	21.9102	21.9351	22.1938	21.8591	22.2972	21.5707
1106	CTCF	0	0	0	0	0	23.48	23.4403	23.6219	23.5293	23.7797	23.7245	23.7689	23.6285	23.7208	22.0933	21.9949	23.9647
1107	CTDP1	0	0	0	0	0	25.3618	25.6754	25.7945	25.4114	25.4911	25.7191	25.7761	25.7458	25.7305	25.5876	25.3071	26.073
1108	CTDSPL2	0	0	1	1	0	24.9048	24.7657	24.7	24.7624	25.0607	25.0462	22.7739	25.2877	25.0984	21.5915	22.8788	22.3392
1109	CTGF	1	0	0	1	0	28.3848	28.2109	28.2691	27.6479	27.51	27.5447	27.0519	26.6968	27.1978	26.438	26.3143	26.4898
1110	CTHRC1	0	-1	-1	0	0	25.1439	25.5001	25.0486	27.6297	27.7013	27.8858	25.7051	26.401	25.1927	27.7721	27.9905	27.7434
1111	CTIF	0	0	0	0	0	23.5968	23.5602	23.9771	23.9638	23.6932	23.897	23.9428	23.9793	24.4641	22.5818	21.6469	24.0724
1112	CTNNA1	0	0	0	0	0	31.2985	31.4534	31.5011	31.4722	31.5871	31.4586	31.6758	31.5896	31.5671	31.4088	31.6152	31.6303
1113	CTNNB1	0	0	0	0	0	23.6587	23.7913	23.3008	24.2487	24.5723	24.3298	24.0179	24.351	24.5842	23.7035	23.5787	24.0914
1114	CTNNBIP1	0	1	1	0	0	24.5393	24.1816	23.619	23.366	22.5105	22.5118	23.5423	23.6024	23.9785	22.3791	21.5037	22.1535
1115	CTNNBL1	0	0	0	0	0	27.6822	27.2085	27.518	27.3987	27.5067	27.6455	27.3654	27.5204	27.4373	27.5349	27.524	27.3599
1116	CTNND1	0	0	0	0	0	30.1816	30.0354	30.002	30.1365	30.1874	30.2426	30.1964	30.1841	30.1152	30.2087	30.289	30.3274
1117	CTPS1	0	0	0	0	0	28.2945	28.4672	28.4211	28.6829	28.7775	28.7039	28.0444	28.2423	28.1407	28.4308	28.2136	28.3855
1118	CTPS2	0	0	0	0	0	24.7911	24.4353	24.5875	25.0035	24.6903	24.4817	24.7812	24.7518	24.7861	24.788	24.8181	24.6249
1119	CTR9	0	0	0	0	0	25.3885	25.4025	25.5269	25.6212	25.6259	25.666	25.2013	25.1322	25.1675	25.7085	25.3935	25.3282
1120	CTSA	0	0	0	0	0	28.9492	29.039	28.864	28.3912	28.6813	28.25	28.9552	29.2423	28.925	28.8634	28.6882	28.805
1121	CTSB	0	0	0	0	0	30.9566	30.8447	30.7679	30.513	30.4015	30.3632	30.7569	30.4757	30.517	30.2199	30.2877	30.3978
1122	CTSC	0	1	0	0	0	28.3102	28.366	27.911	27.0045	27.3069	27.2541	27.5987	27.6853	27.346	26.8146	26.8115	27.0221
1123	CTSD	0	0	0	0	0	30.2143	29.9887	29.9404	29.5449	29.4564	29.2709	30.2945	30.4217	30.3111	29.9401	29.7958	29.9104
1124	CTSH	-1	0	0	-1	0	21.5224	21.5682	21.4861	22.64	21.9092	22.193	22.965	23.2065	23.2067	23.5598	22.9738	23.3162
1125	CTSL	0	0	1	0	0	25.6281	25.4107	25.4543	24.6467	24.6613	25.0949	26.1388	26.2034	26.0368	24.8555	24.9217	24.7417
1126	CTSS	0	-1	-1	0	0	22.6501	22.2085	22.1939	25.8243	26.0256	26.1079	21.4761	21.3498	22.1712	25.9742	25.8932	26.2705
1127	CTSZ	0	0	0	0	0	29.0998	28.6146	28.8259	27.7549	28.2366	28.3593	28.4052	28.2801	28.2872	27.5518	27.3914	27.7769
1128	CTTN	0	0	0	0	0	31.6806	31.5375	31.635	31.7369	31.8859	31.9006	31.6265	31.5476	31.5028	31.6259	31.5458	31.674
1129	CTTNBP2NL	0	0	0	0	0	26.9677	27.1033	27.0221	27.2596	27.2594	27.4587	27.5846	27.5002	27.5939	27.6648	27.6719	27.6639
1130	CTU1	0	0	0	0	0	22.898	22.8419	23.0578	22.9559	23.345	22.8101	22.7418	22.6807	22.8368	22.6197	22.4249	22.8498
1131	CTU2	0	0	0	0	0	21.7735	23.4841	23.1018	22.9709	22.8347	23.0646	22.9453	22.6548	22.667	22.9387	23.2375	22.8936
1132	CUL1	0	0	0	0	0	27.5447	27.6832	27.7186	27.6271	27.6398	27.8768	27.6357	27.3915	27.5909	27.6292	27.7244	27.6819
1133	CUL2	0	0	0	0	0	28.3872	28.3871	28.4377	28.5518	28.6106	28.5784	28.2537	28.3607	28.3023	28.475	28.3903	28.4926
1134	CUL3	0	0	0	0	0	28.1946	28.1681	28.2041	28.4397	28.523	28.3493	28.3622	28.3157	28.0763	28.127	28.339	28.4044
1135	CUL4A	0	0	0	0	0	27.4379	27.489	27.6005	27.5531	27.423	27.473	27.5339	27.5548	27.2802	27.4446	27.5574	27.5079
1136	CUL4B	0	0	0	0	0	29.178	29.2886	29.2354	28.7319	28.8071	28.6323	28.6544	28.667	28.699	28.3386	28.3334	28.2615
1137	CUL5	0	0	0	0	0	28.1431	28.1674	27.8663	28.093	28.0761	27.8646	28.2492	28.1466	28.1796	28.2734	28.2833	28.0791
1138	CUL7	0	0	0	0	0	21.8977	22.8264	23.1885	23.7328	23.5267	23.3782	23.0448	21.9833	23.3765	23.3119	22.921	23.2708
1139	CUTA	0	0	0	0	0	26.3018	26.3307	26.2017	25.84	25.4996	25.367	26.1385	26.2085	26.2879	25.7186	25.8727	25.9858
1140	CUTC	0	0	0	0	0	23.7393	23.7068	24.3246	23.4507	20.584	23.624	23.7851	23.8387	23.9274	23.884	23.5877	23.8547
1141	CUX1	0	0	0	0	0	21.3708	23.7505	24.032	23.7144	23.4487	23.9422	23.8868	24.1707	23.9103	23.5572	23.7234	23.7478
1142	CWC15	0	0	0	0	0	26.2884	26.4353	26.0563	26.2646	26.4554	26.1813	26.4619	26.3632	26.305	25.9608	26.0281	26.1174
1143	CWC22	0	0	0	0	0	24.0026	24.1328	23.9577	24.0474	24.0476	24.4914	23.7597	24.096	23.85	23.7329	24.2005	23.9528
1144	CWC27	0	0	0	0	0	24.7472	24.837	24.7686	24.6977	24.9392	25.1511	24.6067	24.2839	24.2275	24.6648	24.7212	24.3382
1145	CWF19L1	0	0	0	0	0	25.9112	25.9208	25.5175	25.6452	25.5812	25.3649	25.3594	25.5672	25.7636	25.6508	25.6648	25.4578
1146	CX3CL1	0	-1	-1	0	0	22.6869	22.3047	23.2416	26.9292	26.7286	26.8363	22.5782	21.1648	22.8973	26.4783	26.5303	26.8323
1147	CXADR	1	1	0	0	0	23.5139	24.111	23.9783	22.9144	22.5371	22.5216	22.097	22.7935	22.7013	22.5121	22.0417	23.5013
1148	CXCL1	0	-1	-1	0	0	21.7524	22.7054	22.7056	23.6509	24.1508	23.961	21.5813	21.5612	22.0383	23.8761	24.0681	24.3396
1149	CXorf38	0	0	0	0	0	23.8481	23.2982	23.4446	24.4628	24.3602	24.5418	23.0504	23.8873	24.1275	24.2136	24.1777	24.1152
1150	CXorf56	0	0	0	0	0	24.6153	24.0907	23.9872	24.5466	23.9409	24.6591	24.4062	24.2502	24.3388	23.8257	23.72	24.2975
1151	CYB5A	0	-1	-1	0	0	26.5876	26.8204	26.9326	28.0888	28.3234	28.2229	27.3541	27.1415	27.2923	28.41	28.3989	28.6171
1152	CYB5B	0	0	0	0	0	27.7814	27.7135	27.4749	27.3537	26.9897	27.1282	27.554	27.1974	27.6266	26.6734	27.3715	27.4283
1153	CYB5R1	0	0	0	0	0	27.1513	27.1392	27.4521	27.3029	27.3735	27.3567	27.6949	27.6246	27.923	27.3872	27.7828	27.6555
1154	CYB5R2	0	-1	0	1	0	22.838	24.0903	22.9258	25.8599	25.2385	25.0692	22.9982	21.9067	23.066	23.4581	23.1065	23.2895
1155	CYB5R3	0	0	0	0	0	29.6587	29.7013	29.7464	29.7327	29.8946	29.7594	29.9792	29.9881	30.0326	30.1505	30.0869	30.2297
1156	CYC1	0	0	0	0	0	27.0838	27.5833	27.6235	27.5087	27.7033	27.7525	27.4889	27.4832	27.2732	27.3283	27.0978	27.5859
1157	CYCS	0	0	0	0	0	29.0491	29.0814	29.3396	29.4091	29.5179	29.1989	29.1629	29.2182	29.6025	29.2138	29.1388	29.1127
1158	CYFIP1	0	0	0	0	0	28.376	28.5369	28.61	28.5502	28.7246	28.6078	28.7848	28.8495	28.8292	29.0983	28.8216	28.9834
1159	CYFIP2	0	0	0	0	0	24.9188	24.648	24.4503	24.948	24.6567	24.7703	24.1709	25.2199	24.7691	24.5949	24.5763	24.3685
1160	CYLD	0	0	-1	0	0	23.9492	24.0833	25.072	25.1107	25.6867	25.0857	23.7529	24.2821	24.0267	25.4785	25.749	25.3388
1161	CYP20A1	0	0	0	0	0	26.284	26.2036	26.4334	26.5261	26.3946	26.7146	26.2426	26.34	26.3474	26.7397	26.8021	26.8269
1162	CYP51A1	0	0	0	0	0	25.2922	25.4981	25.4958	25.6166	25.8735	25.5675	25.0904	25.2338	25.2766	25.3878	25.3423	25.4755
1163	CYR61	1	0	0	0	0	27.2414	27.3583	27.3911	27.5622	27.1859	27.7736	26.5826	25.7211	26.477	26.7643	26.5846	26.9278
1164	CYTH1	0	0	0	1	0	23.0129	23.0217	23.1561	23.5094	23.538	23.2772	21.6031	22.8256	22.9808	21.889	22.8733	21.8278
1165	DAAM1	0	-1	-1	0	0	23.6775	23.4628	24.4052	25.7083	26.1281	25.5091	24.7539	24.1202	24.1295	25.7731	25.7356	25.4613
1166	DAB2	0	0	0	0	0	28.3554	28.4661	28.3568	28.6294	28.6217	28.6112	28.304	28.2389	28.3437	28.4532	28.4181	28.5604
1167	DAB2IP	0	0	0	0	0	23.176	23.0797	23.15	23.1837	23.1619	23.302	23.7328	23.8209	23.8194	23.5186	23.284	23.152
1168	DAD1	0	0	0	0	0	28.4113	28.6677	28.9673	29.1444	29.2629	29.2218	28.7919	28.6714	28.7771	28.6527	28.8868	28.8948
1169	DAG1	0	0	0	0	0	26.4223	26.6395	26.6547	25.8714	25.6015	25.8677	26.4161	26.6009	26.6321	25.892	25.6492	26.0014
1170	DAGLB	0	0	-1	-1	0	21.7018	21.8462	21.9115	21.8393	21.8062	22.002	21.9896	21.9916	22.0957	23.6206	23.9336	22.36
1171	DAK;TKFC	0	0	0	0	0	27.2156	27.0493	27.2246	27.0908	27.1219	26.9866	27.2158	27.1723	27.2653	27.0814	27.2536	27.1449
1172	DAP3	0	0	0	0	0	27.0903	27.3931	27.259	27.1911	27.3707	27.2791	27.0953	27.3004	27.2256	27.1169	27.2151	27.4166
1173	DAPK1	0	0	0	0	0	26.1204	26.0271	26.0805	25.8374	25.7717	25.9451	26.4164	26.6285	26.555	26.2389	26.3033	26.1445
1174	DAPK3	0	0	0	0	0	26.3914	26.6539	26.4047	26.8563	26.6415	26.8113	26.7919	26.7819	26.9546	26.7163	26.8611	26.6963
1175	DARS2	0	0	0	0	0	25.9915	26.1386	25.9023	26.014	25.8751	26.1351	26.1738	26.5324	26.5519	25.9934	26.2234	26.2949
1176	DARS	0	0	0	0	0	30.155	30.2748	30.2412	30.3498	30.4867	30.314	30.1552	30.1292	30.0962	30.2938	30.186	30.2859
1177	DAXX	0	0	0	0	0	24.7302	24.8577	24.9829	24.8733	25.3735	24.8769	24.7912	24.6665	24.9679	25.3516	25.2056	25.2088
1178	DAZAP1	0	0	0	0	0	27.5273	27.4803	27.5666	27.7105	27.5086	27.7382	27.5538	27.6033	27.6072	27.3891	27.5925	27.3578
1179	DBI	0	0	0	0	0	27.2032	27.41	27.2004	27.4019	26.8175	26.7165	27.3799	26.997	27.1683	27.271	26.8382	27.7918
1180	DBN1	0	0	0	0	0	30.9981	30.9542	30.9176	30.829	30.8596	30.9923	30.7246	30.6713	30.8189	30.6974	30.6285	30.6978
1181	DBNL	0	0	0	0	0	26.5306	26.2273	26.365	26.7371	26.3005	26.736	26.3782	26.6531	26.7586	26.8137	26.2852	26.9068
1182	DBR1	0	0	0	0	0	24.9339	24.4458	24.1837	24.8166	24.8008	24.6436	24.9562	25.0569	24.887	24.9567	24.8615	25.0498
1183	DBT	0	0	0	0	0	26.0221	26.2501	26.2191	25.7884	25.8438	25.7916	26.4213	26.1731	26.4648	26.1864	26.2145	26.4271
1184	DCAF11	0	0	0	0	0	23.4031	23.4429	23.5669	22.7863	22.9897	22.9194	22.9503	23.2734	23.058	22.1717	22.985	22.0686
1185	DCAF13	0	0	0	0	0	25.6381	25.7545	25.6031	25.6132	25.8767	26.0019	25.3526	25.4775	25.4125	25.5422	25.3924	25.4584
1186	DCAF5	0	0	0	0	0	22.9288	22.7323	22.3313	23.1942	22.9229	22.3484	22.3589	22.2657	21.8638	22.3259	21.8853	21.3078
1187	DCAF7	0	0	0	0	0	24.5306	24.3805	24.8548	24.6303	24.595	24.5319	24.8924	24.4863	24.6508	24.3054	24.3254	24.4011
1188	DCAF8	0	0	0	0	0	25.4074	25.5345	25.3365	25.5264	25.3923	25.7529	25.4232	25.5109	25.6963	24.8639	24.8832	25.2646
1189	DCAKD	0	0	0	0	0	23.7735	24.1449	24.2702	23.4694	23.3741	23.1725	23.9963	23.6688	23.8222	23.8265	24.3855	23.3001
1190	DCBLD2	0	0	0	0	0	22.6091	22.9293	23.2491	23.3668	22.7777	23.6049	22.4287	22.0352	21.3906	22.3097	22.8815	23.3968
1191	DCD	1	0	0	0	0	23.7643	24.1772	23.2565	22.4856	22.0886	22.6303	21.2346	21.9114	22.1363	22.9708	23.1937	21.435
1192	DCHS1	0	0	0	0	0	26.3848	26.1567	26.3867	26.3062	26.1122	26.2231	26.4058	26.3899	26.0922	26.3304	26.1139	26.1168
1193	DCK	0	0	0	0	0	24.1936	23.9841	24.178	24.1566	24.2701	23.8292	24.1319	23.9551	24.2045	23.9134	23.9514	24.4018
1194	DCP1A	0	0	0	0	0	25.567	25.7126	25.4118	26.1568	26.2473	25.8884	25.2805	25.2106	25.1561	25.5036	25.3549	25.4417
1195	DCP1B	0	0	0	0	0	23.8278	23.3147	23.7066	24.1247	23.6884	23.5505	23.7483	23.8715	23.8304	23.85	23.7116	24.3725
1196	DCPS	0	0	0	0	0	27.6375	27.4275	27.4648	27.5359	27.5007	27.5859	27.4507	27.4943	27.5565	27.2514	27.3445	27.4325
1197	DCTD	0	0	0	0	0	26.2139	26.1382	26.284	26.1351	26.0963	25.9261	25.8105	26.0509	26.009	26.1898	26.2084	26.2928
1198	DCTN1;DKFZp686E0752	0	0	0	0	0	30.6004	30.5256	30.597	30.7818	30.6481	30.7486	30.5417	30.5771	30.5332	30.7767	30.8697	30.7411
1199	DCTN2	0	0	0	0	0	30.2731	30.2933	30.0984	30.3655	30.5115	30.334	30.3294	30.3247	30.2472	30.3057	30.3596	30.5765
1200	DCTN3	0	0	0	0	0	26.7637	27.1167	27.1276	27.6277	27.6561	27.6242	27.0873	27.1721	27.0215	27.5374	27.6633	27.2037
1201	DCTN4	0	0	0	0	0	27.47	27.393	27.2034	27.3155	27.5051	27.5569	27.2109	27.3444	27.4602	27.6875	27.5637	27.6
1202	DCTN5	0	0	0	0	0	26.5016	26.5773	26.466	26.6836	26.4367	26.6301	25.8691	22.5394	26.5795	27.2565	26.9625	26.7466
1203	DCTN6	0	0	0	0	0	25.3654	24.558	24.7263	24.6587	24.9826	24.3665	25.0108	24.7855	24.5011	24.6578	25.2119	24.9482
1204	DCTPP1	0	0	0	0	0	26.5662	26.4803	26.8586	26.4906	26.2618	26.5518	26.5528	26.6158	26.2787	25.9459	25.9902	26.1284
1205	DCUN1D1	0	0	0	0	0	26.5176	26.4755	26.3709	26.1642	26.2011	26.5607	26.248	26.2979	26.3138	26.2058	26.1559	26.5596
1206	DCUN1D3	0	0	0	0	0	24.9759	24.782	24.965	25.6979	25.7227	25.5459	23.9934	22.1914	25.4331	25.0101	22.3282	25.0242
1207	DCUN1D5	0	0	0	0	0	24.83	24.7557	24.4953	24.3739	24.4774	25.0988	23.4896	23.9156	24.2819	24.132	24.5469	23.8023
1208	DCXR	0	0	0	0	0	25.7294	25.9581	25.8073	25.5245	25.5993	25.3245	25.7913	25.5753	25.771	25.4531	25.4359	25.564
1209	DDAH1	0	0	0	0	0	28.5284	28.6389	28.9044	28.6735	28.3777	28.383	28.4045	28.2486	27.9249	28.3956	28.0747	28.2865
1210	DDAH2	0	0	0	0	0	29.1713	29.2232	29.2925	29.2766	29.3402	29.0234	29.9552	29.8371	30.032	30.0942	30.0346	29.8989
1211	DDB1	0	0	0	0	0	30.5513	30.6614	30.5724	30.4437	30.345	30.313	30.4004	30.4278	30.2827	30.2843	30.255	30.215
1212	DDB2	0	0	0	0	0	26.5458	26.4173	26.1183	25.8317	25.8379	25.7961	26.0637	26.334	26.1853	25.5267	25.9844	25.8289
1213	DDHD2	0	0	0	0	0	24.319	24.442	24.4259	24.7509	24.377	24.5741	24.383	23.9794	24.3434	24.2508	24.4718	24.3332
1214	DDI2	0	0	0	0	0	26.0784	26.0451	26.1014	25.8811	26.1442	25.8451	25.8314	25.9928	26.0058	25.8573	26.0089	26.007
1215	DDOST	0	0	0	0	0	29.9176	29.9743	29.9109	30.065	30.1633	29.9386	29.6201	29.6071	29.583	29.9392	29.8185	29.7561
1216	DDRGK1	0	0	0	0	0	26.9839	27.0593	27.0579	27.0333	26.9448	27.0324	27.19	27.1476	27.0585	26.868	26.9489	27.3089
1217	DDT;DDTL	0	0	0	0	0	27.4322	27.4402	27.583	27.2978	27.2257	27.3076	27.6488	27.4555	27.5555	27.1434	27.2075	27.3441
1218	DDX10	0	0	0	0	0	25.9769	26.0141	25.8232	25.9594	26.2537	26.1223	25.7179	24.9915	25.1928	24.8618	25.7609	25.1559
1219	DDX1	0	0	0	0	0	30.3047	30.3015	30.135	30.2777	30.2288	30.227	30.2724	30.221	30.2305	30.1622	30.0762	30.0392
1220	DDX17	0	0	0	0	0	30.2853	30.2467	30.3394	30.4273	30.1885	30.2785	30.592	30.4954	30.5468	30.383	30.3715	30.3867
1221	DDX18	0	0	0	0	0	27.6479	27.7264	27.7496	27.8067	27.7578	27.7264	27.3794	27.3023	27.3845	27.3703	27.2781	27.1822
1222	DDX20	0	0	0	0	0	26.4759	26.5013	26.975	27.0772	26.9221	26.8351	26.2523	26.3588	26.4121	26.1994	26.4292	26.3561
1223	DDX21	0	0	0	0	0	29.6809	29.772	29.8426	30.0246	29.9932	29.9443	28.7489	28.8537	28.7027	29.0681	29.0639	28.9667
1224	DDX23	0	0	0	0	0	28.4007	28.4763	28.4672	28.3043	28.5781	28.3865	28.473	28.419	28.2802	28.5568	28.3303	28.5157
1225	DDX24	0	0	0	0	0	27.7253	27.7647	27.597	27.6286	27.9162	27.5701	28.0017	28.1689	28.1395	27.8096	27.8522	27.7144
1226	DDX27	0	0	0	0	0	27.4487	27.4708	27.1557	27.2158	27.4308	27.3166	27.0644	27.2614	27.2747	26.8412	26.9834	27.067
1227	DDX28	0	0	1	1	0	23.5987	23.8434	23.7895	23.7073	23.6813	23.5277	23.8436	22.6714	23.4995	21.4626	22.0601	22.1995
1228	DDX31	0	0	0	0	0	23.9949	23.9044	24.0372	24.1976	24.0909	23.985	23.9786	23.7962	23.5043	23.9709	23.8792	23.5117
1229	DDX39A	0	0	0	0	0	27.8628	27.8754	27.7509	27.616	27.9705	27.875	27.9136	27.7659	27.6691	27.6375	27.6608	27.7123
1230	DDX39B	0	0	0	0	0	28.3124	28.4431	28.2606	28.0949	28.1191	28.3514	28.5525	28.1942	28.3878	28.1794	28.005	28.2067
1231	DDX3X	0	0	0	0	0	28.5242	28.7241	28.8958	29.0621	29.1414	28.8	28.4522	28.5001	28.4988	28.9941	28.9813	28.9689
1232	DDX3Y	0	0	0	0	0	26.808	26.7902	27.1921	27.3777	27.1708	27.4205	27.1051	27.2521	27.0732	27.3194	27.2018	27.4003
1233	DDX41	0	0	0	0	0	25.1978	25.2906	24.7146	24.8781	25.0588	24.9976	24.6129	25.0473	24.7013	25.0527	22.0118	25.3492
1234	DDX42	0	0	0	0	0	28.2259	27.8921	28.0209	28.0813	27.91	28.0789	27.8694	28.1357	27.8877	27.9362	27.8268	27.9725
1235	DDX47	0	0	0	0	0	26.3781	26.4333	26.373	26.5327	26.3946	26.3343	25.6857	25.9018	25.8345	26.0575	25.8977	25.9304
1236	DDX49	0	0	0	0	0	22.1396	21.8148	22.36	22.53	22.027	22.2768	23.3254	21.7327	21.9322	22.3011	23.5394	22.9073
1237	DDX50	0	0	0	0	0	26.3262	26.3418	26.2727	26.5463	26.5808	26.4579	26.0634	26.0341	25.9734	26.0339	26.2337	26.4017
1238	DDX51	0	0	0	0	0	24.855	24.8472	24.8475	24.3731	24.7636	24.4128	24.5141	24.7557	24.2717	24.044	24.0763	24.1459
1239	DDX5	0	0	0	0	0	30.361	30.3486	30.3152	30.546	30.7325	30.6441	29.8735	29.9255	29.7949	30.3143	30.2313	30.036
1240	DDX52	0	0	0	0	0	25.4016	25.5297	25.6621	26.1203	25.9716	25.8422	25.1781	25.1804	25.2524	25.6673	25.3049	25.7746
1241	DDX54	0	0	0	0	0	27.1324	27.1739	27.2191	27.1764	27.3507	27.2821	26.6179	26.8571	26.9078	27.136	26.9873	27.0049
1242	DDX56	0	0	0	0	0	26.0291	26.0865	26.3065	25.9963	25.8029	26.0186	25.6652	25.5315	25.691	25.9027	25.7335	25.6481
1243	DDX58	0	-1	-1	0	0	27.5498	27.436	27.5248	28.6073	28.8691	28.6086	27.5863	27.545	27.5333	28.8769	28.7733	28.9754
1244	DDX60	0	-1	-1	0	0	23.799	24.0766	24.5161	25.8393	25.8534	26.0176	24.7826	24.5736	24.614	26.2096	25.9499	26.152
1245	DDX60L	0	0	0	0	0	22.2725	22.7318	24.7577	23.9362	21.7749	23.6983	22.4835	22.576	21.5075	24.2585	23.9409	23.2968
1246	DDX6	0	0	0	0	0	28.2635	28.3572	28.4741	28.3312	28.2	28.4277	28.1377	28.1923	28.0156	28.0251	27.9389	28.1561
1247	DECR1	0	0	0	0	0	29.2752	29.1634	29.2908	29.1714	29.1546	28.9348	29.559	29.3717	29.5472	29.3741	29.3365	29.4094
1248	DECR2	0	0	0	0	0	25.9791	26.0597	25.9966	26.186	26.2873	25.9529	26.3382	26.5046	26.093	26.5274	26.0965	26.1192
1249	DEGS1	0	0	0	0	0	25.4504	25.3917	25.3782	25.4403	25.6259	25.2698	24.8865	24.6076	24.9999	24.6365	24.622	24.7897
1250	DEK	0	0	0	0	0	27.9206	28.3137	28.4203	27.9586	28.1863	28.1741	28.553	28.1851	28.392	28.0829	28.0505	27.9936
1251	DENND3	0	0	0	0	0	25.225	25.0488	24.8066	25.0283	25.0214	25.0722	24.6006	24.8999	24.8588	25.1682	24.8873	25.1602
1252	DENND4A	0	0	0	0	0	23.523	24.1581	24.3659	23.9482	24.0701	23.9427	23.6407	23.234	23.0592	22.8474	24.4951	24.2378
1253	DENR	0	0	0	0	0	27.8392	28.0206	27.9492	27.5508	27.5042	27.7057	27.5388	27.7924	27.7239	27.6209	27.4528	27.6103
1254	DERA	0	0	0	0	0	26.4937	26.6393	26.3848	26.3625	26.4024	26.6553	26.1913	26.376	26.4024	26.3122	26.2533	26.3749
1255	DERL1	0	0	0	0	0	25.4278	25.2029	23.5251	26.0112	25.8677	26.0297	25.7004	25.5889	21.8941	25.6884	25.7717	25.6042
1256	DFFA	0	0	0	0	0	27.5473	27.5406	27.4717	27.3372	27.6207	27.31	27.465	27.5102	27.4669	27.2134	27.23	27.3513
1257	DFNA5	0	0	0	0	0	26.2437	26.2869	26.372	26.4429	26.4827	26.3422	25.835	26.1311	25.9347	26.454	26.0473	26.4125
1258	DGAT1	0	0	0	0	0	22.055	22.3879	22.6726	22.3202	21.9207	22.1009	22.8403	22.6035	21.7611	22.6232	22.5732	23.117
1259	DGCR8	0	0	0	0	0	21.9762	22.7125	22.9021	22.6478	21.6724	22.9612	22.4507	23.2331	22.8661	22.1775	21.5176	22.7915
1260	DGKA	0	0	0	0	0	27.1676	27.2235	27.1385	26.9096	27.023	26.7651	27.8986	28.0958	28.0506	27.7096	27.6931	27.8802
1261	DGKZ	0	0	0	0	0	24.1231	24.5273	24.3494	23.7536	24.1609	24.2307	24.3594	23.4615	23.7328	23.542	23.8671	23.5432
1262	DHCR7	0	0	0	0	0	26.8898	26.8272	26.6366	27.2837	27.4484	27.2107	26.5318	26.5786	26.4911	26.5858	26.768	27.0377
1263	DHDDS	0	0	0	0	0	22.4564	22.7976	22.3639	22.7915	21.7464	22.233	21.7702	21.9306	22.8844	23.6477	23.4255	21.6235
1264	DHFR	0	0	1	0	0	26.3487	26.1517	26.3063	25.6408	25.725	25.69	26.2491	26.1512	26.2322	24.4763	25.0047	25.0135
1265	DHODH	0	0	0	0	0	25.7266	26.0508	25.7933	25.8624	25.9852	25.5862	25.8718	25.6619	25.9668	25.7714	25.7988	25.6966
1266	DHPS	0	0	0	0	0	21.9672	22.444	21.2682	22.919	23.5361	24.7932	22.9439	20.6942	22.1331	22.0496	23.2529	20.7014
1267	DHRS11	0	0	0	0	0	23.0511	23.0522	23.2801	23.2538	23.1746	23.026	23.5819	21.5892	23.039	22.737	22.9622	22.9191
1268	DHRS1	0	0	0	0	0	26.4056	26.4108	26.4464	26.1853	26.2665	26.1902	26.4416	26.3165	26.3776	26.2153	26.2731	26.2849
1269	DHRS4;DHRS4L2;DHRS4L1	0	0	0	0	0	24.5181	24.5935	22.1242	24.9076	25.3498	24.8428	24.376	24.595	24.7195	24.9494	24.6295	24.7089
1270	DHRS7	0	0	0	0	0	26.8113	26.7722	26.6125	27.5007	27.4758	27.2911	26.9469	27.0793	27.147	27.6816	27.7301	27.5461
1271	DHRS7B	0	0	0	0	0	24.4377	24.7696	24.5369	24.1096	24.5065	24.6501	24.6543	24.3302	24.2611	25.0409	24.9127	24.7969
1272	DHX15	0	0	0	0	0	29.7889	29.8191	29.807	29.758	29.6911	29.6424	29.6737	29.5837	29.6141	29.6163	29.4424	29.5372
1273	DHX16	0	0	0	0	0	25.8628	25.758	25.6068	25.7793	25.9515	25.5817	25.6906	25.2413	25.2353	25.5926	25.7926	25.3975
1274	DHX29	0	0	0	0	0	26.9124	26.9185	26.8684	26.7153	26.5461	26.7617	26.2721	26.5397	26.3048	26.5593	26.4004	26.3719
1275	DHX30	0	0	0	0	0	27.1727	27.2759	27.2851	27.3023	27.5314	27.2595	26.7894	26.9926	27.0146	27.0951	27.126	27.0365
1276	DHX33	0	0	0	0	0	22.486	23.5742	23.1043	23.5744	24.1618	23.7646	22.6081	20.9818	21.4847	22.7109	23.093	22.0181
1277	DHX36	0	0	0	0	0	26.2596	26.5136	26.3442	26.4786	26.3668	26.2961	26.0413	25.986	25.966	26.6366	26.1234	26.4321
1278	DHX37	0	0	0	0	0	24.589	24.7888	24.7894	24.2489	24.1257	24.5197	24.3343	24.4963	24.6533	24.2696	23.8792	24.207
1279	DHX38	0	0	0	0	0	26.9936	27.0949	27.0483	26.9146	26.9722	27.2093	26.6688	26.9304	26.9823	27.0965	26.8673	27.1145
1280	DHX57	0	0	0	0	0	25.5086	25.6571	25.5082	25.6853	25.6905	25.6295	25.1546	25.2073	25.3596	25.5693	25.3745	25.532
1281	DHX58	0	-1	-1	0	0	22.4977	20.5176	20.7809	25.168	25.5884	25.2003	24.4762	21.5333	22.6171	25.582	25.972	25.9206
1282	DHX8	0	0	0	0	0	25.0775	25.2258	25.0015	24.902	25.0736	24.9708	25.1229	24.8873	24.5726	24.7583	25.0694	24.9166
1283	DHX9	0	0	0	0	0	31.5888	31.5931	31.5707	31.5896	31.6272	31.6019	31.5292	31.5632	31.6074	31.3838	31.3178	31.3358
1284	DIABLO	0	0	0	0	0	27.4019	27.5915	27.3695	27.6539	27.753	27.6365	27.6965	27.5939	27.5279	28.0997	27.833	27.5433
1285	DIAPH1	0	0	0	0	0	29.2452	29.2519	29.2677	29.338	29.348	29.373	29.561	29.5202	29.4987	29.5437	29.3416	29.619
1286	DIAPH2	0	0	0	0	0	26.4877	26.5134	26.6619	26.8741	26.9637	26.4676	26.5607	26.8359	26.6355	27.0108	26.867	26.5555
1287	DICER1	0	0	0	0	0	24.3392	23.9371	24.198	24.899	24.8051	24.7469	24.3705	24.6127	24.599	24.9066	24.5404	24.74
1288	DIDO1	0	0	0	0	0	26.8254	26.718	26.9572	26.717	26.8001	26.7674	26.4463	26.5911	26.4502	26.3569	26.6157	26.4773
1289	DIEXF	0	0	0	0	0	24.0833	24.0497	24.3836	24.5427	24.3823	24.5707	23.9557	22.4412	23.8969	24.5509	24.4843	24.3204
1290	DIMT1	0	0	0	0	0	23.8418	24.3381	23.9329	23.6107	24.2719	24.3823	23.8123	24.0674	23.9941	23.9697	24.0893	24.0828
1291	DIP2A	0	0	0	0	0	25.7909	25.2857	26.2005	26.1361	25.9827	25.809	26.1556	25.563	26.1001	25.8476	25.8971	25.8333
1292	DIP2B	0	0	0	0	0	26.3663	26.1575	26.3554	26.0722	26.039	26.1488	26.3888	26.1676	26.3351	26.0643	26.4448	26.1923
1293	DIS3	0	0	0	0	0	27.5617	27.6176	27.7277	27.8313	27.8874	28.0702	27.6303	27.7119	27.684	27.8916	27.6393	27.8637
1294	DIS3L2	0	0	0	0	0	25.5945	25.6778	25.4209	25.6324	25.1326	25.5655	25.5939	25.4104	25.7219	25.5707	25.55	25.6957
1295	DKC1	0	0	0	0	0	28.8162	28.7974	28.9029	28.8237	28.6357	28.7593	28.7902	28.8029	28.7762	28.4704	28.402	28.497
1296	DKFZp686H0575;ELF1	0	0	0	0	0	23.2724	23.2782	23.413	23.5085	23.4	23.364	23.936	23.5051	23.3958	23.5055	23.5628	23.6591
1297	DKFZp686L0365;ARRB2	0	0	0	0	0	22.6024	22.6436	22.2973	22.0263	22.3942	22.2859	22.4503	22.3228	22.8481	23.6893	21.5356	22.3747
1298	DKK1	0	0	0	0	0	23.0255	22.7161	23.0514	22.5445	22.2053	23.6907	22.9341	23.2933	21.4065	20.738	22.8066	22.8201
1299	DKK3	0	0	0	0	0	23.9562	23.6894	23.7078	23.7999	23.7018	22.4916	23.9078	21.9055	23.1085	23.7526	22.7098	22.5164
1300	DLAT	0	0	0	0	0	28.0647	28.2286	28.1405	27.9971	27.9504	27.8475	28.0891	28.1623	28.4452	28.0541	27.9495	28.127
1301	DLD	0	0	0	0	0	29.8152	29.7801	29.5753	29.72	29.8007	29.7021	29.7137	29.8584	29.997	29.905	29.7786	30.089
1302	DLGAP4	0	0	0	0	0	25.5671	25.4588	25.5393	25.9158	26.0358	26.2667	26.5476	26.199	26.3795	26.6855	26.3637	26.682
1303	DLGAP5	1	0	0	0	0	24.2698	24.4504	24.9742	24.1439	24.471	24.4109	21.8983	23.2981	23.9527	23.5296	23.0056	23.3457
1304	DLST	0	0	0	0	0	28.979	29.1718	29.1975	29.2902	29.4298	29.3441	29.4484	29.2625	29.3885	29.2891	29.5058	29.1848
1305	DMAP1	0	0	0	0	0	24.2281	24.1968	24.1756	24.2224	24.486	24.287	24.171	24.3883	24.1383	24.069	24.2729	24.1631
1306	DMWD	0	0	0	0	0	23.3578	19.9025	21.916	20.9702	21.3452	20.8286	22.0075	22.47	21.5398	23.0005	22.6688	22.3896
1307	DMXL1	0	0	0	0	0	22.5976	22.9738	22.5642	22.7948	23.6046	23.1935	22.7073	22.9836	22.6185	23.0463	23.1607	23.5721
1308	DNAAF5	0	0	0	0	0	27.4125	27.3674	27.4866	27.4479	27.3796	27.3831	27.2174	27.2447	27.1352	27.2752	27.2678	27.2384
1309	DNAJA1	0	0	0	0	0	28.8571	28.795	28.7967	29.6409	29.5168	29.4323	28.6252	28.4852	28.3942	29.1374	29.1839	29.2137
1310	DNAJA2	0	0	0	0	0	28.021	28.14	28.3013	28.194	28.1616	28.1953	27.9317	27.8485	27.7799	27.7035	27.7626	27.7721
1311	DNAJA3	0	0	0	0	0	25.4223	25.1972	25.4686	25.0334	25.1181	24.8809	24.7128	24.4478	25.2049	24.8015	24.6659	24.5469
1312	DNAJB11	0	0	0	0	0	28.4949	28.6542	28.6253	28.8384	28.8214	28.9884	28.6204	28.5667	28.708	28.929	28.9498	28.9432
1313	DNAJB12	0	0	0	0	0	25.8827	25.794	26.1981	26.4454	26.215	26.7696	25.8139	26.2433	26.3137	26.2496	26.5805	26.5627
1314	DNAJB1	0	0	0	0	0	27.8098	27.9659	27.9929	27.7218	27.4693	27.6696	27.7216	27.6514	27.6942	27.7091	27.5597	27.5045
1315	DNAJB2	0	0	0	0	0	22.3544	23.8132	22.394	23.1909	22.6869	22.7123	22.4722	21.1419	22.8755	22.1345	22.0723	22.8657
1316	DNAJB4	0	0	0	0	0	29.482	29.6676	29.4146	28.837	28.7646	28.5364	28.7503	28.8339	28.9936	28.4635	28.2309	28.3933
1317	DNAJB6	0	0	0	0	0	26.0792	26.0288	26.0082	26.4451	26.1896	26.4303	25.6261	25.6555	25.9313	25.9658	25.8484	26.1588
1318	DNAJC10	0	0	0	0	0	28.4703	28.3272	28.1967	28.9087	29.0713	28.939	28.4671	28.568	28.5454	28.9331	28.8838	28.9799
1319	DNAJC11	0	0	0	0	0	27.3131	27.1571	27.3222	27.1215	27.3715	27.274	27.3259	27.2386	27.599	27.0614	27.1305	27.3957
1320	DNAJC13	0	0	0	0	0	28.9252	28.8861	28.8325	28.8965	28.9767	28.8843	28.8588	28.8397	28.9224	28.8327	28.9903	28.7944
1321	DNAJC1	0	0	0	0	0	25.9833	25.5281	25.8591	26.4369	26.2875	26.528	26.1712	25.9681	26.2011	26.5797	26.5767	26.6968
1322	DNAJC16	0	0	0	0	0	23.7217	24.1809	23.7179	24.3359	24.1462	24.1951	23.7279	23.6901	23.5527	23.8865	24.1283	23.7065
1323	DNAJC17	0	0	0	0	0	23.8632	23.7728	23.5692	23.2785	23.4363	23.5975	23.492	23.692	24.3681	23.7855	23.7076	23.7898
1324	DNAJC21	0	0	0	0	0	24.8123	24.8374	25.1655	25.1362	25.1068	25.0617	24.8578	24.5467	24.8201	24.5857	24.6721	24.5091
1325	DNAJC2	0	0	0	0	0	26.2672	26.1565	26.4166	26.2672	26.2083	26.3121	26.1748	25.9814	25.6873	25.7761	25.949	26.1835
1326	DNAJC3	0	0	0	0	0	28.2082	28.175	28.3683	28.7122	28.6753	28.7139	28.4955	28.3646	28.5448	28.7421	28.7915	28.7201
1327	DNAJC5	0	0	0	0	0	25.3516	25.0994	25.2408	25.0634	25.3395	25.1693	25.1157	25.5436	25.3233	24.446	25.0779	25.1136
1328	DNAJC7	0	0	0	0	0	28.8932	28.8244	28.7665	29.0614	28.9341	28.8679	28.5084	28.5669	28.5599	28.8514	28.6536	28.9523
1329	DNAJC8	0	0	0	0	0	29.0381	29.0178	28.9873	28.7932	28.5244	28.7688	28.9155	28.7731	28.6843	28.2436	28.4793	28.3664
1330	DNAJC9	0	0	0	0	0	28.4406	28.4234	28.2689	27.7858	27.9868	27.9088	28.1555	28.1756	28.3063	27.6851	27.7374	27.8631
1331	DNASE1L1	-1	0	0	-1	0	24.3702	24.178	24.1817	23.9431	23.517	23.7863	25.6393	25.4494	25.5542	25.5351	25.1513	25.2194
1332	DNASE1L3	-1	0	0	-1	0	25.3417	25.561	25.3644	23.9253	21.2659	24.5252	28.5377	27.7179	28.5636	27.347	27.2898	27.572
1333	DNASE2	0	0	0	0	0	25.5288	25.1905	24.8274	24.4093	24.6963	24.4657	25.7745	25.8722	25.8012	24.8974	24.6806	25.1264
1334	DNM1L	0	0	0	0	0	24.1631	24.2118	24.388	24.2458	24.2787	24.6839	24.3177	24.018	24.1835	24.054	23.7841	24.1914
1335	DNM1L	0	0	0	0	0	26.575	26.8184	26.3498	26.538	26.7078	26.53	26.3555	26.3071	26.2297	26.139	26.1557	26.0918
1336	DNM2	0	0	0	0	0	28.1793	28.1464	28.2083	28.0368	28.2203	28.1454	28.2507	28.3353	28.352	28.2154	28.2676	28.1989
1337	DNMBP	0	0	0	0	0	26.0357	25.6044	25.9558	25.3649	25.7993	25.6302	25.4848	25.2173	25.1596	25.4837	25.3231	24.8971
1338	DNMT1	0	0	0	0	0	27.2258	27.3129	27.4243	27.1229	27.4192	27.3208	26.5628	26.6686	26.4012	26.4558	26.6886	26.5139
1339	DNMT3A	0	0	0	0	0	22.645	22.1373	22.6657	22.704	22.8091	23.3759	22.4575	22.4005	22.441	22.6561	22.3208	22.1959
1340	DNPEP	0	0	0	0	0	25.3708	25.7419	25.6493	26.0074	26.084	26.108	25.9467	25.8614	26.0329	26.4319	25.9501	26.5159
1341	DNPH1	0	0	0	0	0	25.4429	25.5818	25.1391	25.1668	25.4339	25.5703	24.8334	24.9657	25.5137	25.3458	25.3311	25.3087
1342	DNTTIP1	0	0	0	0	0	23.7176	23.4156	23.6806	23.6168	23.7443	23.5193	22.2833	23.7508	23.7371	23.6897	23.972	23.5592
1343	DNTTIP2	0	0	0	0	0	26.8482	27.0228	27.0689	27.1385	27.355	27.2804	26.4271	26.6695	26.5341	26.5404	26.6818	26.6133
1344	DOCK10	0	0	0	0	0	21.4566	23.1315	26.2124	25.9433	26.089	25.8142	22.9589	25.4517	25.5672	25.4653	25.8463	25.7326
1345	DOCK4	0	0	0	0	0	27.5733	27.6716	27.6431	27.9082	27.7848	27.7186	27.7889	27.7732	27.8221	28.0467	27.9342	28.0687
1346	DOCK6	0	0	0	0	0	27.2902	27.5341	27.5572	27.8197	27.6649	27.6089	27.4164	27.583	27.3797	27.669	27.585	27.5756
1347	DOCK7	0	0	0	0	0	23.3328	23.3741	23.5301	23.4742	23.438	23.6922	22.9334	23.0746	22.8185	22.4227	23.2062	23.1237
1348	DOCK9	0	0	0	0	0	25.9299	22.5913	21.0809	24.7936	24.6783	24.4749	23.9518	22.8426	23.2287	20.9959	24.4789	25.4099
1349	DOHH	0	0	0	0	0	25.0712	25.4048	24.9911	25.2146	25.1963	25.0972	24.9254	24.9861	25.0516	24.849	24.9506	25.1269
1350	DOK1	0	0	0	0	0	22.2658	22.3796	22.3934	21.6395	22.4009	23.2912	23.2013	21.6036	22.5143	21.847	21.8376	22.4154
1351	DOLPP1	0	0	0	0	0	23.0778	22.0306	22.9528	23.0767	22.6654	22.064	22.4973	22.7622	22.3625	22.2883	22.2928	21.8591
1352	DPCD	0	0	0	0	0	25.4878	25.6821	25.1289	25.4668	25.539	25.4857	25.1157	25.4288	25.0977	25.2852	24.9784	25.0959
1353	DPF2	0	0	0	0	0	26.2356	25.9433	25.7625	25.9148	26.3153	26.1618	26.2312	25.7156	26.154	26.1073	26.4272	26.2197
1354	DPH5	0	0	0	0	0	22.8321	22.7944	23.276	23.2143	22.8722	22.6594	21.2968	22.8825	23.2914	22.3665	23.1141	22.7894
1355	DPM1	0	0	0	0	0	27.3418	27.654	27.607	27.8192	27.6607	27.5732	27.6899	27.7081	27.4033	27.6106	27.6195	27.4959
1356	DPM3	0	0	0	0	0	26.9067	24.8458	24.7806	26.6947	25.9591	25.4488	27.0184	25.307	24.651	27.2114	24.8984	27.3067
1357	DPP3	0	0	0	0	0	29.1566	29.0425	29.139	29.2984	29.2735	29.1838	29.1736	29.3284	29.3282	29.3464	29.3545	29.4199
1358	DPP4	0	0	0	0	0	27.3446	27.4315	27.6255	26.7943	27.0563	26.7742	27.4347	27.323	27.4108	27.1726	26.8629	26.794
1359	DPP7	0	0	0	0	0	26.7291	26.4821	26.7434	26.2542	26.5681	26.6402	27.0827	26.799	26.9672	26.4307	26.0353	25.6878
1360	DPP8	0	0	0	0	0	22.6475	22.7873	22.7927	23.3131	23.2477	23.0278	23.5095	23.5085	23.261	23.778	22.956	23.4209
1361	DPP9	0	0	0	0	0	26.8934	26.8282	26.9155	27.057	27.0979	27.0131	27.3405	27.3137	27.289	27.2247	27.4664	27.3035
1362	DPY19L1	0	0	0	0	0	26.3177	26.6902	26.3369	26.4026	26.414	26.3615	25.9814	26.3395	26.2856	26.0091	26.2457	26.4522
1363	DPY30	0	0	0	0	0	25.3197	25.6338	25.9829	25.3868	25.4476	25.5133	25.9815	25.6088	25.6581	25.2094	25.4201	25.37
1364	DPYD	0	0	0	0	0	25.2921	25.1146	25.3605	24.8669	24.6756	24.9246	24.2057	24.2668	24.3847	23.4004	24.2563	24.7489
1365	DPYSL2	0	0	0	0	0	31.0016	31.0667	30.9051	30.9028	30.9469	30.8402	31.1275	31.1696	31.1506	31.1918	31.2213	31.1115
1366	DPYSL3	0	0	0	0	0	28.908	29.0817	29.0269	29.4435	29.3333	29.2882	29.6134	29.4498	29.4196	29.184	29.1081	29.2013
1367	DPYSL4	0	0	0	0	0	24.0418	24.0525	23.8497	24.3296	23.925	24.3167	23.6195	23.873	23.8248	24.3634	23.0955	22.6296
1368	DR1	0	0	0	0	0	26.5461	26.7662	26.5163	26.5558	26.5876	26.2085	26.4396	26.2784	26.527	26.2135	22.2879	26.3202
1369	DRAP1	0	0	0	0	0	26.3034	26.4784	26.508	26.2862	26.5793	26.3274	25.9292	26.0079	25.9769	26.4915	25.6818	25.9385
1370	DRG1	0	0	0	0	0	27.7213	27.7211	27.67	27.6457	27.9224	27.6014	27.2253	27.3335	27.3451	27.653	27.229	27.5159
1371	DRG2	0	0	0	0	0	26.9393	27.1999	26.9941	27.0729	26.8235	26.891	26.6671	26.7703	26.6918	26.833	26.8927	26.9245
1372	DSCR3	0	0	0	0	0	25.6547	25.5393	25.865	25.7931	25.8074	25.3341	25.6775	25.8874	25.8709	25.8173	25.7285	25.6482
1373	DSN1	0	0	0	0	0	22.7192	22.9093	23.1352	22.6653	22.6424	22.6444	22.5574	22.7984	23.5489	23.2124	23.8423	23.3244
1374	DST	0	0	0	0	0	28.0882	28.1769	28.1362	27.9912	28.0171	27.9957	27.8659	27.9332	27.9876	27.9871	28.1	28.0595
1375	DSTN	0	0	0	0	0	28.8618	29.1169	29.2882	29.1517	28.9715	29.195	29.3241	29.2129	29.27	29.3701	29.3507	29.3966
1376	DTD1	0	0	0	0	0	26.2385	25.9063	26.5415	26.0609	26.0475	26.3158	26.2615	25.9033	26.2653	25.7188	25.6961	25.9336
1377	DTNBP1	0	0	0	0	0	24.1283	23.6678	23.4221	23.8801	23.4007	23.6722	24.1033	24.0529	23.6967	23.8777	23.2648	24.0402
1378	DTX3L	0	0	0	0	0	25.2645	25.4666	25.2008	25.9792	25.9076	26.1429	25.6071	25.8039	25.7486	26.3586	26.5738	26.5394
1379	DTYMK	0	0	0	0	0	28.4734	28.6064	28.7985	28.6159	28.5473	28.4391	28.4894	28.4349	28.4416	28.4499	28.2026	28.4428
1380	DUS2	0	0	0	0	0	23.5249	23.1304	23.7568	23.9959	23.9955	23.6254	24.0231	23.4656	23.8003	22.1501	24.7364	22.8781
1381	DUS3L	0	0	0	0	0	25.1191	25.4282	25.1691	25.4759	25.2755	25.0606	24.5019	25.0187	24.889	24.7592	24.7197	24.9265
1382	DUSP11	0	0	0	0	0	22.6818	22.4101	22.6188	23.2447	21.8361	22.3539	20.9407	22.7121	22.925	22.8158	22.5435	22.4812
1383	DUSP12	0	0	0	0	0	24.4375	23.8992	24.7828	24.3045	24.4651	24.4303	23.9371	24.1295	23.9892	24.3805	24.2542	23.9279
1384	DUSP23	-1	0	0	-1	0	26.0815	26.1647	26.3339	26.1873	25.8639	25.9432	27.491	27.5994	27.5342	27.2706	27.3912	27.5051
1385	DUSP3	0	0	0	0	0	26.7439	26.9217	25.9808	26.9986	26.5185	26.8032	27.2609	27.0599	27.0695	27.4062	27.7226	27.3806
1386	DUSP6	0	0	0	0	0	22.1053	22.8777	22.7544	22.4082	22.4549	22.3245	22.6361	22.8095	23.1454	23.253	22.3556	22.3672
1387	DUT	0	0	0	0	0	28.1647	28.2049	28.1911	27.8167	27.8791	27.9729	27.611	27.7805	27.6008	26.7452	26.8982	27.1592
1388	DVL2	0	0	0	0	0	23.0222	22.7398	22.9697	23.3839	23.0895	23.1553	23.1265	22.7599	23.2821	22.0514	22.8357	22.7775
1389	DYM	0	0	0	0	0	24.2905	24.1069	24.0231	24.4466	24.3217	24.4554	23.8101	24.3143	24.3268	24.1235	24.6476	24.7957
1390	DYNC1H1	0	0	0	0	0	33.3296	33.4127	33.3992	33.5919	33.6156	33.5717	33.5064	33.5098	33.546	33.7347	33.7063	33.8202
1391	DYNC1I2	0	0	0	0	0	28.6066	28.76	28.5695	28.6693	28.7507	28.4481	28.9764	28.6969	28.712	28.1226	28.5038	28.8391
1392	DYNC1LI1	0	0	0	0	0	28.5311	28.5471	28.455	28.6248	28.3498	28.3505	28.4677	28.2592	28.4251	28.6498	28.4406	28.573
1393	DYNC1LI2	0	0	0	0	0	28.5321	28.6589	28.6265	28.8942	28.9848	28.8182	29.053	28.8086	28.7671	28.933	29.3535	29.1585
1394	DYNC2H1	0	0	0	0	0	29.6288	28.9122	29.2863	30.0036	30.3213	28.978	29.3276	29.0877	29.8989	29.0373	29.2451	29.2701
1395	DYNLL1	0	0	0	0	0	28.6206	28.3141	29.1983	28.0979	28.3429	28.1236	28.9124	29.0491	28.5195	28.3403	28.1518	29.0694
1396	DYNLL2	0	0	0	0	0	25.2115	24.9815	24.5683	24.3724	24.2575	24.3894	25.6261	24.7733	25.1221	21.2359	24.8795	24.4879
1397	DYNLRB1	0	0	0	0	0	27.3475	27.3666	26.8583	26.8431	26.9149	26.96	27.0913	27.0303	27.0905	26.7582	27.0265	26.8691
1398	DYNLT1	0	0	0	0	0	27.1832	27.5805	27.7172	27.1823	27.2925	27.4764	27.1469	27.4733	27.9671	27.1099	27.8382	27.4766
1399	DYNLT3	0	0	0	0	0	24.1385	24.6404	24.5613	24.4596	24.8867	24.8138	24.9309	24.7182	24.3556	25.245	24.888	24.7434
1400	DYRK1A	0	0	0	0	0	23.2551	23.108	23.2765	23.1113	23.3087	23.378	23.0427	23.1098	23.1877	22.8628	22.6207	22.8299
1401	DYSF	0	0	0	0	0	30.6416	30.6101	30.5532	30.1403	30.0656	30.0146	30.7384	30.7543	30.6223	30.4848	30.3505	30.4227
1402	E2F4	0	0	0	0	0	24.1312	23.874	24.262	23.7635	23.5419	23.944	23.2269	23.3672	23.7677	23.4122	22.736	23.4605
1403	EAPP	0	0	0	0	0	24.988	21.5089	24.7986	24.0195	24.2086	24.0053	20.5238	24.4403	24.5353	24.1534	24.4058	24.7546
1404	EARS2	0	0	0	0	0	24.9667	24.8921	25.3693	24.9513	25.2387	24.8129	24.3145	24.9327	25.439	25.047	24.9227	25.1165
1405	EBNA1BP2	0	0	0	0	0	28.1672	28.3871	28.3198	28.0595	27.8327	28.0586	28.358	27.7627	28.1217	27.6169	27.8093	27.7217
1406	ECD	1	0	0	0	0	24.5631	24.2713	23.8986	24.224	24.3948	24.4118	22.9871	23.0704	23.4506	23.1835	23.8946	23.7666
1407	ECE1	-1	-1	0	0	0	29.0388	29.184	29.0627	30.2899	30.1697	30.1995	30.4731	30.3429	30.2702	31.016	30.9052	31.0352
1408	ECH1	0	0	0	0	0	29.2561	29.1909	29.1731	28.8897	29.1036	28.9954	29.2166	29.391	29.3974	29.0881	29.2051	29.2402
1409	ECHDC1	0	0	0	0	0	26.3628	26.3686	26.4546	26.0908	26.0767	26.2675	26.4659	26.3614	26.3411	26.148	26.2478	26.3035
1410	ECHS1	0	0	0	0	0	29.2545	29.2364	29.1036	29.3682	29.5042	29.1932	29.1248	29.163	29.1411	29.2971	29.2216	29.0254
1411	ECI1;DCI	0	0	0	0	0	26.9899	26.9986	26.7519	27.0778	26.9679	26.9014	26.8519	27.1535	27.2563	27.2435	26.8992	27.1212
1412	ECI2	0	0	0	0	0	29.0776	29.1197	29.1053	28.5858	28.7783	28.6614	28.8174	28.8206	29.0316	28.5316	28.3329	28.4449
1413	ECM29;KIAA0368	0	0	0	0	0	28.792	28.7929	28.8724	29.0831	29.0362	29.1266	28.7498	28.8932	28.9268	29.0815	29.1004	29.1701
1414	ECSCR	0	1	0	0	0	26.9853	27.3173	27.0972	25.8173	25.8542	26.1247	26.8815	27.0794	27.2761	26.086	26.1547	26.3055
1415	EDC3	0	0	0	0	0	25.6112	25.4711	25.6467	26.2772	26.0372	25.6946	25.386	25.5253	25.3906	25.642	24.9651	25.7217
1416	EDC4	0	0	0	0	0	27.97	27.9889	27.9713	28.1696	28.4225	28.1822	27.826	27.8297	27.9982	28.089	28.0277	28.075
1417	EDEM3	0	0	0	0	0	24.326	24.4301	25.0312	24.817	24.7372	24.4139	24.3581	24.6007	24.446	24.7001	24.6157	24.5035
1418	EDF1	0	0	0	0	0	27.5518	27.8637	28.1755	28.383	28.4071	28.6089	27.7839	27.7554	27.9618	28.6189	28.321	28.5292
1419	EEA1	0	0	0	0	0	31.3029	31.4245	31.3906	31.3129	31.2689	31.3475	31.9095	31.6996	31.8665	31.9223	31.9892	31.8285
1420	EED	0	0	0	0	0	23.0865	22.6201	23.095	23.4418	23.0866	23.2362	22.8157	21.941	22.5348	22.3609	23.1944	22.5477
1421	EEF1A1;EEF1A1P5	0	0	0	0	0	34.1878	34.3091	34.1856	34.5796	34.3929	34.422	34.0173	34.2178	33.9075	34.2633	34.2811	34.5026
1422	EEF1B2	0	0	0	0	0	31.4225	31.104	31.2821	31.1292	31.2005	31.2239	31.0366	31.0764	31.2582	30.7481	30.9618	31.0707
1423	EEF1D	0	0	0	0	0	23.7723	24.0103	23.8628	24.0326	24.5105	22.3675	24.2356	22.0685	22.2866	23.1286	23.7108	22.7027
1424	EEF1E1;EEF1E1-BLOC1S5	0	0	0	0	0	28.5849	28.7492	28.9368	28.4725	28.5146	28.5112	28.1576	27.994	27.8956	28.2009	28.4543	28.2309
1425	EEF1G	0	0	0	0	0	31.9995	31.8439	32.0742	32.1697	32.0168	32.1342	31.7479	31.9641	31.7411	31.8315	31.9377	31.8432
1426	EEF2	0	0	0	0	0	34.0284	34.0662	33.995	34.3488	34.3995	34.2657	33.5649	33.7729	33.7272	34.0104	33.9732	34.0918
1427	EEF2K	0	0	0	0	0	26.8547	27.0519	27.0117	26.327	26.49	26.3669	26.7186	26.8333	27.0763	25.9491	26.3387	26.2764
1428	EEFSEC	0	0	0	0	0	26.3978	26.5905	26.544	26.1769	25.9689	26.0532	25.9311	25.6765	25.9115	25.683	25.687	25.6173
1429	EFEMP1	0	0	1	1	0	29.802	29.806	29.6584	29.5315	29.4876	29.654	29.2784	28.8534	28.5291	27.5785	27.7187	27.7449
1430	EFHD2	0	0	0	0	0	29.1615	29.0023	29.0542	29.557	29.3763	29.3457	29.6871	29.431	29.5503	29.4807	29.5347	29.622
1431	EFNB1	-1	0	0	-1	1	27.3649	27.4291	27.6109	28.1512	28.1971	28.123	29.8191	30.0895	30.2581	29.2977	29.2429	29.3669
1432	EFR3A	0	0	0	0	0	24.6089	24.8646	24.6327	24.6008	24.6976	24.5271	25.2238	24.8139	24.8696	24.7522	25.0513	25.1307
1433	EFTUD1	0	0	0	0	0	27.0218	27.066	27.19	27.3489	27.4638	27.2852	26.8906	26.9297	26.7681	26.9718	27.1833	27.24
1434	EFTUD2	0	0	0	0	0	30.1037	30.1404	30.1012	30.0398	29.9817	29.9948	30.0002	30.0061	29.9379	29.805	29.8166	29.9176
1435	EGFL7	0	0	0	-1	0	24.6167	24.3665	24.8945	21.9081	23.2281	24.5037	26.4476	25.8798	26.5142	26.0949	25.5453	26.0743
1436	EGLN1	0	0	0	0	0	25.4549	25.3309	25.3996	25.1715	25.8231	25.2616	25.3845	25.4554	25.6639	25.4524	25.123	25.0302
1437	EHBP1	0	0	0	0	0	25.8435	25.9422	26.0567	25.6954	25.6585	25.6957	25.837	25.7168	25.813	25.788	25.7128	25.6117
1438	EHBP1L1	0	0	0	0	0	24.4872	24.3721	24.2945	23.9364	24.6803	24.3357	24.9105	25.1623	25.2852	25.0412	25.3464	25.3859
1439	EHD1	0	0	0	0	0	30.1304	30.2435	30.1006	30.6342	30.6278	30.4159	30.5306	30.5745	30.5731	30.725	30.78	30.9056
1440	EHD2	0	0	0	0	0	31.8145	31.9208	31.7893	31.3558	31.2139	31.3573	32.1385	32.0507	32.2338	31.6844	31.7518	31.5801
1441	EHD3	0	0	0	0	0	24.0516	23.9781	24.8392	23.8107	23.4294	23.1634	24.059	24.3203	24.2214	21.0959	23.2315	23.4616
1442	EHD4	0	0	0	0	0	31.1651	31.2167	31.1082	31.0924	31.0695	30.9232	31.1876	31.1975	31.1127	30.7212	30.9232	30.9802
1443	EHHADH	0	0	0	0	0	23.0268	22.7598	23.1485	23.386	23.1474	22.1792	22.9631	23.2517	22.7087	23.9844	24.1202	23.1667
1444	EHMT1	0	0	0	0	0	25.1152	25.3846	25.0898	25.1536	24.8744	25.2974	25.1934	25.2255	24.9308	24.9755	24.9158	25.0484
1445	EHMT2	0	0	0	0	0	24.7263	24.3158	24.7175	24.546	24.5972	24.7575	24.6422	24.4861	24.1427	23.5996	24.0788	24.4153
1446	EI24	0	0	0	0	0	25.2526	22.8715	25.6185	25.3593	25.9298	25.8246	25.7195	25.6546	25.8429	25.8464	25.5974	25.7517
1447	EIF1	0	0	0	0	0	27.0533	26.9808	26.7773	27.0962	27.2461	27.5131	26.3922	26.5001	26.9557	27.2165	27.2345	27.5307
1448	EIF1AD	0	0	0	0	0	23.9187	23.986	23.9761	24.2302	20.8007	24.6145	24.0044	23.943	24.083	21.6444	24.0559	24.0693
1449	EIF1AX	0	0	0	0	0	24.828	24.9709	25.013	25.1594	25.1256	25.1843	24.7782	25.2508	25.3434	25.7521	25.292	24.8438
1450	EIF1B	0	0	0	0	0	24.5024	24.9315	24.8581	25.2256	24.1373	24.5433	25.2778	25.0513	22.1831	22.0654	24.9204	25.3377
1451	EIF2A	0	0	0	0	0	28.7893	28.9199	28.8868	29.1039	29.0873	29.0127	28.5958	28.6538	28.5284	28.7783	28.9144	28.877
1452	EIF2AK2	0	0	0	0	0	27.4311	27.2182	27.3724	27.892	27.9425	27.5875	27.1252	27.3077	27.1237	27.5698	27.8417	27.6917
1453	EIF2AK4	0	0	0	0	0	25.7107	25.6862	25.6788	25.838	25.4236	25.4707	25.3003	25.3054	25.5249	25.5053	25.346	25.5841
1454	EIF2B1	0	0	0	0	0	27.2852	27.3715	27.409	27.1592	27.3724	27.0876	27.2333	27.2379	27.207	27.2624	27.1731	27.0814
1455	EIF2B2	0	0	0	0	0	27.4349	27.381	27.5756	27.6748	27.6018	27.7955	27.3655	27.4522	27.446	27.4532	27.3421	27.5158
1456	EIF2B3	0	0	0	0	0	26.5813	26.8353	26.8206	26.5312	26.6806	26.6353	26.5228	26.5308	26.5464	26.6087	26.4622	26.6262
1457	EIF2B4	0	0	0	0	0	23.8077	23.6323	23.9277	23.5459	23.8046	23.1356	24.035	21.0221	23.5247	20.2745	23.8858	22.3347
1458	EIF2B5	0	0	0	0	0	26.4783	26.5665	26.5331	26.7188	26.8612	26.6169	26.2603	26.3827	26.4959	26.2653	26.3934	26.7015
1459	EIF2D	0	0	0	0	0	27.0722	27.2216	27.1266	26.992	27.0758	27.1808	26.8119	26.8197	26.9224	26.8564	26.8342	26.8622
1460	EIF2S1	0	0	0	0	0	30.1295	30.1106	30.1347	30.2764	30.3611	30.2477	30.0492	30.008	29.997	30.2196	30.2477	30.1255
1461	EIF2S2	0	0	0	0	0	30.0567	30.1294	30.394	30.2816	30.3755	30.328	30.149	30.18	30.1125	30.3631	30.3275	30.3021
1462	EIF2S3;EIF2S3L	0	0	0	0	0	30.2756	30.3634	30.4941	30.427	30.3924	30.501	30.3348	30.2826	30.2646	30.5994	30.5449	30.6074
1463	EIF3A	0	0	0	0	0	30.8831	30.9204	31.0091	31.1748	31.1653	31.1393	30.845	30.8796	30.8161	30.9106	30.9459	31.0756
1464	EIF3B	0	0	0	0	0	30.1609	30.208	30.248	30.3944	30.4121	30.2753	29.8513	29.9818	29.8998	30.0656	30.036	30.0259
1465	EIF3C;EIF3CL	0	0	0	0	0	30.6413	30.7119	30.801	30.958	31.0071	30.9949	30.6155	30.5824	30.5098	30.8722	30.7789	30.8561
1466	EIF3D	0	0	0	0	0	29.5214	29.6485	29.537	29.6049	29.7214	29.5547	29.2465	29.3717	29.334	29.3858	29.3134	29.2911
1467	EIF3E	0	0	0	0	0	29.5161	29.5972	29.7498	29.8927	29.8985	29.8257	29.5608	29.3245	29.3238	29.516	29.7175	29.5653
1468	EIF3F	0	0	0	0	0	28.9365	29.2334	29.1179	29.2028	29.1338	29.0865	28.715	28.7052	28.782	28.7192	28.9324	28.9347
1469	EIF3G	0	0	0	0	0	29.6849	29.4612	29.8277	29.9024	29.6645	29.9687	29.5001	29.5872	29.6911	29.7568	29.891	29.8998
1470	EIF3H	0	0	0	0	0	28.7327	28.9661	28.8949	29.0891	29.1375	29.0805	28.7198	28.6234	28.7829	29.0033	28.9466	29.0081
1471	EIF3I	0	0	0	0	0	29.4693	29.4436	29.5278	29.6123	29.6647	29.6733	29.0717	29.3065	29.1522	29.4963	29.4656	29.4974
1472	EIF3J	0	0	0	0	0	29.2837	29.6854	29.4719	29.4526	29.4497	29.5275	29.4039	29.216	29.2042	29.113	29.2473	29.3352
1473	EIF3K	0	0	0	0	0	28.8189	28.8577	28.8954	29.014	28.9503	28.9408	28.5913	28.5	28.3316	28.6554	28.8347	28.6783
1474	EIF3L	0	0	0	0	0	29.9086	30.1425	29.9464	30.2841	30.221	30.3313	29.9461	29.9151	29.8515	29.9228	30.0377	30.1518
1475	EIF3M	0	0	0	0	0	28.7959	28.9771	28.7666	28.7283	28.9152	28.7334	28.4124	28.5912	28.4133	28.7458	28.5119	28.7165
1476	EIF4A1	0	0	0	0	0	29.6133	29.8341	29.7972	30.181	30.0142	30.313	29.5923	29.3945	29.5659	29.6981	29.897	29.7855
1477	EIF4A2	0	0	0	0	0	28.0038	27.9298	28.0942	27.9518	27.7941	27.9439	27.7487	27.7261	27.603	28.1931	28.1408	27.7844
1478	EIF4A3	0	0	0	0	0	29.9008	29.8478	29.8863	29.7602	29.844	29.8453	29.7058	29.7677	29.8195	29.9012	29.6468	29.5379
1479	EIF4B	0	0	0	0	0	29.5558	29.6049	29.6016	29.7195	29.659	29.7502	29.5045	29.6061	29.6545	29.5573	29.7312	29.7339
1480	EIF4E	0	0	0	0	0	28.4103	28.2545	28.4246	28.5959	28.4554	28.6866	28.3482	28.5572	28.4268	28.4705	28.3475	28.351
1481	EIF4E2	0	0	0	0	0	26.6327	26.4943	26.0321	26.6765	26.4598	26.7643	25.8617	25.9419	26.1594	26.173	26.6006	26.4282
1482	EIF4EBP1	0	0	0	0	0	26.4397	26.4475	26.5562	25.7982	26.5456	25.8429	25.8671	26.1832	25.6959	25.8022	25.8138	25.7722
1483	EIF4EBP2	-1	0	0	0	0	21.8297	21.0075	22.0387	24.2948	22.2531	25.837	25.2307	25.4686	26.106	22.5341	26.0151	25.8595
1484	EIF4ENIF1	0	0	0	0	0	23.1413	23.4389	23.3977	23.048	23.14	23.4893	23.2077	23.3159	23.5735	23.4363	23.5574	23.3196
1485	EIF4G1	0	0	0	0	0	25.0697	25.4817	26.6151	25.8541	25.9371	23.3345	24.0773	25.8075	25.5849	24.8387	23.173	26.5902
1486	EIF4G2	0	0	0	0	0	29.5655	29.5548	29.8073	29.9632	30.014	29.9238	29.4332	29.5585	29.4648	29.5838	29.4791	29.6502
1487	EIF4G3	0	0	0	0	0	27.6448	27.8497	27.7976	27.8452	27.7898	27.8156	27.7677	27.7755	27.8344	27.8824	27.8719	27.8701
1488	EIF4H	0	0	0	0	0	30.26	30.5118	30.4484	30.6128	30.5375	30.5889	30.3953	30.2581	30.3358	30.3899	30.2476	30.4235
1489	EIF5	0	0	0	0	0	28.9659	29.2762	29.0612	29.0795	29.1769	29.148	29.0032	29.055	28.9732	28.9494	28.6681	29.118
1490	EIF5A;EIF5AL1	0	0	0	0	0	32.3128	32.3208	32.2495	32.5605	32.2516	32.2087	31.9908	32.09	32.1468	31.9834	31.8932	32.2425
1491	EIF5B	0	0	0	0	0	29.7373	29.9822	29.9836	30.2373	30.0366	30.1207	29.837	29.7924	29.8392	29.922	29.8972	30.0424
1492	EIF6	0	0	0	0	0	29.199	29.4879	29.5079	29.405	29.5259	29.3522	29.3865	29.3961	29.205	29.4605	29.267	29.2755
1493	ELAC2	0	0	0	0	0	26.5632	26.2965	26.2033	26.3041	26.5143	26.2961	26.0548	26.435	26.1752	25.8211	25.8778	26.0403
1494	ELAVL1	0	0	0	0	0	29.3117	29.4109	29.2493	29.1676	29.1757	29.1096	29.137	29.2872	29.3014	29.0944	29.1631	29.1902
1495	ELF2	0	0	0	0	0	21.1808	21.2525	21.6644	21.1796	20.9095	22.4804	21.1613	21.0359	22.3364	22.2524	22.0444	22.5781
1496	ELK3	0	0	0	0	0	24.474	21.7557	23.6881	23.0023	21.5534	23.6157	23.8826	23.276	24.098	23.3518	22.0977	22.7316
1497	ELMO1	0	0	0	0	0	27.0767	26.8009	26.9485	26.8418	26.6832	26.8991	27.4311	27.6444	27.7789	27.4031	27.4597	27.7769
1498	ELMO2	0	0	0	0	0	26.7455	26.7212	26.6647	26.9764	27.2415	26.8817	26.6251	26.6898	26.6555	27.116	27.14	27.2489
1499	ELMOD2	0	0	0	0	0	22.3505	24.9843	25.2216	25.1042	22.7041	25.2771	25.075	25.1999	25.0378	25.2033	24.9817	23.6441
1500	ELMSAN1	0	0	0	0	0	23.185	23.5035	23.6601	24.2798	23.624	24.1781	24.0276	24.5173	23.5046	25.0285	24.4691	24.5428
1501	ELOVL1	0	0	0	0	0	26.569	26.6893	26.6709	27.1731	26.9538	27.1867	27.459	27.6152	26.9608	27.2463	27.9851	27.7627
1502	ELOVL5	0	0	0	0	0	24.2949	23.971	24.0432	24.2917	24.163	24.1966	23.6149	22.6957	21.1322	23.9783	22.1943	23.8025
1503	ELP2	0	0	0	0	0	26.161	26.2867	26.1738	26.1811	25.9731	26.1415	25.7568	25.7718	25.8155	25.9774	25.7569	25.6989
1504	ELP3	0	0	0	0	0	25.4865	25.4938	25.6693	25.4745	25.5274	25.4545	25.0424	25.4275	25.234	25.038	24.9634	25.146
1505	ELP4	0	0	0	0	0	24.4063	24.4258	24.5418	24.265	22.3024	23.9352	24.5083	24.2035	23.9434	24.5595	24.2093	24.2559
1506	ELP5	0	0	0	0	0	23.58	23.5607	23.7426	23.4284	23.5109	23.5028	23.272	23.6147	23.549	23.7878	23.5823	23.5663
1507	ELTD1	0	0	0	0	0	26.2021	25.8483	25.8847	25.2731	25.0752	25.5522	26.1168	25.9867	25.7351	25.624	25.9124	25.6308
1508	Em:AP000351.3;GSTT2;GSTT2B	0	0	0	0	0	25.0086	25.2463	25.1471	25.4499	25.1641	24.8644	25.2272	25.7358	25.5165	25.1272	25.0179	24.8038
1509	EMC1	0	0	0	0	0	27.4312	27.3122	27.1833	27.6994	27.6913	27.541	27.0995	27.2181	27.0254	27.3656	27.4511	27.4299
1510	EMC2	0	0	0	0	0	27.2513	27.2759	27.1614	27.4586	27.1514	27.1193	27.0203	26.8399	27.07	26.9138	27.0464	26.9246
1511	EMC3	0	0	0	0	0	24.3948	24.3364	24.3899	24.6484	25.0478	24.5445	24.3919	24.1598	23.8171	24.4129	24.5244	24.1727
1512	EMC4	0	0	0	0	0	25.4025	24.908	25.5161	25.003	25.561	25.4076	25.036	24.5728	24.7353	24.6293	25.5092	24.7533
1513	EMC7	0	0	0	0	0	25.6096	25.3921	25.7405	26.0288	26.3741	26.314	25.4571	25.5834	25.5759	25.9895	25.6785	25.9515
1514	EMC8	0	0	0	0	0	25.8318	25.4483	25.4218	25.5454	25.9295	25.8355	25.2629	25.2028	25.7489	25.8236	25.6495	25.3214
1515	EMD	0	0	0	0	0	28.9047	29.0186	29.0064	28.8598	29.0811	29.0267	29.1422	28.8675	28.9326	28.904	28.8045	28.984
1516	EMG1	0	0	0	0	0	25.886	26.1388	26.0567	26.0022	26.1884	26.2918	25.5656	25.5383	25.547	25.8395	25.8236	25.6221
1517	EML1	0	0	0	0	0	27.4202	27.3399	27.3055	27.0589	27.2361	27.0786	27.8555	27.8431	27.8244	27.5858	27.3889	27.6238
1518	EML2	0	0	0	0	0	24.0469	24.3774	24.2874	23.9398	23.9811	23.6919	24.3399	21.9122	23.6463	23.8861	24.2663	24.304
1519	EML3	0	0	0	0	0	27.1536	27.0601	27.2868	27.2834	27.396	27.1215	27.3377	27.3791	27.2942	27.3727	27.1996	27.2375
1520	EML4	0	0	0	0	0	27.4132	27.5981	27.5609	27.4321	27.5653	27.4615	27.6299	27.7246	27.855	27.683	27.6326	27.572
1521	ENAH	0	0	0	0	0	28.8498	28.725	28.7792	28.5588	28.3797	28.4565	28.6633	28.4745	28.7255	28.3665	28.4844	28.4017
1522	ENDOD1	-1	0	0	-1	0	27.301	27.3681	27.0337	26.9102	27.3432	26.8976	28.5539	28.449	28.4447	27.9937	28.2011	28.0094
1523	ENG	0	1	1	0	0	30.6993	30.8676	30.7653	29.6039	29.6799	29.7396	30.2647	30.1177	29.7025	28.9837	28.8482	29.2166
1524	ENGASE	0	0	0	0	0	23.1777	23.0301	23.0593	23.1453	22.3235	23.476	23.7288	23.356	23.8819	23.8917	23.2124	22.7374
1525	ENO1	0	0	0	0	0	35.3944	35.3283	35.1795	35.3119	35.4058	35.3202	35.1034	35.0826	35.1038	35.05	35.0374	35.0901
1526	ENO2	0	0	0	0	0	29.2201	29.1355	28.8546	29.2656	28.7785	28.7149	28.8769	28.8141	29.4107	29.0955	28.8478	29.1385
1527	ENOPH1	0	0	0	0	0	25.9131	26.0191	25.816	25.7258	25.8838	25.4225	25.6153	25.8765	25.6074	25.6215	25.6765	25.8044
1528	ENSA	0	0	0	0	0	27.0105	27.0424	27.0293	26.8647	26.7563	26.9876	27.2483	27.1056	27.359	26.7179	27.0131	27.2421
1529	ENTPD1	-1	0	0	-1	0	26.146	26.1623	26.3205	25.6685	25.4943	25.6339	28.2687	28.1129	28.4303	27.821	27.8941	27.8199
1530	ENY2	0	0	0	0	0	25.8077	25.3293	25.7084	25.7545	26.2472	26.4152	25.0419	26.0207	25.451	26.2298	25.9776	26.0284
1531	EOGT	0	0	0	0	0	26.3974	26.4878	26.447	26.403	26.6877	26.4166	26.6986	26.6433	26.4514	26.579	26.6449	26.5952
1532	EP300	0	0	0	0	0	24.9708	25.4341	25.0566	25.0265	24.8607	25.4591	25.0807	25.3318	25.3137	25.0517	24.9004	25.4347
1533	EP400	0	0	0	0	0	22.8835	23.1663	22.9206	23.1252	23.3347	23.6323	23.2224	23.1276	21.4504	23.3709	22.8897	22.9721
1534	EPB41	0	0	0	0	0	25.8325	25.7436	26.5164	26.2921	26.849	26.454	25.9519	25.8787	26.0358	25.9468	26.7379	25.8854
1535	EPB41L1	-1	0	0	-1	0	24.0513	24.8459	23.8946	23.2776	23.6428	21.2871	26.2699	26.381	25.6529	24.9941	24.1406	25.0683
1536	EPB41L2	0	0	0	0	0	22.1292	22.8668	24.9265	24.4328	24.0714	24.3655	24.707	24.7513	24.5811	24.2868	24.186	24.7651
1537	EPB41L5	0	0	0	0	0	25.4402	25.4793	25.0366	24.5889	24.817	24.8049	25.1059	25.2578	25.2109	24.9249	24.5452	24.8751
1538	EPG5	0	0	0	0	0	24.4212	24.0343	23.2412	24.043	24.3599	24.2586	24.4041	22.4094	21.9724	24.2518	22.405	24.2428
1539	EPHA2	0	0	0	0	0	28.6673	28.8408	28.8201	28.7757	28.8044	28.8294	28.7913	28.794	28.7345	29.3647	29.3815	29.2382
1540	EPHB2	0	0	0	0	0	27.1297	27.1356	27.152	27.4679	27.5492	27.6079	27.2929	27.4156	27.286	27.8467	27.7432	27.9362
1541	EPHB4	0	0	0	0	0	28.3669	28.2986	28.0808	27.8466	27.9564	27.7526	28.926	28.898	28.7208	28.279	28.1844	28.2564
1542	EPHX1	0	0	0	0	0	28.2986	28.2107	28.0754	27.9425	28.0754	27.7858	28.8762	28.9275	28.8943	28.7248	28.7989	28.7168
1543	EPM2AIP1	0	0	0	0	0	24.4336	24.3391	24.6315	24.7988	24.8177	24.3945	24.3834	24.3181	24.2907	23.9851	23.9081	24.3909
1544	EPN1	0	0	0	0	0	25.7678	25.8423	25.7665	25.7898	25.5641	25.6054	26.032	25.8053	25.9648	25.948	25.8986	25.9269
1545	EPN2	0	0	0	0	0	25.9096	26.0335	25.9077	26.0933	25.6185	25.8501	26.2779	26.2643	25.8853	25.487	25.8608	26.0192
1546	EPRS	0	0	0	0	0	31.2188	31.2936	31.3081	31.3068	31.421	31.319	31.1004	31.1561	31.0637	31.1479	31.005	31.1658
1547	EPS15	0	0	0	0	0	28.6093	28.4878	28.3744	28.5001	28.6833	28.5572	28.4941	28.5996	28.7112	28.4823	28.2839	28.5728
1548	EPS15L1	0	0	0	0	0	21.7645	22.6682	21.364	23.7405	23.4884	22.3648	23.7412	21.6734	23.9286	23.6149	23.7844	24.165
1549	EPS8	0	1	0	0	0	26.3844	26.0006	25.9599	25.3266	25.2443	24.6812	25.1889	25.4991	25.3307	24.7738	25.0102	24.4978
1550	ERAL1	0	0	0	1	0	24.2362	23.8919	24.4459	23.5268	23.9675	23.3799	23.0455	23.3797	23.9942	23.1299	21.9421	22.688
1551	ERAP1	0	-1	-1	0	0	29.0695	28.9989	28.9908	30.2552	30.3328	30.1992	29.0995	29.1251	29.025	30.2689	30.242	30.0461
1552	ERAP2	0	0	0	0	0	28.0939	28.0903	28.1658	28.8903	28.6869	28.8209	28.4124	28.4567	28.4106	29.1344	28.8771	29.0863
1553	ERBB2IP	0	0	0	0	0	26.1168	25.9597	25.9257	25.7803	26.2608	25.8566	26.096	25.849	26.1453	26.6568	26.4934	26.2074
1554	ERC1	0	0	0	0	0	27.682	27.6125	27.7233	27.5932	27.7138	27.8582	27.7898	27.7971	27.9631	27.9328	27.9154	27.9187
1555	ERC2	0	0	0	0	0	24.5463	24.638	24.4365	24.3209	24.4831	24.5368	24.6991	24.6262	24.5976	23.099	22.4001	24.4944
1556	ERCC2	0	0	0	0	0	25.8907	25.9853	25.9016	25.7271	25.9815	25.7403	25.5528	25.7036	25.587	25.4734	25.2318	25.2072
1557	ERCC3	0	0	0	0	0	25.8451	25.8947	26.0862	25.8612	25.7661	25.7021	26.0883	25.8452	26.2883	25.9287	25.6148	25.7009
1558	ERCC4	0	0	0	0	0	24.2389	22.9678	23.8487	24.1658	23.6657	24.0781	23.9893	24.1208	23.7491	22.9094	24.0689	23.7946
1559	ERCC5;BIVM-ERCC5	0	0	0	0	0	24.217	24.0538	24.0591	24.077	23.9781	23.3509	24.0946	24.1111	21.9467	24.2463	24.0623	24.082
1560	ERCC6	0	0	0	0	0	25.0583	25.3375	25.6145	25.5465	25.3456	25.7046	22.3236	24.8218	25.7647	24.0529	22.9381	25.2744
1561	ERCC6L	0	0	1	1	1	24.3737	24.3847	24.3629	24.3666	24.561	24.2193	24.3521	24.0081	24.1195	21.9766	22.693	21.6068
1562	ERG	0	0	0	0	0	28.0056	27.605	27.6959	27.2845	27.4269	27.4285	27.7806	27.7328	27.6808	27.3516	27.3704	27.5693
1563	ERGIC1	0	0	0	0	0	27.7748	28.0815	27.8028	27.9281	27.7326	27.6562	27.6505	27.8046	27.6767	27.8983	27.7915	27.7426
1564	ERGIC2	0	0	0	0	0	24.9829	24.6229	25.0029	24.8653	25.5011	24.9599	24.9594	24.8088	24.7991	25.243	25.3071	24.7789
1565	ERGIC3	0	0	0	0	0	26.3118	25.7854	26.1472	26.2421	26.5274	26.2993	26.324	26.2266	26.4408	26.4513	26.2948	26.3453
1566	ERH	0	0	0	0	0	30.3465	30.4514	30.3283	30.3621	30.432	30.1943	30.2773	30.3165	30.2286	29.6814	29.7523	29.9618
1567	ERI1	0	0	0	0	0	25.1962	25.22	24.7884	25.0203	25.196	25.1345	24.7229	24.8241	24.6989	24.6273	24.9001	24.6197
1568	ERLEC1	0	0	0	0	0	24.8128	24.9208	24.8112	25.1803	25.3768	25.3024	24.8197	24.6121	24.5565	25.0503	25.454	25.4533
1569	ERLIN1	0	0	0	0	0	28.3513	28.2152	28.128	28.0457	28.091	27.7186	28.0191	27.6715	27.7663	27.9269	27.7374	27.6009
1570	ERLIN2	0	0	0	0	0	27.6308	27.7032	27.572	27.5961	27.4344	27.6399	27.5393	27.4427	27.3537	27.8013	27.6661	27.4906
1571	ERMP1	0	0	0	0	0	27.5125	27.4586	27.6055	27.1695	27.3683	27.1541	28.1186	28.0279	28.0447	27.8523	27.6941	27.5551
1572	ERO1L	0	0	0	0	0	28.5137	28.6123	28.5467	28.9065	28.8353	28.8729	28.6477	28.7074	28.7354	29.2267	29.3177	29.2098
1573	ERP29	0	0	0	0	0	29.7735	29.7897	29.7759	29.8356	29.8555	29.826	29.9338	29.7234	29.8549	29.8617	29.8223	29.8303
1574	ERP44	0	0	0	0	0	29.3482	29.3616	29.2669	29.6308	29.6097	29.6448	29.4995	29.4613	29.3946	29.7104	29.7254	29.8
1575	ESAM	-1	0	0	-1	0	27.7661	27.5898	27.6798	27.3848	27.4122	27.2882	28.8339	28.5212	28.7103	28.3172	28.3887	28.4053
1576	ESD	0	0	0	0	0	28.5502	28.7319	28.9392	28.6567	28.5484	28.5232	28.7222	28.7238	28.9277	28.8461	28.6988	29.0336
1577	ESF1	0	0	0	0	0	24.7669	24.618	24.8191	25.0497	25.3718	25.4437	24.1881	24.2336	24.3383	24.932	24.7549	25.0778
1578	ESM1	0	-1	0	0	0	21.8034	22.4774	20.4925	24.3788	24.3318	24.777	23.4411	21.3372	23.4807	23.0623	21.422	24.0018
1579	ESYT1	0	0	0	0	0	30.0388	29.955	29.9184	29.8837	29.971	30.0584	30.1045	30.2397	30.2135	30.095	30.2822	30.2836
1580	ESYT2	0	0	0	0	0	27.7316	27.646	27.6039	27.6218	27.8362	27.6386	28.5053	28.4983	28.5331	28.3903	28.5363	28.372
1581	ETF1	0	0	0	0	0	29.4873	29.504	29.5236	29.6136	29.6737	29.6902	29.2115	29.3852	29.2539	29.2065	29.2887	29.4104
1582	ETFA	0	0	0	0	0	29.5886	29.5275	29.4147	29.4309	29.5646	29.4081	29.8403	29.7479	29.9361	29.8069	29.7221	29.7905
1583	ETFB	0	0	0	0	0	29.2045	29.182	29.233	29.3047	29.3895	29.1356	29.3921	29.3315	29.5957	29.4516	29.2677	29.16
1584	ETFDH	0	0	0	0	0	26.6486	26.3557	26.4341	26.3683	26.4772	26.3875	26.7239	26.4564	26.7082	26.6024	26.4118	26.5185
1585	ETHE1	0	0	0	0	0	27.3455	27.3702	27.2794	27.1729	27.3365	27.2996	27.6167	27.6759	27.8029	27.4326	27.5359	27.5617
1586	ETNK1	0	0	0	0	0	22.5513	22.5217	22.5462	23.2104	22.8468	23.2213	22.0853	22.2066	22.1383	21.9263	24.5469	22.0516
1587	ETS1	0	-1	-1	0	0	22.756	21.7682	22.0187	24.8302	24.5079	24.5077	21.7416	23.0553	22.9586	24.6557	25.1365	24.6091
1588	ETV3	0	0	-1	0	0	21.3063	21.9568	22.868	22.4563	21.1003	22.0617	20.726	20.6557	20.4891	23.3732	22.5516	21.7653
1589	ETV6	0	0	0	0	0	23.2095	22.1652	22.8456	22.925	23.1364	23.0644	22.8374	22.6436	22.7905	22.7826	22.8114	22.4019
1590	EVA1B	0	0	0	-1	0	23.4339	23.6667	24.0469	23.8728	24.3333	24.208	24.4351	24.4247	24.4246	25.1329	25.1779	25.1848
1591	EVI5	0	0	0	0	0	24.2089	23.9788	24.8146	24.5871	24.6363	25.1209	24.5853	24.8906	25.0587	24.7144	24.9792	24.925
1592	EVI5L	0	0	0	0	0	23.3769	22.9794	23.8022	23.5453	23.2497	23.4331	23.9654	23.8938	23.9574	23.6254	23.2252	23.0032
1593	EWSR1	0	0	0	0	0	29.3308	29.151	29.0929	29.0238	29.0899	29.0588	29.0433	29.0567	28.998	28.6754	28.5196	29.0868
1594	EXD2	0	0	0	0	0	25.3575	25.4529	25.4707	26.0041	25.37	25.6136	25.5366	25.7025	25.8247	25.4073	25.5895	25.5714
1595	EXOC1	0	0	0	0	0	27.6253	27.5831	27.3627	27.5058	27.507	27.4391	27.238	27.4678	27.199	27.4131	27.5858	27.4636
1596	EXOC2	0	0	0	0	0	27.3567	27.4308	27.529	27.5511	27.6141	27.6075	27.5362	27.5075	27.5608	27.7371	27.8191	27.619
1597	EXOC3	0	0	0	0	0	27.1197	27.2595	27.1089	27.2594	27.1663	27.2382	27.2809	27.2671	27.3525	27.2564	27.454	27.2278
1598	EXOC4	0	0	0	0	0	28.1685	28.025	28.2756	28.391	28.3666	28.2436	28.2095	28.4829	28.3875	28.1427	28.3082	28.2914
1599	EXOC5	0	0	0	0	0	28.3066	28.2454	28.4606	28.1459	28.2152	28.3295	28.2127	28.377	28.3194	28.3775	28.3874	28.3411
1600	EXOC6	0	0	0	0	0	26.1883	26.3338	26.301	26.493	26.7509	26.6894	26.226	26.3598	26.1341	26.3736	26.3655	26.6907
1601	EXOC6B	0	0	0	0	0	25.8933	25.7056	26.0162	25.5475	25.8182	25.6948	26.1094	26.0914	26.0464	26.1678	26.1942	25.8632
1602	EXOC7	0	0	0	0	0	28.5275	28.5148	28.4883	28.6339	28.6107	28.551	28.5009	28.5054	28.4034	28.6833	28.6763	28.5885
1603	EXOC8	0	0	0	0	0	27.3739	27.3855	27.3861	27.3757	27.287	27.4636	27.4641	27.4253	27.6361	27.6162	27.4756	27.48
1604	EXOG	0	0	0	0	0	26.0528	25.9338	25.9096	25.6717	25.7954	25.9375	26.2771	25.9762	25.9618	25.5337	25.7794	25.7171
1605	EXOSC10	0	0	0	0	0	27.5782	27.3175	27.3584	27.3249	27.3427	27.1888	27.1293	27.3396	27.2248	27.0329	26.9871	27.1725
1606	EXOSC1	0	0	0	0	0	25.109	24.9396	25.2421	24.8858	24.7337	24.6517	24.974	25.0713	24.8866	25.1805	25.3842	24.6944
1607	EXOSC2	0	0	0	0	0	26.2316	26.3912	26.1962	25.8355	26.3153	25.8212	25.6134	25.4377	25.6063	25.4227	25.6406	25.1488
1608	EXOSC3	0	0	0	0	0	24.9918	25.1739	25.015	24.9226	24.7604	24.8701	25.0029	24.9781	24.8028	24.7259	24.742	24.4
1609	EXOSC4	0	0	0	0	0	25.6832	25.1672	25.5037	25.2283	25.1459	25.1339	25.2155	25.2568	24.8713	25.569	24.6599	24.8492
1610	EXOSC5	0	0	0	0	0	24.8289	24.9521	25.0623	24.8629	24.7086	24.8074	24.4488	24.7274	24.8596	25.0153	24.8995	24.6223
1611	EXOSC6	0	0	0	0	0	25.1439	25.6286	25.4913	25.201	24.8957	25.5795	25.5589	25.4382	25.7654	25.3563	25.1232	25.3987
1612	EXOSC7	0	0	0	0	0	26.321	26.2376	26.3937	26.2651	26.0663	25.9534	26.0809	25.9847	25.774	25.5837	25.7703	25.8767
1613	EXOSC8	0	0	0	0	0	25.2588	25.447	25.4111	25.3449	25.3578	25.2738	25.1103	25.3308	24.9979	25.0015	24.7015	25.0132
1614	EXOSC9	0	0	0	0	0	27.4413	27.6431	26.885	26.5079	26.7834	26.817	26.7329	26.3241	27.0509	26.8724	27.7572	26.9484
1615	EXT2	0	0	0	0	0	23.9372	23.267	23.603	23.4628	23.7357	23.4007	22.8474	21.4687	23.8187	22.5672	24.7528	23.3687
1616	EXTL2	0	0	0	0	0	24.3985	24.3778	24.3012	24.6747	24.2681	24.4849	24.1005	24.0812	24.204	24.1684	23.724	25.1881
1617	EYA3	0	0	0	0	0	23.957	24.3787	23.9929	24.6264	24.3928	24.3957	24.0865	24.1187	23.8918	24.6737	24.3878	24.366
1618	EZR	0	0	0	0	0	30.995	31.1225	31.1933	31.0684	30.9628	31.037	31.3295	31.1842	31.33	30.9576	31.2815	31.1148
1619	F11R	0	0	0	0	0	28.9483	29.01	28.9083	28.8334	28.9174	29.1122	29.3792	29.2004	29.24	29.1806	29.3118	29.2874
1620	F13A1	0	0	0	0	0	24.6242	25.2218	25.4582	24.8569	24.4825	24.9287	22.1855	25.3614	25.5004	24.711	24.5995	24.8891
1621	F2R	0	0	0	0	0	24.2618	24.0267	24.5537	24.1921	24.2712	24.4009	21.4217	23.2202	21.3662	21.4362	21.2266	24.1299
1622	F8A1	0	0	0	0	0	23.2621	23.2272	23.4293	23.572	23.5664	23.3257	23.1674	23.3182	23.4317	23.2935	23.2074	23.3712
1623	FABP4	1	0	0	1	0	31.5561	31.2014	31.0358	31.0047	30.9636	30.39	29.0866	29.1696	29.4407	28.8499	29.1192	28.7597
1624	FABP5	1	0	0	0	0	33.392	33.3713	33.2398	32.933	32.8724	33.0048	32.4273	32.2685	32.2936	32.0601	31.7874	31.9813
1625	FADD	0	0	0	0	0	23.6059	24.2861	23.8163	23.9223	23.8936	21.8901	24.1458	24.0917	24.3407	23.3115	24.4184	22.772
1626	FADS2	0	0	0	0	0	22.4242	22.5943	22.6602	23.5173	23.3728	22.8833	22.8961	22.5572	21.572	22.8113	23.3476	23.5801
1627	FADS3	0	0	0	0	0	24.1897	23.9432	23.9012	25.9968	25.4635	25.4987	23.6623	21.2728	23.8344	22.2783	23.4335	24.6656
1628	FAF1	0	0	0	0	0	26.2816	26.2101	26.3406	26.4574	26.4089	26.5082	26.194	26.4673	26.4095	26.0761	26.019	26.2787
1629	FAF2	0	0	0	0	0	27.4352	27.391	27.4321	27.8187	28.0138	27.8272	27.5764	27.4596	27.7266	27.8573	27.5088	27.6392
1630	FAH	0	0	0	0	0	26.1548	25.9413	26.2497	25.7512	25.7355	26.1213	25.0451	25.6375	25.6143	25.3726	25.3411	25.4406
1631	FAHD1	0	0	0	0	0	26.68	26.7561	26.3437	26.4213	26.2695	26.4341	26.3543	26.5825	26.7534	26.5666	26.325	26.7221
1632	FAHD2A;FAHD2B	0	0	0	0	0	26.5376	26.1746	26.2631	26.6116	26.4761	26.5429	26.6203	26.8719	26.5024	26.1494	25.4546	25.7405
1633	FAM101B	0	0	0	0	0	22.5582	22.6567	22.7856	21.4724	22.2621	21.7535	22.2861	22.0051	22.1594	22.5192	22.8522	22.0283
1634	FAM103A1	0	0	0	0	0	24.9616	24.4057	24.6555	24.207	24.7332	24.2963	24.9934	24.5207	24.7336	24.2501	24.5898	24.6592
1635	FAM107B	0	0	0	0	0	28.5294	28.4431	28.4455	28.1259	28.3084	28.0571	27.71	27.5708	27.6232	27.4913	27.4057	27.8412
1636	FAM109B	0	0	0	0	0	22.3259	22.3904	22.4813	22.7133	22.5781	22.8461	22.7281	22.4808	22.2722	22.5495	22.3853	22.6588
1637	FAM111A	0	0	0	0	0	20.6302	21.9406	22.6153	23.1526	22.6825	23.0304	22.2116	22.2651	21.6303	23.4526	22.5778	23.0122
1638	FAM114A1	0	0	0	0	0	27.5381	27.6211	27.6247	27.973	27.9121	28.331	27.7942	27.7721	27.9348	28.5324	28.4845	28.5728
1639	FAM114A2	0	0	0	0	0	27.4588	27.4506	27.4927	27.5861	27.3919	27.4028	27.1689	27.0853	27.1638	27.359	26.9785	27.3192
1640	FAM118B	0	0	0	0	0	24.2754	24.3055	24.3886	24.3225	24.5032	24.3488	24.5336	24.6865	24.6708	23.3863	24.3774	24.2505
1641	FAM120A	0	0	0	0	0	29.2124	29.2997	29.4358	29.2673	29.1852	29.4247	29.4422	29.3659	29.4352	29.3622	29.3511	29.3868
1642	FAM120B	0	0	0	0	0	24.621	24.1559	24.1575	24.5796	24.5029	24.5294	24.5142	24.2402	24.0412	24.2386	24.4581	24.3586
1643	FAM124B	0	0	0	0	0	21.9989	22.0736	21.953	22.3109	21.7289	23.8344	22.2636	22.1216	21.957	23.184	21.8546	21.9367
1644	FAM126A	0	0	0	0	0	23.3286	23.0456	23.3687	23.5304	22.447	21.4497	21.6509	22.4028	23.7728	23.8602	23.15	22.6997
1645	FAM129A	0	-1	-1	0	0	22.5825	23.0339	20.8666	26.4635	26.743	26.5008	22.7076	23.0292	23.0367	25.7434	25.968	25.4067
1646	FAM129B	0	0	0	0	0	30.2649	30.1765	30.0512	29.807	29.9361	29.7742	30.4204	30.4784	30.3775	30.0128	30.174	30.1247
1647	FAM134A	0	0	0	0	0	23.7314	24.1329	24.0678	24.1583	23.8348	24.4446	24.2346	23.8776	24.2466	24.2998	24.3028	24.4401
1648	FAM134C	0	0	0	0	0	25.4144	25.1978	25.3928	25.2757	26.0191	25.6321	25.2655	25.3392	25.3635	25.397	26.1173	25.9136
1649	FAM136A	0	0	0	0	0	26.7683	26.7087	26.9668	26.8168	26.8683	26.9682	26.9312	26.9072	26.7844	26.414	26.7253	26.5629
1650	FAM160B1	0	0	0	0	0	26.4976	26.7128	26.3977	26.5497	26.7096	26.5905	26.7732	26.6574	26.3906	26.4411	26.6849	26.7538
1651	FAM162A	0	0	0	0	0	26.5946	26.8207	26.6955	26.2353	26.2513	26.4522	26.7366	26.8488	26.9812	26.6991	26.7478	26.768
1652	FAM168B	0	0	0	0	0	23.3255	23.2795	23.4817	23.1514	24.2575	23.1675	23.1461	23.2901	22.7115	23.1032	23.218	23.2034
1653	FAM171A1	0	0	0	0	0	23.8412	24.3301	24.1551	24.2088	24.3982	24.3588	23.5883	23.9001	23.771	23.8036	23.5603	23.8527
1654	FAM172A	0	0	0	0	0	22.7086	22.1133	22.6609	23.288	22.296	22.371	23.2904	23.6013	23.4718	23.3667	22.9674	23.684
1655	FAM175B	0	0	0	0	0	26.5898	26.7756	26.9365	26.8612	26.9366	26.8368	26.909	26.9439	27.005	26.9344	26.808	27.0165
1656	FAM177A1	0	0	0	0	0	24.791	25.018	24.8659	24.8381	25.2761	25.0306	25.3949	25.1381	25.6336	25.755	25.561	26.035
1657	FAM188A	0	0	0	0	0	23.4936	23.3151	23.0129	23.3922	23.2914	22.9792	23.1605	22.9025	23.598	23.4536	23.2146	23.2309
1658	FAM192A	0	0	0	0	0	25.7782	25.8193	25.7859	25.8186	26.074	25.7376	25.7806	25.8523	25.6274	25.5197	25.3827	25.5182
1659	FAM195B	0	0	0	0	0	25.7429	25.8276	25.6139	26.3848	26.3782	26.024	25.9804	25.6234	25.431	26.3017	26.2387	26.3147
1660	FAM198B	0	0	-1	0	0	23.7599	23.932	23.9193	24.9763	24.8418	24.727	24.0234	23.9969	23.3469	24.8152	24.9216	24.7083
1661	FAM208A	0	0	0	0	0	24.5714	24.87	24.8799	24.36	24.6243	24.7561	24.2626	24.557	24.8148	24.0095	24.6652	24.7257
1662	FAM213A	0	0	0	0	0	31.1288	31.1444	31.0489	30.7524	30.9394	30.7191	31.4577	31.4	31.4386	31.0091	31.0878	30.9687
1663	FAM213B	0	0	0	0	0	24.6342	24.1764	24.4411	25.0459	24.9896	24.6589	24.7497	24.7173	24.7446	25.2311	25.2737	25.2065
1664	FAM21A	0	0	0	0	0	25.4769	25.675	25.2936	25.1144	25.6798	25.5093	25.628	25.6747	25.5951	25.9006	25.7113	26.2129
1665	FAM21C	0	0	0	0	0	21.5573	24.0012	20.7533	22.4327	23.8723	23.7962	23.8064	23.9025	24.223	22.2423	21.9497	24.3192
1666	FAM26E	0	0	0	0	0	24.3593	24.3785	24.0188	24.0184	23.5568	23.7416	23.8795	24.2408	24.2531	23.6967	23.7857	23.9409
1667	FAM3C	0	0	0	0	0	28.0655	27.8663	27.9062	27.9693	28.2278	28.0687	27.4088	27.6922	27.4788	28.1414	27.7774	28.3533
1668	FAM43A	0	0	0	0	0	25.2457	25.5962	25.0953	24.8689	25.0355	24.8091	25.1482	25.6208	25.3103	23.2623	25.011	24.5393
1669	FAM45A;FAM45B	0	0	0	0	0	24.3202	24.3992	24.6326	24.2094	24.2623	24.2239	24.9587	24.6908	25.0014	24.7899	24.8153	25.2366
1670	FAM49A	0	0	0	0	0	27.3407	27.5809	27.537	27.2926	27.2239	27.2665	27.3214	26.9175	27.1882	26.4813	26.7665	26.816
1671	FAM49B	0	0	0	0	0	27.2602	27.4277	27.2464	27.4405	27.6005	27.272	27.5691	27.4761	27.3471	27.4297	27.4176	27.5589
1672	FAM50A	0	0	0	0	0	26.3749	26.5785	26.7955	26.9768	26.8735	27.0686	26.4581	26.4742	26.54	26.8719	26.6764	26.8286
1673	FAM63B	0	0	0	0	0	23.2445	23.5603	23.4496	21.5487	23.1731	23.5456	21.8733	22.6954	23.2075	21.9962	23.1851	23.4741
1674	FAM65A	0	0	0	0	0	26.4413	26.5433	26.2452	27.1722	27.3892	26.9808	26.6594	26.8602	26.799	27.6383	27.5809	27.3868
1675	FAM76B	0	0	0	0	0	23.4136	23.3167	23.1703	23.3643	23.3724	23.2224	23.3931	23.0483	23.551	23.0863	23.9041	23.1497
1676	FAM84B	0	0	0	0	0	22.6032	22.7618	22.9901	22.4827	22.6975	22.5749	23.4418	23.1123	23.0604	22.0913	23.8768	22.5025
1677	FAM91A1	0	0	0	0	0	24.9743	25.0903	25.0969	25.1941	25.2535	25.0899	24.5711	24.5019	24.4383	24.6963	24.8727	24.6405
1678	FAM96A	0	0	0	0	0	24.0281	23.1054	23.6405	24.33	24.031	23.8878	23.9093	23.6668	23.6292	23.5925	24.0609	23.9457
1679	FAM96B	0	0	0	0	0	25.8101	25.8777	25.766	26.1937	26.2257	26.2463	25.8474	26.1274	26.0732	25.8352	26.1638	26.1709
1680	FAM98A	0	0	0	0	0	26.5886	26.8628	26.8151	27.0078	26.9394	26.8893	26.6967	26.6331	26.5725	26.7537	26.9532	26.8723
1681	FAM98B	0	0	0	0	0	26.9059	27.0223	27.0763	26.9365	27.1792	26.8765	27.2135	27.3205	27.3066	26.9247	26.9464	27.2307
1682	FANCD2	0	0	0	0	0	23.2853	23.8973	24.0924	21.5573	23.0716	23.5516	23.7402	21.6485	21.8346	21.2083	22.8229	21.8708
1683	FANCI	0	0	0	0	0	22.4531	22.7227	23.4173	23.1155	23.1876	23.2225	22.192	21.3866	22.0299	21.9012	22.838	21.2845
1684	FAR1	0	0	0	0	0	24.8972	24.7755	24.8199	25.0593	25.4941	25.0867	24.5566	24.6784	24.436	25.1364	25.144	25.1148
1685	FAR2	0	0	0	0	0	23.614	23.8858	23.478	24.1797	24.407	24.4885	24.3809	24.5638	24.2483	24.1202	24.321	24.4449
1686	FARP1	0	0	0	0	0	23.5352	23.3639	23.4635	24.1473	23.6682	23.7079	23.6685	23.9014	23.9501	23.7487	23.5747	23.8929
1687	FARS2	-1	0	0	0	0	21.8217	22.269	22.6407	22.7526	23.0664	22.9331	23.8957	23.0272	23.3799	23.2128	23.3445	23.2351
1688	FARSA	0	0	0	0	0	29.0251	28.8276	28.9952	28.8931	28.8553	28.8398	28.6967	28.9214	28.8178	28.7278	28.6502	28.9688
1689	FARSB	0	0	0	0	0	29.8874	29.9067	29.8576	29.7637	29.831	29.7342	29.6256	29.6199	29.6451	29.7092	29.6055	29.6078
1690	FAS	0	0	0	0	0	25.6205	25.7481	26.0232	26.0393	26.2182	26.4244	26.373	26.208	26.353	26.4675	26.8987	26.7412
1691	FASN	0	0	0	0	0	31.3323	31.3982	31.4527	31.6241	31.5433	31.5537	30.6888	30.6748	30.6713	31.0407	31.058	31.1533
1692	FASTKD2	0	0	0	0	0	24.6842	24.9126	24.6627	24.6152	24.8855	25.013	24.193	24.0376	24.0009	24.4868	24.7281	24.6834
1693	FASTKD5	0	0	0	0	0	21.7185	23.0584	21.9964	22.3677	21.7994	22.349	21.7263	21.7634	22.4193	22.1796	22.7058	21.9201
1694	FAT4	0	0	1	1	0	24.9914	25.5959	25.0407	24.541	24.2418	24.1984	24.8058	24.9911	24.5265	21.5198	22.7775	23.9355
1695	FAU	0	0	0	0	0	28.2593	28.7094	28.2656	28.2449	28.2134	28.5653	28.3307	28.1646	28.0419	28.1849	28.3794	28.3524
1696	FBL	0	0	0	0	0	25.6694	25.9545	26.2329	25.4693	21.0975	23.4432	25.7585	24.8542	22.1732	23.0907	25.5631	23.4794
1697	FBLIM1	0	0	0	0	0	28.7392	28.7066	28.8127	28.4963	28.3782	28.6328	28.7106	28.5469	28.3392	28.1014	27.9902	28.3611
1698	FBLN2	-1	1	1	-1	0	23.7473	23.6556	24.3043	21.483	22.1886	23.0124	30.0702	29.7865	30.1336	28.4046	28.3421	28.0146
1699	FBN1	-1	0	0	-1	0	29.8029	29.7219	29.5783	29.9027	29.9925	30.1542	31.6637	31.3219	31.4864	31.1829	31.0409	31.5864
1700	FBXL18	0	0	0	0	0	25.5188	25.5282	25.5501	25.4103	25.9661	25.773	25.6377	25.4067	25.2758	25.584	25.5229	25.6461
1701	FBXL20	0	0	0	0	0	22.2991	22.115	22.1991	21.741	22.056	21.988	22.5425	22.6036	22.3657	22.2727	22.3408	22.5188
1702	FBXO22	0	0	0	0	0	24.2238	24.2103	24.1655	24.2415	24.0253	24.2846	23.8084	23.4608	23.514	23.9169	21.8864	23.7293
1703	FBXO28	0	-1	0	0	0	23.2686	21.3404	20.2799	24.0117	24.8446	23.9884	22.3099	22.3923	22.0849	23.1478	21.3843	22.9311
1704	FBXO30	0	0	0	0	0	21.3793	22.3393	22.6326	21.9713	23.1559	22.7926	21.9736	22.9422	22.6144	22.6502	22.6785	23.3831
1705	FBXO4	0	0	0	0	0	23.5843	23.5738	23.5728	23.4903	23.6461	23.6313	23.7451	23.5763	23.7155	23.4767	23.0276	23.3092
1706	FBXO7	0	0	0	0	0	24.7304	24.7918	25.156	24.9769	25.0448	25.2467	24.7587	24.8707	25.2892	24.7913	25.0679	24.8353
1707	FCGRT	0	0	0	0	0	26.4349	26.5481	26.4764	26.0325	26.2002	25.7931	26.5438	26.5985	26.6432	26.2705	26.6106	26.6007
1708	FCHO2	0	0	0	-1	0	24.6421	24.6372	24.5055	24.1879	24.2113	24.127	25.3175	25.1895	25.137	25.3414	25.1246	25.1335
1709	FCHSD2	0	0	0	0	0	24.6354	24.9331	24.656	24.9817	25.3435	24.6074	25.1032	24.9467	25.2575	25.4436	25.0578	25.1814
1710	FDFT1	1	0	0	0	0	24.9764	25.3248	25.0857	24.7869	25.2038	24.9045	24.4176	23.966	23.9945	24.7191	24.6798	24.7298
1711	FDPS	0	0	0	0	0	29.409	29.4789	29.7349	29.8022	29.464	29.6895	29.4886	29.7676	29.7474	29.5588	29.6171	29.6621
1712	FDX1	0	0	0	0	0	24.4803	24.8164	24.9261	23.6993	24.5321	24.2555	24.2931	23.9995	24.3874	24.7078	24.3244	23.8073
1713	FDXR	0	0	0	0	0	27.8687	27.7931	27.9416	27.749	27.9059	27.6165	28.0924	28.2219	28.1678	27.7034	27.6219	27.9609
1714	FECH	0	0	0	0	0	25.8428	26.1529	26.1877	26.0821	26.2305	26.0658	26.4323	26.2116	26.2741	26.2046	26.1503	26.1762
1715	FEN1	0	0	0	0	0	28.1638	28.2553	28.0886	28.1579	28.2605	27.9513	27.8617	27.8226	27.7899	27.4543	27.6305	27.6603
1716	FER;Pe1Fe10	0	0	0	0	0	23.0713	21.5669	23.1248	23.7718	23.0068	22.5784	23.1824	22.9325	23.0861	24.8158	23.0569	23.1294
1717	FERMT2	0	0	0	0	0	29.571	29.7117	29.5772	29.9411	29.8193	29.8346	29.9338	30.0014	30.0198	30.0687	29.9946	30.0975
1718	FERMT3	0	0	0	0	0	28.2749	28.2603	28.0499	28.9506	28.8457	28.8107	28.3259	28.58	28.3516	29.0347	28.9362	29.096
1719	FES	0	0	0	0	0	26.2582	26.5426	25.8972	25.4956	25.6701	25.4669	26.0973	26.6591	26.3273	26.1647	26.3997	26.2965
1720	FEZ2;DKFZp779C2259	0	0	0	0	0	25.2586	24.8981	24.955	24.6121	25.0519	24.7898	24.9168	24.9728	24.869	24.6414	24.3859	24.6358
1721	FGD4	0	0	0	0	0	25.0099	25.5171	25.5043	25.2532	25.2437	25.3729	24.4726	24.423	24.7232	24.7646	24.3335	24.3428
1722	FGD5	0	0	0	0	0	27.7231	27.6581	27.7414	27.6188	27.6654	27.4906	27.8535	27.7571	27.8531	27.5541	27.6798	27.7354
1723	FGD6	0	0	0	0	0	21.8211	21.0962	22.6784	21.9468	23.293	22.433	22.2778	21.9763	22.8027	22.4403	21.9688	22.5282
1724	FGFR1OP	0	0	0	0	0	23.4911	23.783	24.2019	24.11	23.8015	23.3119	23.3164	23.4989	23.91	23.5075	23.841	23.4583
1725	FH	0	0	0	0	0	30.4199	30.3609	30.4342	30.3814	30.4055	30.1319	30.2266	30.2711	30.2853	29.9602	30.0254	30.0947
1726	FHL1	0	0	0	0	0	27.8501	27.9276	27.9931	27.0941	27.305	27.4403	27.41	27.6139	26.975	27.0153	26.9051	27.2367
1727	FHL2	0	0	0	0	0	28.7125	28.8617	29.0334	28.3668	28.665	28.6191	28.4657	28.468	28.3167	27.9039	27.7094	28.158
1728	FHL3	0	0	0	0	0	26.1299	26.2969	25.9185	25.7632	25.9625	25.8531	26.5046	26.5503	26.4179	26.2531	26.0641	26.2147
1729	FHOD1	0	0	0	0	0	28.2225	28.382	28.3112	28.2404	28.16	28.1667	28.1733	28.198	28.1428	28.2507	28.1732	28.2643
1730	FIBP	0	0	0	0	0	24.4254	24.2547	24.0588	24.5412	24.2991	24.0491	24.1467	24.3621	24.1363	24.25	24.0678	24.226
1731	FILIP1L	0	0	0	0	0	26.9082	26.8675	27.1067	27.5995	27.6068	27.3195	27.8733	27.7265	27.8326	27.4605	27.5871	27.4371
1732	FIP1L1	0	0	0	0	0	24.878	25.2844	22.5213	25.3257	24.9195	25.1598	25.302	20.9434	25.2306	25.0919	25.3679	24.9974
1733	FIS1	0	0	0	0	0	27.074	26.6543	26.7505	26.8476	26.7445	27.143	27.0905	27.4535	27.2491	27.2475	27.6489	27.1579
1734	FKBP10	0	0	0	0	0	28.7805	28.8311	28.8992	29.1775	29.1986	29.3088	28.9414	28.9105	28.9509	28.8367	28.862	29.0141
1735	FKBP11	0	0	0	0	0	27.2835	27.2386	27.2067	27.5089	27.7735	27.5767	26.8186	26.8749	27.0674	27.1155	27.0164	27.1147
1736	FKBP14	0	0	0	0	0	24.4062	24.0892	24.5274	24.8947	24.8859	25.1481	24.8125	25.3015	24.6216	24.6103	24.5	25.027
1737	FKBP15	0	0	0	0	0	27.734	27.8631	27.7259	28.0397	28.0558	27.9979	27.997	28.056	28.047	28.1303	28.1246	28.1225
1738	FKBP1A	0	0	0	0	0	30.8984	31.1074	31.238	31.3327	31.607	31.3307	31.5763	31.4931	31.5089	31.296	31.4828	31.7632
1739	FKBP2	0	0	0	0	0	27.4073	27.4061	27.2803	28.0376	27.5647	27.8936	27.4401	27.393	27.7502	27.5856	27.7698	28.2182
1740	FKBP3	0	0	0	0	0	29.5968	29.4298	29.55	29.4507	29.4346	29.3853	29.4068	29.2498	29.3507	29.0159	29.1237	29.4296
1741	FKBP4	0	0	0	0	0	30.3417	30.3311	30.4451	30.2978	30.2927	30.3007	29.8913	29.8929	29.9027	29.9428	29.9478	30.0009
1742	FKBP5	0	0	0	0	0	29.4669	29.3196	29.5015	29.4266	29.4726	29.4366	29.448	29.4266	29.452	29.4267	29.5483	29.4998
1743	FKBP7	0	0	0	0	0	26.714	26.521	26.488	26.1363	26.1971	26.0054	26.4657	26.2012	26.0019	25.8413	25.6747	25.9837
1744	FKBP8	0	0	0	0	0	27.1275	27.0597	27.1245	26.8534	26.9067	26.827	26.5007	26.4734	26.3721	26.8175	26.6651	26.5551
1745	FKBP9	0	0	0	0	0	28.38	28.3391	28.2662	28.2859	28.2945	28.4428	28.7036	28.8075	28.8871	28.9154	28.8588	28.832
1746	FLAD1	0	0	0	0	0	24.9584	24.9769	24.9143	24.8992	25.4743	25.2464	25.5496	25.2123	25.0962	25.261	25.2602	25.0576
1747	FLCN	0	-1	0	0	0	22.8987	22.405	21.6389	23.1951	23.6251	23.2694	23.4015	23.0542	23.0083	23.5013	23.4238	23.1946
1748	FLI1	0	0	0	0	0	25.4765	25.5697	25.8885	25.5632	25.4733	25.3396	25.364	25.5529	25.764	25.5103	25.8224	25.4871
1749	FLII	0	0	0	0	0	28.845	28.5879	28.6629	28.7728	28.8214	28.8714	29.0117	28.939	29.293	29.1612	29.1699	29.1561
1750	FLNA	0	0	0	0	0	28.5731	28.6182	28.8345	28.7961	28.4006	28.24	28.3686	28.8416	28.385	28.2743	28.3669	28.826
1751	FLNA	0	0	0	0	0	23.2898	25.7921	26.2618	26.3027	26.1778	26.4573	26.4774	26.3689	26.7558	26.2162	26.3027	26.4856
1752	FLNB	0	0	0	0	0	33.7484	33.7449	33.7951	33.8835	33.8361	33.7819	34.1368	34.0292	34.084	33.8504	33.9163	33.9753
1753	FLNC	0	0	0	0	0	32.6365	32.6482	32.6433	32.3097	32.3227	32.2003	33.0249	32.8707	32.9406	32.4224	32.3869	32.5839
1754	FLOT1	0	0	0	0	0	28.7027	28.6103	28.5971	28.2093	28.3186	28.2879	28.8976	28.7521	28.7932	28.7018	28.7202	28.6198
1755	FLOT2	0	0	0	0	0	29.3069	29.431	29.3878	29.0128	29.1914	29.0526	29.5745	29.4255	29.6873	29.6357	29.5967	29.3868
1756	FLRT2	0	-1	-1	0	0	25.3106	25.1718	25.422	26.5942	26.4264	26.6886	25.3721	25.3378	25.2111	26.2383	26.2616	26.4961
1757	FLT4	0	1	1	0	0	25.9743	26.3881	26.2874	24.9833	24.2239	24.7614	26.4419	26.3039	26.155	25.2011	24.7076	24.8851
1758	FLVCR2	-1	0	1	0	0	20.9712	21.9481	21.2258	22.1585	21.7659	22.6076	23.995	23.2011	23.3169	22.2684	22.3298	22.7849
1759	FLYWCH2	0	0	0	0	0	26.357	26.3221	26.0364	25.697	25.7769	25.6176	26.7776	26.2938	26.7005	25.9471	26.3029	26.1496
1760	FMNL2	0	0	0	0	0	26.7776	26.9139	26.5885	26.5593	26.4433	26.6929	27.0139	27.0854	27.0762	27.0019	27.0411	27.2736
1761	FMNL3	0	-1	0	0	0	26.8963	26.6697	26.7661	27.9294	27.7892	27.8683	27.4823	27.5038	27.3301	28.0861	28.2081	28.2128
1762	FMOD	0	0	0	0	0	23.7721	23.6327	23.9451	21.9186	21.8013	23.6682	24.1673	23.7176	23.4887	21.8402	23.4376	23.7304
1763	FN1	0	0	0	1	0	34.3055	34.5216	34.3187	33.92	33.6775	34.5582	33.7928	33.3606	33.2102	32.7386	32.7275	32.8156
1764	FN3K	0	0	0	0	0	25.1409	25.4466	25.2501	25.1138	24.7171	24.8102	25.408	25.6478	25.9318	25.3272	25.3031	25.4216
1765	FN3KRP	0	0	0	0	0	26.6619	26.3827	26.6501	26.5204	26.4866	26.4088	26.455	26.2091	26.1607	26.2425	26.4416	25.8371
1766	FNBP1	0	0	0	0	0	27.3915	27.6044	27.5858	27.4067	27.2779	27.4928	27.4498	27.3419	27.4957	27.5662	27.4712	27.5193
1767	FNBP1L	0	0	0	0	0	28.387	28.3382	28.4228	28.2614	28.1954	28.016	28.2112	28.1382	28.3892	27.9603	28.0012	28.0702
1768	FNBP4	0	0	0	0	0	25.1104	25.0817	25.2359	25.1122	25.2857	25.2217	25.1562	24.9237	25.0375	25.0034	25.062	25.1079
1769	FNDC3A	0	0	0	0	0	27.1429	27.1157	27.1111	27.3493	27.2993	27.5772	27.0442	27.1282	27.0426	27.377	27.2096	27.2804
1770	FNDC3B	0	-1	0	0	0	27.0445	27.0844	27.1923	28.1725	28.44	28.2224	27.0471	26.9308	26.5529	27.6415	27.6442	27.7782
1771	FNTA	0	0	0	0	0	27.0702	27.0583	27.0131	27.33	27.3052	26.9044	27.0874	26.9575	26.7909	26.9878	26.9737	26.8744
1772	FNTB	0	0	0	1	0	23.8519	22.4195	24.1011	24.052	24.7563	24.133	23.7425	23.8559	21.8346	22.2648	22.708	20.5982
1773	FOCAD	0	0	0	0	0	25.4341	25.4545	25.6845	25.8158	25.4994	25.5587	25.3643	25.2672	24.8194	25.218	24.5104	24.9198
1774	FOXJ3	0	0	0	0	0	21.1599	23.0341	22.9127	22.7031	23.2617	22.8521	21.5847	22.8095	23.223	22.4259	23.2541	22.6861
1775	FOXK1	0	0	0	0	0	25.8013	26.1449	25.7003	25.9416	25.8361	25.9094	25.6346	25.7534	25.871	25.9476	26.0084	25.699
1776	FOXO1	0	0	0	0	0	25.8704	25.8328	25.6645	25.7414	25.8201	25.7519	25.2831	25.2526	25.0861	25.0604	21.5768	25.2274
1777	FOXP1	0	0	0	0	0	23.4668	23.0918	23.0282	22.8731	21.2526	22.4602	22.5646	23.0898	22.9614	22.0901	22.683	22.9016
1778	FOXRED1	0	0	0	0	0	24.2689	24.2909	24.3421	24.4442	24.4117	24.5954	24.687	24.6168	24.5359	24.5547	24.5621	24.4521
1779	FRG1	0	0	0	0	0	25.2736	25.3898	24.9621	25.4706	24.677	25.4012	25.6432	25.6433	25.4889	25.4971	25.713	25.8404
1780	FRMD4A	0	0	0	0	0	24.8083	24.8717	25.2815	25.6387	25.8941	25.7925	24.5276	24.7582	24.5065	25.4584	25.1857	25.6545
1781	FRMD6	0	0	-1	0	0	22.5929	22.5726	22.9607	23.9169	23.5299	23.4756	22.1507	22.0407	22.2403	23.8687	22.614	23.0404
1782	FRMD8	0	0	0	0	0	25.1152	24.9945	24.9861	25.4136	25.5553	25.5239	25.0602	25.5324	25.2405	25.8784	25.4748	25.8555
1783	FRYL	0	0	0	0	0	27.3093	27.2314	27.2382	27.1751	27.2169	27.2064	27.048	27.4076	27.2088	27.2822	27.4425	27.6274
1784	FSCN1	0	0	0	0	0	32.2058	32.1166	32.0274	32.0478	32.0161	32.006	32.1423	31.9648	31.9146	32.0976	31.9677	31.9457
1785	FSD1	0	0	0	0	0	23.6712	23.9474	23.9051	23.6524	23.769	23.5567	23.9914	23.628	23.5995	23.9205	23.4152	23.2328
1786	FSIP2	0	0	0	0	0	24.8643	22.9449	22.4753	21.7897	21.8991	23.1039	23.3832	22.1096	23.6085	24.5739	24.1557	23.8295
1787	FSTL1	0	0	0	0	0	27.2467	27.0466	26.908	27.5591	27.6337	27.8921	27.7787	27.7353	27.8588	27.8288	27.5894	27.7849
1788	FTH1	-1	0	0	-1	0	27.6808	27.8608	28.0311	28.8174	28.5275	28.5437	29.4273	29.242	29.332	29.8835	29.9657	29.8035
1789	FTL	-1	0	0	-1	0	25.4013	25.7248	25.7051	24.7734	24.5568	25.2517	27.0441	27.3541	27.2922	26.2644	27.164	27.4466
1790	FTO	0	0	0	0	0	27.29	27.2153	27.2867	27.166	27.1853	27.1249	27.2716	27.2249	27.3337	26.8455	26.9418	27.0207
1791	FTSJ1	0	0	0	0	0	25.041	25.4162	25.088	25.0754	25.3017	25.3757	25.0521	25.2787	25.3093	25.2505	24.9033	25.4347
1792	FTSJ3	0	0	0	0	0	28.1745	28.1622	28.2854	28.1941	28.1947	28.1349	28.2185	28.1821	28.3053	27.8681	27.8726	27.9637
1793	FUBP1	0	0	0	0	0	29.4829	29.4913	29.4268	29.5971	29.8605	29.6255	29.5761	29.5417	29.4247	29.4325	29.5415	29.5285
1794	FUBP3	0	0	0	0	0	28.7255	28.735	28.7108	28.6524	28.6653	28.7486	28.6203	28.493	28.6284	28.5783	28.5013	28.5895
1795	FUCA2	0	0	0	0	0	23.3445	23.6005	23.8301	22.6704	22.9668	22.4541	23.4889	23.6941	23.7786	23.4383	22.3449	21.4203
1796	FUNDC2	0	0	0	0	0	24.4365	24.5708	24.8126	25.2301	24.6938	25.0648	24.8744	24.9241	24.9664	25.1706	25.0991	24.9808
1797	FUS	0	0	0	0	0	28.5494	28.759	28.6214	28.3997	28.3173	28.4107	28.4699	28.086	28.3215	28.1311	28.1655	28.1292
1798	FUT11	0	0	0	0	0	24.1283	24.4188	24.0668	24.1733	24.0876	24.0435	24.8909	24.8531	24.8443	24.5216	24.3914	24.8159
1799	FUT8	0	0	0	0	0	25.217	25.4925	25.5158	25.2676	25.3436	25.2631	25.3264	25.3209	25.6688	24.8568	24.7902	25.0555
1800	FXR1	0	0	0	0	0	27.4933	27.6448	27.889	27.9344	27.9745	28.0173	27.4203	27.4342	27.3406	27.6027	27.612	27.6703
1801	FXR2	0	0	0	0	0	24.2833	24.0228	24.1728	24.4907	24.6047	24.6063	24.3061	24.3397	24.1694	23.8313	24.0302	24.3978
1802	FYCO1	0	0	0	0	0	27.6659	27.8013	27.6194	27.7793	27.9783	27.7938	28.1426	28.0818	28.1306	27.9956	27.8775	28.1891
1803	FYN	0	0	0	0	0	22.3149	22.3969	22.6105	22.6837	22.604	22.5441	22.6957	22.4625	22.6902	22.8935	22.6406	22.5797
1804	FYTTD1	0	0	0	0	0	24.7386	24.7712	24.8768	24.623	25.124	24.9314	24.7845	24.4921	24.2646	25.2457	24.9039	25.0089
1805	FZD6	0	0	0	0	0	25.4376	25.4335	25.6011	25.9977	25.9918	25.6948	25.0377	25.5093	25.4624	25.8926	26.0074	25.47
1806	G3BP1	0	0	0	0	0	29.9481	30.099	30.2445	30.4639	30.3153	30.4048	29.8942	29.9762	30.0115	30.2842	29.981	30.4737
1807	G3BP2	0	0	0	0	0	28.3007	28.1868	28.4107	28.5679	28.6573	28.5751	28.1829	28.0424	28.2465	28.2147	28.0049	28.2937
1808	G6PD	0	0	0	0	0	29.5277	29.2251	29.152	29.3169	29.0642	28.9792	29.6786	29.6861	29.5653	29.2263	29.3171	29.2914
1809	G6PD	0	0	0	0	0	22.3936	23.2048	23.8371	22.4199	22.6258	23.1269	23.4333	23.3069	22.0329	23.8697	22.9177	23.7669
1810	GAA	0	0	0	0	0	27.6645	27.3259	27.4503	26.9649	27.0663	26.9631	27.7735	27.7899	27.825	27.1046	27.1907	27.1438
1811	GAB1	0	0	0	0	0	23.4454	22.1796	23.301	23.4493	23.5513	23.4285	21.9725	23.4825	22.8816	22.137	22.6402	22.3823
1812	GAB2	0	0	0	0	0	22.9148	22.8532	22.8647	24.7592	23.4973	22.8805	22.2181	23.8379	22.5864	22.2795	22.9041	23.1294
1813	GABARAP;GABARAPL1	0	0	0	0	0	23.8131	24.381	24.391	24.3196	23.34	23.1493	23.4519	23.5876	23.6283	23.5491	21.8202	23.3719
1814	GABARAPL2	0	0	0	0	0	24.2733	24.2256	21.513	24.7246	24.2751	25.7505	24.02	24.7601	24.9629	26.2424	25.5682	25.1471
1815	GABBR2	0	0	0	0	0	23.1973	22.6489	22.8241	22.1316	23.4338	22.6023	23.193	22.2482	22.4336	22.3235	22.4691	22.2393
1816	GABPA	0	0	0	0	0	26.7933	26.7409	26.7914	26.8656	26.623	26.7709	26.919	26.9064	27.044	26.6305	26.6858	26.6725
1817	GABPB1	0	0	0	0	0	27.6197	27.8118	27.3632	22.6047	27.7706	28.424	27.3883	28.2037	27.7491	28.1816	28.4094	22.152
1818	GADD45GIP1	0	0	0	0	0	26.1047	26.3359	25.8957	25.9146	25.634	26.0075	26.1272	26.0697	26.157	25.4321	25.2031	26.022
1819	GAK	0	0	0	0	0	27.1229	27.5533	27.3884	27.6781	27.6008	27.6215	27.1344	27.1599	27.3321	27.5906	27.5067	27.4777
1820	GALE	0	0	0	0	0	28.1621	28.1317	28.0792	27.9096	27.6312	27.8324	28.0371	28.165	28.2459	27.958	27.9803	28.0928
1821	GALK1	0	0	0	0	0	26.9293	27.134	27.2747	27.1595	26.8547	27.0572	27.1553	27.0551	26.9176	27.0157	27.0246	27.1049
1822	GALK2	0	0	0	0	0	25.8368	25.816	25.6613	25.8938	25.8495	25.4903	25.4982	25.5465	25.3289	25.948	26.0573	25.6981
1823	GALM	0	0	0	0	0	24.449	23.7771	23.9827	23.6844	24.0025	23.5641	24.4187	24.1383	24.031	24.0806	23.8516	23.9864
1824	GALNS	0	0	0	0	0	24.7114	25.1468	24.937	24.9368	24.5142	24.289	25.0972	25.3647	25.0942	24.6401	24.6527	24.7108
1825	GALNT1	0	0	0	0	0	27.076	26.8399	26.9185	27.6424	27.3433	27.5037	26.611	26.7356	26.4706	27.4045	27.333	27.6433
1826	GALNT2	0	0	0	0	0	27.6034	27.5097	27.4075	27.5288	27.3862	27.4108	26.9805	26.9574	26.8096	27.3411	27.4658	27.3522
1827	GALNT6	0	0	0	0	0	24.9666	24.6541	24.7844	24.9542	25.0144	25.2729	23.6748	23.7788	23.9575	24.8379	24.8792	24.5945
1828	GALNT7	0	0	0	0	0	26.2615	26.0642	26.1328	26.1358	25.9732	26.4462	25.5575	25.7564	25.2614	26.0485	25.7899	26.0702
1829	GALT	0	0	0	0	0	24.4077	23.0534	24.2121	24.3508	24.3795	23.783	24.0474	23.9823	24.4203	23.9616	24.3554	24.129
1830	GAMT	0	0	0	0	0	23.5066	23.6458	23.3335	22.9619	23.2226	23.1461	22.8435	23.6103	21.4397	21.3077	23.6089	23.2007
1831	GAN	0	0	0	0	0	22.8326	23.5567	23.4618	23.2968	23.4026	23.2167	22.6372	22.6437	22.1587	23.2621	23.3856	23.384
1832	GANAB	0	0	0	0	0	22.2344	22.7855	22.2725	23.3015	23.4939	23.1824	22.3489	23.055	23.2048	23.2898	22.6129	22.9505
1833	GANAB	0	0	0	0	0	29.4606	29.6417	29.2912	29.5255	29.5929	29.3301	29.065	29.171	29.1187	29.0195	28.9233	29.3392
1834	GAPDH	0	0	0	0	0	35.2119	35.2026	35.0591	35.25	35.1496	35.0368	35.1225	35.1985	35.2166	35.0323	35.0733	35.0734
1835	GAR1	0	0	0	0	0	26.9442	27.1233	26.8132	26.8644	26.7191	26.9217	26.9777	26.9045	26.9228	26.7189	26.5704	26.8906
1836	GARS	0	0	0	0	0	30.4446	30.5368	30.5751	30.7486	30.7117	30.6746	30.6126	30.7064	30.6762	30.7144	30.788	30.7937
1837	GART	0	0	0	0	0	30.0737	30.2488	30.1305	30.2507	30.1926	30.19	29.9524	29.8568	29.9916	29.987	29.8827	30.0458
1838	GAS2L1	0	0	0	0	0	23.1635	22.6731	23.1843	22.8682	21.3163	22.3187	23.3452	23.2912	23.264	23.2028	23.0243	21.3371
1839	GATAD2A	0	0	0	0	0	25.7209	25.6138	25.7299	25.9466	25.982	26.0784	25.595	25.5915	25.8355	26.1035	25.9581	25.9938
1840	GATAD2B	0	0	0	0	0	26.3078	26.2129	26.077	26.0202	26.0481	26.0602	26.4031	26.175	26.0645	25.7362	25.791	26.0469
1841	GATC	0	0	0	0	0	23.2792	24.0992	23.3961	21.8633	23.4955	23.3995	23.3653	21.7633	23.5399	23.6645	20.6335	22.973
1842	GBA2	0	0	0	0	-1	25.8075	25.9118	25.9544	24.8465	25.0953	25.0199	25.1933	25.2841	24.8888	25.304	25.3189	25.1418
1843	GBA	0	0	0	0	0	27.8366	27.8593	27.7391	27.4694	27.9155	27.6565	28.0824	28.0722	28.1491	27.8148	27.9503	27.8675
1844	GBAS	0	0	0	0	0	26.0064	26.496	26.6157	26.1515	26.0927	26.4006	25.9973	25.9934	26.1488	25.4519	25.3404	25.7553
1845	GBE1	0	0	0	0	0	30.004	29.8198	29.8353	30.0627	30.0637	29.8886	29.9474	29.9358	29.8243	30.0142	29.9502	29.8366
1846	GBF1	0	0	0	0	0	27.8625	27.7597	27.8343	28.0199	28.0094	28.0908	27.412	27.6642	27.3422	27.666	27.7452	27.7442
1847	GBP1	0	-1	-1	0	0	27.5656	27.4359	27.503	29.3268	29.1175	29.2035	27.7636	27.5746	27.5257	29.3055	28.9269	28.9566
1848	GBP2	0	-1	-1	0	0	26.7193	26.6903	26.706	27.8096	27.77	27.7643	26.3397	26.1901	26.2682	27.4176	27.7573	27.6258
1849	GBP4	0	-1	-1	0	0	23.6358	24.5143	23.7349	27.4706	27.6328	27.6254	24.9448	23.9864	24.5282	27.6803	27.2649	27.4481
1850	GCA	0	0	0	0	0	23.1311	22.8018	23.3781	23.2555	23.2864	23.0789	22.6988	22.1522	22.6305	22.4459	23.5868	22.0784
1851	GCAT	0	0	0	0	0	22.9324	22.5814	22.928	23.0848	22.875	23.0777	21.8084	23.1291	22.5252	23.5323	22.4781	22.2497
1852	GCC1	0	0	0	0	0	24.4019	24.7646	24.3968	25.0275	24.6647	24.6461	24.5762	24.4492	24.4709	24.7177	24.4835	24.9649
1853	GCC2	0	0	0	0	0	26.6409	26.8508	26.8713	27.0304	26.9464	27.0466	26.5602	26.582	26.5828	26.8496	26.613	26.7791
1854	GCDH	0	0	0	0	0	25.9174	25.8479	26.2171	25.5739	25.7449	25.1039	25.3737	25.4639	25.5544	25.2793	24.6188	25.2156
1855	GCLC	0	0	0	0	0	23.6862	24.0953	23.6678	23.3453	24.0556	23.1199	23.9427	24.2055	23.719	23.7818	24.3417	23.7671
1856	GCLM	0	0	0	0	0	27.2963	27.1859	27.1649	27.4288	26.9742	27.1886	27.1926	27.2478	26.9487	27.3871	27.1397	27.4047
1857	GCN1L1	0	0	0	0	0	29.8665	29.9714	29.9863	30.2437	30.2353	30.2076	29.5067	29.6938	29.597	29.8064	29.7925	29.9717
1858	GCOM1;POLR2M;GCOM2	0	0	0	0	0	27.3429	27.0814	27.3541	27.3617	27.1916	27.2985	27.2682	27.5054	27.4637	27.2668	27.1838	26.9981
1859	GCSH	0	0	0	0	0	25.103	25.3385	23.9631	25.0074	21.6838	25.0091	25.1479	24.8145	25.1656	24.4355	24.7345	25.0876
1860	GDAP1	0	0	0	0	0	21.6192	21.6121	22.2293	22.2927	21.3351	22.3647	22.515	22.5434	22.6551	22.799	22.6861	21.4664
1861	GDE1	0	0	0	-1	0	23.3115	23.2444	22.6354	23.088	21.4267	22.8751	23.7815	24.4466	24.1615	24.2384	23.7498	23.9963
1862	GDF15	0	0	0	0	0	25.1368	25.0362	24.8625	24.7361	24.7737	24.6337	25.8659	25.2197	25.5464	25.7734	25.1418	25.6726
1863	GDI1	0	0	0	0	0	28.4934	28.5096	28.5038	28.6129	28.52	28.4921	28.816	28.6783	28.7743	28.7047	28.6541	28.803
1864	GDI2	0	0	0	0	0	31.6426	31.832	31.6859	31.7626	31.7388	31.8028	31.7438	31.7889	31.7743	31.7171	31.6975	31.8107
1865	GDPD5	-1	0	0	-1	0	24.2582	24.0753	24.2451	23.9133	22.8278	23.5662	25.3823	25.07	25.2682	24.9612	24.4591	24.7089
1866	GEMIN2	0	0	0	0	0	24.2698	23.97	24.4539	23.8335	24.0245	24.0714	24.3963	23.7228	24.0794	23.2753	21.2138	23.7977
1867	GEMIN4	0	0	0	0	0	25.9213	26.0644	25.8725	26.1574	25.8298	25.9993	25.3735	25.4379	25.0356	25.6436	25.3795	25.3489
1868	GEMIN5	0	0	0	0	0	27.3738	27.4721	27.6978	27.622	27.4074	27.7439	27.0013	27.0964	26.9028	27.29	27.2378	27.4363
1869	GEMIN6	0	0	0	0	0	24.321	24.1673	24.2375	24.3003	24.5612	24.431	24.2241	23.8672	23.7321	23.8507	23.8678	24.0331
1870	GET4	0	0	0	0	0	25.8127	25.6539	25.9271	26.4371	26.1468	26.2322	25.8286	25.9211	25.7274	25.6716	25.9546	26.1365
1871	GFM1	0	0	0	0	0	27.4659	27.4756	27.4071	27.4843	27.5097	27.4122	27.1031	27.3246	27.2584	27.3417	27.2152	27.2967
1872	GFM2	0	0	0	0	0	23.8265	23.8055	23.9869	23.8137	23.3077	24.0449	24.1978	24.5249	24.5469	24.1293	24.1076	24.4137
1873	GFPT1	0	0	0	0	0	28.6328	28.6874	28.7269	29.0605	29.1696	29.0058	28.4082	28.3803	28.3005	28.9121	28.7435	29.0563
1874	GGA1	0	0	0	0	0	22.705	23.7388	23.6316	23.5988	24.3911	23.8	23.7025	23.3076	23.5827	23.1182	23.1621	23.174
1875	GGA2	0	0	0	0	0	23.1544	23.3155	25.0873	25.0022	25.0086	24.5068	24.6818	24.2762	23.8683	25.8925	24.2974	22.8197
1876	GGA3	0	0	0	0	0	25.0983	25.307	25.3966	25.4852	25.4564	25.1147	25.3377	25.0865	25.2512	25.5204	25.7691	25.5244
1877	GGCT	0	0	0	0	0	27.499	27.3548	27.3962	27.2723	27.5012	27.341	27.6358	27.439	27.7569	27.6416	27.4386	27.4176
1878	GGCX	0	0	0	0	0	24.7727	25.1435	24.9721	24.8327	24.992	24.8015	25.0545	25.0125	24.8465	24.8545	24.7824	25.0923
1879	GGH	0	0	0	0	0	27.9967	27.9948	28.0693	27.7307	27.6987	27.7218	27.7932	27.9545	27.8114	27.6911	27.5834	27.3472
1880	GGPS1	0	0	0	0	0	23.2132	24.2523	24.1171	22.3998	23.6916	23.1599	24.9402	24.3615	24.06	23.6059	23.2512	24.5407
1881	GGT5	0	0	0	0	0	28.137	28.0352	27.6798	27.2999	27.5264	27.1123	28.3019	28.1462	28.6528	27.4407	27.8207	28.0236
1882	GHDC	0	0	0	0	0	21.7456	22.0708	22.3731	22.2804	22.4613	22.3071	21.7371	21.4878	21.6286	22.3638	22.414	22.4392
1883	GHITM	0	0	0	0	0	26.2613	26.3312	26.562	26.1945	25.8752	26.5403	26.6031	25.6736	26.507	26.4363	25.8319	26.2161
1884	GID8	0	0	0	0	0	24.9739	25.5889	25.123	25.1563	25.4537	25.1216	25.0547	25.2035	24.9948	25.1054	24.9373	25.0175
1885	GIGYF1	0	0	0	0	0	22.6179	22.3443	21.7685	21.6557	22.2677	22.8546	22.3406	22.3357	22.0876	23.1778	22.0794	21.7263
1886	GIGYF2	0	0	0	0	0	27.7843	27.718	27.8599	27.7638	28.0153	27.9152	27.3822	27.561	27.6805	27.6188	27.5851	27.7619
1887	GIMAP1-GIMAP5;GIMAP5	0	0	0	0	0	27.0127	27.1427	27.1969	26.0839	26.4205	26.242	27.2392	27.3839	27.4451	27.0116	27.1661	27.1417
1888	GIMAP1	0	0	0	0	0	27.4327	27.525	27.1631	27.1755	26.9557	27.0393	27.9403	27.3897	27.3843	26.6521	27.5519	27.2809
1889	GIMAP2	0	0	0	0	0	24.7215	24.6794	25.2827	24.5391	25.0385	25.2788	24.7324	24.8568	25.0304	25.0322	24.8448	25.034
1890	GIMAP4	0	0	0	0	0	26.5876	26.5851	26.7482	26.2335	26.4425	26.4872	26.6209	26.5466	26.3927	25.8296	26.1464	26.6628
1891	GIMAP6	0	0	0	0	0	23.6094	25.165	25.2662	25.3699	25.1328	24.6524	25.2557	25.4706	24.4897	25.2641	25.0832	25.333
1892	GIMAP7	0	0	0	0	0	28.4196	28.3347	28.1463	27.6651	27.6255	27.3163	27.963	27.9026	28.0385	27.5064	27.2453	27.7073
1893	GIMAP8	0	0	0	0	0	29.689	29.5936	29.6047	29.3512	29.292	29.3129	29.1885	29.147	29.2527	29.2489	29.2719	29.1361
1894	GINS2	0	0	0	0	0	24.6787	24.6734	24.767	24.3825	24.2174	24.15	24.2708	23.9692	23.9564	23.2152	23.4259	23.7762
1895	GINS3	0	0	1	1	0	25.0472	25.002	25.0402	24.3031	24.4957	24.2431	23.8243	24.2845	24.184	23.3616	22.2021	23.4262
1896	GINS4	0	0	0	0	0	23.9331	24.3619	24.1947	23.5057	23.8405	23.7237	23.6613	23.81	23.9498	22.8094	23.0407	22.9366
1897	GIPC1	0	0	0	0	0	27.028	26.7909	26.6836	26.179	26.7722	26.7246	26.4514	26.8263	26.8169	26.6041	26.3435	26.4468
1898	GIPC2	0	0	0	0	0	25.7657	25.7842	26.0883	24.9968	25.012	25.1545	25.7554	25.5871	25.3804	24.7287	25.3713	25.1853
1899	GIT1	0	0	0	0	0	26.7229	26.6979	26.7595	26.5437	26.7859	26.6061	27.3271	27.4009	27.3425	27.2179	27.2046	27.1905
1900	GIT2	0	0	0	0	0	26.0795	26.0719	25.9416	26.3932	26.4213	26.281	25.8714	25.6894	25.8576	26.2271	26.1221	26.3098
1901	GJA1	0	0	0	1	0	25.1728	25.3869	25.6184	26.0062	26.2257	26.1364	24.6729	24.3629	24.5556	24.9057	25.0145	25.2242
1902	GLA	0	0	0	0	0	24.5394	24.48	24.5833	23.9443	24.3532	24.0374	24.5341	24.8119	24.8283	24.1822	24.0919	24.3451
1903	GLB1	0	0	0	0	0	28.2659	28.2235	28.0879	27.7595	27.8492	27.6738	28.2478	28.2727	28.2467	27.8621	27.807	27.6214
1904	GLCE	0	0	0	0	0	25.9115	25.8184	25.9505	25.8964	26.1319	25.9686	25.695	25.6589	25.4922	25.6652	25.8151	25.9124
1905	GLE1	0	0	0	0	0	23.4998	23.2562	24.8188	24.1957	22.6064	23.0151	21.3945	23.2696	23.7422	23.086	22.4172	22.4704
1906	GLG1	0	0	0	0	0	29.9248	29.9232	29.8208	29.8095	29.8882	29.947	29.7505	29.9269	29.7306	29.9999	29.9066	29.883
1907	GLIPR2	0	0	0	0	0	26.8743	26.9226	26.5401	26.9458	26.814	27.1998	26.8548	26.8904	26.9132	27.0705	27.1873	27.1493
1908	GLMN	0	0	0	0	0	26.0175	25.7917	26.1892	25.8858	26.0883	26.1296	25.6526	25.7426	25.7916	25.7598	25.9258	25.6419
1909	GLO1	0	0	0	0	0	28.9931	28.9708	28.8613	28.7833	28.737	28.4088	28.7131	28.832	28.8819	28.7341	28.9735	28.8437
1910	GLRX	0	1	0	-1	0	26.8921	26.7997	26.5197	26.0285	25.3034	25.7532	26.8329	27.2375	27.1781	26.6512	26.9642	27.0808
1911	GLRX3	0	0	0	0	0	29.4617	29.5467	29.6131	29.7107	29.9323	29.7636	29.3992	29.5122	29.4882	29.5416	29.5354	29.7426
1912	GLRX5	0	0	0	0	0	27.1316	27.0944	26.7031	26.6835	26.7222	26.9486	27.4015	26.9231	26.9743	27.0174	26.7225	26.7503
1913	GLS	0	0	0	0	0	29.4502	29.6033	29.4819	29.3116	29.0921	29.2327	29.3436	29.3952	29.4614	29.3073	29.3879	29.3888
1914	GLS	0	0	0	0	0	26.6091	26.5508	26.5264	26.7206	26.6869	26.4863	26.5896	25.9705	26.25	26.1235	25.8272	26.3784
1915	GLT8D1	0	-1	0	0	0	21.7241	22.9713	22.5432	24.641	23.9835	24.1072	23.097	22.5836	22.7561	23.5463	21.1347	23.1392
1916	GLTP	0	0	0	0	0	26.7498	26.7253	26.4165	26.6109	26.8237	26.8333	26.8647	27.2483	26.9201	26.8884	27.1622	27.2806
1917	GLTSCR2	0	0	0	0	0	23.9864	23.7193	23.9835	24.6231	23.7753	24.2658	23.6382	21.6849	23.6724	24.3662	24.4926	24.2247
1918	GLUD1;GLUD2	0	0	0	0	0	31.0924	31.128	31.2656	30.9762	30.9724	31.017	31.8054	31.6713	31.8089	31.5432	31.4471	31.5536
1919	GLYR1	0	0	0	0	0	25.7784	25.9381	25.7638	25.538	25.8049	25.4774	25.8605	25.3777	25.8682	25.9108	25.8787	25.7808
1920	GM2A	0	0	0	0	0	26.7149	27.0454	26.7929	25.9717	26.547	26.0342	26.8056	26.8012	27.0984	26.6579	26.5263	26.8311
1921	GMDS	0	0	0	0	0	25.7174	25.9506	26.2865	25.7778	25.9683	25.9642	25.8231	25.7513	25.7224	25.6022	25.4034	25.5878
1922	GMFB	0	0	0	0	0	27.4061	27.7465	27.0885	27.0344	27.0424	26.9404	26.8687	26.8719	26.6706	26.3881	26.2218	26.5995
1923	GMFG	0	0	0	0	0	28.0047	27.805	27.8178	27.5777	27.327	27.4163	26.8925	27.1717	27.1851	27.1183	27.0794	26.9673
1924	GMIP	0	0	0	0	0	21.1577	22.451	22.9421	22.5063	23.4842	23.1187	22.9428	22.4473	21.0756	22.6877	22.0989	22.5371
1925	GMPPA	0	0	0	0	0	26.123	26.5681	26.6031	26.7817	27.0778	27.1347	26.754	26.9686	26.6683	26.9935	26.8585	26.7563
1926	GMPPB	0	0	0	0	0	27.0031	27.2638	27.2157	27.3405	27	27.2504	27.1488	27.0013	27.155	27.5777	27.2794	27.3229
1927	GMPR2	0	0	0	0	0	26.7729	26.896	27.4301	26.9947	27.0013	26.9273	27.504	27.1113	27.1663	27.1977	27.0195	27.3089
1928	GMPR	0	0	0	0	0	26.1079	26.1359	26.4113	26.1688	26.1983	26.2698	26.5902	26.4604	26.3841	26.4367	26.292	26.4678
1929	GMPS	0	0	0	0	0	29.5557	29.5699	29.4865	29.3052	29.1871	29.2506	29.4303	29.3817	29.4399	29.2147	29.0594	29.0754
1930	GNA11	0	0	0	0	0	27.1257	27.1437	26.8569	26.9731	26.8165	26.8545	27.1907	26.8764	27.1021	26.8009	26.9869	27.1199
1931	GNA13	0	0	0	0	0	26.7609	26.8175	26.7163	27.4916	27.418	27.4569	26.9736	26.9833	27.0971	27.2937	27.4086	27.6273
1932	GNAI1	0	1	0	0	0	23.7544	23.0621	23.3569	22.6275	21.4114	21.2533	22.747	22.9275	22.7181	22.7732	21.6107	22.4625
1933	GNAI2	0	0	0	0	0	30.3692	30.472	30.6474	30.5595	30.7259	30.7474	30.5518	30.7045	30.7366	30.8104	30.9503	30.7818
1934	GNAI3	0	0	0	0	0	25.6412	25.96	25.6869	25.4848	25.5408	25.4763	25.7008	25.3831	25.3132	25.6526	24.3902	25.4373
1935	GNAQ	0	0	0	0	0	27.4438	27.5067	27.543	27.2046	27.3336	27.0097	27.6437	27.7564	27.6739	27.3654	27.1725	27.4067
1936	GNAS	0	0	0	0	0	28.0631	27.9848	28.2172	27.8738	27.7644	27.8	27.7974	27.9509	27.9373	27.7374	28.0196	27.9056
1937	GNB1	0	0	0	0	0	29.9651	29.9249	29.8338	29.6041	29.5641	29.6682	30.017	29.9538	29.84	29.785	29.7227	29.8336
1938	GNB2	0	0	0	0	0	28.2657	28.4046	28.191	27.9845	28.1993	27.8635	28.1079	28.3142	28.2224	28.1243	28.0502	28.2404
1939	GNB2L1	0	0	0	0	0	29.8625	29.7623	29.7612	29.5463	29.6689	29.7056	29.3006	29.4895	29.1107	29.5284	29.0723	29.6102
1940	GNB4	0	0	0	0	0	26.0155	26.1924	26.0791	25.7668	25.8731	26.4995	26.4715	26.1933	26.1183	25.8991	26.1136	26.2845
1941	GNE	0	0	0	0	0	22.89	22.9311	23.6282	23.3087	23.1755	23.5504	22.4913	23.2943	22.5952	22.3891	23.4366	23.1933
1942	GNG10;hCG_1994888	0	0	0	0	0	24.8087	22.6611	23.2003	24.9753	22.79	24.6476	25.1308	25.3707	25.7345	25.2257	25.404	25.0161
1943	GNG11	-1	0	0	-1	0	25.9085	25.6609	25.4791	25.4757	25.9045	26.2392	27.1191	26.9813	27.6225	27.1783	27.2981	27.4306
1944	GNG12	0	0	0	0	0	29.928	30.1136	29.8967	29.1672	29.4238	29.434	29.6195	29.5391	29.4019	29.4033	29.23	29.508
1945	GNG5	0	0	0	0	0	26.97	20.6308	22.8655	27.559	27.7404	28.2397	27.9942	28.4782	22.6234	27.9395	28.7251	28.44
1946	GNL1	0	0	0	0	0	27.8829	28.0582	27.8565	28.1963	27.9914	27.9758	28.0572	27.9873	27.9752	27.955	27.9207	27.8206
1947	GNL2	0	0	0	0	0	24.9724	24.9768	24.5334	25.5437	25.541	25.561	24.3694	24.78	24.3017	24.3776	24.9301	25.1823
1948	GNL3	0	0	0	0	0	27.2701	27.1379	27.2633	26.828	27.099	27.0728	26.7677	26.9278	26.7717	26.6078	26.342	26.4169
1949	GNL3L	0	0	0	0	0	22.6415	22.2606	22.7388	22.5501	22.6564	22.7772	22.0397	22.5303	22.4423	22.4686	22.1342	22.1338
1950	GNPAT	0	0	0	0	0	25.3703	25.4627	25.3802	25.6201	25.7232	25.3771	25.2263	25.6335	25.5167	25.7122	25.6052	25.7106
1951	GNPDA1	0	0	0	0	0	27.7674	27.8273	27.9643	28.048	27.9443	27.9644	27.1928	27.3289	27.3108	27.9896	27.686	27.7487
1952	GNPDA2	0	0	0	0	0	25.6254	25.0256	24.8855	24.7366	24.705	25.1162	25.5211	25.0728	25.3879	24.8992	24.8686	25.1344
1953	GNPNAT1	0	0	0	0	0	26.3916	26.4601	26.3368	26.4325	26.4994	26.6535	26.3309	26.2351	26.2126	26.0582	25.9646	26.1992
1954	GNS	0	0	0	0	0	29.5135	29.6865	29.5942	28.9555	28.8726	29.0972	29.6594	29.5875	29.5153	29.1107	28.914	29.3531
1955	GOLGA1	0	0	0	0	0	24.9084	24.568	24.545	24.9528	24.9899	24.9033	24.8568	24.8386	24.7492	24.765	25.0842	24.9588
1956	GOLGA2	0	0	0	0	0	26.9682	26.9336	27.0692	27.2695	27.3233	27.2877	27.0272	27.0574	26.905	27.2312	27.1325	27.353
1957	GOLGA3	0	0	0	0	0	28.4845	28.575	28.7388	28.9394	28.9403	29.0307	28.5811	28.5582	28.646	28.8251	28.8231	28.9066
1958	GOLGA4	0	0	0	0	0	28.2261	28.3006	28.3994	28.5386	28.5548	28.581	28.3336	28.2609	28.2753	28.6485	28.5961	28.6384
1959	GOLGA5	0	0	0	0	0	26.4465	25.8424	26.1739	26.5899	26.5304	26.3954	26.219	26.2196	26.2472	26.3661	26.5895	26.6384
1960	GOLGA7	0	0	0	0	0	25.6544	25.2691	25.242	25.5855	25.2747	25.5976	25.2477	25.5747	25.6155	25.4529	25.4083	25.5154
1961	GOLGB1	0	0	0	0	0	29.2404	29.2195	29.2532	29.7201	29.7452	29.7112	29.0651	29.0198	28.9657	29.5871	29.6606	29.5858
1962	GOLIM4	0	0	0	0	0	27.2619	27.1917	27.283	28.0716	28.0524	28.1115	27.3426	27.4441	27.3275	27.7904	27.8293	27.8459
1963	GOLM1	0	0	0	0	0	27.8689	27.9819	28.0599	28.2702	28.4306	28.3565	27.9873	28.1872	28.2011	28.0899	28.1117	28.2445
1964	GOLPH3	0	0	0	0	0	26.5628	26.7013	26.7642	27.5429	27.7069	27.7394	26.5727	26.7269	26.79	27.0736	27.2793	27.0818
1965	GOLPH3L	0	0	0	0	0	25.2334	25.6564	25.3449	26.1195	26.1342	25.9542	25.0693	24.9114	25.0358	25.4272	25.6711	25.5821
1966	GOLT1B	0	0	0	0	0	24.5799	24.8986	24.7816	25.4109	25.5128	25.209	24.9648	25.2182	24.7885	25.1076	25.3895	25.1625
1967	GOPC	0	0	0	0	0	26.5023	26.6734	26.7149	26.9524	27.1064	27.0513	26.696	26.9679	26.7131	26.9502	26.941	26.84
1968	GORASP1	0	0	0	0	0	21.8929	22.0816	22.1598	22.8832	22.1994	21.3828	22.4527	22.1395	22.4856	21.9597	23.0246	22.0096
1969	GORASP2	0	0	0	0	0	27.9097	28.0098	27.6623	27.8513	27.8704	27.7826	27.6397	27.7729	27.7073	27.7019	27.672	27.8179
1970	GOSR2	0	0	0	0	0	25.4242	25.6507	26.0865	26.1426	26.5011	26.0467	26.2106	26.3308	26.1716	26.2952	26.2006	26.9009
1971	GOT1	0	0	0	0	0	29.0756	28.8684	28.7953	28.7444	28.6922	28.6426	28.9278	28.814	28.8104	28.6409	28.6203	28.8428
1972	GOT2	0	0	0	0	0	30.6656	30.7471	30.7392	30.5428	30.453	30.6088	30.769	30.6953	30.7309	30.606	30.502	30.6005
1973	GPAA1	0	0	0	0	0	23.3254	23.3791	22.743	23.3888	23.5268	23.6349	23.1321	23.1401	23.2577	23.3119	23.4424	23.2059
1974	GPATCH11	0	0	0	0	0	22.3364	23.2921	21.9461	21.0369	22.3586	23.2257	23.1047	23.1532	23.4397	23.1972	22.4258	22.8893
1975	GPATCH1	0	0	0	0	0	22.8505	23.1922	23.1215	23.0645	22.7883	22.9924	23.3222	23.2961	23.1426	22.8381	23.151	23.2777
1976	GPATCH8	0	0	0	0	0	25.0132	24.4816	24.8297	24.3873	24.3979	24.6568	24.5145	24.5066	24.6338	24.6051	24.7617	24.7838
1977	GPC1	0	1	1	0	0	24.1531	24.278	24.255	21.6125	21.7764	22.2726	24.7382	24.5062	24.3473	23.0117	21.6936	22.0935
1978	GPCPD1	0	0	0	0	0	23.0338	23.2068	23.372	23.1335	23.0427	22.9483	22.378	23.3198	23.4083	22.9848	21.0635	23.5626
1979	GPD1L	0	0	0	0	0	26.0863	25.8623	26.2613	25.6775	25.6151	25.8901	26.4846	26.4547	26.6764	26.2246	26.4603	26.1236
1980	GPD2	0	0	0	0	0	28.7582	28.7604	28.8234	28.5679	28.5715	28.524	28.8247	29.0069	28.9976	28.716	28.8886	28.8058
1981	GPHN	0	0	0	0	0	25.1298	25.6239	25.6758	25.6651	25.5039	25.5275	25.5563	25.3855	25.6214	25.5196	25.5662	25.5418
1982	GPI	0	0	0	0	0	31.3012	31.2295	31.2495	31.2256	31.1785	31.1513	31.1661	31.2882	31.2166	31.0659	31.0681	31.1722
1983	GPKOW	0	0	0	0	0	25.294	25.0379	24.9622	25.2683	25.1437	25.2556	25.0189	24.9969	25.0109	25.2236	24.91	25.0965
1984	GPN1	0	0	0	0	0	25.2126	25.1811	25.2587	25.1612	25.2655	25.1472	24.7248	24.5328	25.0418	25.0902	25.8398	24.9976
1985	GPN3	0	0	0	0	0	23.4464	22.6563	23.2605	22.1151	23.6806	22.4308	22.8367	21.6389	23.1439	21.7884	21.4614	23.0584
1986	GPR107	0	0	0	0	0	24.9319	24.9679	24.7139	25.1033	25.1601	25.1793	24.7345	24.8438	24.4291	25.5044	24.5997	25.0989
1987	GPR108	0	0	0	0	0	23.6573	21.3179	22.5446	20.6991	24.0914	20.9857	21.5963	21.8869	23.4508	24.2611	24.1923	23.8747
1988	GPR116	0	1	0	-1	0	25.7442	25.7051	25.4194	24.0383	24.767	24.1986	26.6033	26.3522	26.4838	25.5743	25.989	25.8607
1989	GPR126	0	1	1	0	0	24.7577	24.4651	24.2549	20.6786	22.6618	22.0862	24.7042	25.4734	24.7219	22.5072	23.4694	23.6116
1990	GPR180	0	0	0	0	0	21.8677	22.7712	22.6075	22.9267	22.9123	23.3269	22.4426	22.935	23.0916	23.221	23.288	22.7162
1991	GPR56;ADGRG1	0	0	0	-1	-1	24.6164	24.7214	24.319	24.3282	24.104	24.0625	24.8394	24.7055	24.7441	25.4712	25.4758	25.3341
1992	GPR89B;GPR89A	0	0	0	0	0	22.9616	23.3931	23.358	23.1681	23.6946	22.5997	22.8849	22.115	22.5132	22.3204	21.687	23.0604
1993	GPSM1	0	0	0	0	0	22.6003	22.6813	22.7088	22.7284	22.9742	23.1014	22.4664	22.7023	22.5548	23.0573	22.5093	22.6502
1994	GPX1	0	0	0	0	0	29.4159	29.1154	29.3545	29.0848	29.2437	29.0415	28.881	28.5788	28.8547	28.476	28.5151	28.4618
1995	GPX4	0	0	0	0	0	27.4458	27.4915	27.4146	27.3509	27.4756	27.4656	27.0382	27.1233	27.0269	27.524	27.4151	27.4679
1996	GPX8	0	0	0	0	0	26.5566	26.5859	26.6836	26.4608	26.6058	26.6641	26.4677	26.2867	26.4376	26.2525	26.3238	26.5596
1997	GRAMD4	0	0	0	0	0	23.2476	23.0393	22.4073	21.9522	22.3953	22.6017	22.9799	23.6658	23.0569	22.6065	22.7618	21.9861
1998	GRASP	0	0	0	0	0	23.069	21.5007	23.0016	23.5262	20.6496	23.0698	23.7036	23.9585	23.4649	23.8361	23.5905	23.6163
[truncated: 3,619 more rows]
