# Supplementary material for: Flow-induced Reorganization of Laminin-integrin Networks Within the Endothelial Basement Membrane Uncovered by Proteomics
Source: Mol Cell Proteomics. 2020 Apr 24;19(7):1179–92. doi: 10.1074/mcp.RA120.001964 (PMC7338090; doi:10.1074/mcp.RA120.001964)
Supplement: Table S6. GO-term enrichment analyses of flow- and TNFα-induced changes in the EC proteome. [file 158553_1_supp_511754_q8n01y.xlsx]

## Sheet: Table S3 GO term enrichment ana
Flow
GO-ID	Over represented p-value	x	n	GO-term	Corrected p-value
48513	1.4415e-11	55	522	organ development	3.1251e-08
7155	4.0761e-11	31	195	cell adhesion	3.3768e-08
22610	4.6726e-11	31	196	biological adhesion	3.3768e-08
48731	1.9709e-10	63	693	system development	1.0683e-07
48856	7.2318e-10	66	768	anatomical structure development	3.1357e-07
7275	3.8125e-09	68	835	multicellular organismal development	1.2837e-06
9653	4.1447e-09	40	361	anatomical structure morphogenesis	1.2837e-06
32502	1.2722e-08	72	935	developmental process	3.4476e-06
32501	1.9253e-08	77	1042	multicellular organismal process	4.6378e-06
7160	4.9911e-07	10	33	cell-matrix adhesion	0.00010821
31589	8.794e-07	11	43	cell-substrate adhesion	0.00017332
6928	1.9945e-06	22	173	cellular component movement	0.00036035
7229	3.247e-06	8	24	integrin-mediated signaling pathway	0.0005141
30334	3.3198e-06	15	90	regulation of cell migration	0.0005141
51239	3.8702e-06	30	298	regulation of multicellular organismal process	0.00054687
51270	4.036e-06	16	103	regulation of cellular component movement	0.00054687
14032	6.0271e-06	5	8	neural crest cell development	0.00072529
14033	6.0271e-06	5	8	neural crest cell differentiation	0.00072529
7166	6.6736e-06	30	306	cell surface receptor linked signaling pathway	0.00072529
70482	6.6909e-06	12	62	response to oxygen levels	0.00072529
40012	9.8643e-06	15	98	regulation of locomotion	0.0010184
45766	1.0983e-05	6	14	positive regulation of angiogenesis	0.0010823
48468	1.2613e-05	21	179	cell development	0.0011889
1666	1.6899e-05	11	57	response to hypoxia	0.0015266
50896	1.9038e-05	67	1014	response to stimulus	0.001651
45765	2.0823e-05	8	30	regulation of angiogenesis	0.0017363
16525	2.5323e-05	5	10	negative regulation of angiogenesis	0.0019607
3073	2.5323e-05	5	10	regulation of systemic arterial blood pressure	0.0019607
48638	2.7305e-05	6	16	regulation of developmental growth	0.0020097
9611	2.781e-05	18	146	response to wounding	0.0020097
1568	2.982e-05	16	120	blood vessel development	0.0020855
1944	3.3121e-05	16	121	vasculature development	0.0022439
1822	3.6942e-05	7	24	kidney development	0.0023556
72001	3.6942e-05	7	24	renal system development	0.0023556
3044	4.1032e-05	4	6	regulation of systemic arterial blood pressure mediated by a chemical signal	0.0025417
30154	4.7255e-05	37	459	cell differentiation	0.0028458
48514	4.9253e-05	14	99	blood vessel morphogenesis	0.002886
16477	5.6238e-05	15	113	cell migration	0.003197
44057	5.7511e-05	12	76	regulation of system process	0.003197
16337	7.0806e-05	11	66	cell-cell adhesion	0.0035939
51917	7.1241e-05	3	3	regulation of fibrinolysis	0.0035939
51918	7.1241e-05	3	3	negative regulation of fibrinolysis	0.0035939
42127	7.1281e-05	26	279	regulation of cell proliferation	0.0035939
48518	9.1805e-05	54	797	positive regulation of biological process	0.0045235
30155	9.3947e-05	11	68	regulation of cell adhesion	0.0045262
65008	0.00010567	39	513	regulation of biological quality	0.0049802
51674	0.00011359	15	120	localization of cell	0.0051303
48870	0.00011359	15	120	cell motility	0.0051303
48869	0.0001183	37	479	cellular developmental process	0.0052343
32879	0.00012456	25	272	regulation of localization	0.0054007
45785	0.00013949	7	29	positive regulation of cell adhesion	0.0059299
1655	0.00015847	8	39	urogenital system development	0.0066069
14031	0.00017543	5	14	mesenchymal cell development	0.0070431
48762	0.00017543	5	14	mesenchymal cell differentiation	0.0070431
60485	0.0002543	5	15	mesenchyme development	0.0098451
8037	0.0002543	5	15	cell recognition	0.0098451
48646	0.00027288	16	144	anatomical structure formation involved in morphogenesis	0.0099798
30194	0.00027619	3	4	positive regulation of blood coagulation	0.0099798
50886	0.00027619	3	4	endocrine process	0.0099798
1990	0.00027619	3	4	regulation of systemic arterial blood pressure by hormone	0.0099798
40011	0.00032001	16	146	locomotion	0.011373
23052	0.00032691	59	938	signaling	0.011431
42221	0.00034218	39	542	response to chemical stimulus	0.011573
9888	0.00034244	20	208	tissue development	0.011573
31099	0.00034698	6	24	regeneration	0.011573
55002	0.00035748	5	16	striated muscle cell development	0.011743
8217	0.00044092	6	25	regulation of blood pressure	0.014267
50793	0.00045386	22	245	regulation of developmental process	0.01447
48878	0.00046064	15	136	chemical homeostasis	0.014473
22603	0.00052191	13	109	regulation of anatomical structure morphogenesis	0.016164
31960	0.00058233	7	36	response to corticosteroid stimulus	0.017782
1525	0.00062492	10	71	angiogenesis	0.018559
48545	0.00062492	10	71	response to steroid hormone stimulus	0.018559
42312	0.00066928	3	5	regulation of vasodilation	0.019347
51817	0.00066928	3	5	modification of morphology or physiology of other organism involved in symbiotic interaction	0.019347
42060	0.00073225	9	60	wound healing	0.020888
30193	0.00076528	4	11	regulation of blood coagulation	0.021271
61041	0.00076528	4	11	regulation of wound healing	0.021271
22008	0.00080601	17	174	neurogenesis	0.022119
48699	0.00083417	16	159	generation of neurons	0.022606
55001	0.0008592	5	19	muscle cell development	0.022997
48666	0.00094639	11	88	neuron development	0.025022
44259	0.0011108	4	12	multicellular organismal macromolecule metabolic process	0.029013
51707	0.001151	12	104	response to other organism	0.029708
32101	0.001218	8	52	regulation of response to external stimulus	0.029926
9743	0.0012424	6	30	response to carbohydrate stimulus	0.029926
51146	0.0012424	6	30	striated muscle cell differentiation	0.029926
30182	0.001253	12	105	neuron differentiation	0.029926
10035	0.001253	12	105	response to inorganic substance	0.029926
30195	0.0012975	3	6	negative regulation of blood coagulation	0.029926
1755	0.0012975	3	6	neural crest cell migration	0.029926
1974	0.0012975	3	6	blood vessel remodeling	0.029926
31016	0.0012975	3	6	pancreas development	0.029926
10596	0.0012975	3	6	negative regulation of endothelial cell migration	0.029926
10038	0.0013228	9	65	response to metal ion	0.030189
48522	0.0014251	47	742	positive regulation of cellular process	0.032183
30336	0.001488	6	31	negative regulation of cell migration	0.033257
44236	0.0015526	4	13	multicellular organismal metabolic process	0.033939
6869	0.0015683	8	54	lipid transport	0.033939
9887	0.0016067	16	169	organ morphogenesis	0.033939
7169	0.001609	10	80	transmembrane receptor protein tyrosine kinase signaling pathway	0.033939
7167	0.001642	13	123	enzyme linked receptor protein signaling pathway	0.033939
51093	0.0016467	9	67	negative regulation of developmental process	0.033939
7154	0.0017095	16	170	cell communication	0.033939
10288	0.0017273	2	2	response to lead ion	0.033939
10544	0.0017273	2	2	negative regulation of platelet activation	0.033939
10755	0.0017273	2	2	regulation of plasminogen activation	0.033939
10757	0.0017273	2	2	negative regulation of plasminogen activation	0.033939
3100	0.0017273	2	2	regulation of systemic arterial blood pressure by endothelin	0.033939
50878	0.0017562	7	43	regulation of body fluid levels	0.033939
9749	0.0017573	5	22	response to glucose stimulus	0.033939
51346	0.0017573	5	22	negative regulation of hydrolase activity	0.033939
40013	0.0017689	6	32	negative regulation of locomotion	0.033939
30198	0.0020884	6	33	extracellular matrix organization	0.038485
51384	0.0020884	6	33	response to glucocorticoid stimulus	0.038485
50818	0.0021034	4	14	regulation of coagulation	0.038485
34284	0.0021706	5	23	response to monosaccharide stimulus	0.038485
9746	0.0021706	5	23	response to hexose stimulus	0.038485
7156	0.0021706	5	23	homophilic cell adhesion	0.038485
9725	0.0021824	15	158	response to hormone stimulus	0.038485
50819	0.0022012	3	7	negative regulation of coagulation	0.038485
50820	0.0022012	3	7	positive regulation of coagulation	0.038485
51702	0.0022012	3	7	interaction with symbiont	0.038485
44243	0.0022012	3	7	multicellular organismal catabolic process	0.038485
10033	0.0023578	25	331	response to organic substance	0.040894
10876	0.0025059	8	58	lipid localization	0.043118
7399	0.0025749	24	315	nervous system development	0.043956
40008	0.0027497	12	115	regulation of growth	0.046292
51591	0.0027758	4	15	response to cAMP	0.046292
7411	0.0027758	4	15	axon guidance	0.046292
51271	0.0028559	6	35	negative regulation of cellular component movement	0.046906
32496	0.0028559	6	35	response to lipopolysaccharide	0.046906
6950	0.0029051	39	605	response to stress	0.047087
9719	0.0029104	16	179	response to endogenous stimulus	0.047087
30030	0.0029574	12	116	cell projection organization	0.047493
48858	0.0031156	8	60	cell projection morphogenesis	0.049666
TNFa
GO-ID	Over represented p-value	x	n	GO-term	Corrected p-value
2376	5.6689e-17	43	277	immune system process	1.072e-13
19882	3.0957e-12	11	18	antigen processing and presentation	2.927e-09
6955	1.2511e-11	26	149	immune response	7.886e-09
6952	2.4085e-11	24	130	defense response	1.1386e-08
50896	1.0749e-10	74	1014	response to stimulus	4.0653e-08
9611	3.0709e-10	24	146	response to wounding	9.6784e-08
2474	2.3603e-08	7	11	antigen processing and presentation of peptide antigen via MHC class I	6.3763e-06
48002	5.4899e-08	7	12	antigen processing and presentation of peptide antigen	1.2977e-05
51707	1.5817e-07	17	104	response to other organism	3.3234e-05
6954	3.2481e-07	14	74	inflammatory response	6.1422e-05
2682	4.1828e-07	19	137	regulation of immune system process	6.7127e-05
51704	4.2598e-07	31	322	multi-organism process	6.7127e-05
7155	4.7368e-07	23	195	cell adhesion	6.8902e-05
22610	5.1984e-07	23	196	biological adhesion	7.0215e-05
8217	1.809e-06	8	25	regulation of blood pressure	0.00022806
3013	5.5659e-06	10	47	circulatory system process	0.00061912
8015	5.5659e-06	10	47	blood circulation	0.00061912
48518	9.281e-06	52	797	positive regulation of biological process	0.00097502
31347	1.7307e-05	10	53	regulation of defense response	0.0017225
9607	1.9816e-05	17	146	response to biotic stimulus	0.0017843
40011	1.9816e-05	17	146	locomotion	0.0017843
45123	2.5106e-05	4	6	cellular extravasation	0.001826
2483	2.5106e-05	4	6	antigen processing and presentation of endogenous peptide antigen	0.001826
7157	2.5106e-05	4	6	heterophilic cell-cell adhesion	0.001826
19883	2.5106e-05	4	6	antigen processing and presentation of endogenous antigen	0.001826
19885	2.5106e-05	4	6	antigen processing and presentation of endogenous peptide antigen via MHC class I	0.001826
2684	3.2365e-05	12	81	positive regulation of immune system process	0.0022668
6950	4.8056e-05	41	605	response to stress	0.0032455
32501	7.7341e-05	60	1042	multicellular organismal process	0.0050432
51094	8.2125e-05	14	117	positive regulation of developmental process	0.0051766
45766	9.7388e-05	5	14	positive regulation of angiogenesis	0.0059407
51674	0.00010855	14	120	localization of cell	0.0062205
48870	0.00010855	14	120	cell motility	0.0062205
50900	0.00013641	6	23	leukocyte migration	0.0073593
48522	0.00013755	46	742	positive regulation of cellular process	0.0073593
48583	0.0001401	17	170	regulation of response to stimulus	0.0073593
6928	0.00017381	17	173	cellular component movement	0.008883
9593	0.00019085	3	4	detection of chemical stimulus	0.0090733
50901	0.00019085	3	4	leukocyte tethering or rolling	0.0090733
45429	0.00019326	4	9	positive regulation of nitric oxide biosynthetic process	0.0090733
9615	0.00019672	9	57	response to virus	0.0090733
50793	0.00021068	21	245	regulation of developmental process	0.0094858
16477	0.00022194	13	113	cell migration	0.0097601
48514	0.00023755	12	99	blood vessel morphogenesis	0.010209
42060	0.00029399	9	60	wound healing	0.012354
3073	0.00031288	4	10	regulation of systemic arterial blood pressure	0.012862
50776	0.00036513	10	75	regulation of immune response	0.014691
32502	0.0003851	53	935	developmental process	0.014997
2237	0.00038862	7	38	response to molecule of bacterial origin	0.014997
9617	0.00040873	8	50	response to bacterium	0.015458
1944	0.0004388	13	121	vasculature development	0.01627
6972	0.0004642	3	5	hyperosmotic response	0.016682
45428	0.00047762	4	11	regulation of nitric oxide biosynthetic process	0.016682
2687	0.00047762	4	11	positive regulation of leukocyte migration	0.016682
42127	0.0004852	22	279	regulation of cell proliferation	0.016682
45088	0.00062999	5	20	regulation of innate immune response	0.021273
45765	0.00064756	6	30	regulation of angiogenesis	0.021483
80134	0.00069018	12	111	regulation of response to stress	0.022306
7159	0.00069597	4	12	leukocyte cell-cell adhesion	0.022306
7166	0.00070869	23	306	cell surface receptor linked signaling pathway	0.022336
50878	0.00084975	7	43	regulation of body fluid levels	0.026342
3018	0.00097662	4	13	vascular process in circulatory system	0.029787
2526	0.0010079	5	22	acute inflammatory response	0.030254
48856	0.0011727	44	768	anatomical structure development	0.033948
2685	0.0013283	4	14	regulation of leukocyte migration	0.033948
70633	0.0013476	2	2	transepithelial transport	0.033948
1300	0.0013476	2	2	chronological cell aging	0.033948
50829	0.0013476	2	2	defense response to Gram-negative bacterium	0.033948
46967	0.0013476	2	2	cytosol to ER transport	0.033948
2428	0.0013476	2	2	antigen processing and presentation of peptide antigen via MHC class Ib	0.033948
10761	0.0013476	2	2	fibroblast migration	0.033948
2691	0.0013476	2	2	regulation of cellular extravasation	0.033948
3032	0.0013476	2	2	detection of oxygen	0.033948
15696	0.0013476	2	2	ammonium transport	0.033948
48745	0.0013476	2	2	smooth muscle tissue development	0.033948
9653	0.0013644	25	361	anatomical structure morphogenesis	0.033948
1568	0.0013837	12	120	blood vessel development	0.033982
7626	0.0014242	8	60	locomotory behavior	0.034529
32496	0.0015197	6	35	response to lipopolysaccharide	0.036377
34097	0.0018814	7	49	response to cytokine stimulus	0.044472
7275	0.0020294	46	835	multicellular organismal development	0.046105
42330	0.002048	6	37	taxis	0.046105
1819	0.002048	6	37	positive regulation of cytokine production	0.046105
6935	0.002048	6	37	chemotaxis	0.046105
1775	0.0021796	10	94	cell activation	0.047665
48513	0.0022067	32	522	organ development	0.047665
31349	0.0022346	5	26	positive regulation of defense response	0.047665
30301	0.0022797	4	16	cholesterol transport	0.047665
15918	0.0022797	4	16	sterol transport	0.047665
16125	0.0023592	6	38	sterol metabolic process	0.047665
71219	0.0023946	3	8	cellular response to molecule of bacterial origin	0.047665
71222	0.0023946	3	8	cellular response to lipopolysaccharide	0.047665
1910	0.0023946	3	8	regulation of leukocyte mediated cytotoxicity	0.047665
31581	0.0023946	3	8	hemidesmosome assembly	0.047665
48260	0.0023946	3	8	positive regulation of receptor-mediated endocytosis	0.047665
