# Supplementary material for: Flow-induced Reorganization of Laminin-integrin Networks Within the Endothelial Basement Membrane Uncovered by Proteomics
Source: Mol Cell Proteomics. 2020 Apr 24;19(7):1179–92. doi: 10.1074/mcp.RA120.001964 (PMC7338090; doi:10.1074/mcp.RA120.001964)
Supplement: Table S7-S14 [file 158553_1_supp_511755_q8d01y.xlsx]

## Sheet: Table S7
Table S7	All assigned peptides from the SILAC proteome data (see also processed data in Table S1)
Sequence	Modified sequence	Modifications	Charge	m/z	Score	Proteins
SVLDFDFEK	_SVLDFDFEK_	Unmodified	1	1099.53	63.0734	A0A087X1B2;F8WC91;Q53GS9;C9JIU2;B9A018
YEWDVAEAR	_YEWDVAEAR_	Unmodified	1	1138.52	91.0872	P13639
LNDYIFSFDK	_LNDYIFSFDK_	Unmodified	1	1261.61	80.8706	P54136
AALGYDYK	_AALGYDYK_	Unmodified	1	900.447	99.4417	P14317
GEIFLDEK	_GEIFLDEK_	Unmodified	1	950.484	78.2638	Q9BRX8
FYMYELLK	_FYMYELLK_	Unmodified	1	1106.56	74.255	P19784
GDYDAFFEAR	_GDYDAFFEAR_	Unmodified	1	1190.51	80.2397	O75368
DLTDYLMK	_DLTDYLM(ox)K_	Oxidation (M)	1	1014.48	69.8117	P68133;P60709;P63261;P63267;I3L3I0;I3L1U9;Q562R1;P68032;P62736;I3L4N8
AGFFGDAMK	_AGFFGDAMK_	Unmodified	1	943.434	98.044	P98160
DLTDYLMK	_DLTDYLMK_	Unmodified	1	998.486	77.7321	P68133;P60709;P63261;P63267;I3L3I0;I3L1U9;Q562R1;P68032;P62736;I3L4N8
LGDLYEEEMR	_LGDLYEEEMR_	Unmodified	1	1254.57	62.1662	P08670;B0YJC4;A0A1B0GUA0
TGEGFYK	_TGEGFYK_	Unmodified	1	801.378	85.2649	E9PF18;Q16836;A0A0A0MSE2
SFSEFGK	_SFSEFGK_	Unmodified	1	801.378	115.459	O43390;B4DT28
WIYEDVER	_WIYEDVER_	Unmodified	1	1109.53	84.7431	O43852
HFILDECDK	_HFILDECDK_	Unmodified	1	1176.54	98.0483	A0A0G2JJZ9;A0A140T9X9;F6UJC5;A0A0A0MT12;F6WLT2;A0A140T9X3;A0A140TA18;A0A140T973;A0A140T996;F6TRA5;A0A140T9L4;Q13838;Q5STU3;A0A140T9K1;F6S4E6
DSDYYNMLLK	_DSDYYNMLLK_	Unmodified	1	1261.58	89.8266	A0A087WU93;A0A087WYD1;A0A087WZQ6;A0A087X253;P63010
AVSDWIDEQEK	_AVSDWIDEQEK_	Unmodified	1	1319.61	67.9517	K7EQ75;Q12906;K7EM82;K7ERM6;K7EJ09;K7ER69;K7EKJ9;K7ENK6
DLSLDDFK	_DLSLDDFK_	Unmodified	1	952.463	115.714	P30048
LDYILGLK	_LDYILGLK_	Unmodified	1	934.561	123.983	A0A024R4M0;C9JM19;P46781;B5MCT8
ILGLLDAYLK	_ILGLLDAYLK_	Unmodified	1	1118.68	76.2278	P26641
AYAYLFK	_(ac)AYAYLFK_	Acetyl (Protein N-term)	1	917.476	92.6925	E9PKL7;P61019
IFSAYIK	_IFSAYIK_	Unmodified	1	841.482	75.1092	O15143
ALQASALK	_ALQASALK_	Unmodified	1	801.483	95.7414	J3KPS3;H3BQN4;H3BR68;P04075
LYEWTTEK	_LYEWTTEK_	Unmodified	1	1069.52	76.1697	Q16531;F5GY55
ELGGFTEK	_ELGGFTEK_	Unmodified	1	880.442	141.48	B1AH87;P30536
EESYDFSK	_EESYDFSK_	Unmodified	1	1004.42	66.2702	Q9UDY2;A0A1B0GTW1
WYDLMDNK	_WYDLMDNK_	Unmodified	1	1084.48	93.5976	Q9BSJ8
DLLEVADVLEK	_DLLEVADVLEK_	Unmodified	1	1243.68	107.966	Q9HAV7
FDLMYAK	_FDLMYAK_	Unmodified	1	887.433	77.2825	Q71U36;C9J2C0;Q13748;V9GZ17;F5H5D3;P68366;Q9NY65;P68363;Q9BQE3;A6NHL2;Q6PEY2
KESYSVYVYK	_KESYSVYVYK_	Unmodified	1	1265.64	63.6941	O60814;Q99879;P57053;Q5QNW6;Q99877;P58876;Q99880;U3KQK0;P62807;Q93079
SVQYDDVPEYK	_SVQYDDVPEYK_	Unmodified	1	1342.62	57.5673	F5GXJ9;Q13740
DDPLEFK	_DDPLEFK_	Unmodified	1	863.415	86.7939	P06756
FYGDEEKDK	_FYGDEEKDK_	Unmodified	1	1130.5	99.7879	K7EJB9;P27797
DMTSEQLDDILK	_DMTSEQLDDILK_	Unmodified	1	1407.67	63.1599	P05023
FYVVMWK	_FYVVMWK_	Unmodified	1	972.501	89.9028	Q2HIZ1;CON__Q28194;P07996;F5H4Z8;P49746;P35442
YDQWWECK	_YDQWWECK_	Unmodified	1	1214.49	71.4507	Q5T447
DISTNYYASQK	_DISTNYYASQK_	Unmodified	1	1289.6	73.8812	H0YIV0;P14625
FYGDEEK	_FYGDEEK_	Unmodified	1	887.379	82.305	K7EJB9;P27797
NSLESYAFNMK	_NSLESYAFNMK_	Unmodified	1	1303.6	69.8152	A8K7Q2;E9PNE6;E9PKE3;E9PS65;E9PM13;P11142
DELFTDDK	_DELFTDDK_	Unmodified	1	982.437	74.165	A0A1B0GWC0;A0A1B0GTB8;A0A1B0GVF3;A0A1B0GV75;P23786
KKNDIYGED	_KKNDIYGED_	Unmodified	1	1081.52	26.7862	P50395
MYEEFLSK	_MYEEFLSK_	Unmodified	1	1046.49	95.5016	P31321;H7BYW5;P10644;K7EM13;C9JSK5;K7EPB2;K7EKR1
DYFEQYGK	_DYFEQYGK_	Unmodified	1	1049.46	134.766	Q32P51;P09651;F8W6I7;F8VZ49;F8VYN5;F8VTQ5
EWEMQFK	_EWEMQFK_	Unmodified	1	997.445	101.327	O15173;U3KQM0;D3DNX8
YMDVQFDFK	_YMDVQFDFK_	Unmodified	1	1192.54	70.9415	I3L204;F5H6E2;O00159
FNFLEQAFDK	_FNFLEQAFDK_	Unmodified	1	1258.61	81.9197	Q96CX2
DLEAEHVEVEDTTLNR	_DLEAEHVEVEDTTLNR_	Unmodified	2	935.446	127.049	A0A087WZT3;Q9H3K6;H3BVE0;A0A0B4J295;H3BTW0;H3BV85
LNLEAINYMAADGDFK	_LNLEAINYMAADGDFK_	Unmodified	2	892.93	86.4882	P09382
MENQSENNDIDEVIIPTAPLYK	_MENQSENNDIDEVIIPTAPLYK_	Unmodified	2	1267.11	40.1974	F5H442;Q99816
GYGYGQGAGTLSTDKGESLGIK	_GYGYGQGAGTLSTDKGESLGIK_	Unmodified	2	1080.03	145.441	E9PP21;P21291;E9PS42;E9PND2
LCYVALDFEQEMATAASSSSLEK	_LCYVALDFEQEM(ox)ATAASSSSLEK_	Oxidation (M)	2	1283.59	90.4751	P60709;P63261;Q6S8J3;I3L4N8
MEDSVGCLETAEEVK	_MEDSVGCLETAEEVK_	Unmodified	2	848.874	255.393	P35579
DGFIDKEDLHDMLASLGK	_DGFIDKEDLHDMLASLGK_	Unmodified	2	1002.49	259.34	J3KTJ1;O14950;P24844;P19105;J3QRS3
DYAKDDPLEFK	_DYAKDDPLEFK_	Unmodified	2	670.822	123.256	P06756
AFDCPETEYPVK	_AFDCPETEYPVK_	Unmodified	2	728.327	66.0227	G3V1R5;B1AKJ5;F5H7V1;O43847
VTIMWTPPESAVTGYR	_VTIMWTPPESAVTGYR_	Unmodified	2	904.456	82.3489	P02751
EIGWTDVGGWTGQGGSILGTK	_EIGWTDVGGWTGQGGSILGTK_	Unmodified	2	1060.03	164.557	Q01813;H0Y3Y3
NIGENEGGIDK	_NIGENEGGIDK_	Unmodified	2	573.275	119.743	Q04446;E9PGM4
DYENDEDVNKQLDK	_DYENDEDVNKQLDK_	Unmodified	2	862.884	246.96	A6NKE1;O43617;A0A087WWM0
AIGVLTSGGDAQGMNAAVR	_AIGVLTSGGDAQGMNAAVR_	Unmodified	2	894.457	110.122	P17858;Q01813
HDDYLVMLK	_HDDYLVM(ox)LK_	Oxidation (M)	2	575.284	99.815	G3V4C6;H0YJB9;Q9Y224
YAVLYQPLFDK	_YAVLYQPLFDK_	Unmodified	2	678.864	74.6109	H0YIV4;F8VRJ2;F8W118;B7Z9C2;F8VVB5;F8W020;H0YHC3;F8W543;F8W0J6;F8VXI6;F8VUX1;P55209;F8VY35;F8VV59;F5H4R6;H0YH88
ELDSLQTEAESLDNTVK	_ELDSLQTEAESLDNTVK_	Unmodified	2	946.46	224.672	P07942;G3XAI2
AVAGNISDPGLQK	_AVAGNISDPGLQK_	Unmodified	2	635.343	54.1994	P18206;Q5JQ13
MFLYADNEDR	_M(ox)FLYADNEDR_	Oxidation (M)	2	645.277	66.0557	Q9NP79;A0A087WY55;Q5TGM0
VSQMAQYFEPLTLAAVGAASK	_VSQMAQYFEPLTLAAVGAASK_	Unmodified	2	1091.56	38.2671	Q9Y490
DYDAMGSQTK	_DYDAM(ox)GSQTK_	Oxidation (M)	2	566.235	72.8477	M0R0Y3;Q9Y230
QGDEEEKWAEK	_QGDEEEKWAEK_	Unmodified	2	674.805	174.225	D6RBB4;D6RAY1;Q99717;O15198;D6R9D4;D6RBH9;D6RDN7;D6RD62;Q15797;D6REQ3;D6RIZ9
ENLESWLNYLK	_ENLESWLNYLK_	Unmodified	2	704.859	42.0835	Q9BVP2
ADVVESWIGEK	_ADVVESWIGEK_	Unmodified	2	616.812	92.1898	A0A0D9SGF6;A0A0D9SF54;Q13813
LDLLLEK	_LDLLLEK_	Unmodified	2	422.263	101.327	J3QRM1;Q96JB5
SADTLWGIQK	_SADTLWGIQK_	Unmodified	2	559.795	110.534	P00338
DMFQETMEAMR	_DMFQETMEAMR_	Unmodified	2	694.786	74.6109	P35579
KDVLETFTVK	_KDVLETFTVK_	Unmodified	2	590.334	146.503	A6NNI4;G8JLH6;P21926
EIVHIQAGQCGNQIGTK	_EIVHIQAGQCGNQIGTK_	Unmodified	2	926.971	173.34	K7EJ64;K7EPE5;K7EJZ4;K7ERA8;K7EN98;K7EQT3;K7ESM5;K7EL29;Q9BUF5;K7ESQ3
LDYDEDASAMLK	_LDYDEDASAM(ox)LK_	Oxidation (M)	2	693.808	69.8462	Q8NFI4;P50502;H7C3I1
EEAPQWLESDSCQK	_EEAPQWLESDSCQK_	Unmodified	2	853.87	157.497	Q8IWB7
DLEEDHACIPIKK	_DLEEDHACIPIKK_	Unmodified	2	784.393	174.209	P13639
EKLCYVALDFEQEMATAASSSSLEK	_EKLCYVALDFEQEMATAASSSSLEK_	Unmodified	2	1404.16	89.055	P60709;P63261;Q6S8J3;I3L4N8
DLDIIDNYDYSHTVK	_DLDIIDNYDYSHTVK_	Unmodified	2	905.928	126.77	E7EN95;O75369
VIVVGNPANTNCLTASK	_VIVVGNPANTNCLTASK_	Unmodified	2	879.465	191.154	C9JRL4;P40925;B9A041;C9JF79
FQNVADLHLYLYSAK	_FQNVADLHLYLYSAK_	Unmodified	2	891.464	46.2485	P41250
ELQEMDKDDESLIK	_ELQEMDKDDESLIK_	Unmodified	2	846.904	166.645	F5H3P3;F5H6Q0;H0YGX7;P52566;F5H2R5
FVFDIFQFAK	_FVFDIFQFAK_	Unmodified	2	631.335	123.749	Q16222
IQVWHEEHR	_IQVWHEEHR_	Unmodified	2	617.31	154.011	P26038
AEMVVPDFSELFK	_AEMVVPDFSELFK_	Unmodified	2	756.377	47.0374	Q9HD20;H7C3H2
YNMGLPVDFDQYNELHLPAVILK	_YNM(ox)GLPVDFDQYNELHLPAVILK_	Oxidation (M)	2	1353.19	68.2915	H0YE29;Q07960
LQNIFLGLVNIIEEK	_LQNIFLGLVNIIEEK_	Unmodified	2	872.007	57.9727	O15042;E7ET15
SSEMNVLIPTEGGDFNEFPVPEQFK	_SSEMNVLIPTEGGDFNEFPVPEQFK_	Unmodified	2	1406.16	69.6388	Q01518
VMVLDFVTPTPLGTR	_VMVLDFVTPTPLGTR_	Unmodified	2	823.452	62.3571	E9PQI3;A0A087WSW9;E9PLT3;Q16881;E9PKD3;A0A0B4J225;A0A087WSY9;E9PKI4;F8W809;A0A182DWI3;E9PIR7;E9PIZ5
MDGPGYGDEEEPLHTILGK	_MDGPGYGDEEEPLHTILGK_	Unmodified	2	1029.48	112.44	A0A087X1F8;B3KME9;Q9NV06;E5RHM4;A0A087WT20
EAEESYMMAK	_EAEESYMMAK_	Unmodified	2	594.749	84.8173	Q6ZXV5
SYCNDQSTGDIK	_SYCNDQSTGDIK_	Unmodified	2	694.294	113.946	P00492
LCYVALDFEQEMATAASSSSLEK	_LCYVALDFEQEM(ox)ATAASSSSLEK_	Oxidation (M)	2	1283.59	93.4163	P60709;P63261;Q6S8J3;I3L4N8
DFSALESQLQDTQELLQEENR	_DFSALESQLQDTQELLQEENR_	Unmodified	2	1247.09	143.93	P35579
DLEAHIDSANK	_DLEAHIDSANK_	Unmodified	2	606.797	160.722	P35579
QKDYETATLSEIK	_QKDYETATLSEIK_	Unmodified	2	763.391	145.815	P12814;H9KV75;H7C5W8
VSQGQLVVMQPEK	_VSQGQLVVMQPEK_	Unmodified	2	721.888	75.7641	P13667
LEWAYGYR	_LEWAYGYR_	Unmodified	2	529.259	52.7161	B5MBZ0;Q9HC35
FDMIVPILEK	_FDMIVPILEK_	Unmodified	2	602.836	50.3537	A0A0A0MTH3;Q13418
FLTVMMK	_FLTVMMK_	Unmodified	2	435.235	114.721	I3L3P7;H3BN98;I3L303;I3L246;P62244;H3BV27;H3BT37
LVFDEYLK	_LVFDEYLK_	Unmodified	2	513.779	58.9807	P08133
FLEESVSMSPEER	_FLEESVSM(ox)SPEER_	Oxidation (M)	2	778.351	69.3145	A0A087WTB8;Q5TBK7;P15374
YALTGDEVK	_YALTGDEVK_	Unmodified	2	498.256	100.017	Q8TD47;C9JEH7;P62701;P22090
ASEDSEEEPSGK	_ASEDSEEEPSGK_	Unmodified	2	632.763	238.919	Q8IY33
NDKYAGEEGMIEDMK	_NDKYAGEEGMIEDMK_	Unmodified	2	865.374	174.181	H0Y5B5;Q86U86;E7EVG2
VLDFEHFLPMLQTVAK	_VLDFEHFLPMLQTVAK_	Unmodified	2	944.505	182.695	G3V1V0;G8JLA2;F8VZU9;B7Z6Z4;G3V1Y7;F8VPF3;F8W180;F8W1R7;J3KND3;P60660
ELQEMDKDDESLIK	_ELQEM(ox)DKDDESLIK_	Oxidation (M)	2	854.901	246.961	F5H3P3;F5H6Q0;H0YGX7;P52566;F5H2R5
VLLGETGK	_VLLGETGK_	Unmodified	2	408.745	132.084	M0QZC5;M0R1H6;P62280
YALYDASFETK	_YALYDASFETK_	Unmodified	2	654.312	73.4351	P60981;F6RFD5
VDVGKDQEFTVK	_VDVGKDQEFTVK_	Unmodified	2	682.856	126.319	Q5HY54;A0A087WWY3;Q60FE5;P21333
LQQLFNHTMFILEQEEYQR	_LQQLFNHTMFILEQEEYQR_	Unmodified	2	1234.11	254.017	P35579;P35580;P35749
WLLSDYVK	_WLLSDYVK_	Unmodified	2	512.279	82.4525	G5E9W3;Q9UKF6;C9JZH6
FILSCADDK	_FILSCADDK_	Unmodified	2	534.755	59.0674	P43034;I3L3N5
VDEDEEIIVK	_VDEDEEIIVK_	Unmodified	2	594.803	136.515	P86791;P86790
ELLEQVAEFEK	_ELLEQVAEFEK_	Unmodified	2	667.846	90.6136	H7C488;Q9NQ48
DELDELKEAFAK	_DELDELKEAFAK_	Unmodified	2	704.355	124.469	F2Z2Z9;P13797;U3KQI3
FMQASEDLLKEHYVDLK	_FMQASEDLLKEHYVDLK_	Unmodified	2	1033.52	166.905	P15531;J3KPD9;E5RHP0;E7ERL0;Q32Q12
YCYYNETHK	_YCYYNETHK_	Unmodified	2	639.266	83.647	E9PMU0;Q9H0A0;E9PJN6
NFDDATMK	_NFDDATMK_	Unmodified	2	471.205	75.0433	A0A087X271;A0A087X1X5;B4DUT8;B4DDF4;H3BVI6;Q99439
LAACVNLIPQITSIYEWK	_LAACVNLIPQITSIYEWK_	Unmodified	2	1060.07	86.5733	O60888;C9IZQ5;C9IZG4
QYWCTFK	_QYWCTFK_	Unmodified	2	516.735	63.5651	Q96AC1;A0A0U1RRM8;H0YJ34
TETVEEPMEEEEAAKEEK	_TETVEEPMEEEEAAKEEK_	Unmodified	2	1054.46	72.2096	P14625;Q96GW1
YVGALEDMLQALK	_YVGALEDMLQALK_	Unmodified	2	725.885	114.239	G8JLK1;Q9NZ43;M0QZE0
LLEVYDQLFK	_LLEVYDQLFK_	Unmodified	2	634.351	93.0956	E9PF10;O75694
SDVYCEVCEFLVK	_SDVYCEVCEFLVK_	Unmodified	2	824.373	94.0899	P07602;C9JIZ6;A0A0J9YXB8
GIPEFWLTVFK	_GIPEFWLTVFK_	Unmodified	2	668.869	75.5657	H0YIV4;F8W118;B7Z9C2;F8W020;H0YHC3;F8W543;F8W0J6;F8VXI6;F8VUX1;P55209;F8VY35;F8VV59;F5H4R6;H0YH88
FFEVILIDPFHK	_FFEVILIDPFHK_	Unmodified	2	752.913	125.359	P61313;E7EQV9;E7ENU7
ADGEEDEVK	_ADGEEDEVK_	Unmodified	2	496.214	70.9084	F8VV04;F8W667;Q15020
KNPDSQYGELIEK	_KNPDSQYGELIEK_	Unmodified	2	760.883	123.097	P30085;Q5T0D2
EAEGSSAEYK	_EAEGSSAEYK_	Unmodified	2	535.735	99.5681	P49321;E9PRH9;H0YDS9;Q5T624;H0YF33
EGEDSSVIHYDDK	_EGEDSSVIHYDDK_	Unmodified	2	747.323	175.214	A0A0C4DGG9;F5GWX5;Q14839
EDQLEYQEEMK	_EDQLEYQEEMK_	Unmodified	2	721.311	42.4248	Q9BZ29;H0Y3S1;A0A0A0MSY4;A0A088AWN3
LIGNMALLPIR	_LIGNMALLPIR_	Unmodified	2	605.871	58.592	C9JZD1;F8VR50;O15145
LLDIEGLYSK	_LLDIEGLYSK_	Unmodified	2	575.821	97.8134	Q92621
GSLLDFLK	_GSLLDFLK_	Unmodified	2	446.76	89.698	H0Y3C5;J3KPD6;P07947;P12931;P08631;P06241;J3QRU1;P07948
GLESTTLADKDGEIYCK	_GLESTTLADKDGEIYCK_	Unmodified	2	950.454	193.302	E9PP21;P21291;E9PND2
INEWLTK	_INEWLTK_	Unmodified	2	452.251	134.811	E9PGZ1;Q05682;E7EX44
ANIVAYHDSIMNPDYNVEFFR	_ANIVAYHDSIMNPDYNVEFFR_	Unmodified	2	1258.09	204.31	K7EPL2;Q9UBT2
QYYALEVSYFK	_QYYALEVSYFK_	Unmodified	2	705.851	122.178	Q92905;E5RHH5
LLDEEEATDNDLR	_LLDEEEATDNDLR_	Unmodified	2	766.857	83.2433	Q8WUM4
YTFAAHMDGTYK	_YTFAAHMDGTYK_	Unmodified	2	702.816	255.412	Q15363;E7EQ72
AFMTADLPNELIELLEK	_AFMTADLPNELIELLEK_	Unmodified	2	974.011	108.965	Q00610;A0A087WX41;P53675;A0A087WVQ6
ELQEMDKDDESLIK	_ELQEMDKDDESLIK_	Unmodified	2	846.903	203.271	F5H3P3;F5H6Q0;H0YGX7;P52566;F5H2R5
NPTDAYQLNYDMHNPFDICAASYR	_NPTDAYQLNYDMHNPFDICAASYR_	Unmodified	2	1438.62	186.616	P53621
LALQALTEK	_LALQALTEK_	Unmodified	2	493.798	77.1917	Q07065
YQGVNLYVK	_YQGVNLYVK_	Unmodified	2	542.295	45.368	E7EQV3;P11940;A0A087WTT1;Q4VXU2;E7ERJ7;H0YAP2;H0YAR2
DITSDTSGDFR	_DITSDTSGDFR_	Unmodified	2	607.271	117.136	Q5T3N1;P04083
SSIFDADEEK	_SSIFDADEEK_	Unmodified	2	570.756	90.9131	H3BMM6;Q9UJY4
LNLEAINYMAADGDFK	_LNLEAINYM(ox)AADGDFK_	Oxidation (M)	2	900.927	98.0621	P09382
IWDLEGK	_IWDLEGK_	Unmodified	2	430.729	123.989	H0Y8W2;D6RF23;H0Y9P0;D6REE5;H0YAF8;H0YAM7;J3KPE3;D6RAC2;P63244
FLGCVDIK	_FLGCVDIK_	Unmodified	2	476.252	63.5339	E9PL38;H0YD73;J3KNQ3;A0A087WUL9;Q9UNM6
DKDFAIDIIK	_DKDFAIDIIK_	Unmodified	2	589.326	155.334	Q15181
DLQSNVEHLTEK	_DLQSNVEHLTEK_	Unmodified	2	706.854	164.219	B1APP8;Q01813
WTCMEYYER	_WTCMEYYER_	Unmodified	2	669.268	85.8073	O75157
FSDLGFEVK	_FSDLGFEVK_	Unmodified	2	521.266	114.968	P55212;D6RHU3
LFDSICNNK	_LFDSICNNK_	Unmodified	2	555.766	122.281	P08754;P04899;P63096
LLTDDGNK	_LLTDDGNK_	Unmodified	2	438.227	113.412	Q13200
AGYQDMPEYENFK	_AGYQDMPEYENFK_	Unmodified	2	796.341	184.964	Q5QPE1;Q15437
EFFVGLSK	_EFFVGLSK_	Unmodified	2	463.753	63.5339	Q5SRR8;Q5SSV3;B4DYP1;O94760;O95865;A0A140T971;H0Y7N1
GQIEEAGWSYVGGWTGQGGSK	_GQIEEAGWSYVGGWTGQGGSK_	Unmodified	2	1077.5	120.661	F8VP00;P08237
EHLLMALAGIDTLLIR	_EHLLM(ox)ALAGIDTLLIR_	Oxidation (M)	2	898.011	132.837	P98160
LLILEQLLDSIK	_LLILEQLLDSIK_	Unmodified	2	699.435	104.244	H0YIW3;Q86XA9;F5H619;H7C5W6
FVSELWK	_FVSELWK_	Unmodified	2	454.748	167.824	P35579
DSYVGDEAQSKR	_DSYVGDEAQSKR_	Unmodified	2	677.815	162.486	F8WB63;K7EM38;F6QUT6;G5E9R0;P68133;A6NL76;J3KT65;P60709;P63261;P63267;I3L3I0;C9JUM1;E7EVS6;F6UVQ4;C9JZR7;I3L1U9;C9JFL5;B8ZZJ2;I3L3R2;P68032;P62736;C9JTX5
ESWEMDTK	_ESWEM(ox)DTK_	Oxidation (M)	2	521.213	53.089	Q13451
KHEAFESDLAAHQDR	_KHEAFESDLAAHQDR_	Unmodified	2	877.416	149.863	P12814;F6THM6;H9KV75;H7C5W8;P35609;O43707
FESVHPNIYAIYDLIER	_FESVHPNIYAIYDLIER_	Unmodified	2	1040.03	34.4216	Q96P47;C9J975
LGDGLFLQCCEEVAELYPK	_LGDGLFLQCCEEVAELYPK_	Unmodified	2	1121.03	121.436	O43837;A0A087WZN1;A0A087X2E5
EVNSTDWDSK	_EVNSTDWDSK_	Unmodified	2	590.76	91.7011	E5RIU9;E5RJI3;Q8WUX9
NKDQGTYEDYVEGLR	_NKDQGTYEDYVEGLR_	Unmodified	2	893.915	210.669	G3V1V0;G8JLA2;F8VZU9;B7Z6Z4;G3V1Y7;F8VPF3;F8W180;F8W1R7;J3KND3;P60660
ELLTEFGYK	_ELLTEFGYK_	Unmodified	2	550.287	93.6488	P49411
TDLLLEPYNK	_TDLLLEPYNK_	Unmodified	2	603.324	128.905	P35579
PAFFAEK	_PAFFAEK_	Unmodified	2	405.213	130.765	P04083
MDKNELVQK	_(ac)MDKNELVQK_	Acetyl (Protein N-term)	2	573.795	72.2004	E7EX29;E7ESK7;E5RGE1;E9PD24;E5RIR4;P63104;E7EVZ2
VEENFLK	_VEENFLK_	Unmodified	2	439.735	57.2809	J3QR89;A0A087WYW6;Q96A33
LVLLLQYLENLEK	_LVLLLQYLENLEK_	Unmodified	2	794.471	54.8978	J3KRA9;Q96Q15;H3BQN7
LLYDIVFK	_LLYDIVFK_	Unmodified	2	505.8	73.6646	E9PHV6;P23497;C9JBL0
FFSEYEK	_FFSEYEK_	Unmodified	2	475.219	127.844	Q9Y376
IVDDWANDGWGLKK	_IVDDWANDGWGLKK_	Unmodified	2	808.907	215.088	P27824
YQDLGAYSSAR	_YQDLGAYSSAR_	Unmodified	2	615.791	71.0845	O96000;H3BPJ9
TEMEDLMSSK	_TEM(ox)EDLMSSK_	Oxidation (M)	2	593.752	112.845	P35579
DMELPTEK	_DMELPTEK_	Unmodified	2	481.728	88.3697	P27816;E7EVA0;H7C456
VLDLELK	_VLDLELK_	Unmodified	2	415.255	153.148	P04083
GIEPTGNMVK	_GIEPTGNMVK_	Unmodified	2	523.271	43.2968	E7EN95;O75369
TEEEEEDLPDAQTAAK	_TEEEEEDLPDAQTAAK_	Unmodified	2	888.395	111.643	O43665
TLSDDLDEAAK	_TLSDDLDEAAK_	Unmodified	2	589.283	78.5482	Q9H0A0;A0A087WV29
SSSSEDGSMGSFSEK	_SSSSEDGSMGSFSEK_	Unmodified	2	761.304	103.604	Q8N766
LNLEAINYMAADGDFK	_LNLEAINYMAADGDFK_	Unmodified	2	892.93	132.644	P09382
KGEFETGFEK	_KGEFETGFEK_	Unmodified	2	586.285	142.763	P15170;H3BR35;Q8IYD1
LCYVALDFEQEMATAASSSSLEK	_LCYVALDFEQEM(ox)ATAASSSSLEK_	Oxidation (M)	2	1283.59	58.9522	P60709;P63261;Q6S8J3;I3L4N8
LFLVDDLVDSLK	_LFLVDDLVDSLK_	Unmodified	2	688.888	95.4173	A0A0U1RQR6;Q9NQC3;F8W914;H7C106
IGLDFCK	_IGLDFCK_	Unmodified	2	426.718	71.2957	O00571;O15523;A0A0D9SG12;A0A0D9SFB3;A0A0D9SF53
EEIIPVAAEYDK	_EEIIPVAAEYDK_	Unmodified	2	688.85	71.268	E9PJM9;E9PRX4;B7Z9I1;P11310;Q5T4U5
FANYIDK	_FANYIDK_	Unmodified	2	435.722	74.255	P08670;B0YJC4;A0A1B0GTT5;A0A1B0GUA0
GEVVEGDPDK	_GEVVEGDPDK_	Unmodified	2	522.745	76.9272	M0QXM9;O43615
LTLSELDDIIK	_LTLSELDDIIK_	Unmodified	2	630.359	102.047	A0A0A0MQS9;Q16363;A0A0A0MTC7
STQYQELLQDLSEK	_STQYQELLQDLSEK_	Unmodified	2	841.417	171.107	H3BQK9;H3BPE1;H0Y390;Q9UPN3
YIDSADLEPITSQEEPVR	_YIDSADLEPITSQEEPVR_	Unmodified	2	1031.5	190.24	P17812
ELYDFAK	_ELYDFAK_	Unmodified	2	443.221	89.3692	C9JP16;O75718
LGLTDINEAYVETLK	_LGLTDINEAYVETLK_	Unmodified	2	839.949	112.032	H7C2A6;C9JIK8;Q9Y4P1
YFEELFK	_YFEELFK_	Unmodified	2	488.245	92.4666	Q9NVR0
MTGLVDEAIDTK	_MTGLVDEAIDTK_	Unmodified	2	646.825	130.685	P18206;Q5JQ13
GFNCESKPEAEETCFDK	_GFNCESKPEAEETCFDK_	Unmodified	2	1024.42	247.907	P02751
ISKPAPYWEGTAVIDGEFK	_ISKPAPYWEGTAVIDGEFK_	Unmodified	2	1054.54	77.5544	A6NG45;Q13162
FLESYATDNEK	_FLESYATDNEK_	Unmodified	2	658.803	58.7812	A0A087WYC8;Q9BZI7
LGGSLADSYLDEGFLLDKK	_LGGSLADSYLDEGFLLDKK_	Unmodified	2	1021.03	319.452	F8VQ14;P78371;F5GWF6
GFAFVTFDDHDTVDK	_GFAFVTFDDHDTVDK_	Unmodified	2	857.392	114.208	P51991
ELEDATETADAMNR	_ELEDATETADAMNR_	Unmodified	2	783.341	198.371	P35579
VDNEFLNMLLDK	_VDNEFLNMLLDK_	Unmodified	2	725.866	137.947	M0R3F6;M0R2Z9;Q8IX01
ENPGFDFSGAEISGNYTK	_ENPGFDFSGAEISGNYTK_	Unmodified	2	966.934	128.103	Q8WVJ2;E5RFP0
IMGGSGTETTLEK	_IMGGSGTETTLEK_	Unmodified	2	662.327	135.938	Q86V48
SLADFEK	_SLADFEK_	Unmodified	2	405.205	108.088	O00231
TFAPEEISAMVLTK	_TFAPEEISAMVLTK_	Unmodified	2	768.902	95.1953	P11021
VDLITLSYTFFEAK	_VDLITLSYTFFEAK_	Unmodified	2	823.938	116.786	Q9Y6N1
EVNAVDSEHEK	_EVNAVDSEHEK_	Unmodified	2	628.791	65.2948	P14735;Q5T5N3
EEAATGGGSTGEADGK	_EEAATGGGSTGEADGK_	Unmodified	2	718.811	125.331	O43242
ILEFFGLK	_ILEFFGLK_	Unmodified	2	483.787	135.766	I3L398;I3L4M2;H0Y3Z3;H7BZ94;P07237
VLELQGLGWEGQEAEK	_VLELQGLGWEGQEAEK_	Unmodified	2	893.455	85.5632	Q9NXK8
LLMMAGIDDCYTSAR	_LLMMAGIDDCYTSAR_	Unmodified	2	858.891	58.0786	E9PM36;P15880;H0YEN5;I3L404;E9PQD7
ELAEDGYSGVEVR	_ELAEDGYSGVEVR_	Unmodified	2	712.339	139.476	H0YCJ7;E9PPU1;H0YEU2;E9PQ96;H0YF32;E9PK82;E9PJH4;F2Z2S8;P23396;E9PL09
FWDFELVKDENSTQK	_FWDFELVKDENSTQK_	Unmodified	2	943.452	203.271	Q9UNX4
IAQDLEMYGVNYFSIK	_IAQDLEMYGVNYFSIK_	Unmodified	2	945.968	82.8772	P26038
LSEDIDLLK	_LSEDIDLLK_	Unmodified	2	523.292	97.9655	O43264;F5H3C1
VINLYQMTPEMWEER	_VINLYQMTPEMWEER_	Unmodified	2	969.959	109.793	P35240
YDSYESCDSR	_YDSYESCDSR_	Unmodified	2	641.238	147.744	V9GZ50;Q9ULX6;M0QYT7;M0R1Y5;M0R010
DQMQQQLNDYEQLLDVK	_DQM(ox)QQQLNDYEQLLDVK_	Oxidation (M)	2	1062.5	121.014	P20700;E9PBF6
VIFPYEAQNDDELTIK	_VIFPYEAQNDDELTIK_	Unmodified	2	947.975	184.512	Q5VSN0;Q5JPT2;Q96B97
YSDIDIILLK	_YSDIDIILLK_	Unmodified	2	596.845	108.431	Q92973
LEELEKEEELR	_LEELEKEEELR_	Unmodified	2	708.865	131.819	Q9BZE4
LVNTPYVDNSYK	_LVNTPYVDNSYK_	Unmodified	2	706.857	96.7446	P83111
LDEIYVAGLVAHSDLDER	_LDEIYVAGLVAHSDLDER_	Unmodified	2	1008.01	96.8047	O60506;F6UXX1
LYDLDNDGYITR	_LYDLDNDGYITR_	Unmodified	2	729.349	166.704	P62166
WWEEERYPEGIK	_WWEEERYPEGIK_	Unmodified	2	811.386	195.724	P11387
SIEYSPQLEDAGSR	_SIEYSPQLEDAGSR_	Unmodified	2	776.368	120.287	P98160
AYLESEVAISEELVQK	_AYLESEVAISEELVQK_	Unmodified	2	904.469	50.3765	A0A0U1RQR6;Q9NQC3;F8W914;H7C106
LDDNEALIEK	_LDDNEALIEK_	Unmodified	2	580.295	158.563	G3V4F7;P61011
TFYSCTTEGR	_TFYSCTTEGR_	Unmodified	2	611.264	119.529	P02751
TLVVHEK	_TLVVHEK_	Unmodified	2	413.245	52.4819	P00441;H7BYH4
LLSVNIR	_LLSVNIR_	Unmodified	2	407.761	104.111	P07814
GEYDVTMPK	_GEYDVTMPK_	Unmodified	2	520.242	50.3534	Q09666
QCTMFYSTSNTKLQK	_QCTMFYSTSNTKLQK_	Unmodified	2	918.934	46.6598	CON__Q1A7A4
EIFLSQPILLELEAPLK	_EIFLSQPILLELEAPLK_	Unmodified	2	977.069	123.633	C9J9S3;E7ETD8;F8VYE8;F8WE71;F8W0W8;P36873;A0A087WYY5;E9PMD7;F8VR82;F5H037;P62140;C9JP48;P62136;F5H1L6
LNVCVSK	_LNVCVSK_	Unmodified	2	410.223	115.459	D6W592;M0QYT0;M0QXS5;P14866;B7WPG3;H7C464;C9IYN3;Q8WVV9
YLTESYGTGQDIDDR	_YLTESYGTGQDIDDR_	Unmodified	2	866.887	211.51	A0A0A0MRM8;Q9UM54;E7EW20;A0A0D9SGC1
EYTEDGQVK	_EYTEDGQVK_	Unmodified	2	534.746	74.1727	Q9BTV4
AHSSMVGVNLPQK	_AHSSMVGVNLPQK_	Unmodified	2	684.359	161.255	P00558
VGTGEPCCDWVGDEGAGHFVK	_VGTGEPCCDWVGDEGAGHFVK_	Unmodified	2	1138.99	69.0807	K7EPF6;K7EM49;P52209
EGIESGDPGTDDGR	_EGIESGDPGTDDGR_	Unmodified	2	702.797	143.939	Q12797
LILIESR	_LILIESR_	Unmodified	2	422.269	75.1893	P62277
AFDLYFVLDK	_AFDLYFVLDK_	Unmodified	2	615.824	59.1984	P58335
HKLDVTSVEDYK	_HKLDVTSVEDYK_	Unmodified	2	717.367	177.21	B7ZAR1;P48643;E9PCA1;E7ENZ3
LKDDEVAQLKK	_LKDDEVAQLKK_	Unmodified	2	643.869	144.282	P07195
KVESLQEEIAFLK	_KVESLQEEIAFLK_	Unmodified	2	767.429	167.614	Q5JVS8;P08670;B0YJC4;B0YJC5
YSSNDESEGSGSEK	_YSSNDESEGSGSEK_	Unmodified	2	738.292	41.6209	H0YCN2;H0YEX0;Q96T23
IIHEDGYSEEECR	_IIHEDGYSEEECR_	Unmodified	2	818.849	246.631	P04899
GVTFNVTTVDTK	_GVTFNVTTVDTK_	Unmodified	2	641.336	65.4951	O00299
EEIVELMR	_EEIVELMR_	Unmodified	2	509.766	71.692	C9JXR7;A8MVM1;P42574
MQQNIQELEEQLEEEESAR	_MQQNIQELEEQLEEEESAR_	Unmodified	2	1167.03	280.307	P35579
LGTPQQIAIAR	_LGTPQQIAIAR_	Unmodified	2	584.346	60.6413	H7C229;Q7L576;E7EVJ5;H0YL50;E7EW33;Q96F07
ILLELLNQMDGFDQNVNVK	_ILLELLNQMDGFDQNVNVK_	Unmodified	2	1102.07	232.731	P43686
DAVDWVHYK	_DAVDWVHYK_	Unmodified	2	566.775	62.4631	P49902;Q5JUV4;Q5JUV3
ITLESFLAWK	_ITLESFLAWK_	Unmodified	2	604.34	94.3092	Q8WU90
GHFFVEDQIYCEK	_GHFFVEDQIYCEK_	Unmodified	2	836.377	177.359	O00151
EYEEDGAR	_EYEEDGAR_	Unmodified	2	484.701	101.601	P61163
ILEFYSK	_ILEFYSK_	Unmodified	2	450.247	63.5651	O60502
QLAPIWDK	_QLAPIWDK_	Unmodified	2	485.772	61.6913	H0Y3Z3;H7BZ94;P07237
LFLSYDYAVK	_LFLSYDYAVK_	Unmodified	2	609.824	94.3092	Q9UHG3
LIWDSLEER	_LIWDSLEER_	Unmodified	2	580.801	77.6625	E7ERU0;E9PHM6;A0A0U1RQJ2;F6QMI7;Q03001;F8W9J4
EFLVAGGEDFK	_EFLVAGGEDFK_	Unmodified	2	606.3	77.5969	H0YH33;Q9Y3F4
LSDLLAPISEQIK	_LSDLLAPISEQIK_	Unmodified	2	713.911	102.331	Q5T0R1;Q5T0R6;Q5T0R7;Q01518;Q5T0R3;Q5T0R5;Q5T0R2;Q5T0R9;Q5T0R4
EISEGDEVEVYSR	_EISEGDEVEVYSR_	Unmodified	2	756.347	146.673	B4DXZ6;C9JAJ4;P51114
VVETEDAYK	_VVETEDAYK_	Unmodified	2	527.259	72.3251	Q15286;F5H157
DGNDLHMTYK	_DGNDLHMTYK_	Unmodified	2	597.266	147.624	O60884
EIDTDSTSQGESK	_EIDTDSTSQGESK_	Unmodified	2	698.808	153.808	P49792
PGDVEFEDFSQPMNR	_PGDVEFEDFSQPMNR_	Unmodified	2	884.386	102.389	M0R2H7;W4VSQ9;Q15642;M0R0F9
WDAWNELK	_WDAWNELK_	Unmodified	2	531.256	114.895	A0A0A0MTI5;B8ZWD1;P07108
FAEWCLEYGEHGCR	_FAEWCLEYGEHGCR_	Unmodified	2	907.375	194.977	H7C2E3;O43813
TSYYLDCPELTEIGSK	_TSYYLDCPELTEIGSK_	Unmodified	2	938.438	113.473	Q6V0I7
DQFGFINYEVGDSK	_DQFGFINYEVGDSK_	Unmodified	2	809.873	109.102	E9PLT0;O75534
AVIGSTYMLTQDEVLWEK	_AVIGSTYMLTQDEVLWEK_	Unmodified	2	1042.02	115.633	Q14764
YYYAVYDMVVR	_YYYAVYDMVVR_	Unmodified	2	721.345	73.9005	E7EPA6;P07942;G3XAI2
HAAEGEIYTK	_HAAEGEIYTK_	Unmodified	2	559.777	110.838	E7EW84;F2Z3K0;Q8TAG9
EEILAQAK	_EEILAQAK_	Unmodified	2	451.253	111.816	P35579
ASEEHLK	_ASEEHLK_	Unmodified	2	407.208	94.2618	J3KPD9;F6XY72;Q32Q12;P22392
VLAVNQENEQLMEDYEK	_VLAVNQENEQLM(ox)EDYEK_	Oxidation (M)	2	1034.48	224.638	P12814;H9KV75;G3V2W4;G3V2N5
NFEDVAFDEKK	_NFEDVAFDEKK_	Unmodified	2	671.321	158.563	H0Y3Z3;H7BZ94;P07237
TLEEEAK	_TLEEEAK_	Unmodified	2	410.209	117.934	P35579
VFLALVEEVEDR	_VFLALVEEVEDR_	Unmodified	2	709.88	80.6901	Q9H3U1
LMELYER	_LMELYER_	Unmodified	2	477.241	83.7525	C9JZV3;C9JHK9;Q9UG63
GLFDEYGSK	_GLFDEYGSK_	Unmodified	2	508.24	134.766	Q58FF3;P14625
SMFQSYWNEDMK	_SMFQSYWNEDMK_	Unmodified	2	783.324	86.803	Q8NDN9
VDGEKDTYSYLA	_VDGEKDTYSYLA_	Unmodified	2	680.817	84.1883	Q13616;A0A0C4DGX4
DLYEEAVGEK	_DLYEEAVGEK_	Unmodified	2	576.774	78.2638	Q8N3K9
KFYDANYDGK	_KFYDANYDGK_	Unmodified	2	610.783	75.7881	Q15555;M0QX52;K7ERD8;K7EL66
GWIPGNEENK	_GWIPGNEENK_	Unmodified	2	572.275	51.4359	Q9NZM1
FVDGLMIHSGDPVNYYVDTAVR	_FVDGLMIHSGDPVNYYVDTAVR_	Unmodified	2	1234.6	179.854	H0YEU2;P23396;E9PL09;E9PSF4
DSYVGDEAQSK	_DSYVGDEAQSK_	Unmodified	2	599.765	147.281	F8WB63;K7EM38;F6QUT6;G5E9R0;P68133;A6NL76;J3KT65;P60709;P63261;P63267;I3L3I0;C9JUM1;E7EVS6;F6UVQ4;C9JZR7;I3L1U9;C9JFL5;B8ZZJ2;I3L3R2;P68032;P62736;C9JTX5
QAWFIENEEQEYVQTVK	_QAWFIENEEQEYVQTVK_	Unmodified	2	1071.01	170.482	Q5T3N1;P04083;Q5T3N0
LGEWNEK	_LGEWNEK_	Unmodified	2	438.216	117.16	O43399;A0A087WYR3
LFYFSNEK	_LFYFSNEK_	Unmodified	2	524.261	131.031	Q15629;G3XAN4
DIMAEIYK	_DIMAEIYK_	Unmodified	2	491.749	73.6646	P07858
FLEVDEYPEHIK	_FLEVDEYPEHIK_	Unmodified	2	759.877	108.984	Q96K76
ALEHFTDLYDIK	_ALEHFTDLYDIK_	Unmodified	2	732.872	171.258	Q00610;A0A087WVQ6
LVVVGAGGVGK	_LVVVGAGGVGK_	Unmodified	2	478.301	46.8438	P01111;G3V5T7;P01116;G3V4K2;P01112
MDCQETPEGYK	_M(ox)DCQETPEGYK_	Oxidation (M)	2	687.271	138.423	E7EN95;O75369
YEDFKEEGSENAVK	_YEDFKEEGSENAVK_	Unmodified	2	822.873	257.805	J3KQ32;Q9NTK5
SLEDALSSDTSGHFR	_SLEDALSSDTSGHFR_	Unmodified	2	811.376	120.205	P08133;E7EMC6;E5RK69
EYFADMER	_EYFADMER_	Unmodified	2	530.724	101.253	Q02880;E9PCY5
LLEIVSYK	_LLEIVSYK_	Unmodified	2	482.79	101.431	H3BND8;Q93009
SLCPFYGEDFYCEIPR	_SLCPFYGEDFYCEIPR_	Unmodified	2	1026.95	88.9514	Q14644
HQGVMVGMGQK	_HQGVM(ox)VGMGQK_	Oxidation (M)	2	594.287	118.233	F8WB63;K7EM38;F6QUT6;G5E9R0;P68133;A6NL76;J3KT65;P60709;P63261;P63267;I3L3I0;C9JUM1;E7EVS6;F6UVQ4;C9JZR7;I3L1U9;C9JFL5;Q562R1;B8ZZJ2;I3L3R2;P68032;P62736;C9JTX5
LTGFNIWDSVLSNEEIR	_LTGFNIWDSVLSNEEIR_	Unmodified	2	997.004	156.114	P26022
LQTSSVLVSGLR	_LQTSSVLVSGLR_	Unmodified	2	630.37	89.6631	Q5JRS1;Q5JRR9;Q5JRS0;P22314;Q5JRS3;Q5JRS2
LCYVALDFEQEMATAASSSSLEK	_LCYVALDFEQEM(ox)ATAASSSSLEK_	Oxidation (M)	2	1283.59	123.363	P60709;P63261;Q6S8J3;I3L4N8
ALEEAMEQK	_ALEEAMEQK_	Unmodified	2	524.753	156.827	P35579
LLQDFFNGK	_LLQDFFNGK_	Unmodified	2	541.287	145.156	A8K7Q2;P54652;E9PN89;E9PNE6;P17066;E9PKE3;P11142
FEEYGPVIECDIVK	_FEEYGPVIECDIVK_	Unmodified	2	849.409	113.253	E9PM61;Q9BWF3;E9PB51;U3KQD5;E9PLB0;Q9BQ04;J3QRR5;D6R9K7
HEAMITDLEER	_HEAMITDLEER_	Unmodified	2	672.317	155.473	P35579
GLEGWEK	_GLEGWEK_	Unmodified	2	409.706	110.337	P30520
LNTEWSELENLVLK	_LNTEWSELENLVLK_	Unmodified	2	844.449	185.657	P13674
YGSGSGQQSVTGVEASDDANSYWR	_YGSGSGQQSVTGVEASDDANSYWR_	Unmodified	2	1261.05	129.737	Q9HCN8
VSYYENVIK	_VSYYENVIK_	Unmodified	2	557.792	55.0839	A0A0C4DGZ5;P54577
ELAILLGMLDPAEKDEK	_ELAILLGMLDPAEKDEK_	Unmodified	2	943.003	207.05	P30041
LLSGPYFWSLPSR	_LLSGPYFWSLPSR_	Unmodified	2	761.906	40.2776	P98160
IWHHTFYNELR	_IWHHTFYNELR_	Unmodified	2	758.378	193.216	K7EM38;G5E9R0;P68133;A6NL76;J3KT65;P60709;P63261;Q6S8J3;Q9BYX7;I3L3I0;C9JUM1;E7EVS6;C9JZR7;P0CG38;I3L1U9;A5A3E0;I3L3R2;P0CG39;P68032;I3L4N8
TVDNFVALATGEK	_TVDNFVALATGEK_	Unmodified	2	682.857	102.903	P23284
EAMDPIAELLSQLSGVR	_EAMDPIAELLSQLSGVR_	Unmodified	2	914.977	97.0952	Q9P0J7
EILGTCK	_EILGTCK_	Unmodified	2	410.715	80.4623	P18206
AMLENEK	_AM(ox)LENEK_	Oxidation (M)	2	425.703	81.1906	P26038
SSILLDVKPWDDETDMAK	_SSILLDVKPWDDETDM(ox)AK_	Oxidation (M)	2	1040	178.064	P24534
QLEEAEEEAQR	_QLEEAEEEAQR_	Unmodified	2	666.307	180.658	P35579
LATGSDDNCAAFFEGPPFK	_LATGSDDNCAAFFEGPPFK_	Unmodified	2	1022.46	66.5362	D6RD66;O75083
AGEAAELQDAEVESSAK	_AGEAAELQDAEVESSAK_	Unmodified	2	852.9	107.977	A0A0A0MRN5;Q9NZT2
EVSEAVVDTLESEYLK	_EVSEAVVDTLESEYLK_	Unmodified	2	905.952	124.251	P98160
LLMAEEK	_LLMAEEK_	Unmodified	2	417.226	104.448	Q8IVM0
EMQNLSFQDCYSSK	_EMQNLSFQDCYSSK_	Unmodified	2	868.866	81.703	P30084
FTTDDSICVLGISK	_FTTDDSICVLGISK_	Unmodified	2	778.387	128.951	B1APP8;Q01813;H0Y757
DFVGLEDCDK	_DFVGLEDCDK_	Unmodified	2	599.258	59.4178	Q96RY7
VFEDESGK	_VFEDESGK_	Unmodified	2	455.712	122.176	Q8TEA8;A0A087WZV9
EVAENQQNQSSDPEEEK	_EVAENQQNQSSDPEEEK_	Unmodified	2	980.922	34.2621	E9PHY5;E9PJP4;E9PK52;E9PII3;E9PQD2;E9PRG1;E9PIG0;E9PQN0;O43491
SDEWFAK	_SDEWFAK_	Unmodified	2	441.703	97.6019	I3L1I0;F6TLX2;I3L3Q4;Q9HC38
VVLAYEPVWAIGTGK	_VVLAYEPVWAIGTGK_	Unmodified	2	801.948	133.477	U3KPZ0;P60174;U3KQF3
LYIGNLSENAAPSDLESIFK	_LYIGNLSENAAPSDLESIFK_	Unmodified	2	1091.06	224.995	O00425;F8WD15
LSMENEELLWK	_LSMENEELLWK_	Unmodified	2	696.347	133.912	Q9ULD2
PAAVVLQTK	_PAAVVLQTK_	Unmodified	2	463.787	146.785	F5H6X6;E9PKU7;Q14697
MEDSVGCLETAEEVK	_M(ox)EDSVGCLETAEEVK_	Oxidation (M)	2	856.871	152.338	P35579
TSGSVYITLK	_TSGSVYITLK_	Unmodified	2	534.8	44.6119	P37108;H0YLA2
DYGVYLEDSGHTLR	_DYGVYLEDSGHTLR_	Unmodified	2	812.884	188.133	Q13162;H7C3T4
DYFDMFAPK	_DYFDMFAPK_	Unmodified	2	567.252	70.9084	F5GZ78;A0A1B0GTU4;P49023
YLQEVIDVLETDGHFR	_YLQEVIDVLETDGHFR_	Unmodified	2	967.486	123.397	C9JBD3;C9J3C1;Q02818;C9JKZ2;H7BZI1
YFFFDDGNGLK	_YFFFDDGNGLK_	Unmodified	2	661.806	163.663	P61009
ILMEHIHK	_ILMEHIHK_	Unmodified	2	510.787	103.833	J3KTE4;P84098;J3QR09
TIDDLEDK	_TIDDLEDK_	Unmodified	2	474.729	109.11	Q5VU61;J3KN67;Q5HYB6;A0A087WWU8
IAQDLEMYGVNYFSIK	_IAQDLEMYGVNYFSIK_	Unmodified	2	945.97	124.454	P26038
YYFEGIK	_YYFEGIK_	Unmodified	2	460.232	97.4727	G3V438;H0YJU2;O95433
IAQDLEMYGVNYFSIK	_IAQDLEMYGVNYFSIK_	Unmodified	2	945.969	88.3851	P26038
ALELFLESLLK	_ALELFLESLLK_	Unmodified	2	638.382	187.415	E9PQX9;E9PNC7;Q14919;C9JCC6
TSLYLAASASAEFFADIALAPMEAAK	_TSLYLAASASAEFFADIALAPM(ox)EAAK_	Oxidation (M)	2	1338.17	34.4743	F8VVM2;Q00325
TKEVYELLDSPGK	_TKEVYELLDSPGK_	Unmodified	2	739.89	132.228	E9PBS1;P22234
YWGEIISQQYNFDR	_YWGEIISQQYNFDR_	Unmodified	2	909.926	198.483	P14735
QDNYNEEVADLK	_QDNYNEEVADLK_	Unmodified	2	719.329	153.753	E5RFZ0;J3KNJ4;Q8N3C0
MNYSDAIVWLK	_MNYSDAIVWLK_	Unmodified	2	670.339	82.4943	O43776
NLEELEEK	_NLEELEEK_	Unmodified	2	502.251	150.362	Q9UN86
NLDDTIDDEK	_NLDDTIDDEK_	Unmodified	2	589.265	133.134	P0CB38;H0Y5F5;Q13310;B1ANR0;H0YEU6
DGETLEELMK	_DGETLEELM(ox)K_	Oxidation (M)	2	590.773	80.706	A0A0A0MSQ0;P13797
GDAEEMAQK	_GDAEEMAQK_	Unmodified	2	489.713	73.2332	E9PHY5;E9PK52;E9PII3;E9PQD2;E9PRG1;E9PIG0;O43491
VIYDFIEK	_VIYDFIEK_	Unmodified	2	513.779	62.5821	O00401
WAIIEEFTK	_WAIIEEFTK_	Unmodified	2	568.802	111.607	P03891
ESEEALQK	_ESEEALQK_	Unmodified	2	467.23	141.518	A0A087WVV2;Q9P2E9;F8W7S5;A0A0A0MRV0
VSDDEYK	_VSDDEYK_	Unmodified	2	428.19	50.1265	Q8NE01
HEMLPEFYK	_HEMLPEFYK_	Unmodified	2	597.287	150.351	H0YH27;A0A0C4DGH5;Q86VP6
YLAEVASGEKK	_YLAEVASGEKK_	Unmodified	2	597.822	59.4178	A2IDB2;Q04917
LYEQLSGK	_LYEQLSGK_	Unmodified	2	469.253	118.495	P30086
IQFDEGYDNYPGQEK	_IQFDEGYDNYPGQEK_	Unmodified	2	901.897	97.2005	Q92665
YISLIYTNYEAGKDDYVK	_YISLIYTNYEAGKDDYVK_	Unmodified	2	1078.03	206.813	P09211
LLDWLVDR	_LLDWLVDR_	Unmodified	2	515.29	133.862	J3KRK4;J3QS62;J3QL95;J3QQY1;J3KS63;Q96JB5;J3KRI2
LSLEEFIR	_LSLEEFIR_	Unmodified	2	503.782	113.256	P61601;P37235;P84074
DYLLCDYNR	_DYLLCDYNR_	Unmodified	2	616.274	114.895	P47756;B1AK85;B1AK87;B1AK88
VDSFHESTEGK	_VDSFHESTEGK_	Unmodified	2	618.281	203.03	E7EVX8;Q8WWY3
YLTTAVITNK	_YLTTAVITNK_	Unmodified	2	562.321	43.6798	E5RGA2;E5RHS5;P60228
EVYSWGCGEYGR	_EVYSWGCGEYGR_	Unmodified	2	731.807	90.697	Q8TD19
EWSGLLEELAR	_EWSGLLEELAR_	Unmodified	2	651.838	125.226	Q5VSR5;V9GYV7;Q01813
NYEEIAK	_NYEEIAK_	Unmodified	2	433.716	95.3523	P49755
SDEMNVK	_SDEMNVK_	Unmodified	2	411.686	124.373	G3V1V0;G8JLA2;B7Z6Z4;F8VPF3;F8W1R7;J3KND3;P60660
GYEWWLMK	_GYEWWLMK_	Unmodified	2	556.765	92.4704	P54803;A0A087WX10;G3V5E8
FSDIYALCVAYPEPLGER	_FSDIYALCVAYPEPLGER_	Unmodified	2	1050.51	122.188	Q5T2B5;A0A0A0MTN0;Q13617;Q5T2B7
EESESVLTLK	_EESESVLTLK_	Unmodified	2	567.798	79.2014	P16298;Q08209;Q5F2F8;E7ETC2;Q5F2G0
FVSISDLLVPK	_FVSISDLLVPK_	Unmodified	2	609.361	80.8341	P50395
QWGLCIFDDVIEHCSPASFK	_QWGLCIFDDVIEHCSPASFK_	Unmodified	2	1205.05	166.604	O00410;H0Y8C6
EITALAPSTMK	_EITALAPSTMK_	Unmodified	2	581.313	118.766	P68133;A6NL76;P60709;P63261;P63267;P68032;P62736
VLDSYGDDYR	_VLDSYGDDYR_	Unmodified	2	601.77	53.2374	P0C1Z6;A8MTQ3;G5E9B5;A0A0G2JP55
FMQDASDVMQLLLK	_FMQDASDVMQLLLK_	Unmodified	2	819.915	127.57	O00410;H0Y8C6
LFELLEK	_LFELLEK_	Unmodified	2	446.263	134.663	O60264;A0A0A0MRP6;P28370;B7ZLQ5
IAEFTTNLTEEEEKSK	_IAEFTTNLTEEEEKSK_	Unmodified	2	934.96	248.675	P35579
KLEEEEDGKLK	_KLEEEEDGKLK_	Unmodified	2	659.348	184.87	P11387
YTIGHAWTTDYGCSDSK	_YTIGHAWTTDYGCSDSK_	Unmodified	2	981.421	122.009	P48147
TFNMDEYVGLPR	_TFNMDEYVGLPR_	Unmodified	2	721.343	85.5541	D6R917;D6RAY7;Q8TDQ7;D6R9P4;D6RFF8;P46926;D6RB13
CDDLEALK	_CDDLEALK_	Unmodified	2	482.227	124.08	C9JNE0;E7EUI6;C9JPK5;Q5T3E6;C9JJP8;E9PLR6;E7ERX5;E9PQJ2;P05556;Q5T3E5;E7EQW5
YVLDDQYVSSVGTK	_YVLDDQYVSSVGTK_	Unmodified	2	787.391	107.735	P51813
HGVYVWGETWEK	_HGVYVWGETWEK_	Unmodified	2	745.857	156.363	Q96GX9;S4R3D6
LWKEEEDGQWK	_LWKEEEDGQWK_	Unmodified	2	724.347	152.958	A8MXL6;A0A0C4DFR6;P55735
WGDSVLLVDLTHEEMPQSIVEATSR	_WGDSVLLVDLTHEEMPQSIVEATSR_	Unmodified	2	1406.69	31.431	Q9BYD3;X6RAY8;K7ES61
AVDTDMIDYEK	_AVDTDMIDYEK_	Unmodified	2	650.292	83.1372	G3V4I0;O75356;H0YJH1
EALLGVQEDVDEYVK	_EALLGVQEDVDEYVK_	Unmodified	2	853.928	88.7681	H0YL43;Q14257
GCTDNLTLTVAR	_GCTDNLTLTVAR_	Unmodified	2	660.832	58.32	O00151
DVDIIDHHDNTYTVK	_DVDIIDHHDNTYTVK_	Unmodified	2	892.926	279.236	Q5HY54;A0A087WWY3;Q60FE5;P21333
DDETMYVESK	_DDETM(ox)YVESK_	Oxidation (M)	2	616.753	119.335	O15144
DSYLILETLPTEYDSR	_DSYLILETLPTEYDSR_	Unmodified	2	957.971	155.256	E9PMD8;R4GNH3;E9PN50;P17980;E9PLG2;E9PKD5;E9PM69
ATEGMVVADK	_ATEGMVVADK_	Unmodified	2	510.755	62.4662	Q99436;Q5TBG5
FLAEEGFYK	_FLAEEGFYK_	Unmodified	2	552.274	117.89	A0A0C4DH80;E9PN73;P46977;E9PI32
LWDLENGK	_LWDLENGK_	Unmodified	2	487.751	128.607	H0YN81;H0YMF9;Q9GZS3
HVTSEQEWDK	_HVTSEQEWDK_	Unmodified	2	629.788	84.6051	E9PNM1;E9PS69;P37268
EFMWALK	_EFMWALK_	Unmodified	2	462.736	71.9493	P58546;C9JL85
YAEYFLR	_YAEYFLR_	Unmodified	2	481.243	124.887	O00410;H0Y8C6
LTEDDLILLEK	_LTEDDLILLEK_	Unmodified	2	651.365	56.4136	Q9Y263;E5RIM3;H0YC16
SYNDELQFLEK	_SYNDELQFLEK_	Unmodified	2	693.332	151.257	Q9Y3I0
AVPMIEGYMFEEHEMIR	_AVPMIEGYMFEEHEMIR_	Unmodified	2	1041.48	122.958	Q9H3U1
LISWYDNEFGYSNR	_LISWYDNEFGYSNR_	Unmodified	2	882.405	67.136	E7EUT5;P04406
YDAFGEDSSSAMGVENR	_YDAFGEDSSSAMGVENR_	Unmodified	2	917.881	164.818	Q9Y2X3
DEYAPPK	_DEYAPPK_	Unmodified	2	410.198	74.4152	A0A0A0MTS7;Q8WZ42;A0A0A0MRA3
QLEADILDVNQIFK	_QLEADILDVNQIFK_	Unmodified	2	823.444	76.7593	Q86Y82
WAGGGFLSTVGDLLK	_WAGGGFLSTVGDLLK_	Unmodified	2	760.909	107.688	P83111
DLLIDEWK	_DLLIDEWK_	Unmodified	2	516.274	87.6964	Q16539;B4E0K5
LIALSIDSVEDHLAWSK	_LIALSIDSVEDHLAWSK_	Unmodified	2	949.007	183.358	P30041
VYVGSIYYELGEDTIR	_VYVGSIYYELGEDTIR_	Unmodified	2	938.97	142.191	A0A0J9YWM1;E9PN18;H0YEM1;E9PMU7;A0A0J9YVR6;A0A0J9YXX5;A0A0J9YYL3;E9PQ56;Q9UHX1;E9PL19;A0A0J9YVP6;A0A0J9YXJ8
LPNNHIGISFIPR	_LPNNHIGISFIPR_	Unmodified	2	739.417	78.2875	E7EN95;O75369
YAALYQPLFDK	_YAALYQPLFDK_	Unmodified	2	664.847	88.3377	C9JZI7;E9PKT8;Q99733;E9PNW0;E9PNJ7;C9J6D1;E9PJJ2;A8MXH2;E9PS34
IFSAYIK	_IFSAYIK_	Unmodified	2	421.245	82.305	O15143
IIEVSGQK	_IIEVSGQK_	Unmodified	2	437.256	71.5012	P61106;X6RFL8
EVWFFGLQYQDTK	_EVWFFGLQYQDTK_	Unmodified	2	830.904	208.275	P26038;V9GZ54
DYSGEMEGK	_DYSGEMEGK_	Unmodified	2	508.206	69.2755	H0Y4S8;B1AN15;Q8IZA0;E7EN73
LNLEAINYMAADGDFK	_LNLEAINYMAADGDFK_	Unmodified	2	892.929	171.869	P09382
YYDDTYPSVK	_YYDDTYPSVK_	Unmodified	2	625.782	172.881	F8VXR1;F8VYZ4;F8VXB1;F8VUC5;F8VVA7;F8W156;P61923
DLNSYLEDK	_DLNSYLEDK_	Unmodified	2	548.762	109.83	O43324;D6RBD7;C9J1V9;H0YAL7
ALEEAMEQK	_ALEEAM(ox)EQK_	Oxidation (M)	2	532.75	99.0129	P35579
YCWGYEK	_YCWGYEK_	Unmodified	2	503.211	111.035	C9J4G5;C9JQM7;Q5NDL2;F5H225
LAQMISDHNDADFEEK	_LAQM(ox)ISDHNDADFEEK_	Oxidation (M)	2	939.913	163.441	Q5VU80;Q14157;Q5VU78;F8W726;Q5VU81;Q5VU77;Q5VU79
IEKEELDMK	_IEKEELDMK_	Unmodified	2	567.789	115.004	Q96RS6
IIWELIK	_IIWELIK_	Unmodified	2	457.789	138.367	C9JLU6;O75874;C9J4N6;C9JJE5
GLGTDEDSLIEIICSR	_GLGTDEDSLIEIICSR_	Unmodified	2	889.435	271.41	H0YMM1;H0YM50;H0YNP5;H0YNA0;H0YN52;H0YMU9;H0YN28;H0YL33;H0YLE2;H0YN42;A6NMY6;P07355;H0YMD0;H0YKS4
DAVIEFLLDK	_DAVIEFLLDK_	Unmodified	2	581.821	70.9415	Q9BY42;A0A0A0MQR2;A2A2L6;A2A2L5
IIEDQQESLNK	_IIEDQQESLNK_	Unmodified	2	658.839	166.29	P05455
GQCDLELINVCNENSLFK	_GQCDLELINVCNENSLFK_	Unmodified	2	1077	153.044	Q00610;A0A087WVQ6
VFMQEFK	_VFMQEFK_	Unmodified	2	464.734	104.111	O15144
QLEDGDQPESK	_QLEDGDQPESK_	Unmodified	2	623.283	147.244	M0R0I5;Q92945;A0A087WTP3
FASFIDK	_FASFIDK_	Unmodified	2	414.218	147.693	CON__P12035;CON__P35908;CON__Q6IME9;CON__Q922U2;CON__Q9R0H5;F8W1U3;Q9NSB2;CON__P08729;CON__Q8BGZ7;CON__Q9H552;F8W0C6;CON__P07744;CON__Q5XQN5;CON__P02538;CON__Q9DCV7;P19013;CON__Q32MB2;Q3SY84;Q7Z794;CON__Q01546;CON__Q3KNV1;CON__O95678;CON__P48668;P02538;H0YHD9;Q86Y46;CON__P50446;CON__Q14CN4-1;F8VUG2;CON__P13647;P04259;P05787;P12035;Q7RTS7;CON__Q6ISB0;P08729;CON__Q5XKE5;CON__Q7Z794;F8VS61;CON__P057…
ICEPGYSPTYK	_ICEPGYSPTYK_	Unmodified	2	657.805	124.423	P07858
EWDLLNENIMLLSK	_EWDLLNENIM(ox)LLSK_	Oxidation (M)	2	867.442	71.0799	O00232
WDTGENPIYK	_WDTGENPIYK_	Unmodified	2	611.79	117.811	P05556
EAEEEYGMK	_EAEEEYGMK_	Unmodified	2	543.226	127.679	Q8IVG5
LNLEAINYMAADGDFK	_LNLEAINYMAADGDFK_	Unmodified	2	892.93	99.6628	P09382
MLAIYDGFDGFAK	_MLAIYDGFDGFAK_	Unmodified	2	724.35	142.83	B1APP6;Q01813;H0Y3Y3
IAIYELLFK	_IAIYELLFK_	Unmodified	2	555.333	138.062	P46783;F6U211;S4R435
EYYEDIKK	_EYYEDIKK_	Unmodified	2	544.269	109.478	B5MDU6;A0A0A0MSH6;B5MCU4;Q9H6V9
LLTGSSYK	_LLTGSSYK_	Unmodified	2	434.742	68.2235	B8ZZB8;Q96F85
EFEPLLNWMK	_EFEPLLNWMK_	Unmodified	2	653.83	150.351	P14625
TMLELLNQLDGFDSR	_TMLELLNQLDGFDSR_	Unmodified	2	876.436	171.462	P62191
GLLLYGPPGTGK	_GLLLYGPPGTGK_	Unmodified	2	586.837	72.34	K7EIJ8;K7EM02;Q8IYT4
TISLTDFLAEDGGTGGGSTYVSK	_TISLTDFLAEDGGTGGGSTYVSK_	Unmodified	2	1138.55	167.589	F8VSC7;F8VRU1;E7EX17;F8VX11;P23588;F8VYE9;F8VP89
YGYIHLYDLETGTCIYMNR	_YGYIHLYDLETGTCIYMNR_	Unmodified	2	1191.55	108.255	Q00610;A0A087WVQ6
IPEFELLWK	_IPEFELLWK_	Unmodified	2	587.829	83.647	A0A096LNW8;Q68E01
LECSEELGDLVK	_LECSEELGDLVK_	Unmodified	2	696.34	182.411	Q00610;A0A087WX41;P53675;A0A087WVQ6
LFLEAFK	_LFLEAFK_	Unmodified	2	434.252	97.0676	M0QYN9;P55899;M0QYN1;M0QYM4;M0R220;M0R266;M0R0A9;M0R0H0
AEELLAEEK	_AEELLAEEK_	Unmodified	2	516.266	182.391	G8JLD5;O00429
NFSNMDDEENYSAASK	_NFSNM(ox)DDEENYSAASK_	Oxidation (M)	2	919.363	158.173	O43264
DAPELGYAK	_DAPELGYAK_	Unmodified	2	482.243	45.368	Q8TAT6
VVDLMAHMASK	_VVDLMAHMASK_	Unmodified	2	601.307	150.087	E7EUT5;P04406
GDLDLELVLLCK	_GDLDLELVLLCK_	Unmodified	2	694.379	61.5322	Q12906;K7EJ09;K7ER69;K7EKY0;K7EKJ9
FLEEEVYPLLKPYESVMK	_FLEEEVYPLLKPYESVMK_	Unmodified	2	1107.57	122.971	A0A1B0GTJ7;V9GY96;A0A096LNY6;A0A096LP76;A0A1B0GWJ0;A0A0A6YY92;P30566
LLVYEALEYAK	_LLVYEALEYAK_	Unmodified	2	656.363	85.8127	E5RH53;H0YB03;H0YB83;Q96DB5
HQGVMVGMGQK	_HQGVM(ox)VGM(ox)GQK_	2 Oxidation (M)	2	602.284	86.189	F8WB63;K7EM38;F6QUT6;G5E9R0;P68133;A6NL76;J3KT65;P60709;P63261;P63267;I3L3I0;C9JUM1;E7EVS6;F6UVQ4;C9JZR7;I3L1U9;C9JFL5;Q562R1;B8ZZJ2;I3L3R2;P68032;P62736;C9JTX5
LCYVALDFEQEMATAASSSSLEK	_LCYVALDFEQEM(ox)ATAASSSSLEK_	Oxidation (M)	2	1283.59	136.592	P60709;P63261;Q6S8J3;I3L4N8
IVVVTAGVR	_IVVVTAGVR_	Unmodified	2	457.295	110.408	F5H793;P07195;C9J7H8;A8MW50
YLDYMQK	_YLDYMQK_	Unmodified	2	480.729	151.173	P83111
EALEEAEK	_EALEEAEK_	Unmodified	2	459.725	209.112	P07942;G3XAI2
YMNSGPVVAMVWEGLNVVK	_YMNSGPVVAMVWEGLNVVK_	Unmodified	2	1047.03	104.45	O60361;Q32Q12;P22392
LNLEAINYMAADGDFK	_LNLEAINYM(ox)AADGDFK_	Oxidation (M)	2	900.927	93.2257	P09382
EVPFADLSNMEIGMK	_EVPFADLSNMEIGMK_	Unmodified	2	840.902	100.183	A0A0A0MTH3;Q13418
KYEEVAR	_KYEEVAR_	Unmodified	2	447.738	72.1384	H0YL52;K7EPV9;K7ERG3;P09493;P07951;Q5TCU8;H0YL42;H7BYY1;Q5VU61;H0YNC7;K7EP68;H0YKX5;H0YK20;CON__Q3SX28;J3KN67;P67936;Q5HYB6;K7EMU5;Q5TCU3;F5H7S3;H0YK48;Q6ZN40;A0A087WWU8;P06753;B7Z596;U3KQK2;K7ENT6
ELYFYEEK	_ELYFYEEK_	Unmodified	2	560.763	98.582	C9J7C4;J3KR72;C9J088;F8WEJ7;C9JTY6;E5RKA5;C9JFL8;C9JIS2;E5RHA1;P49848
GGFDWNLVFK	_GGFDWNLVFK_	Unmodified	2	591.801	53.1236	Q10471
FITIFGTR	_FITIFGTR_	Unmodified	2	477.774	117.399	D6RBE9;D6RBL5;P08758
IWQYVYSK	_IWQYVYSK_	Unmodified	2	543.785	141.52	A0A1B0GVS3;P42025;R4GMT0;P61163
NYISQYSEIAIQMMMHMQPK	_NYISQYSEIAIQMMMHMQPK_	Unmodified	2	1222.07	146.882	P07602
LGGSPTSLGTWGSWIGPDHDK	_LGGSPTSLGTWGSWIGPDHDK_	Unmodified	2	1084.52	124.943	P14314;A0A0C4DGP4;K7ELL7
YGAPEDWELK	_YGAPEDWELK_	Unmodified	2	604.285	69.7206	Q15813
DYENDEDVNK	_DYENDEDVNK_	Unmodified	2	620.751	135.429	A6NKE1;O43617;A0A087WWM0
SLEEDLETLK	_SLEEDLETLK_	Unmodified	2	588.804	148.557	P48681
IETIEVMEDR	_IETIEVM(ox)EDR_	Oxidation (M)	2	625.799	99.2826	P51991
LAEQEEEPEK	_LAEQEEEPEK_	Unmodified	2	601.281	89.1712	O95759;J3KQ40
KDYNEAYNYYTK	_KDYNEAYNYYTK_	Unmodified	2	786.355	189.99	K7ESP1;Q99615;K7EIH8;K7ELJ8
LFEELGK	_LFEELGK_	Unmodified	2	418.232	68.4847	P34932
ALYEAGER	_ALYEAGER_	Unmodified	2	454.727	91.318	P04083
LQQELDDLLVDLDHQR	_LQQELDDLLVDLDHQR_	Unmodified	2	975.5	104.195	P35579
IAEFTTNLTEEEEK	_IAEFTTNLTEEEEK_	Unmodified	2	827.396	201.083	P35579
NSWGEPWGER	_NSWGEPWGER_	Unmodified	2	609.271	110.838	Q9UBR2
LNTQEIFDDWAR	_LNTQEIFDDWAR_	Unmodified	2	754.362	60.345	Q14204
LYYEGLQDK	_LYYEGLQDK_	Unmodified	2	564.782	86.8981	I3L1E3;O14964
LPEFYDETLLR	_LPEFYDETLLR_	Unmodified	2	698.361	125.72	Q15386
YTVNFLEAK	_YTVNFLEAK_	Unmodified	2	542.787	59.0674	K7EQA8;Q86X55
EQFLDGDGWTSR	_EQFLDGDGWTSR_	Unmodified	2	705.818	107.166	K7EJB9;P27797
HYGGLTGLNK	_HYGGLTGLNK_	Unmodified	2	530.283	97.5967	P15259;P18669;Q8N0Y7
LLEEEEEK	_LLEEEEEK_	Unmodified	2	509.751	124.983	Q9H4E7
KVESLQEEIAFLK	_KVESLQEEIAFLK_	Unmodified	2	767.43	158.894	Q5JVS8;P08670;B0YJC4;B0YJC5
DGEEAGAYDGPR	_DGEEAGAYDGPR_	Unmodified	2	618.76	117.792	P30101;H7BZJ3
HFIDEELEK	_HFIDEELEK_	Unmodified	2	580.286	135.549	E9PQM8;Q15047;E9PS59;E9PRF4;X6RHV1;B0QZE6;E9PAP1;X6R732
GESSASSPEEPEEITCLEK	_GESSASSPEEPEEITCLEK_	Unmodified	2	1039.96	44.2378	Q02952
IAQLEEQLDNETK	_IAQLEEQLDNETK_	Unmodified	2	765.886	209.111	P35579
DLKDYFTK	_DLKDYFTK_	Unmodified	2	515.266	148.944	D6R9P3;D6RBZ0;D6RD18;Q99729
ELNEDKLEK	_ELNEDKLEK_	Unmodified	2	559.291	136.515	O00567;Q5JXT2
LHDALDAK	_LHDALDAK_	Unmodified	2	441.738	68.3707	P07954
MYGISLCQAILDETKGDYEK	_M(ox)YGISLCQAILDETKGDYEK_	Oxidation (M)	2	1175.55	220.819	P04083
GFDQDMANK	_GFDQDMANK_	Unmodified	2	513.222	101.253	A0A087WSW9;Q16881;A0A087WSY9;E2QRB9;F8W809;A0A182DWI3;E9PIR7
RFDDAVVQSDMK	_RFDDAVVQSDMK_	Unmodified	2	705.838	113.527	E9PQK7;E9PN25;E9PQQ4;E9PK54;E9PN89;E9PNE6;E9PLF4;E9PKE3;E9PPY6;P11142
WEGGYER	_WEGGYER_	Unmodified	2	448.699	66.9932	R4GMV2;D6RGC9;D6RID8;Q13888;D6RAW1;Q6P1K8;D6RIT7;D6RJD3
TEWLDGK	_TEWLDGK_	Unmodified	2	424.711	120.621	A0A075B759;F5H284;A0A075B767;Q9Y536;P0DN37;A0A0B4J2A2;P0DN26;A0A0H2UH34;P62937
YLDLFTNYISLYNTCMK	_YLDLFTNYISLYNTCMK_	Unmodified	2	1080.01	166.774	M0R1Y2;P24390
AVDEFYSK	_AVDEFYSK_	Unmodified	2	479.729	48.4235	G3V5V3;O60524
EYDECTSDGREDGR	_EYDECTSDGREDGR_	Unmodified	2	844.826	77.1846	Q9UBV2;G3V3B3
GVAALTSDPAVQAIVLDTASDVLDK	_GVAALTSDPAVQAIVLDTASDVLDK_	Unmodified	2	1235.16	113.311	Q9Y490
YLMDEGAHLHIYDPK	_YLMDEGAHLHIYDPK_	Unmodified	2	901.432	173.715	O60701
VEEFLYEK	_VEEFLYEK_	Unmodified	2	528.766	124.08	F8WFB9;B7ZC39;H7C1Z6;B7ZC38;Q9NR46
VYSYFECR	_VYSYFECR_	Unmodified	2	562.247	113.706	P43490;A0A0C4DFS8;C9JF35;C9JG65
YITGTDILDMK	_YITGTDILDMK_	Unmodified	2	635.323	83.1822	B1AKT3;Q9Y3A6
AFEVMDEFDGR	_AFEVMDEFDGR_	Unmodified	2	658.285	163.898	Q9UDY2;A0A1B0GTW1;U3KQJ2;B1AN86
AYTNFDAER	_AYTNFDAER_	Unmodified	2	543.747	145.723	H0YMM1;H0YKX9;H0YKV8;H0YLV6;H0YNB8;H0YMD9;H0YKN4;H0YMU9;H0YKL9;H0YN42;A6NMY6;H0YKZ7;P07355;H0YMD0;H0YKS4;H0YMT9;H0YMW4
CDPHEATCYDDGK	_CDPHEATCYDDGK_	Unmodified	2	784.293	169.58	H0Y7Z1;P02751
IGIIGGTGLDDPEILEGR	_IGIIGGTGLDDPEILEGR_	Unmodified	2	912.989	105.886	F2Z2F3;Q13126;F8WES2;J3QSB7;B4DUC8
NQWIDNVEK	_NQWIDNVEK_	Unmodified	2	573.283	100.017	P18206;Q5JQ13
NSITLTNLTPGTEYVVSIVALNGR	_NSITLTNLTPGTEYVVSIVALNGR_	Unmodified	2	1266.69	150.947	H0Y7Z1;P02751
FVQLINTVLNGDQHFMSALDK	_FVQLINTVLNGDQHFMSALDK_	Unmodified	2	1195.61	131.126	Q5T2B5;A0A0A0MTN0;Q13617
TDSDIIAK	_TDSDIIAK_	Unmodified	2	431.73	71.3794	M0R268;M0QZG7;M0QXK2;M0R221;P09012;M0R2B8
EHTHLLQSNQQLR	_EHTHLLQSNQQLR_	Unmodified	2	802.419	63.6025	Q9UPV0
LVILANNCPALR	_LVILANNCPALR_	Unmodified	2	677.386	125.737	P62888;E5RJH3;E5RI99
VINQILTEMDGMSTK	_VINQILTEMDGMSTK_	Unmodified	2	840.42	145.692	P55072
AVTEQGAELSNEER	_AVTEQGAELSNEER_	Unmodified	2	766.863	77.3719	P27348;E9PG15
CLELFSELAEDKENYKK	_CLELFSELAEDKENYKK_	Unmodified	2	1058.52	292.379	P08238
LFEDLEFQQLER	_LFEDLEFQQLER_	Unmodified	2	783.894	133.321	Q86UU1;A0A087WZL0
SFDLLVK	_SFDLLVK_	Unmodified	2	411.242	115.459	Q9HB71
FDVSGYPTLK	_FDVSGYPTLK_	Unmodified	2	563.793	132.25	P13667
CSQFCTTGMDGGMSIWDVK	_CSQFCTTGMDGGMSIWDVK_	Unmodified	2	1090.45	193.417	O15143
LMLDTWNESIFSNIK	_LMLDTWNESIFSNIK_	Unmodified	2	905.955	83.54	Q93034
LYSESLAR	_LYSESLAR_	Unmodified	2	469.751	118.743	Q5SX87;Q5SX91;P50395;P31150
DLQNVNITLR	_DLQNVNITLR_	Unmodified	2	593.333	83.1822	P35232;E7ESE2;C9JZ20;D6RBK0;E9PCW0;C9JW96
LLLLGAGESGK	_LLLLGAGESGK_	Unmodified	2	529.316	74.6109	A2A2R6;P11488;A0A087WZE5;Q5JWE9;Q5JWD1;P09471;A8MTJ3;P08754;H0Y7E8;P63092;H0Y7F4;P04899;P19087;P63096;A0A087WTB6;P38405;Q5JWF2
YPIEHGIITNWDDMEK	_YPIEHGIITNWDDMEK_	Unmodified	2	980.959	212.998	F8WB63;F6QUT6;P68133;A6NL76;P63267;F6UVQ4;C9JFL5;B8ZZJ2;P68032;P62736
QAWFIENEEQEYVQTVK	_QAWFIENEEQEYVQTVK_	Unmodified	2	1071.01	137.322	Q5T3N1;P04083;Q5T3N0
MTDEEIMEK	_MTDEEIM(ox)EK_	Oxidation (M)	2	571.241	152.061	Q13177
QYMEGFNDELEAFKER	_QYMEGFNDELEAFKER_	Unmodified	2	1003.45	176.078	K7EKQ2;Q16543;K7EL68;K7EQA9
LLDSEIK	_LLDSEIK_	Unmodified	2	409.237	89.3692	E9PMD8;R4GNH3;E9PN50;P17980;E9PLG2;E9PKD5;E9PM69
HDDYLVMLK	_HDDYLVMLK_	Unmodified	2	567.286	128.857	G3V4C6;H0YJB9;Q9Y224
IYQDAYR	_IYQDAYR_	Unmodified	2	464.729	76.0346	H7BYN3;Q00059
VAEVLNDPENMEK	_VAEVLNDPENMEK_	Unmodified	2	744.356	94.781	G3V5R9;Q07866;H0YJU9;F8W6L3;H0YGB8;H0YJT3;E7EVH7;H0YJL0;G3V3H3;G5E9S8;H0YG16;G3V2E7
VEEEAAQK	_VEEEAAQK_	Unmodified	2	452.225	130.271	P35579
YMEENDQLKK	_YMEENDQLKK_	Unmodified	2	649.308	190.962	C9JMD7;C9JSP1;C9J0M4;P51572;C9JQ75
TLDGELDEK	_TLDGELDEK_	Unmodified	2	510.248	125.569	P07942;G3XAI2
FAECLEK	_FAECLEK_	Unmodified	2	448.713	75.2127	Q8IYB3;M0R1E7;E9PCT1;A9Z1X7
VLEDSDLK	_VLEDSDLK_	Unmodified	2	459.742	132.084	P11021
YKEENNDHLDDFK	_YKEENNDHLDDFK_	Unmodified	2	833.871	108.357	P40818
TGCNVLLIQK	_TGCNVLLIQK_	Unmodified	2	573.321	150.152	P50991
EYDQLLK	_EYDQLLK_	Unmodified	2	454.74	97.0676	Q9UHQ4;C9JTE9;H7C5E2;H0Y7N8;B7Z2L0
NLDKEYLPIGGLAEFCK	_NLDKEYLPIGGLAEFCK_	Unmodified	2	984	116.09	P00505
YLDLILNDFVR	_YLDLILNDFVR_	Unmodified	2	690.88	173.392	J3KRL2;H3BPV7;Q15046
MYSYVTEELPQLINANFPVDPQR	_MYSYVTEELPQLINANFPVDPQR_	Unmodified	2	1362.67	68.2915	H7BZT7;P10768;X6RA14
TGTLTTNQMSVCR	_TGTLTTNQMSVCR_	Unmodified	2	734.848	104.174	P16615;H7C5W9;Q93084
LWYCDLQQESSGIAGILK	_LWYCDLQQESSGIAGILK_	Unmodified	2	1041.02	159.695	P48147
DLSELEEK	_DLSELEEK_	Unmodified	2	481.738	124.08	Q9UIC8;I3L4A2
EKEDPEPSTDGTYVWK	_EKEDPEPSTDGTYVWK_	Unmodified	2	940.931	238.835	Q9UHG3
YWFSQPGEQGQWWR	_YWFSQPGEQGQWWR_	Unmodified	2	927.921	166.026	Q9BU23
LDVGNAEVK	_LDVGNAEVK_	Unmodified	2	472.756	68.6258	C9JMD7;C9JSP1;C9J0M4;P51572;C9JQ75
VMIPQDEYPEINFVGLLIGPR	_VM(ox)IPQDEYPEINFVGLLIGPR_	Oxidation (M)	2	1208.63	54.2249	Q15637
DLGEELEALK	_DLGEELEALK_	Unmodified	2	558.793	112.295	P35579;P35749
VDLGGFAGLFDLK	_VDLGGFAGLFDLK_	Unmodified	2	676.366	77.7756	P22102
GHYEVTGSDDETGK	_GHYEVTGSDDETGK_	Unmodified	2	747.821	107.465	Q09666
ILYSHLVDYFPEFDGPQR	_ILYSHLVDYFPEFDGPQR_	Unmodified	2	1098.54	120.896	K7EL62;P29992
VFDAIMNFK	_VFDAIMNFK_	Unmodified	2	542.778	96.0336	P13639
ALTLLDYLLK	_ALTLLDYLLK_	Unmodified	2	581.858	76.2278	D6REL6;D6RFG3;Q9H201;I6L9I8;D6RBR6
TTGFGMIYDSLDYAK	_TTGFGMIYDSLDYAK_	Unmodified	2	841.392	86.5477	E7ETK0;A0A087WUS0;P62847
WNEPFDETYTR	_WNEPFDETYTR_	Unmodified	2	729.32	190.531	P50453
YLMIEEYLTK	_YLMIEEYLTK_	Unmodified	2	651.836	95.483	O95817
GLDSYEEKEDK	_GLDSYEEKEDK_	Unmodified	2	656.799	77.3868	E9PJ16;Q86UT8
FSEGALEYLANLDR	_FSEGALEYLANLDR_	Unmodified	2	799.395	83.8688	Q8NDA8;E9PHY8
ETEMALAK	_ETEMALAK_	Unmodified	2	446.726	71.8775	P27816;E7EVA0;H7C456
LEEEEDGK	_LEEEEDGK_	Unmodified	2	474.712	127.565	P11387
ESLEDQNLK	_ESLEDQNLK_	Unmodified	2	538.267	43.442	Q8TB52
LNLEAINYMAADGDFK	_LNLEAINYMAADGDFK_	Unmodified	2	892.93	120.627	P09382
IFANTESYLK	_IFANTESYLK_	Unmodified	2	593.312	55.721	Q09161
LDGAWWFLR	_LDGAWWFLR_	Unmodified	2	582.304	167.229	Q9GZM7;F6SDV2
FMQEMIELSSQQQK	_FMQEMIELSSQQQK_	Unmodified	2	863.912	59.7956	H0Y498;Q9BZQ6
VASLEESEGNKQDLK	_VASLEESEGNKQDLK_	Unmodified	2	823.915	202.246	Q07065
IYGELWK	_IYGELWK_	Unmodified	2	454.748	90.7767	Q9Y316
SLFSEEAANEEK	_SLFSEEAANEEK_	Unmodified	2	677.313	140.905	Q9HD15
VGYTPDWIFLLR	_VGYTPDWIFLLR_	Unmodified	2	740.404	180.658	Q00610;A0A087WX41;P53675;A0A087WVQ6
ELNYFAK	_ELNYFAK_	Unmodified	2	442.729	73.0388	P00558
GAGDGSDEEVDGK	_GAGDGSDEEVDGK_	Unmodified	2	618.254	174.463	P35579
IVYLYTK	_IVYLYTK_	Unmodified	2	450.265	143.019	P49207
NAFACFDEEASGFIHEDHLR	_NAFACFDEEASGFIHEDHLR_	Unmodified	2	1183.02	115.633	P24844
SEDEEGWKK	_SEDEEGWKK_	Unmodified	2	554.25	131.504	H0YEL0;H0YDP6;O14893
WGSNELPAEEGK	_WGSNELPAEEGK_	Unmodified	2	658.81	98.1049	P16615
EQEDWTDSK	_EQEDWTDSK_	Unmodified	2	569.238	170.501	Q709C8
EIVESCDLK	_EIVESCDLK_	Unmodified	2	546.766	70.5516	D6RHZ5;D6REX3;H0Y9K1;O94979;H7BXG7;H0YAB3;H0Y8V7
IQSLGDSK	_IQSLGDSK_	Unmodified	2	424.229	54.9817	P49588
SSYYMIGEQK	_SSYYMIGEQK_	Unmodified	2	603.279	163.663	P40261
MITEHTSNDPYCFVEFYEHR	_MITEHTSNDPYCFVEFYEHR_	Unmodified	2	1288.05	193.717	A6NKZ9;Q01085;E7ETC0;E7ETJ9
HNDDEQYAWESSAGGSFTVR	_HNDDEQYAWESSAGGSFTVR_	Unmodified	2	1128.48	40.1369	P08238;Q14568;P07900
QYQATGFLWEQYSDR	_QYQATGFLWEQYSDR_	Unmodified	2	946.434	91.9687	Q13724
DLVEAVAHILGIR	_DLVEAVAHILGIR_	Unmodified	2	703.413	223.312	A0A0U1RQF0;P49327
TSASIILR	_TSASIILR_	Unmodified	2	430.763	81.2963	E7ERF2;F5H282;E7EQR6;F5GZ03;P17987
EYTEYNEEK	_EYTEYNEEK_	Unmodified	2	602.754	166.066	C9JZ93;C9JEK5;C9JK83;F5H5B9;O95630
ILYMTDEVNDPSLTIK	_ILYMTDEVNDPSLTIK_	Unmodified	2	926.474	186.418	P00403
FAQPGSFEYEYAMR	_FAQPGSFEYEYAMR_	Unmodified	2	848.377	119.867	C9JYS8;Q15233;H7C367
ELDLYDNQIK	_ELDLYDNQIK_	Unmodified	2	625.817	140.779	C9JD73;Q15435;H7C003;C9J177;B5MBZ8;C9JRC4
SPSDSGYSYETIGK	_SPSDSGYSYETIGK_	Unmodified	2	745.836	196.841	P46821
LDDDDEGVPSSALR	_LDDDDEGVPSSALR_	Unmodified	2	744.845	100.183	Q00535
FDDGDVTECK	_FDDGDVTECK_	Unmodified	2	593.24	123.957	O00507;Q93008
NGTEDLPYAMKPIDYYTETK	_NGTEDLPYAMKPIDYYTETK_	Unmodified	2	1175.05	109.221	C9JDR0;Q15738
VVGDVAYDEAK	_VVGDVAYDEAK_	Unmodified	2	583.29	93.3452	F5H2F4;P11586
VLQDLVMDILR	_VLQDLVMDILR_	Unmodified	2	657.876	101.888	P53618;E9PP73
IAQDLEMYGVNYFSIK	_IAQDLEMYGVNYFSIK_	Unmodified	2	945.969	179.741	P26038
DFTVSALHGDMDQK	_DFTVSALHGDMDQK_	Unmodified	2	782.359	163.617	Q14240;E7EQG2
IQASTMAFK	_IQASTMAFK_	Unmodified	2	498.763	80.7549	X6RJP6;P37802
VDSNDSLYGGDSK	_VDSNDSLYGGDSK_	Unmodified	2	678.799	127.793	F5H7K1;C9J7I2;E7EWW0;Q7Z3J2;H3BV68
TLDGELDEK	_TLDGELDEK_	Unmodified	2	510.248	96.665	P07942;G3XAI2
LKQVEDEK	_LKQVEDEK_	Unmodified	2	494.769	117.89	P35579
GVDEATIIDILTK	_GVDEATIIDILTK_	Unmodified	2	694.387	161.255	Q5T3N1;P04083;Q5T3N0
YKDLEQQDCEIAQEIQEK	_YKDLEQQDCEIAQEIQEK_	Unmodified	2	1134.03	166.381	Q8IVM0
VFDVVNFDMINMLK	_VFDVVNFDMINMLK_	Unmodified	2	842.926	97.2728	Q96BP3;D6R9Q1;F5H7P7;D6RD43
ILNDDTALK	_ILNDDTALK_	Unmodified	2	501.777	76.1697	Q5W0S4;Q5W0S5;P54727
FDLGQDVIDFTGHALALYR	_FDLGQDVIDFTGHALALYR_	Unmodified	2	1076.05	191.892	Q5SX87;Q5SX91;P50395;P31150
SVEEEEQVWR	_SVEEEEQVWR_	Unmodified	2	645.801	170.471	A0A087WVV2;Q9P2E9;A0A087WU26;F8W7S5;A0A0A0MRV0
VMTELEQQQFDEFCK	_VMTELEQQQFDEFCK_	Unmodified	2	966.43	236.402	Q8N300
VVLWGSDYSK	_VVLWGSDYSK_	Unmodified	2	577.297	65.2776	A0A0C4DGQ7;K7EIK7;K7EKG3;O95834;C9JRL6;K7EII6
YSDFEWLK	_YSDFEWLK_	Unmodified	2	544.258	56.4315	A0A087X0R6;Q9UMY4
YGQDYSTHWNDLLFCLR	_YGQDYSTHWNDLLFCLR_	Unmodified	2	1094.5	66.2889	O14763
EFEDDLVK	_EFEDDLVK_	Unmodified	2	497.74	155.754	O43148;K7EPP5
DVDFELIK	_DVDFELIK_	Unmodified	2	489.761	120.868	B7ZAR1;P48643;E9PCA1;E7ENZ3
DSNNLCLHFNPR	_DSNNLCLHFNPR_	Unmodified	2	743.847	259.182	P09382
IEEMEDELQK	_IEEMEDELQK_	Unmodified	2	632.292	169.655	Q5JRA6
EAYEAGLIGK	_EAYEAGLIGK_	Unmodified	2	525.777	75.6522	P49821;G3V0I5;B4DE93;E9PQP1;E9PLC6;H0YE81;E9PMX3;E9PJL9
GDYDAFFEAR	_GDYDAFFEAR_	Unmodified	2	595.76	104.434	O75368
VATPVDWK	_VATPVDWK_	Unmodified	2	458.251	104.437	P30041
LGLVFDDVVGIVEIINSK	_LGLVFDDVVGIVEIINSK_	Unmodified	2	965.548	54.511	Q01518
LDLQWVQVLSEGWATPLK	_LDLQWVQVLSEGWATPLK_	Unmodified	2	1042.06	135.178	O95340
WNSPAEEGSSDCEVFSK	_WNSPAEEGSSDCEVFSK_	Unmodified	2	964.902	138.051	P34932;A0A087WYC1;A0A087WTS8
VNVEEFYEVYK	_VNVEEFYEVYK_	Unmodified	2	709.846	100.931	Q9Y5B8;B4DXC8
ALGQNPTNAEVLK	_ALGQNPTNAEVLK_	Unmodified	2	677.871	96.7559	G3V1V0;G8JLA2;F8W1I5;P14649;B7Z6Z4;F8VPF3;F8W1R7;J3KND3;P60660
VSIVNHLEFLRDEELEER	_VSIVNHLEFLRDEELEER_	Unmodified	2	1114.07	42.6394	Q7Z6Z7
ITGWGEETLPDGR	_ITGWGEETLPDGR_	Unmodified	2	715.849	125.839	Q9GZM7;F6SDV2
LISWYDNEFGYSNR	_LISWYDNEFGYSNR_	Unmodified	2	882.405	53.3001	E7EUT5;P04406
GDVPGGQGLLQQLDLVPAFSLFR	_GDVPGGQGLLQQLDLVPAFSLFR_	Unmodified	2	1214.16	53.5891	Q9NY15
DHIMEIFSTYGK	_DHIMEIFSTYGK_	Unmodified	2	720.845	74.5373	H3BMS0;Q15287;H3BTC0;H3BMM9;H3BV80
LNLEAINYMAADGDFK	_LNLEAINYMAADGDFK_	Unmodified	2	892.93	84.9405	P09382
LMELHGEGSSSGK	_LMELHGEGSSSGK_	Unmodified	2	666.317	231.744	D6R9B6;P61247;D6RAT0;D6RG13;H0Y9Y4
TLTLVDTGIGMTK	_TLTLVDTGIGMTK_	Unmodified	2	675.37	166.624	P08238
MDLEKPNYIVPDYMPVVYDK	_MDLEKPNYIVPDYMPVVYDK_	Unmodified	2	1215.09	81.1435	Q14204
LEEPEEPK	_LEEPEEPK_	Unmodified	2	485.74	148.987	O75822
WLPVQESSTDDK	_WLPVQESSTDDK_	Unmodified	2	702.836	79.2831	X6R2S6;C9JBL1;Q9Y6A9
AINEAYK	_AINEAYK_	Unmodified	2	404.713	84.2437	P08133;E7EMC6;E5RK69
GVVEVTHDLQK	_GVVEVTHDLQK_	Unmodified	2	612.832	133.42	E9PKH2;P50454
VAMSHFEPNEYIHYDLLEK	_VAMSHFEPNEYIHYDLLEK_	Unmodified	2	1168.06	166.212	A2A274;Q99798
ADEDPIMGFHQMFLLK	_ADEDPIMGFHQMFLLK_	Unmodified	2	946.458	142.453	P61970;H3BRV9
VMLEGEQEEER	_VMLEGEQEEER_	Unmodified	2	674.806	73.4351	Q8N8D1
DGIEPMWEDEKNK	_DGIEPMWEDEKNK_	Unmodified	2	795.859	126.832	H0Y8J7;D6RBW1;P06730
ESWEMNSEEK	_ESWEMNSEEK_	Unmodified	2	634.758	163.663	Q02790
FWETDESSK	_FWETDESSK_	Unmodified	2	564.746	173.392	Q5T1Z8;H0YEH2;Q14671;Q5T1Z4
QMSCLMEALEDK	_QMSCLMEALEDK_	Unmodified	2	727.82	116.981	Q92896
SGYQDMPEYENFR	_SGYQDM(ox)PEYENFR_	Oxidation (M)	2	826.338	92.1512	Q15436;F5H365
MLPELFQDDEK	_MLPELFQDDEK_	Unmodified	2	682.824	118.766	A0A087WY00;G3V394;Q9Y4I1;F8W6H6;F8WE88
FSELTAEK	_FSELTAEK_	Unmodified	2	462.737	124.08	B7ZAR1;P48643;E9PCA1;E7ENZ3
VISLEDFMEK	_VISLEDFMEK_	Unmodified	2	605.805	128.035	Q9H488
KYDEELGK	_KYDEELGK_	Unmodified	2	491.248	101.46	B8ZZZ7;F8W6C2;Q9NUQ6
LMAEDEEGYR	_LMAEDEEGYR_	Unmodified	2	606.764	130.412	P51532;Q9HBD4;A0A0U1RQZ9;F6VDE0;P51531
ALLQSSASR	_ALLQSSASR_	Unmodified	2	466.762	60.3978	Q9UQ80
GYDVIAQAQSGTGK	_GYDVIAQAQSGTGK_	Unmodified	2	697.849	96.7071	J3QS69;J3KT12;J3QR64;J3QKZ9;Q14240;J3KS25;J3QL43;J3QLN6;J3KS93;J3KSN7;E7EMV8;E7EQG2;J3KTB5;P60842;J3KT04
SDDESSQK	_SDDESSQK_	Unmodified	2	448.186	82.4525	B4DZP2;F5GY10;B4DGI9;Q99081;H0YNP8
AEDEEDIR	_AEDEEDIR_	Unmodified	2	488.715	124.08	A0A0A0MS59;Q6ZRS2;A0A0C4DFX4
DGQPYCEK	_DGQPYCEK_	Unmodified	2	498.708	50.0403	F5GZ78;A0A1B0GTU4;P49023
LVMAAANR	_LVMAAANR_	Unmodified	2	423.237	134.119	F5GZQ3;P55084;B5MD38
VFSGLVSTGLK	_VFSGLVSTGLK_	Unmodified	2	554.324	65.1792	P13639
QLIVGVNK	_QLIVGVNK_	Unmodified	2	435.774	126.278	A0A087WV01;Q05639;P68104;Q5VTE0
SKEYFSK	_SKEYFSK_	Unmodified	2	444.727	167.229	A0A0A0MRQ5;Q06830
YDEIFLK	_YDEIFLK_	Unmodified	2	464.245	179.156	B1AUU8;P42566
GLGTDEDTIIDIITHR	_GLGTDEDTIIDIITHR_	Unmodified	2	884.957	115.998	P08133;E5RK69
IYDGEEK	_IYDGEEK_	Unmodified	2	427.201	124.594	Q86VN1
YTCSFCGK	_YTCSFCGK_	Unmodified	2	511.707	141.518	A6NKH3;P61513;Q6P4E4;E9PEL3;C9J4Z3;G5E9R3;M0R0A1;M0R2L6
PAEDMEEEQAFK	_PAEDMEEEQAFK_	Unmodified	2	712.306	196.151	S4R457;P61978;Q5T6W2
DLTDYLMK	_DLTDYLMK_	Unmodified	2	499.747	77.3176	P68133;P60709;P63261;P63267;I3L3I0;I3L1U9;Q562R1;P68032;P62736;I3L4N8
IYLTADNLVLNLQDESFTR	_IYLTADNLVLNLQDESFTR_	Unmodified	2	1113.08	121.817	J3KPX7;Q99623
IGDEYFTFITDCKDPK	_IGDEYFTFITDCKDPK_	Unmodified	2	974.954	103.009	P49368;B4DUR8
GYGYGQGAGTLSTDK	_GYGYGQGAGTLSTDK_	Unmodified	2	737.844	145.493	E9PP21;P21291;E9PS42;E9PND2
LSDYDSSEEAIR	_LSDYDSSEEAIR_	Unmodified	2	692.815	182.411	D6RCE2;Q6PGP7
FFVGGNWK	_FFVGGNWK_	Unmodified	2	477.745	56.7211	P60174
IWYLLDGK	_IWYLLDGK_	Unmodified	2	504.282	74.3009	E5RFI2;Q9BYD1
GATELTHEDYMEGILEVQAK	_GATELTHEDYMEGILEVQAK_	Unmodified	2	1117.54	182.763	R4GNH3;P17980;E9PM69
TAMDQALQWLEDK	_TAMDQALQWLEDK_	Unmodified	2	774.872	57.2884	P0CG29;A0A087WY67;P0CG30;Q6ICJ4
FMEENEK	_FMEENEK_	Unmodified	2	463.7	124.343	Q9UHQ4;F8WB99;C9JTE9;H7C5E2;H0Y7N8;B7Z2L0;C9IYK6
FYFTNWHGTNDNEQSVWR	_FYFTNWHGTNDNEQSVWR_	Unmodified	2	1151.01	186.978	P23458
GMYGIENEVFLSLPCILNAR	_GMYGIENEVFLSLPCILNAR_	Unmodified	2	1148.58	122.44	P07195
LHDAIVEVVTCLLR	_LHDAIVEVVTCLLR_	Unmodified	2	819.456	106.55	G8JLD5;H0YI79;O00429
FFDANYDGK	_FFDANYDGK_	Unmodified	2	538.738	155.844	Q9UPY8;Q15691;C9JB30
YDLDACDIQEK	_YDLDACDIQEK_	Unmodified	2	685.301	136.807	O14976
VFGPGIEGK	_VFGPGIEGK_	Unmodified	2	452.25	92.0512	E7EN95;O75369
SYDDAESLK	_SYDDAESLK_	Unmodified	2	514.233	119.617	Q02880;E9PCY5
EIISYDVK	_EIISYDVK_	Unmodified	2	483.761	63.4188	Q8NFW8
MFTEDQGVDDR	_MFTEDQGVDDR_	Unmodified	2	656.777	179.195	E9PHV6;P23497;C9JBL0
ALELDSNNEK	_ALELDSNNEK_	Unmodified	2	566.778	131.087	Q02790
LSILYPATTGR	_LSILYPATTGR_	Unmodified	2	596.34	98.1563	P30041
YSTSGSSGLTTGK	_YSTSGSSGLTTGK_	Unmodified	2	623.301	93.649	D6RAW4;A0A087WYS0;Q16891;B9A067
TYCCDLK	_TYCCDLK_	Unmodified	2	480.202	67.9808	Q9Y6C9
FYGAEIVSALDYLHSEK	_FYGAEIVSALDYLHSEK_	Unmodified	2	971.484	191.51	P31749
TETVEEPMEEEEAAK	_TETVEEPMEEEEAAK_	Unmodified	2	861.375	146.844	P14625;Q96GW1
YWDLMNLSEK	_YWDLMNLSEK_	Unmodified	2	649.808	109.83	Q9BZE4
SYEEHLEK	_SYEEHLEK_	Unmodified	2	517.743	172.939	P82914
ETADTDTADQVMASFK	_ETADTDTADQVMASFK_	Unmodified	2	865.383	182.695	P12814;H9KV75;H0YJW3
SADTLWDIQK	_SADTLWDIQK_	Unmodified	2	588.799	152.041	P07195
ETLDTLEK	_ETLDTLEK_	Unmodified	2	474.748	109.478	G3V1R5;B1AKJ5;F5H7V1;O43847
CLELFTELAEDKENYKK	_CLELFTELAEDKENYKK_	Unmodified	2	1065.52	174.591	P07900
EFTEAVEAK	_EFTEAVEAK_	Unmodified	2	512.253	111.061	P35232;E7ESE2;C9JZ20;E9PCW0;C9JW96
DYSSGFGGK	_DYSSGFGGK_	Unmodified	2	459.204	74.1727	Q14247
GDGPICLVLAPTR	_GDGPICLVLAPTR_	Unmodified	2	684.869	40.2776	J3KRZ1;J3KTA4;Q92841;P17844;H3BLZ8;J3QRQ7
GDYILIVK	_GDYILIVK_	Unmodified	2	460.776	51.3458	Q14315
LIDDMVAQVLK	_LIDDMVAQVLK_	Unmodified	2	622.849	119.335	H0YL11;P48735
MTNYDVEHTIK	_MTNYDVEHTIK_	Unmodified	2	675.822	218.554	P08133;E7EMC6;E5RK69
ESEKEWYFGNADK	_ESEKEWYFGNADK_	Unmodified	2	801.857	201.059	H0Y8Q2;O75165
EDEVDGEEQTQK	_EDEVDGEEQTQK_	Unmodified	2	703.8	226.332	Q9UEE9;H3BUI4;H3BUV5
MDSTANEVEAVK	_MDSTANEVEAVK_	Unmodified	2	647.303	153.753	I3L0S0;H0Y3Z3;H7BZ94;P07237
AEEDVEPECIMEK	_AEEDVEPECIMEK_	Unmodified	2	789.837	179.673	B4DDD6;Q9UJU6;H0Y5J4
LTESYCETWR	_LTESYCETWR_	Unmodified	2	672.798	212.21	H7BXV5;P39060;H7C457
SHLDEEEEQQK	_SHLDEEEEQQK_	Unmodified	2	686.305	113.609	H0Y5D3;H0Y3M0;Q13371
VCMVYDLYK	_VCMVYDLYK_	Unmodified	2	595.783	93.6488	P31939
NLDSTTVAVHGEEIYCK	_NLDSTTVAVHGEEIYCK_	Unmodified	2	968.46	218.643	P21291;E9PS42;E9PND2
CLELFTELAEDKENYKK	_CLELFTELAEDKENYKK_	Unmodified	2	1065.52	309.351	P07900
HYGYNSYSVSNSEK	_HYGYNSYSVSNSEK_	Unmodified	2	817.858	290.382	P07858
ILADQQDK	_ILADQQDK_	Unmodified	2	465.748	90.6009	Q9Y265;H7C4G5
EIDDEANSYFQR	_EIDDEANSYFQR_	Unmodified	2	743.826	154.15	A5YKK6;H3BMH0;H3BR89
IGVLDEGK	_IGVLDEGK_	Unmodified	2	415.735	134.811	A0A024R4M0;C9JM19;P46781;B5MCT8
GFELTFK	_GFELTFK_	Unmodified	2	421.226	128.861	P39656;A0A0C4DGS1;U3KQ84
VIGTLLGTVDK	_VIGTLLGTVDK_	Unmodified	2	558.337	96.6043	O00303
SYDYEAWAK	_SYDYEAWAK_	Unmodified	2	566.751	79.9855	Q9H6T3
GFYEGIMLVDGFK	_GFYEGIMLVDGFK_	Unmodified	2	738.366	97.9573	Q9P2J5
IFTSIGEDYDER	_IFTSIGEDYDER_	Unmodified	2	722.834	174.225	P35232;E7ESE2;C9JZ20;D6RBK0;E9PCW0;C9JW96
LILDLSMK	_LILDLSMK_	Unmodified	2	466.778	49.7151	P52788
GNFGGSFAGSFGGAGGHAPGVAR	_GNFGGSFAGSFGGAGGHAPGVAR_	Unmodified	2	1017.98	36.6479	M0R2I7;A0A087X0X3;P52272;M0QY96
VVSSIEQK	_VVSSIEQK_	Unmodified	2	445.253	91.8534	E7EX29;E7ESK7;E9PD24;E5RIR4;P63104;E7EVZ2
ADDADEFGYSR	_ADDADEFGYSR_	Unmodified	2	623.254	218.15	Q7KZF4
DDLSGADIK	_DDLSGADIK_	Unmodified	2	467.23	79.4891	P62191
LGEWVGLCK	_LGEWVGLCK_	Unmodified	2	531.276	149.573	P25398
DLFDSMDK	_DLFDSMDK_	Unmodified	2	485.713	110.408	P54578;A6NJA2
LGLVFDDVVGIVEIINSK	_LGLVFDDVVGIVEIINSK_	Unmodified	2	965.549	99.4126	Q01518
TYADYESVNECMEGVCK	_TYADYESVNECMEGVCK_	Unmodified	2	1027.91	136.342	G3V279;P84090
EDFPWSGK	_EDFPWSGK_	Unmodified	2	483.222	82.7505	F5H4P4;F8WD97;F5H3W0;F8WA66;F5H2L2;P46063
VLNNMEIGTSLFDEEGAK	_VLNNMEIGTSLFDEEGAK_	Unmodified	2	983.975	198.847	P00558
LEALEEK	_LEALEEK_	Unmodified	2	416.226	147.693	B4DDD8;B3KWE1;B4E1C5;P12081
EILVGDVGQTVDDPYATFVK	_EILVGDVGQTVDDPYATFVK_	Unmodified	2	1083.55	204.776	E9PQB7;E9PK25;G3V1A4;E9PP50;P23528;E9PLJ3;E9PS23
YWPQEAGEYAVHVLCNSEDIR	_YWPQEAGEYAVHVLCNSEDIR_	Unmodified	2	1268.58	162.835	Q5HY54;A0A087WWY3;Q60FE5;P21333
FYGDEEK	_FYGDEEK_	Unmodified	2	444.193	177.707	K7EJB9;P27797
NDDDEEEAARER	_NDDDEEEAARER_	Unmodified	2	724.798	164.811	C9J813;E9PGZ1;C9JE79;C9JEK3;F8WE61;Q05682;E7EX44
YADTLFDILVAGSMLAPGGTR	_YADTLFDILVAGSMLAPGGTR_	Unmodified	2	1084.56	128.669	C9JF98;E7EMS9;E7ETZ4;E9PFE3;F8WDX8;Q9Y6E2;Q75MG1
YDEEFQR	_YDEEFQR_	Unmodified	2	493.714	158.117	P55060
NFHIFYQLLEGGEEETLRR	_NFHIFYQLLEGGEEETLRR_	Unmodified	2	1176.09	89.9134	I3L204;F5H6E2;O00159
NAEPDEQDFEK	_NAEPDEQDFEK_	Unmodified	2	661.281	139.323	Q14241;A0A024RAC6
LDEFGEQLSK	_LDEFGEQLSK_	Unmodified	2	583.291	157.971	P16615;O14983;H7C5W9
ILQVSFK	_ILQVSFK_	Unmodified	2	417.758	85.2649	Q15717
YLDLFTNYISLYNTCMK	_YLDLFTNYISLYNTCM(ox)K_	Oxidation (M)	2	1088.01	74.7318	M0R1Y2;P24390
ADLNIILSSPEQLELFLLAQQK	_ADLNIILSSPEQLELFLLAQQK_	Unmodified	2	1242.19	78.7079	I3L1L3;Q9BQG0
EEEDGQWKEEQK	_EEEDGQWKEEQK_	Unmodified	2	767.836	384.151	A8MXL6;A0A0C4DFR6;P55735
LGEASDSELADADK	_LGEASDSELADADK_	Unmodified	2	710.826	169.17	Q5SW79;H0Y2V6
LGLVFDDVVGIVEIINSK	_LGLVFDDVVGIVEIINSK_	Unmodified	2	965.548	49.1405	Q01518
AEYLASIFGTEK	_(ac)AEYLASIFGTEK_	Acetyl (Protein N-term)	2	685.846	215.061	Q8WU68;Q01081;M0R2N4;K7EJM7;K7EJH3;A0A1B0GW87;P0DN76;M0QYK5
ELGPYSSK	_ELGPYSSK_	Unmodified	2	440.724	70.8162	P17655
IYSSEAIK	_IYSSEAIK_	Unmodified	2	455.748	117.399	A0A0A0MRM8;Q9UM54;E7EW20;A0A0D9SGC1
GLFIIDGK	_GLFIIDGK_	Unmodified	2	431.755	107.295	P32119
FQELIQEYEDSGGSK	_FQELIQEYEDSGGSK_	Unmodified	2	865.399	97.9042	A0A087WUV9;A0A087WZB2;Q9NV66;Q6NUM6
SFITTDVNPYYDSFVR	_SFITTDVNPYYDSFVR_	Unmodified	2	962.459	133.868	Q9P2J5
STHSELLEDYYQSGR	_STHSELLEDYYQSGR_	Unmodified	2	892.908	186.772	P28288
LIIWDSYTTNK	_LIIWDSYTTNK_	Unmodified	2	677.356	158.471	C9JXA5;Q9HAV0;C9JZN1;B1AKQ8;C9JIS1;E7EP32;F6X3N5;F6UT28;P62879;P62873
QFAPEYEK	_QFAPEYEK_	Unmodified	2	506.243	146.785	P13667;C9JMN9
TFDECVAEGGSDCAPEK	_TFDECVAEGGSDCAPEK_	Unmodified	2	936.375	112.915	Q7LGA3
YNVSQLEEWLR	_YNVSQLEEWLR_	Unmodified	2	718.862	116.837	A0A087WY00;G3V394;Q9Y4I1;E7ERV5;F8W6H6;F8WE88
AIVAIENPADVSVISSR	_AIVAIENPADVSVISSR_	Unmodified	2	870.978	54.9644	C9J9K3;P08865;A0A0C4DG17;F8WD59
DICNDVLSLLEK	_DICNDVLSLLEK_	Unmodified	2	709.863	139.464	E7EX29;B0AZS6;E7ESK7;P63104
ALQPLEEGEDEEKVSHQAGDHWLIR	_ALQPLEEGEDEEKVSHQAGDHWLIR_	Unmodified	2	1443.7	67.2166	Q14764
LLEEENQESLR	_LLEEENQESLR_	Unmodified	2	680.341	141.886	P48681
EDMESVLDK	_EDMESVLDK_	Unmodified	2	533.242	135.549	P08240
ELISNSSDALDK	_ELISNSSDALDK_	Unmodified	2	646.322	168.016	Q14568;P07900;G3V2J8
LYKDDQLLDDGK	_LYKDDQLLDDGK_	Unmodified	2	711.859	197.385	B8ZZU8;Q15370
ESEQDVEDSQNHTGEPVGDDYKK	_ESEQDVEDSQNHTGEPVGDDYKK_	Unmodified	2	1303.56	149.708	Q8N8J7
DINAYNCEEPTEK	_DINAYNCEEPTEK_	Unmodified	2	791.838	149.569	P30041
IMPEEEYSEFK	_IMPEEEYSEFK_	Unmodified	2	701.315	72.34	E9PGC0;P20936
EFTNVYIK	_EFTNVYIK_	Unmodified	2	507.269	89.3692	E7EQV3;P11940;A0A087WTT1;H0Y5F5;H0YCC8;E7ERJ7;Q13310;B1ANR0;H0YBN4;H0YAR2
GEEKPSMY	_GEEKPSMY_	Unmodified	2	470.708	135.83	Q9UL46;H0YM70;A0A087X1Z3
YDLDGDASMAK	_YDLDGDASMAK_	Unmodified	2	593.259	120.77	Q9UHD2
YAPSEAGLHEMDIR	_YAPSEAGLHEMDIR_	Unmodified	2	794.875	162.667	Q5HY54;A0A087WWY3;Q60FE5;H0Y5F3;P21333
FDLVSFIPLLR	_FDLVSFIPLLR_	Unmodified	2	660.39	65.8417	Q08AM6
ALEQQVEEMK	_ALEQQVEEMK_	Unmodified	2	602.799	119.743	P35579
IIGATDSSGELMFLMK	_IIGATDSSGELMFLMK_	Unmodified	2	856.933	112.964	K7ELA4;Q13185;B5MD17;J3KS05;P83916
IADDKYNDTFWK	_IADDKYNDTFWK_	Unmodified	2	758.36	217.124	P14625
YEIEETETVTK	_YEIEETETVTK_	Unmodified	2	671.325	158.08	C9J813;E9PGZ1;Q05682;E7EX44
GTVTDFPGFDER	_GTVTDFPGFDER_	Unmodified	2	670.808	176.598	D6RBE9;E9PHT9;P08758;D6RCN3
AEIENEDYSYTK	_AEIENEDYSYTK_	Unmodified	2	731.323	120.574	C9J4K7;Q8IYM2
YNELSYK	_YNELSYK_	Unmodified	2	458.724	120.621	D6RD63;D6RFN0;D6RAX7;Q9BT78
GVPQIEVTFDIDANGILNVSAVDK	_GVPQIEVTFDIDANGILNVSAVDK_	Unmodified	2	1257.66	32.2877	A8K7Q2;E9PNE6;E9PKE3;E9PS65;E9PM13;P11142
EMEAELEDER	_EM(ox)EAELEDER_	Oxidation (M)	2	633.761	114.894	P35579
DLTTGYDDSQPDKK	_DLTTGYDDSQPDKK_	Unmodified	2	791.865	142.393	Q96G03
DYNEAYNYYTK	_DYNEAYNYYTK_	Unmodified	2	722.307	127.52	K7ESP1;Q99615;K7EIH8;K7ELJ8
IVENSDAVTEILNNAELLK	_IVENSDAVTEILNNAELLK_	Unmodified	2	1043.06	179.873	Q16401
SVHELEK	_SVHELEK_	Unmodified	2	421.224	138.826	P35579
EVWFFGLQYQDTK	_EVWFFGLQYQDTK_	Unmodified	2	830.904	149.825	P26038;V9GZ54
YLCAGAVDFYNNLENFNVDK	_YLCAGAVDFYNNLENFNVDK_	Unmodified	2	1183.54	101.169	P13807
YDDMAACMK	_YDDM(ox)AACMK_	Oxidation (M)	2	560.708	91.2652	E7EX29;E7ESK7;E5RGE1;E9PD24;E5RIR4;P63104;E7EVZ2
LCYVALDFEQEMATAASSSSLEK	_LCYVALDFEQEM(ox)ATAASSSSLEK_	Oxidation (M)	2	1283.59	81.4796	P60709;P63261;Q6S8J3;I3L4N8
VEFMDDTSR	_VEFMDDTSR_	Unmodified	2	550.24	177.305	P62857
YDDMAAAMK	_YDDMAAAMK_	Unmodified	2	508.215	83.9477	P31946;P61981;Q4VY19;A0A0J9YWE8;Q4VY20
VDATEESDLAQQYGVR	_VDATEESDLAQQYGVR_	Unmodified	2	890.921	283.658	I3NI03;I3L3U6;H7BZ94;P07237
ELLTTMGDR	_ELLTTMGDR_	Unmodified	2	518.26	51.2762	O14950;P24844;P19105;J3QRS3
AMFDSDFK	_AMFDSDFK_	Unmodified	2	480.71	72.23	Q5JVF3
FMEQVIFK	_FMEQVIFK_	Unmodified	2	521.276	93.1432	F8WDR7;P61158;B4DXW1
VVDLMAHMASKE	_VVDLMAHMASKE_	Unmodified	2	665.828	158.111	E7EUT5;P04406
EGALCEENMR	_EGALCEENMR_	Unmodified	2	604.755	54.3433	P13639
VTPVDYLLGVADLTGELMR	_VTPVDYLLGVADLTGELMR_	Unmodified	2	1031.55	64.2595	Q99598
EASDPQPEEADGGLK	_EASDPQPEEADGGLK_	Unmodified	2	771.85	110.548	P52907
DKLSGEYEK	_DKLSGEYEK_	Unmodified	2	534.764	144.55	P34932;A0A087WYC1
YDGEDLAYTVK	_YDGEDLAYTVK_	Unmodified	2	637.301	118.766	Q9Y2H6;G5E9X3
KLYGDADYLEER	_KLYGDADYLEER_	Unmodified	2	736.357	135.912	P17812
GSEKSDDNSYDEK	_GSEKSDDNSYDEK_	Unmodified	2	737.303	57.2674	P49591;Q5T5C7
WYFDVTEGK	_WYFDVTEGK_	Unmodified	2	572.769	123.208	E9PG40;H7C0V9;P05067
DNSTMGYMMAK	_DNSTMGYMMAK_	Unmodified	2	624.756	114.894	P08238;Q58FF7
DLEEAGGLGTEFSELPGK	_DLEEAGGLGTEFSELPGK_	Unmodified	2	924.947	120.077	P48681
LGDLYEEEMR	_LGDLYEEEMR_	Unmodified	2	627.787	60.2551	P08670;B0YJC4;A0A1B0GUA0
YDQNYDIR	_YDQNYDIR_	Unmodified	2	543.746	112.107	O00203;Q13367
HADYLNDDQK	_HADYLNDDQK_	Unmodified	2	609.773	225.934	A0A087WY00;G3V394;Q9Y4I1;E7ERV5;F8W6H6;F8WE88
HGYIGEFEIIDDHR	_HGYIGEFEIIDDHR_	Unmodified	2	850.905	173.061	I3L3P7;H3BN98;I3L246;P62244
EVEVEVESMDK	_EVEVEVESMDK_	Unmodified	2	647.297	209.796	Q7KZF4
DFTVSAMHGDMDQK	_DFTVSAMHGDMDQK_	Unmodified	2	791.337	201.083	J3KSZ0;J3KT12;J3QL52;P60842
EKYIDQEELNK	_EKYIDQEELNK_	Unmodified	2	704.851	249.197	P08238;Q58FF8;Q14568;P07900
GLEDTDGDGDSGK	_GLEDTDGDGDSGK_	Unmodified	2	633.26	160.184	Q8N8A6
KAAAPAPEEEMDECEQALAAEPK	_KAAAPAPEEEMDECEQALAAEPK_	Unmodified	2	1243.06	52.898	P26641
QAWFIENEEQEYVQTVK	_QAWFIENEEQEYVQTVK_	Unmodified	2	1071.01	128.991	Q5T3N1;P04083;Q5T3N0
VPTVEPLDSLTLFLFR	_VPTVEPLDSLTLFLFR_	Unmodified	2	924.019	165.341	J3QRT5;J3QQX6;P13598;J3QQR8;J3QKR4;J3QRQ1
LYAVFTDYEHDK	_LYAVFTDYEHDK_	Unmodified	2	750.854	69.8462	Q8TCS8
TKGDEEEYWNSSK	_TKGDEEEYWNSSK_	Unmodified	2	786.844	257.805	G3V549;Q9H9C1;G3V4K3
DGDSVMVLPTIPEEEAK	_DGDSVMVLPTIPEEEAK_	Unmodified	2	915.445	79.4887	P30041
KEDLVFIFWAPESAPLK	_KEDLVFIFWAPESAPLK_	Unmodified	2	995.538	186.559	E9PQB7;E9PK25;G3V1A4;E9PP50;P23528;Q9Y281
HLNDDVVK	_HLNDDVVK_	Unmodified	2	470.248	124.922	E9PCT5;C9JKI3;Q03135
TVAYTEQK	_TVAYTEQK_	Unmodified	2	470.243	127.462	P30101
HLTGEFEK	_HLTGEFEK_	Unmodified	2	480.743	155.068	F5H018;J3KQE5;H0YFC6;B5MDF5;P62826
DSPLFDFIESCLR	_DSPLFDFIESCLR_	Unmodified	2	799.88	107.994	Q9Y678
IEFYELDK	_IEFYELDK_	Unmodified	2	528.766	90.6009	O15305;H3BPH4;H3BV55
VDLLEEK	_VDLLEEK_	Unmodified	2	423.235	77.2825	Q9UHF1
FNEVAAQYSEDK	_FNEVAAQYSEDK_	Unmodified	2	700.82	111.717	H0Y8P6;H0Y610;Q9Y237;J3KMW3;H0Y4T6
FNADEFEDMVAEKR	_FNADEFEDMVAEKR_	Unmodified	2	850.883	209.794	A0A087WV22;P27635;F8W7C6;X1WI28
ELQELVQYPVEHPDK	_ELQELVQYPVEHPDK_	Unmodified	2	912.463	160.79	P55072
EYELLSDELNQK	_EYELLSDELNQK_	Unmodified	2	740.862	162.684	P33176
TDAAVEMK	_TDAAVEMK_	Unmodified	2	432.71	94.1145	D6R9W4;Q16643
YLSEVASGDNK	_YLSEVASGDNK_	Unmodified	2	591.786	187.415	P31946
NKEDQYDHLDAADMTK	_NKEDQYDHLDAADMTK_	Unmodified	2	947.418	239.745	P34932
SYEIMFR	_SYEIMFR_	Unmodified	2	473.228	124.373	P98160
EYQLSDSAK	_EYQLSDSAK_	Unmodified	2	520.748	114.968	O95837;P29992
GLDFSDR	_GLDFSDR_	Unmodified	2	405.193	124.594	F8VW18;Q13561;F8VRV7;F8VX93;F8W1I6;H0YHL1
DVGSLDEK	_DVGSLDEK_	Unmodified	2	431.711	88.8188	Q99584
MFLGDNAHLSIINEYLSQSYQK	_MFLGDNAHLSIINEYLSQSYQK_	Unmodified	2	1286.13	154.418	H0YLE8;P46940
IGEYLEK	_IGEYLEK_	Unmodified	2	426.229	108.088	H0YH27;Q86VP6
ITLAEALLHPFFAGLTPEER	_ITLAEALLHPFFAGLTPEER_	Unmodified	2	1113.1	71.853	P49761
HNDLDDVGK	_HNDLDDVGK_	Unmodified	2	506.739	84.5074	P49588
TIEKFEK	_TIEKFEK_	Unmodified	2	447.75	118.743	Q5JR01;A0A087WVQ9;A6PW80;A0A087WV01;Q05639;P68104;Q5VTE0
DFYPAIADLFAESLQCK	_DFYPAIADLFAESLQCK_	Unmodified	2	994.478	75.682	Q92791
WQTLLSVDDLVEK	_WQTLLSVDDLVEK_	Unmodified	2	773.413	173.059	H0YFA9;F5H4C6;P15586;F6S8M0;H7C3P4
SIHFSSPVFTSR	_(ac)SIHFSSPVFTSR_	Acetyl (Protein N-term)	2	703.857	84.8919	CON__P08729;CON__Q3KNV1;P08729
LEEEYQIQK	_LEEEYQIQK_	Unmodified	2	590.299	114.895	Q8N5M1
GDYVLAVK	_GDYVLAVK_	Unmodified	2	432.745	42.8643	E7EN95;O75369;A0A0A0MT44
GELSGDFEK	_GELSGDFEK_	Unmodified	2	491.23	125.569	P08133
VAPEEHPVLLTEAPLNPK	_VAPEEHPVLLTEAPLNPK_	Unmodified	2	977.536	202.185	K7EM38;G5E9R0;J3KT65;P60709;P63261;I3L3I0;E7EVS6;I3L1U9;I3L3R2;I3L4N8
NFATSLYSMIK	_NFATSLYSMIK_	Unmodified	2	637.827	86.4628	D6RBE9;D6RBL5;P08758
SEVELLEMEK	_SEVELLEMEK_	Unmodified	2	603.8	70.4116	Q14149;H0YHQ4;H0YIR5
VLGTEELYGYLK	_VLGTEELYGYLK_	Unmodified	2	692.871	106.668	P19784;H3BV19;H3BSA1
LISWYDNEFGYSNR	_LISWYDNEFGYSNR_	Unmodified	2	882.405	72.8979	E7EUT5;P04406
FVADGIFK	_FVADGIFK_	Unmodified	2	448.747	110.12	H0YCJ7;E9PPU1;E9PQX2;E9PQ96;E9PK82;E9PJH4;F2Z2S8;P23396;E9PL09
AYTNFDAERDALNIETAIK	_AYTNFDAERDALNIETAIK_	Unmodified	2	1078.04	223.177	H0YMM1;H0YKX9;H0YKV8;H0YLV6;H0YNB8;H0YMD9;H0YKN4;H0YMU9;H0YKL9;H0YN42;A6NMY6;H0YKZ7;P07355;H0YMD0;H0YKS4;H0YMT9;H0YMW4
IDVSYEYR	_IDVSYEYR_	Unmodified	2	522.753	145.156	C9JWQ9;C9JRN3;F8WAR1;Q14699;C9JHG2
LPEHPEGGEPEDDEAPAK	_LPEHPEGGEPEDDEAPAK_	Unmodified	2	958.929	147.493	Q9NX58
SSGYPLTIEGFAYLWSGAR	_SSGYPLTIEGFAYLWSGAR_	Unmodified	2	1038.02	88.5736	M0R0K8;M0QYI8;Q9BUJ2;M0QYM5;M0QYZ0;A0A0A0MRA5;B7Z4B8;M0R3F1
ECQEESFWK	_ECQEESFWK_	Unmodified	2	621.758	115.714	D6RD77;J3KPI9;Q56VL3
GAMEELEK	_GAMEELEK_	Unmodified	2	453.716	101.721	D6RBB4;D6RAY1;Q99717;D6R9D4;D6RBH9;D6RDN7;D6RD62;Q15797;D6REQ3;D6RIZ9
IWHHTFYNELR	_IWHHTFYNELR_	Unmodified	2	758.378	177.039	K7EM38;G5E9R0;P68133;A6NL76;J3KT65;P60709;P63261;Q6S8J3;Q9BYX7;I3L3I0;C9JUM1;E7EVS6;C9JZR7;P0CG38;I3L1U9;A5A3E0;I3L3R2;P0CG39;P68032;I3L4N8
EWDLLNENIMLLSK	_EWDLLNENIMLLSK_	Unmodified	2	859.445	106.424	O00232
GTDVNVFNTILTTR	_GTDVNVFNTILTTR_	Unmodified	2	775.912	141.585	P04083
ADIWALGCLLYK	_ADIWALGCLLYK_	Unmodified	2	711.876	93.3452	K4DI97;Q2M2I8;Q9NSY1;E9PG46
FELDTSER	_FELDTSER_	Unmodified	2	498.736	130.221	P04844
SSFLQVFNNSPDESSYYR	_SSFLQVFNNSPDESSYYR_	Unmodified	2	1070.48	177.074	Q15436;F5H365
NFINNPLAQADWAAK	_NFINNPLAQADWAAK_	Unmodified	2	836.926	77.2395	Q5BKV1;P35579;B1AH99
SCYEDGWLIK	_SCYEDGWLIK_	Unmodified	2	635.792	105.975	P23434
LDYILGLK	_LDYILGLK_	Unmodified	2	467.784	95.8152	A0A024R4M0;C9JM19;P46781;B5MCT8
MDIDAPDVEVQGPDWHLK	_M(ox)DIDAPDVEVQGPDWHLK_	Oxidation (M)	2	1040.99	94.9729	Q09666
LLDQIVEK	_LLDQIVEK_	Unmodified	2	479.285	86.1356	Q96AE4;E9PEB5;C9JSZ1
IVLFDTLLEEYSVLNK	_IVLFDTLLEEYSVLNK_	Unmodified	2	948.522	201.304	O75844
QQISLATQMVR	_QQISLATQMVR_	Unmodified	2	637.848	48.1146	B7ZAR1;P48643;E9PCA1;E7ENZ3
TFEDISEK	_TFEDISEK_	Unmodified	2	484.732	110.408	P48637
DVFEAFYK	_DVFEAFYK_	Unmodified	2	509.748	107.007	A0A0A0MR50;Q13619;Q13620;K4DI93
HWGGNVLGPK	_HWGGNVLGPK_	Unmodified	2	532.786	89.0288	Q5T8U2;P62424
MFVLDEADEMLSR	_MFVLDEADEMLSR_	Unmodified	2	778.361	181.98	J3QS69;J3KSZ0;J3KT12;J3QR64;Q14240;J3QL43;J3QLN6;J3KTN0;E7EQG2;J3KTB5;P60842
GADYMDCLYR	_GADYMDCLYR_	Unmodified	2	632.261	86.3444	Q5T2B5;A0A0A0MTN0;Q13617
HQGVMVGMGQK	_HQGVMVGM(ox)GQK_	Oxidation (M)	2	594.287	100.687	F8WB63;K7EM38;F6QUT6;G5E9R0;P68133;A6NL76;J3KT65;P60709;P63261;P63267;I3L3I0;C9JUM1;E7EVS6;F6UVQ4;C9JZR7;I3L1U9;C9JFL5;Q562R1;B8ZZJ2;I3L3R2;P68032;P62736;C9JTX5
EGNDLYHEMIESGVINLK	_EGNDLYHEM(ox)IESGVINLK_	Oxidation (M)	2	1039	211.063	H0YI37;F8W079;P06576;F8W0P7;H0YH81
FSTYTSDKDENK	_FSTYTSDKDENK_	Unmodified	2	717.823	234.791	Q8WU90
KDPEPEDEVPDVK	_KDPEPEDEVPDVK_	Unmodified	2	748.859	53.4906	P82675
GDEKDSWK	_(ac)GDEKDSWK_	Acetyl (Protein N-term)	2	503.727	131.616	A0A0D9SEN2;B7ZVY7;E7ESP2;P21127;A0A087X1I0;J3KS35;A0A087WYI9;Q5QPR3;Q9UQ88;A0A0D9SER5;E9PFJ2;Q5QPQ9;J3QR44;A0A0D9SEI3
DETGELSSADEK	_DETGELSSADEK_	Unmodified	2	640.778	153.739	Q92900
IVAEEFLK	_IVAEEFLK_	Unmodified	2	474.773	84.4978	P59998;F8WCF6;R4GN08;H7C0A3
TSIWDETLYK	_TSIWDETLYK_	Unmodified	2	628.313	151.216	Q5VZM2;Q5VZM0;Q7L523
ALLELQLEPEELYQTFQR	_ALLELQLEPEELYQTFQR_	Unmodified	2	1110.58	204.81	P13639
TGTAEMSSILEER	_TGTAEMSSILEER_	Unmodified	2	712.34	122.662	K7ERX7;K7ESA0;P25705
SAEIDSDDTGGSAAQK	_SAEIDSDDTGGSAAQK_	Unmodified	2	776.342	144.404	P33176
DSIFSNLTGQLDYQGFEK	_DSIFSNLTGQLDYQGFEK_	Unmodified	2	1031.49	62.6167	P40939
IVSQLLTLMDGLK	_IVSQLLTLMDGLK_	Unmodified	2	715.918	177.814	P55072
MTPEDYEK	_MTPEDYEK_	Unmodified	2	506.718	60.8284	I3L3Z0;Q9HBL8
LNLEAINYMAADGDFK	_LNLEAINYMAADGDFK_	Unmodified	2	892.93	129.362	P09382
LNFAVASR	_LNFAVASR_	Unmodified	2	439.248	112.411	P30101
IIFEDDR	_IIFEDDR_	Unmodified	2	454.23	133.813	D6RC06;D6REP8;D6RE99;P49773;D6RD60
LNVTEQEK	_LNVTEQEK_	Unmodified	2	480.753	147.289	K7EM90;P06733
YELPTDDDTYEEHRR	_YELPTDDDTYEEHRR_	Unmodified	2	969.927	122.662	C9J1C6;Q9P0P0
HGIVEDWDLMER	_HGIVEDWDLM(ox)ER_	Oxidation (M)	2	758.348	94.6877	F8WDR7;P61158;B4DXW1
GYHQYAYDGK	_GYHQYAYDGK_	Unmodified	2	601.267	115.286	A0A140T955;A0A140T9I0;P30447;P01892;A0A140T913;P10316;A0A140T9X5;P05534;A0A140T933
YFDEISQDTGK	_YFDEISQDTGK_	Unmodified	2	651.795	171.665	B7Z7P8;P62495
EMEEPFEK	_EM(ox)EEPFEK_	Oxidation (M)	2	527.724	68.8461	A0A1B0GTJ7;A0A096LNY6;A0A096LPA2;A0A1B0GWJ0;A0A1B0GTG9;A0A0A6YY92;A0A1B0GWF8;P30566
ILEDDLK	_ILEDDLK_	Unmodified	2	423.234	149.399	H0Y990;D6R9I9;D6RGF4;P61221
EAAENSLVAYK	_EAAENSLVAYK_	Unmodified	2	597.804	134.304	K7EM20;P62258
ITAMDTEDQGVK	_ITAMDTEDQGVK_	Unmodified	2	654.311	71.1757	B7Z7F3;K7EIJ4;Q9H6Z4
YYLHDDR	_YYLHDDR_	Unmodified	2	491.225	111.648	Q9Y2W1
EVQGFESATFLGYFK	_EVQGFESATFLGYFK_	Unmodified	2	861.922	115.826	P06396;Q5T0I0;A0A0A0MS51;A0A0U1RQL8;CON__Q3SX14;A0A0A0MT01;Q5T0I1
IISVDEIFK	_IISVDEIFK_	Unmodified	2	532.305	44.425	Q96PU4;A0A0A0MSQ3
LWDVQSK	_LWDVQSK_	Unmodified	2	438.235	52.6365	U3KQC1;U3KQK3;A0A0A0MQU0;K7EIR0;Q9BV38
VYAAEPSNADDCYQSK	_VYAAEPSNADDCYQSK_	Unmodified	2	909.386	108.634	Q9GZT4;I3L4L3
EEEGTGVVHQAPYFGAEDYR	_EEEGTGVVHQAPYFGAEDYR_	Unmodified	2	1127.51	221.865	P41252;A0A0A0MSX9;J3KR24
IEELDQENEAALENGIK	_IEELDQENEAALENGIK_	Unmodified	2	957.968	314.172	A8MXP9;P43243;Q68E03;A0A0R4J2E8;D6REM6;B3KM87
NLQYYDISAK	_NLQYYDISAK_	Unmodified	2	607.806	104.434	F5H018;J3KQE5;B4DV51;B5MDF5;P62826
LISWYDNEFGYSNR	_LISWYDNEFGYSNR_	Unmodified	2	882.404	140.326	E7EUT5;P04406
MEDEMDR	_MEDEMDR_	Unmodified	2	463.173	96.1904	Q9UID3;E9PMB6;E9PKX7;E9PJ36
QFAEMYVAK	_QFAEMYVAK_	Unmodified	2	543.768	124.922	P13639
LTEMETLQSQLMAEK	_LTEMETLQSQLMAEK_	Unmodified	2	876.431	122.158	P35579
YVDEASK	_YVDEASK_	Unmodified	2	406.195	77.0577	M0R210;P62249;A0A087WZ27
YSEEANNLIEECEQAER	_YSEEANNLIEECEQAER_	Unmodified	2	1042.45	222.09	G3V5B3;G3V3E6;Q96HE7
YSSQTSQDSGNYSNEDESESK	_YSSQTSQDSGNYSNEDESESK_	Unmodified	2	1171.46	99.6029	P17181
IGLETVGVK	_IGLETVGVK_	Unmodified	2	458.28	66.5676	E9PRI8;A0A087WSW9;Q16881;A0A087WSY9;E2QRB9;F8W809;A0A182DWI3;E9PIR7
AFGFSHLEALLDDSK	_AFGFSHLEALLDDSK_	Unmodified	2	825.412	230.573	F5H6Q1;J3KR44;F5GYJ8;Q96FW1;F5GYN4
LFTAESLIGLK	_LFTAESLIGLK_	Unmodified	2	596.353	101.295	P48444;B0YIW6
DLYANTVLSGGTTMYPGIADR	_DLYANTVLSGGTTMYPGIADR_	Unmodified	2	1108.04	159.669	P60709;P63261
EMEAELEDERK	_EMEAELEDERK_	Unmodified	2	689.811	231.07	P35579
AGFAGDDAPR	_AGFAGDDAPR_	Unmodified	2	488.728	112.295	F8WB63;K7EM38;F6QUT6;G5E9R0;P68133;A6NL76;J3KT65;P60709;P63261;Q6S8J3;P63267;I3L3I0;C9JUM1;E7EVS6;F6UVQ4;C9JZR7;P0CG38;I3L1U9;C9JFL5;F8WCH0;A5A3E0;B8ZZJ2;I3L3R2;P0CG39;P68032;P62736;C9JTX5;I3L4N8
PGGYGYGYGR	_PGGYGYGYGR_	Unmodified	2	523.738	167.229	P98179
LEGWEVFAK	_LEGWEVFAK_	Unmodified	2	539.782	74.165	Q86Y39
YSYVCPDLVK	_YSYVCPDLVK_	Unmodified	2	622.305	105.165	P61158;B4DXW1
IEEESEAMAEK	_IEEESEAMAEK_	Unmodified	2	633.282	168.302	A5D8V6;F5H4Q5
SPDTNYLFMGDYVDR	_SPDTNYLFMGDYVDR_	Unmodified	2	896.896	202.316	P67775;E7ESG8;E5RHC1;P62714;E5RFI3;E5RHP4
LIEEVMIGEDK	_LIEEVMIGEDK_	Unmodified	2	638.33	182.918	F8VQ14;P78371;F5GWF6
SMLDQLGVPLYAVVK	_SMLDQLGVPLYAVVK_	Unmodified	2	816.955	75.3164	Q9BRX8
TATALLESPLSATVEDALQSFLK	_TATALLESPLSATVEDALQSFLK_	Unmodified	2	1203.14	40.1369	H0YMB1;Q96TC7
ETEGDVTSVK	_ETEGDVTSVK_	Unmodified	2	532.759	119.529	P50990
VFDMLNR	_VFDMLNR_	Unmodified	2	447.729	100.742	J3QS69;J3KSZ0;J3KT12;J3QR64;J3QKZ9;Q14240;J3KS25;J3QL43;J3QLN6;E7EQG2;J3KTB5;P60842
ELAILLGMLDPAEKDEK	_ELAILLGM(ox)LDPAEKDEK_	Oxidation (M)	2	951	126.915	P30041
YEDLYAFSYNPK	_YEDLYAFSYNPK_	Unmodified	2	755.348	84.3649	Q9Y217
YKETDLLILFK	_YKETDLLILFK_	Unmodified	2	691.9	128.847	P05455
YLASGAIDGIINIFDIATGK	_YLASGAIDGIINIFDIATGK_	Unmodified	2	1026.55	200.73	H0YN81;H0YMF9;H3BQA8;Q9GZS3;H0YL19
SDEDKDKEGEALEVK	_SDEDKDKEGEALEVK_	Unmodified	2	846.402	252.817	O94826
EKEHYQVLE	_EKEHYQVLE_	Unmodified	2	587.79	120.868	Q86UP2;B7Z6P3;G3V4Y7
AIPDLTAPVAAVQAAVSNLVR	_AIPDLTAPVAAVQAAVSNLVR_	Unmodified	2	1038.59	116.428	A0A096LPE1;P18206
VVLDDKDYFLFR	_VVLDDKDYFLFR_	Unmodified	2	765.403	223.079	P61604;B8ZZ54
DEFEGLFK	_DEFEGLFK_	Unmodified	2	492.737	143.887	P22314;Q5JRR6
NYIVEDGDIIFFK	_NYIVEDGDIIFFK_	Unmodified	2	786.901	95.1834	J3KQ32;Q9NTK5
AEEILEK	_AEEILEK_	Unmodified	2	416.226	130.039	Q5VVC9;P62913;Q5VVC8
FVPAEMGTHTVSVK	_FVPAEMGTHTVSVK_	Unmodified	2	751.887	77.2043	Q5HY54;Q60FE5;P21333;H0Y5C6
SQIFSTASDNQPTVTIK	_SQIFSTASDNQPTVTIK_	Unmodified	2	918.971	91.0646	P11021
VYEEFTK	_VYEEFTK_	Unmodified	2	458.227	82.6713	Q96HW7;F8WAA7;E9PIM3
LKSDEDEERVHEEL	_LKSDEDEERVHEEL_	Unmodified	2	864.408	178.026	H0Y827;Q96AY3
IREEYEEK	_IREEYEEK_	Unmodified	2	548.269	111.061	G5E9W9;Q9NUV9
IRDLLYEQYAIV	_IRDLLYEQYAIV_	Unmodified	2	748.411	73.8812	Q9P2I0
GPSSVEDIK	_GPSSVEDIK_	Unmodified	2	466.241	125.713	P06748
NWDDIESK	_NWDDIESK_	Unmodified	2	503.728	132.758	Q96L14;E7EWM2;Q5SW79;H0Y4T4;H0Y2V6;E7EMW0;E5RG47
WNTDNTLGTEIAIEDQICQGLK	_WNTDNTLGTEIAIEDQICQGLK_	Unmodified	2	1260.11	153.365	P45880;A0A0A0MR02;Q5JSD1;Q5JSD2
KDAEEEESELGYIPK	_KDAEEEESELGYIPK_	Unmodified	2	868.915	163.019	F8VU51;P49750
TGYAFVDCPDESWALK	_TGYAFVDCPDESWALK_	Unmodified	2	929.919	169.984	O00425;F8WD15
LFEGNALLR	_LFEGNALLR_	Unmodified	2	516.796	87.6395	A0A024R4M0;C9JM19;P46781;B5MCT8
LWKEEEDGQWKEEQK	_LWKEEEDGQWKEEQK_	Unmodified	2	981.466	303.364	A8MXL6;A0A0C4DFR6;P55735
FESFPAGSTLIFYK	_FESFPAGSTLIFYK_	Unmodified	2	803.912	65.8954	J3KN66;Q5JTV8;A0A0A0MSK5;H0Y4R4
DKYENEDLIK	_DKYENEDLIK_	Unmodified	2	633.814	115.004	Q0VGD4;B7Z2L8;G3V121;Q86WR0
FNSGTYNNQWMIVDYK	_FNSGTYNNQWMIVDYK_	Unmodified	2	990.452	101.055	Q8NHP8
DSTLIMQLLR	_DSTLIMQLLR_	Unmodified	2	595.333	76.2278	E7EX29;H0YB80;P31946;B0AZS6;P27348;K7EM20;P61981;P31947;P63104;B7Z2E6;Q04917;P62258
EWVESMGGK	_EWVESMGGK_	Unmodified	2	511.735	76.1697	Q8NFI4;Q3KNR6;P50502
EGLELPEDEEEKK	_EGLELPEDEEEKK_	Unmodified	2	772.87	121.558	P08238;Q58FF7;P07900;Q58FG0;Q58FF6
QAWFIENEEQEYVQTVK	_QAWFIENEEQEYVQTVK_	Unmodified	2	1071.01	257.16	Q5T3N1;P04083;Q5T3N0
KVEEAEPEEFVVEK	_KVEEAEPEEFVVEK_	Unmodified	2	831.417	160.025	Q13185;B8ZZ43;C9JMM0;S4R2Y4
ETYETLASDMQWK	_ETYETLASDMQWK_	Unmodified	2	801.361	202.177	Q8TF05
SEENEEPMETDQNAK	_SEENEEPM(ox)ETDQNAK_	Oxidation (M)	2	883.855	61.2648	P34932;A0A087WYC1
LDILDMFTEIK	_LDILDMFTEIK_	Unmodified	2	669.355	128.348	P30520
IGEHMEEHGIK	_IGEHMEEHGIK_	Unmodified	2	640.309	158.08	A0A087WSW9;Q16881;A0A087WSY9;E2QRB9;F8W809;A0A182DWI3;E9PIR7
VIHDNFGIVEGLMTTVHAITATQK	_VIHDNFGIVEGLM(ox)TTVHAITATQK_	Oxidation (M)	2	1306.18	171.081	E7EUT5;P04406
YSYNTEWR	_YSYNTEWR_	Unmodified	2	559.749	127.565	Q9BTV4
EYGEEER	_EYGEEER_	Unmodified	2	456.191	120.488	Q9H1X3
SQDVELWEGEVVK	_SQDVELWEGEVVK_	Unmodified	2	759.378	198.483	Q9UHB6;F8VS07;F8VQE1
HYLFYDGESVSGK	_HYLFYDGESVSGK_	Unmodified	2	751.351	157.497	O75436;S4R2Y3;S4R3Q6
EYQELMSVK	_EYQELMSVK_	Unmodified	2	563.776	91.0872	CON__P08729;P19013;CON__Q3KNV1;P08729;CON__P19013
VEQIAAIAQELNELDYYDSHNVNTR	_VEQIAAIAQELNELDYYDSHNVNTR_	Unmodified	2	1453.2	120.917	O43707
LYLVDLAGSEK	_LYLVDLAGSEK_	Unmodified	2	604.333	139.307	O60282;Q12840;J3KNA1;A0A0G2JMZ6;P33176
VTEGSFVYK	_VTEGSFVYK_	Unmodified	2	515.266	112.107	Q5SX87;Q5SX90;V9GYF8;P50395;Q5SX86;V9GYJ7
VLTSDVEK	_VLTSDVEK_	Unmodified	2	445.745	67.4937	Q16798;Q6TCH8;E9PMB9;E9PNN2
EPVFSAEEGYVK	_EPVFSAEEGYVK_	Unmodified	2	677.83	84.3518	G3V3N9;O00423;F8W717;G3V500
AYSEAHEISK	_AYSEAHEISK_	Unmodified	2	567.775	228.84	P61981
HYEDGYPGGSDNYGSLSR	_HYEDGYPGGSDNYGSLSR_	Unmodified	2	987.417	176.462	O60716;E9PRE2;C9JZR2
ESGEGQGGYAK	_ESGEGQGGYAK_	Unmodified	2	541.741	79.2014	E9PCX7;Q13423
SDVLELTDDNFESR	_SDVLELTDDNFESR_	Unmodified	2	820.376	195.874	H7BZJ3
IAQDLEMYGVNYFSIK	_IAQDLEMYGVNYFSIK_	Unmodified	2	945.969	55.5459	P26038
LMYFENDSEEK	_LMYFENDSEEK_	Unmodified	2	702.803	97.1627	E9PEW5;A0A0A0MQX1;Q9HD67
NLPIYSEEIVEMYK	_NLPIYSEEIVEM(ox)YK_	Oxidation (M)	2	872.429	89.9108	Q5BKV1;P35579
VFGFSLITNK	_VFGFSLITNK_	Unmodified	2	563.319	91.5493	P00491
FIEDELQIPVK	_FIEDELQIPVK_	Unmodified	2	665.866	106.618	P30520
LLDDNGNIAEELSILK	_LLDDNGNIAEELSILK_	Unmodified	2	878.97	173.507	O60613;A0A0J9YX89;A0A087X1G7;A0A0B4J1S4
EAEAAIYHLQLFEELR	_EAEAAIYHLQLFEELR_	Unmodified	2	966.497	116.78	B4DNK4;P14618
LELLAAYEEVIR	_LELLAAYEEVIR_	Unmodified	2	709.898	74.9873	D6R9W4;D6RFI1;Q16643
YYADGEDAYAMK	_YYADGEDAYAM(ox)K_	Oxidation (M)	2	706.788	86.1144	C9JN83;P41227;H0Y8T0;A8MWP7;F8W808;C9JW55;Q9BSU3
IQEEMEK	_IQEEMEK_	Unmodified	2	453.716	143.107	A0A0A0MRM8;Q9UM54;E7EW20;A0A0D9SGC1
LDECEEAFQGTK	_LDECEEAFQGTK_	Unmodified	2	713.811	171.322	K7EKR3;K9J957;K7EPX6;P61289;K7ENH2;K7EMD0;B3KQ25;K7ESG5
GTLDPVEK	_GTLDPVEK_	Unmodified	2	429.733	80.4381	A8K7Q2;E9PN89;E9PNE6;E9PKE3;P11142
TFVNITPAEVGVLVGK	_TFVNITPAEVGVLVGK_	Unmodified	2	822.472	132.837	P07737;I3L3D5
IAQDLEMYGVNYFSIK	_IAQDLEMYGVNYFSIK_	Unmodified	2	945.969	222.638	P26038
YLTAEAFGFK	_YLTAEAFGFK_	Unmodified	2	573.795	117.698	Q16658
FFQEENTEK	_FFQEENTEK_	Unmodified	2	586.267	203.286	O00232
EAIDSYIK	_EAIDSYIK_	Unmodified	2	469.745	104.437	Q00610;A0A087WVQ6
HNDDEQYAWESSAGGSFTVR	_HNDDEQYAWESSAGGSFTVR_	Unmodified	2	1128.48	129.204	P08238;Q14568;P07900
INEWLTLVEK	_INEWLTLVEK_	Unmodified	2	622.848	49.6315	Q14204
DLLDLLVEAK	_DLLDLLVEAK_	Unmodified	2	564.829	96.2294	A0A087WVZ1;O00571;O15523;A0A0D9SG12;A0A0D9SFB3;A0A0J9YVQ7;A0A0D9SF53
IEYDTFGELK	_IEYDTFGELK_	Unmodified	2	607.801	137.459	P07954
LMWLFGCPLLLDDVAR	_LMWLFGCPLLLDDVAR_	Unmodified	2	960	138.282	J3KTL4;J3QL39;J3QSH6;O15067;J3QSG0
VAGDCLDEK	_VAGDCLDEK_	Unmodified	2	503.729	181.549	Q96AG4
YEGSYALTSEEAER	_YEGSYALTSEEAER_	Unmodified	2	802.857	147.696	O95810
YLMEEDEDAYKK	_YLM(ox)EEDEDAYKK_	Oxidation (M)	2	775.34	164.811	P46777
TTGEENGVEAEEWGK	_TTGEENGVEAEEWGK_	Unmodified	2	818.361	198.811	F8W1W3;B4DPZ9;O00429;B4DDQ3;F8VZ52
AAYWEEEPAEVR	_AAYWEEEPAEVR_	Unmodified	2	725.336	164.811	Q9Y6Y8;H7C0V8;H7C4C4;A0A0C4DH82
YLDLHDCYLK	_YLDLHDCYLK_	Unmodified	2	670.321	164.663	Q12874
LFLDGEEEK	_LFLDGEEEK_	Unmodified	2	540.266	79.9855	Q9NRN7;E9PLW6
FYSVNVDYSK	_FYSVNVDYSK_	Unmodified	2	611.294	120.272	O00483
SFFSEIISSISDVK	_SFFSEIISSISDVK_	Unmodified	2	779.904	194.864	P63151;Q66LE6;E5RFR9;Q00005
EDEDQDPSMK	_EDEDQDPSMK_	Unmodified	2	597.235	158.471	Q9NQT8;E7ERX9
LLESDYFR	_LLESDYFR_	Unmodified	2	521.764	152.633	G3V503;G3V3E6;Q96HE7
TVEIPDPVEAGEEVK	_TVEIPDPVEAGEEVK_	Unmodified	2	806.409	93.4242	P21980
GESFYQDR	_GESFYQDR_	Unmodified	2	501.22	65.4654	P54136
FSWFAGEK	_FSWFAGEK_	Unmodified	2	486.235	109.478	P21266;A0A0A0MTN3
DLLLDPAWEK	_DLLLDPAWEK_	Unmodified	2	600.319	79.07	P12814;D6RH00;K7EP19;Q08043;P35609;F5GXS2;O43707
HYNGEAYEDDEHHPR	_HYNGEAYEDDEHHPR_	Unmodified	2	934.883	124.251	P31689
HNDDEQYAWESSAGGSFTVR	_HNDDEQYAWESSAGGSFTVR_	Unmodified	2	1128.48	144.178	P08238;Q14568;P07900
LWEVFGEK	_LWEVFGEK_	Unmodified	2	504.264	116.904	Q676U5;E7EVC7
NLQEAEEWYK	_NLQEAEEWYK_	Unmodified	2	655.306	125.747	Q5JVS8;P08670;P41219;B0YJC4;H7C5W5;F8W835;B0YJC5
LDELYGTWR	_LDELYGTWR_	Unmodified	2	576.788	207.288	P36578;H3BM89
TKPSDEEMLFIYGHYK	_TKPSDEEM(ox)LFIYGHYK_	Oxidation (M)	2	987.47	101.009	A0A0A0MTI5;B8ZWD1;P07108
TFSHELSDFGLESTAGEIPVVAIR	_TFSHELSDFGLESTAGEIPVVAIR_	Unmodified	2	1288.16	198.839	P30101
QIVWNGPVGVFEWEAFAR	_QIVWNGPVGVFEWEAFAR_	Unmodified	2	1053.03	155.918	P00558
LDVTSVEDYK	_LDVTSVEDYK_	Unmodified	2	584.791	141.911	B7ZAR1;P48643;E9PCA1;E7ENZ3
VFFDLMR	_VFFDLMR_	Unmodified	2	464.241	114.186	P11233;P11234
KKNDIYGED	_KKNDIYGED_	Unmodified	2	541.262	140.835	P50395
WGTDEAQFIYILGNR	_WGTDEAQFIYILGNR_	Unmodified	2	891.944	253.059	P08133
DSEDIYNLK	_DSEDIYNLK_	Unmodified	2	548.762	141.48	Q96DG6
YLEEVMK	_YLEEVMK_	Unmodified	2	456.231	67.032	J3KN95;A0A087WT27;O95394
DSYIEVLLPLGSEPELR	_DSYIEVLLPLGSEPELR_	Unmodified	2	965.512	75.682	H7C5Q2;Q9Y305;C9J7L8
ELYEYCIK	_ELYEYCIK_	Unmodified	2	559.265	95.9093	C9JNV2;P41223
SYPLDLEGGSEYK	_SYPLDLEGGSEYK_	Unmodified	2	729.343	88.0922	B7Z4K4;Q9UET6
EVSFQSTGESEWK	_EVSFQSTGESEWK_	Unmodified	2	757.344	179.65	I3L3Q7;I3L3B0;Q07021
FDYSGVGSSDGNSEESTLGK	_FDYSGVGSSDGNSEESTLGK_	Unmodified	2	1018.44	236.27	Q9NUJ1
LDYDSMER	_LDYDSMER_	Unmodified	2	514.721	137.904	Q9Y613
FVELPGAEMGK	_FVELPGAEMGK_	Unmodified	2	589.3	72.34	V9GYZ6;P07814
TITLEVEPSDTIENVK	_TITLEVEPSDTIENVK_	Unmodified	2	894.467	105.391	F5H2Z3;F5H2Z3;B4DV12;B4DV12;F5H388;F5H388;J3QSA3;F5H747;F5H747;P0CG48;P0CG48;P0CG48;P0CG48;P0CG48;P0CG48;P0CG48;P0CG48;P0CG48;Q96C32;Q96C32;Q96C32;Q96C32;F5GXK7;F5GXK7;F5GZ39;J3QTR3;F5GYU3;F5GYU3;F5H265;F5H265;J3QKN0;J3QKN0;J3QKN0;P62987;F5H6Q2;F5H6Q2;P0CG47;P0CG47;P0CG47;Q5PY61;Q5PY61;Q5PY61;J3QS39;M0R1V7;P62979
CNEEGYYK	_CNEEGYYK_	Unmodified	2	531.713	141.196	A0A0A0MQX7;Q08629
IVSQLLTLMDGLK	_IVSQLLTLM(ox)DGLK_	Oxidation (M)	2	723.915	105.029	P55072
YLLETSGNLDGLEYK	_YLLETSGNLDGLEYK_	Unmodified	2	857.93	151.223	P43490;A0A0C4DFS8
EIVVLETLEDIDK	_EIVVLETLEDIDK_	Unmodified	2	758.411	103.761	Q15293;E9PP27
SIEEVEADMK	_SIEEVEADMK_	Unmodified	2	575.769	81.0165	O60826
DYDVEIR	_DYDVEIR_	Unmodified	2	455.219	120.488	P50583
VDSLLENLEK	_VDSLLENLEK_	Unmodified	2	580.314	74.6109	G3V4W0;G3V2Q1;P0DMR1;G3V5V7;A0A0G2JNQ3;O60812;B2R5W2;G3V576;B4DY08;B7ZW38;G3V2D6;A0A0G2JPF8;P07910;B2RXH8;G3V4C1
SLLDASEEAIKK	_SLLDASEEAIKK_	Unmodified	2	652.358	71.8061	P18206;Q5JQ13
EMDEQIR	_EMDEQIR_	Unmodified	2	460.711	100.742	Q5VU61;J3KN67;Q5HYB6;A0A087WWU8
ANLINNIFELAGLGK	_ANLINNIFELAGLGK_	Unmodified	2	793.948	116.874	Q9UIQ6
GANDFMCDEMER	_GANDFMCDEMER_	Unmodified	2	737.773	174.209	E7ERF2;F5H282;E7EQR6;F5GZ03;P17987
YAVGEECDFEVGK	_YAVGEECDFEVGK_	Unmodified	2	751.828	89.2306	Q9UIG0
EDSIHILNEEYETK	_EDSIHILNEEYETK_	Unmodified	2	860.408	191.632	C9JHJ5;Q13439;H0Y6I0
IYEEAWTK	_IYEEAWTK_	Unmodified	2	520.259	152.63	A0A0B4J1W3;Q9BXJ9
YGEVEEMNVCDNLGDHLVGNVYVK	_YGEVEEMNVCDNLGDHLVGNVYVK_	Unmodified	2	1377.13	81.8844	Q01081;P0DN76
AQQEQELAADAFK	_AQQEQELAADAFK_	Unmodified	2	724.855	141.37	P14314;K7ELL7
EFSFLDILR	_EFSFLDILR_	Unmodified	2	570.309	97.9655	Q8TC07
LESDYEILER	_LESDYEILER_	Unmodified	2	633.814	178.542	P41252;Q5TCD1;A0A0A0MSX9;J3KR24
STTTGHLIYK	_STTTGHLIYK_	Unmodified	2	560.804	151.826	Q5JR01;A0A087WVQ9;A6PW80;A0A087WV01;Q05639;P68104;Q5VTE0
YLVDEDPER	_YLVDEDPER_	Unmodified	2	568.267	108.57	H0YN65;Q8NCH0
YGAFEVTEDTEK	_YGAFEVTEDTEK_	Unmodified	2	694.814	166.107	Q9BZH6
QLLLTADDR	_QLLLTADDR_	Unmodified	2	522.788	63.6242	J3KPS3;H3BQN4;H3BU78;H3BUH7;H3BMQ8;H3BR04;H3BPS8;P04075
GAELEYESLK	_GAELEYESLK_	Unmodified	2	569.785	110.387	A0A087WY00;G3V394;Q9Y4I1;F8W6H6;F8WE88
VALTGLTVAEYFR	_VALTGLTVAEYFR_	Unmodified	2	720.399	69.456	P06576;F8W0P7;H0YH81
DCVGPEVEK	_DCVGPEVEK_	Unmodified	2	516.737	68.6258	P00558
SIQEIQELDKDDESLR	_SIQEIQELDKDDESLR_	Unmodified	2	959.474	226.795	J3KTF8;J3KRY1;J3QQX2;P52565;J3KRE2;J3KS60
YHTINGHNCEVK	_YHTINGHNCEVK_	Unmodified	2	736.342	45.2803	P51991
GDAMIMEETGK	_GDAMIMEETGK_	Unmodified	2	591.263	134.304	F8VR77;H0YIN7;Q9UQ80;F8W0A3
CDPEELEEK	_CDPEELEEK_	Unmodified	2	574.742	137.953	Q9UPY3
IVEPYIAWGYPNLK	_IVEPYIAWGYPNLK_	Unmodified	2	831.948	131.06	P18124;A8MUD9
LVSEDPINDGEWHR	_LVSEDPINDGEWHR_	Unmodified	2	833.895	131.664	P98160
LLEEHAK	_LLEEHAK_	Unmodified	2	420.235	115.459	P51572
SLNWEEMEK	_SLNWEEMEK_	Unmodified	2	583.263	128.269	Q969U7;K7ENR6;V9GZ55
FMTILCTR	_FMTILCTR_	Unmodified	2	521.264	59.3497	P08133;E7EMC6;E5RK69
MEVDEAEK	_MEVDEAEK_	Unmodified	2	475.711	82.7505	Q99460;A0A087WW66
ELAEDGYSGVEVR	_ELAEDGYSGVEVR_	Unmodified	2	712.338	145.833	H0YCJ7;E9PPU1;H0YEU2;E9PQ96;H0YF32;E9PK82;E9PJH4;F2Z2S8;P23396;E9PL09
LEYDAYR	_LEYDAYR_	Unmodified	2	465.222	91.9062	A0A087X1E4;P53365
SSGEIVYCGQVFEK	_SSGEIVYCGQVFEK_	Unmodified	2	801.877	118.201	Q02543;M0R3D6;M0R117;M0R0P7;M0R1A7
LHTDDELNWLDHGR	_LHTDDELNWLDHGR_	Unmodified	2	860.905	239.746	Q9Y490
LSDLDSETR	_LSDLDSETR_	Unmodified	2	518.251	117.312	Q9Y266
YDGLVGMFDPK	_YDGLVGMFDPK_	Unmodified	2	621.296	81.709	E7ETE2;B4DDD8;B3KWE1;P49590;B4E1C5;B4DQ67;P12081
AYAYLFK	_(ac)AYAYLFK_	Acetyl (Protein N-term)	2	459.242	92.6925	E9PKL7;P61019
LLEEEDSK	_LLEEEDSK_	Unmodified	2	481.737	171.532	Q96CT7;M0R2F5
FEEAVEK	_FEEAVEK_	Unmodified	2	426.211	174.271	P53621
IHQIEYAMEAVK	_IHQIEYAMEAVK_	Unmodified	2	716.369	124.811	P25786;B4DEV8
LIVDVIR	_LIVDVIR_	Unmodified	2	414.271	92.4666	H0YLE8;P46940
YLPDTLLLEECGLLR	_YLPDTLLLEECGLLR_	Unmodified	2	902.98	74.2961	P21964;E7EMS6
HMEDEDSDLK	_HMEDEDSDLK_	Unmodified	2	609.751	71.2212	Q8TCT0
TEADAEKTFEEK	_TEADAEKTFEEK_	Unmodified	2	699.325	325.677	P19338;H7BY16
EDVDAAVK	_EDVDAAVK_	Unmodified	2	423.714	98.6294	V9GYZ6;P07814
AVANYDSVEEGEK	_AVANYDSVEEGEK_	Unmodified	2	705.823	166.447	E7ER27;P51659;E7EWE5
FVMQEEFSR	_FVMQEEFSR_	Unmodified	2	586.774	140.112	P30101
VNYDTTESK	_VNYDTTESK_	Unmodified	2	528.746	133.134	P08621;M0QYR1
MQNWCPSWSEDETLCAR	_MQNWCPSWSEDETLCAR_	Unmodified	2	1085.44	152.943	C9IZE1;Q9BY44;F8WAE5;H7C5Q3
WISIMTER	_WISIMTER_	Unmodified	2	518.268	104.437	H0YM50;H0YNP5;H0YMU9;H0YN28;H0YL33;H0YN42;A6NMY6;P07355;H0YMD0
YLIPNATQPESK	_YLIPNATQPESK_	Unmodified	2	680.859	51.6115	P31946
YGVSGYPTLK	_YGVSGYPTLK_	Unmodified	2	542.787	95.483	P30101;H7BZJ3
DCAVLSAIIDLIK	_DCAVLSAIIDLIK_	Unmodified	2	715.9	54.0901	A0A0G2JQU7;Q9H2U1
YHTSQSGDEMTSLSEYVSR	_YHTSQSGDEM(ox)TSLSEYVSR_	Oxidation (M)	2	1096.97	113.542	P08238
HYTEAIK	_HYTEAIK_	Unmodified	2	431.227	132.094	P31948
YAEMEMK	_YAEMEMK_	Unmodified	2	451.194	79.451	Q9BZJ0;Q5JY65
YDDMAACMK	_YDDMAACMK_	Unmodified	2	552.712	105.521	E7EX29;E7ESK7;E5RGE1;E9PD24;E5RIR4;P63104;E7EVZ2
SNQQLENDLNLMDIK	_SNQQLENDLNLMDIK_	Unmodified	2	887.936	193.473	H0YLE8;P46940;A0A0J9YXZ5
IYTDQLNEEIK	_IYTDQLNEEIK_	Unmodified	2	683.349	180.192	Q8NHV1
YAEYFLRPMLQYVCDNSPEVR	_YAEYFLRPMLQYVCDNSPEVR_	Unmodified	2	1325.62	57.2484	O00410;H0Y8C6
AQMVQEDLEK	_AQMVQEDLEK_	Unmodified	2	595.79	146.106	P26038
LGANSLLDLVVFGR	_LGANSLLDLVVFGR_	Unmodified	2	737.425	97.2033	D6RFM5;P31040;H0Y8X1;A0A087X1I3
SICTTVLELLDK	_SICTTVLELLDK_	Unmodified	2	696.376	125.542	P27348;E9PG15
LTAEEMDER	_LTAEEM(ox)DER_	Oxidation (M)	2	555.242	67.3338	H0YLE8;A0A087X225;P46940;A0A0J9YXZ5
SDKPDMAEIEKFDK	_(ac)SDKPDMAEIEKFDK_	Acetyl (Protein N-term)	2	847.901	151.108	P62328
FHDFLGDSWGILFSHPR	_FHDFLGDSWGILFSHPR_	Unmodified	2	1016	226.795	P30041
MFEIVFEDPK	_MFEIVFEDPK_	Unmodified	2	627.807	102.531	P07814
NSLFGSVETWPWQVLSK	_NSLFGSVETWPWQVLSK_	Unmodified	2	989.507	151.389	Q9NRV9;F5GWX2
YMSPMEAQEFGILDK	_YMSPMEAQEFGILDK_	Unmodified	2	879.908	110.572	Q16740;M0R208
MFGMVLEK	_MFGMVLEK_	Unmodified	2	477.743	72.23	P55060
ELEDMYLK	_ELEDM(ox)YLK_	Oxidation (M)	2	528.75	101.643	E7EMB1;Q9UH65
YNLDDYR	_YNLDDYR_	Unmodified	2	479.717	104.746	Q5T4S7;X6R960
LLQDSVDFSLADAINTEFK	_LLQDSVDFSLADAINTEFK_	Unmodified	2	1063.54	120.56	P08670;B0YJC4;A0A1B0GTT5;A0A1B0GVG8;A0A1B0GUA0
ATEDGTPYDPYK	_ATEDGTPYDPYK_	Unmodified	2	678.801	167.199	P22059
ELTDEEAER	_ELTDEEAER_	Unmodified	2	546.246	131.105	Q9Y266;A0A0A0MSS4;A0A0A0MSU9
SGTSEFLNK	_SGTSEFLNK_	Unmodified	2	491.745	150.362	P14625;Q96GW1
IAQDLEMYGVNYFSIK	_IAQDLEMYGVNYFSIK_	Unmodified	2	945.969	132.512	P26038
FHTEALTALLSDDSK	_FHTEALTALLSDDSK_	Unmodified	2	824.415	222.551	B7Z7P8;I3L492;D6RJE8;P62495
IIYLNQLLQEDSLNVADLTSLR	_IIYLNQLLQEDSLNVADLTSLR_	Unmodified	2	1266.19	219.61	Q9UL46;H0YM70;A0A087X1Z3
IPAGLCATAIDILTTVVR	_IPAGLCATAIDILTTVVR_	Unmodified	2	942.534	168.679	Q96P70
WNGWGYNDSK	_WNGWGYNDSK_	Unmodified	2	613.766	75.8194	A0A1B0GWA2;B8ZZ81;O00116
DDDIAALVVDNGSGMCK	_(ac)DDDIAALVVDNGSGMCK_	Acetyl (Protein N-term)	2	911.404	137.322	G5E9R0;P60709;E7EVS6;C9JZR7;C9JTX5
NIILGGVK	_NIILGGVK_	Unmodified	2	407.263	62.1074	Q5JRS1;Q5JRR9;Q5JRS0;P22314;Q5JRS3;Q5JRS2
WVPENSEIVWSIK	_WVPENSEIVWSIK_	Unmodified	2	793.915	60.345	Q9BXS5;K7EQX3;K7EJL1
EENGTWEK	_EENGTWEK_	Unmodified	2	496.72	175.907	A8MXL6;A0A0C4DFR6;P55735
NAVEEYVYEFR	_NAVEEYVYEFR_	Unmodified	2	709.833	164.038	Q92598;A0A0A0MSM0
HFELGGDK	_HFELGGDK_	Unmodified	2	451.722	162.495	J3KQN4;R4GN19;Q969Q0;H0Y5B4;P83881;H7BZ11
IEGYEDQVLITEHGDLGNSR	_IEGYEDQVLITEHGDLGNSR_	Unmodified	2	1123.04	151.584	P52907
AMADELSEK	_AM(ox)ADELSEK_	Oxidation (M)	2	505.229	111.455	E9PCT5;Q03135
NASEMIDK	_NASEMIDK_	Unmodified	2	454.213	86.1356	P36542
IFSFDGK	_IFSFDGK_	Unmodified	2	407.21	128.816	H7BXV5;P39060;H7C457
VGMGSSYNGQDEVDIK	_VGMGSSYNGQDEVDIK_	Unmodified	2	849.886	67.1534	A0A1B0GTC5;A0A1B0GV98;A0A1B0GTY1;A0A1B0GU26;A0A1B0GVH5;A0A1B0GUC3;Q9C0B1;A0A1B0GTC3
SLYVAEYHSEPVEDEKP	_SLYVAEYHSEPVEDEKP_	Unmodified	2	996.466	173.767	P26196
IIEETLALK	_IIEETLALK_	Unmodified	2	515.313	129.421	G5E9J0;O15144;G5E9S7;C9JTV5
AFVDFLSDEIKEER	_AFVDFLSDEIKEER_	Unmodified	2	849.423	208.149	Q07021
AYAALAALEK	_AYAALAALEK_	Unmodified	2	510.79	63.6242	Q12906
SYELPDGQVITIGNER	_SYELPDGQVITIGNER_	Unmodified	2	895.949	177.997	P68133;P60709;P63261;Q6S8J3;P63267;Q9BYX7;Q562R1;A5A3E0;P68032;P62736
EGYDFHSSSEFEIVK	_EGYDFHSSSEFEIVK_	Unmodified	2	887.402	263.556	A0A1B0GVS3;R4GMT0;P61163
ALELEQER	_ALELEQER_	Unmodified	2	494.259	115.494	P26038
FDDAVVQSDMK	_FDDAVVQSDM(ox)K_	Oxidation (M)	2	635.784	96.0675	E9PQK7;E9PN25;E9PQQ4;E9PK54;E9PN89;E9PNE6;E9PLF4;E9PKE3;E9PPY6;P11142
FDTEEEFK	_FDTEEEFK_	Unmodified	2	522.73	180.87	P54136
LWCTYHEK	_LWCTYHEK_	Unmodified	2	568.763	139.971	E9PCX2;P15121
SWHDIDKDNAK	_SWHDIDKDNAK_	Unmodified	2	664.816	146.503	Q15436;F5H365
LLSDLCGTVMSTTDVEK	_LLSDLCGTVMSTTDVEK_	Unmodified	2	934.954	89.5016	Q5VZS7;Q53EL6
EETPGTEWEK	_EETPGTEWEK_	Unmodified	2	603.271	178.842	P09497;D6RJD1
DLGLSESGEDVNAAILDESGKK	_DLGLSESGEDVNAAILDESGKK_	Unmodified	2	1124.05	269.985	P13667
GHYTEGAELVDAVLDVVR	_GHYTEGAELVDAVLDVVR_	Unmodified	2	971.997	195.455	M0R278;M0R1I1;P04350;K7ES63;K7ESM5;K7EL29;Q9BUF5
DFVNYLVR	_DFVNYLVR_	Unmodified	2	513.275	75.7382	Q08211
DDLENVK	_DDLENVK_	Unmodified	2	416.705	124.343	P05556;E7EQW5
SFVEFILEPLYK	_SFVEFILEPLYK_	Unmodified	2	742.906	104.244	Q15029
HQEGEIFDTEKEKYEITEQR	_HQEGEIFDTEKEKYEITEQR_	Unmodified	2	1255.1	80.3621	Q02878
MEEETEVR	_MEEETEVR_	Unmodified	2	511.727	99.1355	Q9H307
AMLENEK	_AMLENEK_	Unmodified	2	417.705	134.663	P26038
EAMEDGEIDGNK	_EAMEDGEIDGNK_	Unmodified	2	654.274	193.732	P19338;H7BY16
MDGTYACSYTPVK	_MDGTYACSYTPVK_	Unmodified	2	746.826	116.981	E7EN95;O75369
FYTEDSPGLK	_FYTEDSPGLK_	Unmodified	2	578.78	114.401	P60468;S4R3B5
YGFEPTQEGK	_YGFEPTQEGK_	Unmodified	2	578.269	64.82	Q8IXM3
DTLDYSSNTMESALQYEK	_DTLDYSSNTMESALQYEK_	Unmodified	2	1047.96	269.915	B4DKY1;P49589
YLAEVAAGDDK	_YLAEVAAGDDK_	Unmodified	2	576.282	108.984	E7EX29;H0YB80;B0AZS6;P63104;B7Z2E6
IAEFTTNLTEEEEK	_IAEFTTNLTEEEEK_	Unmodified	2	827.397	167.999	P35579
LQWLLDESFK	_LQWLLDESFK_	Unmodified	2	639.84	133.752	Q9NZ08
WGFCETEEEAAK	_WGFCETEEEAAK_	Unmodified	2	728.806	142.096	Q9UBV2;G3V3B3
LAVYIDK	_LAVYIDK_	Unmodified	2	411.242	79.451	A0A0D9SFE5;A0A0D9SFY5;P20700;E9PBF6
IIIDKEYYYTK	_IIIDKEYYYTK_	Unmodified	2	724.887	142.895	Q7L5N1;E7EM64
IDNDGDGFVTTEELK	_IDNDGDGFVTTEELK_	Unmodified	2	826.888	147.753	Q15293
YEQACILYNLGALHSMLGAMDK	_YEQACILYNLGALHSMLGAMDK_	Unmodified	2	1249.6	37.4364	C9JD91;Q9H3S7
KLGEMWNNTAADDKQPYEK	_KLGEMWNNTAADDKQPYEK_	Unmodified	2	1119.53	62.1669	P09429;Q5T7C4
VNLLSVLEAAK	_VNLLSVLEAAK_	Unmodified	2	578.85	86.4628	Q9BRX8
DLSAAGIGLLAAATQSLSMPASLGR	_DLSAAGIGLLAAATQSLSM(ox)PASLGR_	Oxidation (M)	2	1194.13	178.788	A8MXP9;D6R991;P43243;D6RB45;A0A0R4J2E8;D6RBS2;D6REK4;D6REM6;D6R9F3;D6R8Z5;D6RCM3;A0A1B0GX04
YTEEEHKATEK	_YTEEEHKATEK_	Unmodified	2	682.82	187.781	G5E9W9;C9IZQ3;Q9NUV9
EKEELMER	_EKEELMER_	Unmodified	2	532.258	152.061	P35241;P26038
SVNELIYK	_SVNELIYK_	Unmodified	2	483.269	75.0433	P18124;A8MUD9
VDEDEEALK	_VDEDEEALK_	Unmodified	2	524.245	122.329	Q9BY43;H0YIN6
LAQDPFPLYPGEVLEK	_LAQDPFPLYPGEVLEK_	Unmodified	2	908.48	82.7743	H3BNF6;H3BQK6;H3BRL2;H3BUK7;Q14764
EGDELEDNGK	_EGDELEDNGK_	Unmodified	2	553.236	190.574	O00203
TIQNQQWMWTEDEK	_TIQNQQWMWTEDEK_	Unmodified	2	918.915	75.8771	F8VU56;F8VSD5;Q6ZR19
ALIAAQYSGAQVR	_ALIAAQYSGAQVR_	Unmodified	2	674.373	78.964	P26641
YCECDDFSCVR	_YCECDDFSCVR_	Unmodified	2	755.773	105.134	H3BM21;P05106
NIIHGSDSVK	_NIIHGSDSVK_	Unmodified	2	535.285	82.4943	O60361;Q32Q12;P22392
LDADKYENDPELEK	_LDADKYENDPELEK_	Unmodified	2	839.894	249.363	Q9BV57
FEELNMDLFR	_FEELNMDLFR_	Unmodified	2	657.313	169.935	P11021
AATSDLEHYDK	_AATSDLEHYDK_	Unmodified	2	625.288	158.563	Q2L696;E9PLE9;E9PKG6;E9PLR0;P80303;V9HW75;A0A087WSV8
LVQAFQYTDK	_LVQAFQYTDK_	Unmodified	2	606.817	110.387	Q13162;H7C3T4
SGSGTMNLGGSLTR	_SGSGTMNLGGSLTR_	Unmodified	2	669.328	60.4891	P47756;B1AK85;B1AK87;B1AK88
IYEYVESR	_IYEYVESR_	Unmodified	2	529.761	148.987	E7EU94;E7EN72;E7EVX8;E7ESX0;Q8WWY3
TEDGGEFEEGASENNAK	_TEDGGEFEEGASENNAK_	Unmodified	2	892.367	180.695	O43719
NFIEGDYK	_NFIEGDYK_	Unmodified	2	493.235	68.0161	A0A087WW40;Q9Y371
YMVENHGEDYK	_YMVENHGEDYK_	Unmodified	2	692.796	205.121	A0A087X2G6;Q9Y3C1;D6RIC3;A0A0C4DGU5
ILAEGGGAK	_ILAEGGGAK_	Unmodified	2	408.235	46.0014	P49411
LISWYDNEFGYSNR	_LISWYDNEFGYSNR_	Unmodified	2	882.405	248.363	E7EUT5;P04406
ILIEDWK	_ILIEDWK_	Unmodified	2	458.761	154.095	P14314;K7ELL7;K7EPW7
LTDADAMK	_LTDADAMK_	Unmodified	2	432.711	96.1904	K7ENJ4;P25705
IAQDLEMYGVNYFSIK	_IAQDLEMYGVNYFSIK_	Unmodified	2	945.969	76.5265	P26038
VIEEEWQQVDR	_VIEEEWQQVDR_	Unmodified	2	715.849	90.6136	P42166
KELASALK	_KELASALK_	Unmodified	2	430.266	128.602	H0YMM1;H0YKX9;H0YM50;H0YLV6;H0YMU9;H0YKL9;H0YN42;A6NMY6;H0YKZ7;P07355;H0YMD0;H0YKS4;H0YMT9;H0YMW4
TNQELQEINR	_TNQELQEINR_	Unmodified	2	622.815	129.877	H0YMM1;H0YM50;H0YNP5;H0YNA0;H0YN52;H0YMU9;H0YN28;H0YL33;H0YLE2;H0YN42;A6NMY6;P07355;H0YMD0;H0YKS4
LMIEMDGTENK	_LMIEM(ox)DGTENK_	Oxidation (M)	2	648.794	172.56	K7EM90;P06733
FQTMEEK	_FQTMEEK_	Unmodified	2	456.71	108.461	G5E9G0;P39023
YYDQICSIEPK	_YYDQICSIEPK_	Unmodified	2	708.329	124.124	C9IZF9;Q8WUM4
IIDFLSALEGFK	_IIDFLSALEGFK_	Unmodified	2	676.877	122.392	A0A087WWJ1;P52701
LWDFQGFECIR	_LWDFQGFECIR_	Unmodified	2	735.845	137.006	P43034;I3L3N5
LEAEIATYR	_LEAEIATYR_	Unmodified	2	533.283	104.424	CON__P05784;P05783;F8VZY9
FYDLSSK	_FYDLSSK_	Unmodified	2	430.213	96.1904	E9PL38;H0YD73;J3KNQ3;A0A087WUL9;Q9UNM6
DNLSYIEHIFEISR	_DNLSYIEHIFEISR_	Unmodified	2	868.435	252.123	Q15121
VISEYQK	_VISEYQK_	Unmodified	2	433.735	106.415	Q9NR45;Q5TBR1;Q5TBR0
EEVNETYGDGDGR	_EEVNETYGDGDGR_	Unmodified	2	720.798	127.715	Q96P47;H0Y873
TTSDYFLLQVLLK	_TTSDYFLLQVLLK_	Unmodified	2	770.935	90.7928	Q9UBE0;M0QZS6
LLDNLLALIR	_LLDNLLALIR_	Unmodified	2	577.369	121.502	Q9HAV4
EFADFEYR	_EFADFEYR_	Unmodified	2	538.738	95.8152	A0A140TA66;Q8ND56;A0A096LP11;A0A0G2JQ95
TPCEEILVK	_TPCEEILVK_	Unmodified	2	544.787	89.0288	Q5HY54;A0A087WWY3;Q60FE5;P21333
FAEFLLPLLIEK	_FAEFLLPLLIEK_	Unmodified	2	716.927	121.208	Q96T76;Q5T454
SEENEEPMETDQNAK	_SEENEEPMETDQNAK_	Unmodified	2	875.857	233.966	P34932;A0A087WYC1
EGQEDQGLTK	_EGQEDQGLTK_	Unmodified	2	552.762	141.911	A0A0D9SF20;P26599;A0A0U1RRM4;A6NLN1;O95758;A0A087WUW5
FYPCEECAEDLR	_FYPCEECAEDLR_	Unmodified	2	794.824	86.7722	H3BRD2;H3BQQ4;P55789
NNAASEGVLASFFNSLLSK	_NNAASEGVLASFFNSLLSK_	Unmodified	2	985.005	158.5	J3KRZ2;O43237;J3KRI4
ILSEEEQEMFR	_ILSEEEQEMFR_	Unmodified	2	705.832	172.215	Q16513
IEDFLER	_IEDFLER_	Unmodified	2	461.237	157.208	A0A024R4M0;C9JM19;P46781;B5MCT8
GPSGLLVYQGK	_GPSGLLVYQGK_	Unmodified	2	559.814	90.827	P00387;B1AHF3
EDYSITTK	_EDYSITTK_	Unmodified	2	478.732	45.368	Q9BUQ8
GFSTWLK	_GFSTWLK_	Unmodified	2	419.727	72.1384	P26038;V9GZ54
EEEDKDDEEKPK	_EEEDKDDEEKPK_	Unmodified	2	745.828	276.355	P08238;Q58FF7
YTLNVLEDLGDGQK	_YTLNVLEDLGDGQK_	Unmodified	2	782.896	234.818	A0A0A0MSQ0;P13797
IQEIIEQLDVTTSEYEKEK	_IQEIIEQLDVTTSEYEKEK_	Unmodified	2	1148.08	247.3	P10809
IDVLDPEELK	_IDVLDPEELK_	Unmodified	2	585.817	65.2413	A6NDF3;Q9BVG4
LQAEIDNIK	_LQAEIDNIK_	Unmodified	2	522.29	123.208	CON__P08729;CON__Q3KNV1;P08729
NASILLEELDLEK	_NASILLEELDLEK_	Unmodified	2	743.904	92.6498	H0YM23;H0YLQ3;O75179
YGYTEDPLEVR	_YGYTEDPLEVR_	Unmodified	2	671.32	98.1563	A0A096LPH6;Q14966
IAELCDDPK	_IAELCDDPK_	Unmodified	2	530.753	96.3419	P18206;Q5JQ13
KVESLQEEIAFLK	_KVESLQEEIAFLK_	Unmodified	2	767.429	210.072	Q5JVS8;P08670;B0YJC4;B0YJC5
GIYAYGFEK	_GIYAYGFEK_	Unmodified	2	524.261	115.699	J3QS69;J3KT12;J3QR64;J3QKZ9;Q14240;J3KS25;J3QL43;J3QLN6;E9PBH4;I3L3H2;J3KS93;J3KSN7;E7EMV8;E7EQG2;J3QQP0;P38919;C9JUF0;J3KTB5;P60842;F8WE11;J3KT04
LFFLQVK	_LFFLQVK_	Unmodified	2	447.776	126.676	P15311;P35241;E9PQ82;P26038;E7EQR4;E9PNV3;V9GZ54
YGIICMEDLIHEIYTVGK	_YGIICM(ox)EDLIHEIYTVGK_	Oxidation (M)	2	1085.53	111.727	P18124;A8MUD9
LFIGGLNTETNEK	_LFIGGLNTETNEK_	Unmodified	2	718.375	130.154	H3BR27;P38159;H0Y6E7;H3BNC1;A0A1B0GUK8;Q96E39;H3BT71
IEELLAEK	_IEELLAEK_	Unmodified	2	472.768	62.5821	Q8TBC4
EFVTAFK	_EFVTAFK_	Unmodified	2	421.226	49.4416	P13667
NIGWGTDQGIGGFGEEPGIK	_NIGWGTDQGIGGFGEEPGIK_	Unmodified	2	1016.49	94.2343	Q9Y5U9
AVSDASAGDYGSAIETLVTAISLIK	_AVSDASAGDYGSAIETLVTAISLIK_	Unmodified	2	1226.64	152.277	Q16630;F8WJN3
AMQEQLENYDFTK	_AMQEQLENYDFTK_	Unmodified	2	808.867	134.685	Q9H223
EDAVLEYLK	_EDAVLEYLK_	Unmodified	2	540.285	134.247	P26038
DNSTMGYMAAK	_DNSTMGYMAAK_	Unmodified	2	594.755	69.3456	P07900
DLESAEER	_DLESAEER_	Unmodified	2	474.717	99.1355	O43242
EWYQETHEK	_EWYQETHEK_	Unmodified	2	625.278	147.405	P46821
NQTAEKEEFEHQQK	_NQTAEKEEFEHQQK_	Unmodified	2	873.409	127.07	A8K7Q2;E9PNE6;E9PKE3;E9PS65;E9PM13;P11142
TFDSIVMDPK	_TFDSIVMDPK_	Unmodified	2	576.784	113.445	P13667
DVEDNCSLMYLNEATLLHNIK	_DVEDNCSLMYLNEATLLHNIK_	Unmodified	2	1246.59	120.317	A0A0A0MRM8;Q9UM54;E7EW20;A0A0D9SGC1
HLDEYASIASSSK	_HLDEYASIASSSK_	Unmodified	2	704.341	201.484	Q7L5N7
LEKDDSTDFKK	_LEKDDSTDFKK_	Unmodified	2	663.333	95.0939	H0YIM2;A0A0U1RQZ1;H0YIS3;O14974
YDEAIDCYTK	_YDEAIDCYTK_	Unmodified	2	639.271	143.398	Q9H6T3
IMEYYEK	_IM(ox)EYYEK_	Oxidation (M)	2	496.226	75.2127	C9J8H1;Q96A05;P36543
CSEEDLK	_CSEEDLK_	Unmodified	2	440.69	157.208	E9PQ25;E7EN89;F2Z2Y8;Q9H0E2
SAALPIFSSFVSNWDEATK	_SAALPIFSSFVSNWDEATK_	Unmodified	2	1035.51	78.6737	I3L3U9;O76021;J3QSV6
LGTYESDK	_LGTYESDK_	Unmodified	2	456.719	79.7126	Q8IZQ1
TYSVEYLPK	_TYSVEYLPK_	Unmodified	2	550.287	99.0129	E7EN95;O75369
DEQEHEFYK	_DEQEHEFYK_	Unmodified	2	612.762	159.336	P43686
ASFTTFTVTK	_ASFTTFTVTK_	Unmodified	2	551.793	60.2551	E9PCT5;C9JKI3;Q03135
LELFLPEEYPMAAPK	_LELFLPEEYPMAAPK_	Unmodified	2	874.452	88.7681	F8VSD4;P61088;F8VV71;F8VZ29
MLLLEILHEIK	_MLLLEILHEIK_	Unmodified	2	676.405	104.07	G3V2H0;Q96HE7
GPGTSFEFALAIVEALNGK	_GPGTSFEFALAIVEALNGK_	Unmodified	2	961.007	162.825	K7ELW0;Q99497;K7EN27
EHLLMALADLDELLIR	_EHLLMALADLDELLIR_	Unmodified	2	933.014	99.7109	P98160
EVENSEDPK	_EVENSEDPK_	Unmodified	2	523.736	101.646	P18206;Q5JQ13
QAWFIENEEQEYVQTVK	_QAWFIENEEQEYVQTVK_	Unmodified	2	1071.01	131.825	Q5T3N1;P04083;Q5T3N0
EQELSEEDK	_EQELSEEDK_	Unmodified	2	553.746	76.2819	C9JPC0;Q13200
YMDLLWR	_YMDLLWR_	Unmodified	2	498.752	138.848	E9PF10;O75694
SFDSEFK	_SFDSEFK_	Unmodified	2	430.195	68.7868	Q14204
FNDEDIEK	_FNDEDIEK_	Unmodified	2	505.227	149.573	H3BLX5;Q86UV5
LMLDGDR	_LMLDGDR_	Unmodified	2	410.205	88.0288	A0A0A0MSQ0;P13797;U3KQI3
YLDELMK	_YLDELMK_	Unmodified	2	456.231	107.317	P46940;A0A0J9YXZ5
FVIFPIQYPDIWK	_FVIFPIQYPDIWK_	Unmodified	2	833.456	132.502	Q7LG56;H0YAV1
DSLDPSFTHAMQLLTAEIEK	_DSLDPSFTHAMQLLTAEIEK_	Unmodified	2	1123.55	252.443	Q07666
VCETDGCSSEAK	_VCETDGCSSEAK_	Unmodified	2	671.766	66.9887	P53582;H0Y9L0;D6RF24
LNLEAINYMAADGDFK	_LNLEAINYMAADGDFK_	Unmodified	2	892.929	184.916	P09382
KHGLEVIYMIEPIDEYCVQQLK	_KHGLEVIYMIEPIDEYCVQQLK_	Unmodified	2	1353.19	141.7	P07900
INVYYNEAAGNK	_INVYYNEAAGNK_	Unmodified	2	678.333	85.9731	Q13885
NFGIWLR	_NFGIWLR_	Unmodified	2	453.253	101.212	Q02543;M0R3D6;M0R117;M0R0P7;M0R1A7
HQEGEIFDTEKEK	_HQEGEIFDTEKEK_	Unmodified	2	795.376	194.775	Q02878
EVDDLGPEVGDIK	_EVDDLGPEVGDIK_	Unmodified	2	693.343	127.793	O43143
LVFDEYLK	_LVFDEYLK_	Unmodified	2	513.779	125.814	P08133
QHHDEYEDEIR	_QHHDEYEDEIR_	Unmodified	2	735.816	132.028	O75976
WLEASEEER	_WLEASEEER_	Unmodified	2	574.764	83.499	Q14137
ALDAAFYK	_ALDAAFYK_	Unmodified	2	449.737	55.3699	G5E9R9;P10155
GEDQSELVTTVDK	_GEDQSELVTTVDK_	Unmodified	2	710.844	123.946	D6R958;Q8NC56;H7C2Z0
EKPSYDTETDPSEGLMNVLK	_EKPSYDTETDPSEGLMNVLK_	Unmodified	2	1127.03	152.092	Q9HB71
YLELLGYR	_YLELLGYR_	Unmodified	2	513.785	107.895	D6RHZ5;D6REX3;H0Y9K1;O94979;H7BXG7;H0YAB3;H0Y8V7
YSDADIEPFLK	_YSDADIEPFLK_	Unmodified	2	649.32	131.116	Q14008;H0YDX5
EFGTNIK	_EFGTNIK_	Unmodified	2	404.714	88.0288	Q58FF3;P14625
YMIGVTYGGDDIPLSPYR	_YMIGVTYGGDDIPLSPYR_	Unmodified	2	1008.99	103.66	E7EN95;O75369
AQYEEMAK	_AQYEEMAK_	Unmodified	2	485.221	111.007	CON__P08729;CON__Q3KNV1;P08729
LVDEYSLNAGK	_LVDEYSLNAGK_	Unmodified	2	604.812	139.153	P19367
CDPAGYYCGFK	_CDPAGYYCGFK_	Unmodified	2	669.268	79.659	G3V5Z7;P60900;G3V295
LQEEITK	_LQEEITK_	Unmodified	2	430.74	105.136	P54578;A6NJA2;H0YA47
IAQDLEMYGVNYFSIK	_IAQDLEMYGVNYFSIK_	Unmodified	2	945.969	86.4882	P26038
QEEENPAEETGEEKQDTQEK	_QEEENPAEETGEEKQDTQEK_	Unmodified	2	1174.5	57.4137	O43768;Q5T5H1;A6NMQ3
MEEFKDQLPADECNK	_MEEFKDQLPADECNK_	Unmodified	2	927.406	205.119	P38646
SEIDMNDIK	_SEIDMNDIK_	Unmodified	2	532.751	143.703	P04083
AAAEGPVGDGELWQTWLPNHVVFLR	_(ac)AAAEGPVGDGELWQTWLPNHVVFLR_	Acetyl (Protein N-term)	2	1402.71	93.2551	I3L2W3;Q99567
ADAEEEAATR	_ADAEEEAATR_	Unmodified	2	531.738	73.6317	Q13409
LYGFPYK	_LYGFPYK_	Unmodified	2	444.237	50.9659	Q9Y6G9;E9PHI6
IGIEEFAK	_IGIEEFAK_	Unmodified	2	453.75	98.4582	Q7L5N7
ICFELLELLK	_ICFELLELLK_	Unmodified	2	639.362	154.843	H7C341;O75533
APLNVQFNSPLPGDAVK	_APLNVQFNSPLPGDAVK_	Unmodified	2	883.975	93.4953	E7EN95;O75369
TGIYEEK	_TGIYEEK_	Unmodified	2	420.211	72.7893	H0Y9H1;P27824;D6RGY2;D6RFL1
LELGNDWDSATK	_LELGNDWDSATK_	Unmodified	2	674.823	148.784	Q9UKK3
LAALSIEEGK	_LAALSIEEGK_	Unmodified	2	515.792	46.7962	A0A0A0MQS9;H0YAQ5;Q16363;A0A0A0MTC7;E5RFQ2;H0Y351
LNISFPATGCQK	_LNISFPATGCQK_	Unmodified	2	668.339	81.2391	A2A3R7;P62753
LTVEDPVTVEYITR	_LTVEDPVTVEYITR_	Unmodified	2	817.936	117.479	A0A087WYS6;H0Y586;O14818;Q8TAA3
QAAPCVLFFDELDSIAK	_QAAPCVLFFDELDSIAK_	Unmodified	2	962.479	100.577	P55072
GIEELFLDLCK	_GIEELFLDLCK_	Unmodified	2	668.845	113.224	Q9UL25
IKDPDASKPEDWDER	_IKDPDASKPEDWDER_	Unmodified	2	900.924	161.476	K7EJB9;P27797
EAMEDGEIDGNK	_EAM(ox)EDGEIDGNK_	Oxidation (M)	2	662.272	128.847	P19338;H7BY16
MSGGWELELNGTEAK	_MSGGWELELNGTEAK_	Unmodified	2	811.38	217.008	I3L3Q7;I3L3B0;Q07021
EYEAAVEQLK	_EYEAAVEQLK_	Unmodified	2	590.298	56.4044	H0Y2W2;Q5T9A4
QYDSVECPFCDEVSK	_QYDSVECPFCDEVSK_	Unmodified	2	931.883	89.1361	X6RE90;P50750
LSELDDR	_LSELDDR_	Unmodified	2	424.211	120.621	K7EKX0;P23763;Q15836;J3QRU4;K7ENK9;L7N2F9;P63027;F5GZV7;F8WCA0
ATQALVLAPTR	_ATQALVLAPTR_	Unmodified	2	570.84	70.5404	J3QS69;J3KT12;J3QR64;J3QKZ9;J3KS25;J3QL43;J3QLN6;J3KTB5;P60842
YISFEER	_YISFEER_	Unmodified	2	472.23	99.375	Q14192;J3KNW4;A0A0A0MSG2
EDEMEENLTQVGSILGNLK	_EDEMEENLTQVGSILGNLK_	Unmodified	2	1060.01	106.748	H3BQY9;H3BV99;O00161;H3BP15
HVEDLLTK	_HVEDLLTK_	Unmodified	2	477.766	59.3497	P12270
KDDEENYLDLFSHK	_KDDEENYLDLFSHK_	Unmodified	2	876.907	297.56	Q07666
MVVESAYEVIK	_MVVESAYEVIK_	Unmodified	2	634.334	99.343	P07195
YYTVFDR	_YYTVFDR_	Unmodified	2	482.232	147.693	A0A1B0GV23;A0A1B0GVD5;A0A1B0GW44;H7C1V0;A0A1B0GWE8;P07339;H7C469;A0A1B0GVP3
DYNVTANSK	_DYNVTANSK_	Unmodified	2	506.241	120.306	F5GYU2;P00338;F5GXH2;F5GXY2
LYEWTTEK	_LYEWTTEK_	Unmodified	2	535.264	160.106	Q16531;F5GY55
MILELFSK	_MILELFSK_	Unmodified	2	490.778	118.743	Q5TA01;P78417;Q5TA02
TSDLIVLGLPWK	_TSDLIVLGLPWK_	Unmodified	2	671.392	81.9197	A0A087WX29;A0A087WV68;K7EN94;A0A087WXQ5;A0A087X260;K7EJM5;Q13148;A0A087WYY0;G3V162;B1AKP7
QAWFIENEEQEYVQTVK	_QAWFIENEEQEYVQTVK_	Unmodified	2	1071.01	201.573	Q5T3N1;P04083;Q5T3N0
TYGEIFEK	_TYGEIFEK_	Unmodified	2	493.746	76.2215	E9PRJ5;O95298
SDQDYILK	_SDQDYILK_	Unmodified	2	491.248	85.1608	F8VR77;H0YIN7;Q9UQ80;F8W0A3;F8VZ69
EMEEQMR	_EMEEQMR_	Unmodified	2	476.696	124.887	P23246;H0Y9U2;H0Y9K7
EEPLYPSYK	_EEPLYPSYK_	Unmodified	2	563.276	76.1697	Q9NW15
VLALSVETDYTFPLAEK	_VLALSVETDYTFPLAEK_	Unmodified	2	948.504	91.3172	P05388;F8VWS0;F8VW21;F8VZS0;F8W1K8
VQLLQDLQDFFR	_VQLLQDLQDFFR_	Unmodified	2	761.407	127.559	A2RUF3;Q7Z6B7;A0A075B743;O75044;G5EA48;A0A075B7B5;A0A075B7C8;P0DJJ0;B7ZM87;P0DMP2
ILDIANMLGLSNTVMR	_ILDIANMLGLSNTVMR_	Unmodified	2	880.974	64.4542	I3L3V4;O14653;I3L0K1;I3L4Z6;I3NI02;E7EQ34
DVEDFLSPLLGK	_DVEDFLSPLLGK_	Unmodified	2	666.856	95.4173	H0YDP7;Q13405
ESMLVEWEQVK	_ESMLVEWEQVK_	Unmodified	2	689.339	117.091	Q8N1F7;H3BRI8;H3BVG0;H3BM93;H3BNN5;H3BNG7;H3BP95;H3BMX0
LIWGPYK	_LIWGPYK_	Unmodified	2	438.753	67.0348	D6RHZ5;D6REX3;D6RHE8;D6RE64;O94979;H0Y9T9;D6RCQ9;D6RBT0
ISEMEEELK	_ISEMEEELK_	Unmodified	2	554.264	207.288	O14974
VEEIAASK	_VEEIAASK_	Unmodified	2	423.732	109.714	Q02543;M0R3D6;M0R117;M0R0P7;M0R1A7
FYGDLMEK	_FYGDLMEK_	Unmodified	2	501.734	77.7321	Q9BUQ8
LDLLEEK	_LDLLEEK_	Unmodified	2	430.242	89.2957	A0A087X126;A0A087X2F8;A0A087WYK6;A0A0C4DGT1;Q13085
VGEVIVTK	_VGEVIVTK_	Unmodified	2	422.761	68.8461	P10809
MADFWLTEK	_MADFWLTEK_	Unmodified	2	570.774	106.88	Q9NRX2
YTEQITNEK	_YTEQITNEK_	Unmodified	2	563.275	137.046	A0A087X1G1;Q16718;H7BYD0;F8WAS3;C9IZN5
LNTLLQR	_LNTLLQR_	Unmodified	2	429.264	96.1904	Q00839
GAYIYNALIEFIR	_GAYIYNALIEFIR_	Unmodified	2	771.92	116.713	P26639
WVSELSYVEEK	_WVSELSYVEEK_	Unmodified	2	684.838	113.379	A6NNN6;Q15154;E7ETA6
TIVYLDGSSQSCR	_TIVYLDGSSQSCR_	Unmodified	2	743.354	68.9722	H0Y7R7;P21589;H0Y3X5
EDQTEYLEER	_EDQTEYLEER_	Unmodified	2	656.288	101.295	P08238;Q58FF7;P07900;Q58FF6;G3V2J8
LELSVLYK	_LELSVLYK_	Unmodified	2	482.789	58.9807	F5H6Q1;J3KR44;F5GYJ8;Q96FW1;F5GYN4
QVEYLVNEK	_QVEYLVNEK_	Unmodified	2	561.296	87.8065	P17174
YDAIFDSLSPVNGFLSGDK	_YDAIFDSLSPVNGFLSGDK_	Unmodified	2	1023	97.7129	B1AUU8;P42566
SEDPDTSMDSYAK	_SEDPDTSMDSYAK_	Unmodified	2	723.291	173.188	P50416
MGGEDDELK	_M(ox)GGEDDELK_	Oxidation (M)	2	505.211	72.2432	A0A0A0MT09;Q12972
YVDIAIPCNNK	_YVDIAIPCNNK_	Unmodified	2	653.828	119.274	C9J9K3;P08865;A0A0C4DG17
FGVEQDVDMVFASFIR	_FGVEQDVDMVFASFIR_	Unmodified	2	930.454	109.102	H3BTN5;H3BR70;B4DNK4;H3BQ34;P14618
CTEDMTEDELR	_CTEDMTEDELR_	Unmodified	2	699.779	84.6051	A0A087WV68;A0A087WZC9;A0A087WX67;K7EN94;A0A087WXQ5;A0A087X260;A0A087WXV3;Q13148;A0A087WYY0;G3V162;A0A087WZM1;A0A087WW61;B1AKP7
MFLVNSFLK	_(ac)M(ox)FLVNSFLK_	Acetyl (Protein N-term),Oxidation (M)	2	578.807	94.3095	K7EKD8;A0A0C4DGQ5;K7ES78;P04632;K7EMQ1;K7ELJ7;K7EM73
FISLASLEYSDYSK	_FISLASLEYSDYSK_	Unmodified	2	811.901	152.876	Q14232;F5H0D0;H0YGG4
QGEDNSTAQDTEELEK	_QGEDNSTAQDTEELEK_	Unmodified	2	897.388	229.922	E5RJU9;Q86UE4
LISWYDNEFGYSNR	_LISWYDNEFGYSNR_	Unmodified	2	882.405	272.497	E7EUT5;P04406
DDVQGYAAK	_DDVQGYAAK_	Unmodified	2	483.729	50.4729	A0A0G2JQM1;O95782;O94973;A0A0G2JS82
VLTEIIASR	_VLTEIIASR_	Unmodified	2	501.303	128.602	D6RBL5;E9PHT9;P08758
YFEESEINEAK	_YFEESEINEAK_	Unmodified	2	679.809	89.9003	Q8IVG5
GINTLVTYDMVPEPK	_GINTLVTYDMVPEPK_	Unmodified	2	838.931	73.8334	H3BNX8;P20674
LYTWVEWVK	_LYTWVEWVK_	Unmodified	2	612.327	93.5976	Q9P2J5
VQVALEELQDLK	_VQVALEELQDLK_	Unmodified	2	692.888	97.9573	Q14204
GYNVNDEK	_GYNVNDEK_	Unmodified	2	469.714	87.6964	U3KQP0;P80723
LYQVEYAFK	_LYQVEYAFK_	Unmodified	2	580.803	126.067	G3V3I1;G3V5Z7;G3V3U4;P60900;G3V295
GWDQGLLGMCEGEK	_GWDQGLLGM(ox)CEGEK_	Oxidation (M)	2	798.345	98.6762	P26885;F5H0N4
YFEVEEADGNK	_YFEVEEADGNK_	Unmodified	2	650.788	120.77	P36551
YDEMVESMK	_YDEMVESM(ox)K_	Oxidation (M)	2	574.236	117.526	B4DJF2;I3L3T1;P62258
EYVNEEWAR	_EYVNEEWAR_	Unmodified	2	598.273	66.9619	Q5HYK7;A0A0U1RQE4
ALDEYYDK	_ALDEYYDK_	Unmodified	2	508.731	127.462	P38606
QELDDILK	_QELDDILK_	Unmodified	2	487.264	102.514	K7EMY3;Q8TDI0;A0A0C4DGG9;Q12873;F5GWX5;Q14839
YDEYVNVK	_YDEYVNVK_	Unmodified	2	515.248	135.766	Q8WUM4
EESGKPGAHVTVK	_EESGKPGAHVTVK_	Unmodified	2	669.855	43.7979	A0A087WUI2;P22626
MVSDEYEQLSSEALEAAR	_MVSDEYEQLSSEALEAAR_	Unmodified	2	1014.47	156.728	F8W7C6
FEGEDYR	_FEGEDYR_	Unmodified	2	458.196	95.3523	A0A0A0MRP6;P28370;B7ZLQ5
TDDYLDQPCYETINR	_TDDYLDQPCYETINR_	Unmodified	2	951.912	199.383	Q5SX87;Q5SX91;P50395
DSDSMETEEK	_DSDSM(ox)ETEEK_	Oxidation (M)	2	593.725	129.877	Q99460;A0A087WW66;H7BZR6
IQDYDVSLDK	_IQDYDVSLDK_	Unmodified	2	598.296	98.8983	H3BND8;Q93009
NCSETQYESK	_NCSETQYESK_	Unmodified	2	623.256	217.016	P61981
TTEMETIYDLGTK	_TTEMETIYDLGTK_	Unmodified	2	751.358	180.088	M0R0Y3;X6R2L4;Q9Y230
IEEDTENMAEK	_IEEDTENMAEK_	Unmodified	2	654.784	183.986	Q9H9H4;F5H4M0;F5H1F6
DSIFSNLTGQLDYQGFEK	_DSIFSNLTGQLDYQGFEK_	Unmodified	2	1031.49	237.34	P40939
FSTEYELQQLEQFKK	_FSTEYELQQLEQFKK_	Unmodified	2	959.483	269.05	P15144
LAAVTYNGVDNNK	_LAAVTYNGVDNNK_	Unmodified	2	689.852	56.1392	G3V1Q4;E7EPK1;E7ES33;Q16181
ELAMPGEDLK	_ELAMPGEDLK_	Unmodified	2	551.776	71.2212	P49411
GIAYIEFK	_GIAYIEFK_	Unmodified	2	470.761	93.1955	P19338;H7BY16
QYDGIFYEFR	_QYDGIFYEFR_	Unmodified	2	669.312	106.4	Q9UFN0
ILSGVVTK	_ILSGVVTK_	Unmodified	2	408.763	55.1117	M0QZC5;P62280
AITIANQTNCPLYITK	_AITIANQTNCPLYITK_	Unmodified	2	910.982	165.244	Q16555;A0A1C7CYX9
VITDVYYVDGTEVER	_VITDVYYVDGTEVER_	Unmodified	2	879.433	101.038	Q12888;A6NNK5;M0R142
GWEDGMLGMK	_GWEDGMLGMK_	Unmodified	2	562.249	52.7253	Q5T1M5;A0A0A0MT60;X6RKW4
GGAEQFMEETER	_GGAEQFMEETER_	Unmodified	2	692.296	158.012	Q99832
EVDIYTVK	_EVDIYTVK_	Unmodified	2	483.761	101.721	E9PKG1;H7C2I1;Q9NR22;Q99873
NAALWEYEVYK	_NAALWEYEVYK_	Unmodified	2	693.34	119.028	P49754
YMDINFDFK	_YMDINFDFK_	Unmodified	2	596.77	73.8411	O94832;B0I1T2;J3KRL0;K7EIG7;J3QRN6;F8WEW9
DWGTMWK	_DWGTMWK_	Unmodified	2	462.208	94.6624	Q8N1I0;F5GXW1;H0Y599
GLQTSQDAR	_GLQTSQDAR_	Unmodified	2	488.246	59.9076	P27797
INVYYNESSSQK	_INVYYNESSSQK_	Unmodified	2	716.341	160.857	K7EJ64;K7EPE5;K7EJZ4;K7ERA8;K7EN98;K7EQT3;K7EL29;Q9BUF5;K7ESQ3
FHPEPYGLEDDQR	_FHPEPYGLEDDQR_	Unmodified	2	801.863	115.574	O60716;E9PRE2;C9JZR2
HAIVICNR	_HAIVICNR_	Unmodified	2	491.766	94.0064	P53621
YIQAACK	_YIQAACK_	Unmodified	2	427.215	50.9659	Q00610;A0A087WX41;P53675;A0A087WVQ6
FDVPGDENAEMDAR	_FDVPGDENAEMDAR_	Unmodified	2	783.33	95.8537	H0YLE8;P46940
AELWDTWK	_AELWDTWK_	Unmodified	2	524.759	104.057	Q9BVI4;F5H303
VTEGLVDVILYHQPDDK	_VTEGLVDVILYHQPDDK_	Unmodified	2	971.002	216.77	O43390;B4DT28
VDQDDDQDSSSLK	_VDQDDDQDSSSLK_	Unmodified	2	726.31	194.056	Q8ND24
KYDEAIK	_KYDEAIK_	Unmodified	2	433.735	76.4776	Q6N069;A0A0B4J1W3;Q9BXJ9
IMNEEDPEK	_IMNEEDPEK_	Unmodified	2	552.748	95.7746	J3QR89;A0A087WYW6;Q96A33
TFVLEVMGR	_TFVLEVMGR_	Unmodified	2	526.284	52.7253	P17858;Q5VSR5;Q01813;P08237
HLVYESDK	_HLVYESDK_	Unmodified	2	495.748	186.3	Q15293
QEYDESGPSIVHR	_QEYDESGPSIVHR_	Unmodified	2	758.855	214.419	P60709;P63261;Q6S8J3;Q9BYX7;P0CG38;A5A3E0;P0CG39
FVCYCEGEESGEGDR	_FVCYCEGEESGEGDR_	Unmodified	2	897.341	180.851	Q9BUH6
TSFTPVGDVFELNFMNVK	_TSFTPVGDVFELNFMNVK_	Unmodified	2	1023.01	124.286	P04844
DPWYSWDQPGLR	_DPWYSWDQPGLR_	Unmodified	2	760.352	154.15	K9J7I2;E9PQ68;O95169
MNLASSFVNGFVNAAFGQDK	_M(ox)NLASSFVNGFVNAAFGQDK_	Oxidation (M)	2	1067.01	76.6779	Q13200
DLSYCLSGMYDHR	_DLSYCLSGMYDHR_	Unmodified	2	808.845	47.2269	P52597
GENEDELSFK	_GENEDELSFK_	Unmodified	2	584.262	107.455	Q5HYK7;A0A0U1RQE4
LEYGDNAEK	_LEYGDNAEK_	Unmodified	2	519.74	111.607	G3V4C6;H0YJB9;Q9Y224
YKEELIEK	_YKEELIEK_	Unmodified	2	526.287	174.023	Q9UNX3
LDQLIYIPLPDEK	_LDQLIYIPLPDEK_	Unmodified	2	778.932	101.203	P55072
SQWLNEK	_SQWLNEK_	Unmodified	2	452.73	56.4338	P46439;F6XZQ7;P28161;E9PLF1;P09488;Q03013;A0A0A0MR85;E7EWW9;H3BRM6;H3BQT3;E9PHN7;B9ZVX7;Q5T8R1;E9PHN6
YLAEVACGDDR	_YLAEVACGDDR_	Unmodified	2	634.783	131.418	P27348;E9PG15
EFHLNESGDPSSK	_EFHLNESGDPSSK_	Unmodified	2	723.829	158.308	A0A0C4DFV9;Q01105;P0DME0;A0A087X027
IFGGLDMLAEK	_IFGGLDMLAEK_	Unmodified	2	597.315	60.3013	Q92688
EGPYSISVLYGDEEVPR	_EGPYSISVLYGDEEVPR_	Unmodified	2	955.463	183.76	Q5HY54;A0A087WWY3;Q60FE5;P21333
LYQEMFAWK	_LYQEMFAWK_	Unmodified	2	608.297	91.0872	Q14204
GLFIIDPNGVIK	_GLFIIDPNGVIK_	Unmodified	2	643.38	47.4291	P30048
SSGPTSLFAVTVAPPGAR	_SSGPTSLFAVTVAPPGAR_	Unmodified	2	857.959	43.8101	Q00839
DSLAWLSLVK	_DSLAWLSLVK_	Unmodified	2	566.324	80.706	G3V158;Q9Y315;E9PPM8
KDTYIENEK	_KDTYIENEK_	Unmodified	2	570.283	62.1662	B7Z4L4;P04843
AALEYLEDIDLK	_AALEYLEDIDLK_	Unmodified	2	696.868	93.0956	Q9BRX8
DELEGTYK	_DELEGTYK_	Unmodified	2	477.725	107.007	A0A1B0GTX1;Q6XZF7;A0A1C7CYY6
VGAEDADGIDMAYR	_VGAEDADGIDMAYR_	Unmodified	2	741.83	167.223	P49588
EKEETEGETEYK	_EKEETEGETEYK_	Unmodified	2	736.325	179.666	Q86X95
ILDDSDSNLSVVK	_ILDDSDSNLSVVK_	Unmodified	2	702.865	58.5946	A6NKT7;J3KNE0;Q7Z3J3
IAQDLEMYGVNYFSIK	_IAQDLEMYGVNYFSIK_	Unmodified	2	945.969	98.5518	P26038
EADEMHTLLQLECEK	_EADEMHTLLQLECEK_	Unmodified	2	923.421	253.791	G3V5P0;Q86UP2;B7Z6P3;G3V4Y7
SPLMSEFQSQISSNPELAAIFESIQK	_SPLMSEFQSQISSNPELAAIFESIQK_	Unmodified	2	1441.22	77.2407	A0A0C4DGH5;Q86VP6
YGLQNTEYEDEK	_YGLQNTEYEDEK_	Unmodified	2	744.828	135.098	Q8N302
YLEHGEYEGNLYGTK	_YLEHGEYEGNLYGTK_	Unmodified	2	886.91	168.104	B8ZZG1;Q9NZW5
DYEETELISTTANYR	_DYEETELISTTANYR_	Unmodified	2	902.916	152.107	D6RAY9;Q13123;D6REL4;E7EQZ7
NLDDGIDDER	_NLDDGIDDER_	Unmodified	2	581.254	107.114	E7EQV3;P11940;A0A087WTT1;E7ERJ7;Q9H361;H0YAP2;H0YAR2
EKEAEDGIIAYDDCGVK	_EKEAEDGIIAYDDCGVK_	Unmodified	2	956.436	97.2709	E9PLT0;O75534
ALGDEDDLAK	_ALGDEDDLAK_	Unmodified	2	523.754	54.4863	Q9C0I1
GYAFIEYEHER	_GYAFIEYEHER_	Unmodified	2	707.325	169.577	P08621;M0QYR1
YESLTDPSK	_YESLTDPSK_	Unmodified	2	520.251	143.034	P08238;Q58FF8;Q58FF7;P07900;Q58FF6;G3V2J8
LLQDSVDFSLADAINTEFK	_LLQDSVDFSLADAINTEFK_	Unmodified	2	1063.54	125.227	P08670;B0YJC4;A0A1B0GTT5;A0A1B0GVG8;A0A1B0GUA0
VFEELQATDK	_VFEELQATDK_	Unmodified	2	590.299	88.5961	H0YG15;P57740
ELPDLEDLMK	_ELPDLEDLMK_	Unmodified	2	601.802	82.2607	F6TLX2;Q9HC38
AYSPEDLEER	_AYSPEDLEER_	Unmodified	2	604.776	102.531	Q8WXD5
AVDPEDDFQR	_AVDPEDDFQR_	Unmodified	2	596.267	82.8305	Q99848;H7C2Q8
HLEEIVEK	_HLEEIVEK_	Unmodified	2	498.772	138.062	A0A087WVV2;Q9P2E9;A0A087WU26;F8W7S5;A0A0A0MRV0
LLPYEQSSLLELIK	_LLPYEQSSLLELIK_	Unmodified	2	823.475	95.1953	F8VYH7;A0A087X256;Q2M389
LYASYEK	_LYASYEK_	Unmodified	2	437.222	117.16	P23921;E9PL69
SVPLCILYEK	_SVPLCILYEK_	Unmodified	2	611.331	69.6504	P21980
IISSIEQK	_IISSIEQK_	Unmodified	2	459.269	114.281	B4DJF2;K7EIT4;I3L3T1;P62258
FYVEDLK	_FYVEDLK_	Unmodified	2	457.237	104.448	O75400
DSVSAAWDTYDTDRDGR	_DSVSAAWDTYDTDRDGR_	Unmodified	2	965.414	164.655	Q96D15;M0QZH0
TVEALYK	_TVEALYK_	Unmodified	2	412.232	81.2967	F8VVM2;Q00325
YWVDYFK	_YWVDYFK_	Unmodified	2	510.745	99.375	Q6PIU2;H7C046;A0A0A0MTJ9;A0A0R4J2G3
QFEDELHPDLK	_QFEDELHPDLK_	Unmodified	2	685.833	103.213	Q9Y3C6
IGAEVYHNLK	_IGAEVYHNLK_	Unmodified	2	572.311	142.982	K7EM90;P06733
DGGAWGTEQR	_DGGAWGTEQR_	Unmodified	2	538.741	124.669	P09382
AMGIMNSFVNDIFER	_AMGIM(ox)NSFVNDIFER_	Oxidation (M)	2	880.411	72.3155	O60814;Q99879;P57053;P23527;P33778;Q5QNW6;Q99877;P58876;Q8N257;Q99880;U3KQK0;P62807;Q93079;Q16778;P06899
SLVASLAEPDFVVTDFAK	_SLVASLAEPDFVVTDFAK_	Unmodified	2	955.001	122.971	P22314
IYGLGSLALYEK	_IYGLGSLALYEK_	Unmodified	2	663.869	113.24	P36542
VWEQIDQMK	_VWEQIDQMK_	Unmodified	2	588.789	120.306	Q14204
LEQYTSAIEGTK	_LEQYTSAIEGTK_	Unmodified	2	670.34	132.79	C9J813;E9PGZ1;Q05682;E7EX44
ALIEMEK	_ALIEMEK_	Unmodified	2	417.226	87.7543	C9JYS8;Q15233;H7C367
IWDTTQK	_IWDTTQK_	Unmodified	2	446.232	149.399	D6RD66;O75083
VIYHLDEEETPYLVK	_VIYHLDEEETPYLVK_	Unmodified	2	924.475	153.09	O14641;I3L2W9;I3L2N2
VNHVTLSQPK	_VNHVTLSQPK_	Unmodified	2	561.817	96.1135	P61769;H0YLF3;F5H6I0
EEASGSSVTAEEAK	_EEASGSSVTAEEAK_	Unmodified	2	697.818	171.358	P13010
TVVTGIEMFHK	_TVVTGIEMFHK_	Unmodified	2	631.334	94.7673	P49411
LMEEIMSEK	_LMEEIMSEK_	Unmodified	2	555.265	150.267	J3KTA4;P17844;J3QSF1
DLHQGIEAASDEEDLR	_DLHQGIEAASDEEDLR_	Unmodified	2	899.417	82.7551	Q9UKS6;A0A0C4DGG1;E9PIY1
EAEEEYR	_EAEEEYR_	Unmodified	2	463.199	153.726	Q9NQ29;B8ZZ10;A8MYV2
FHDIISDAEIEIVK	_FHDIISDAEIEIVK_	Unmodified	2	814.93	150.904	P13674
DYVLNCSILNPLLTLLTK	_DYVLNCSILNPLLTLLTK_	Unmodified	2	1045.58	154.456	O60684;Q5TFJ7
NKEEAAEYAK	_NKEEAAEYAK_	Unmodified	2	576.78	150.094	A2A3R5;P62753
FGGALDAAAK	_FGGALDAAAK_	Unmodified	2	460.746	47.9714	P53396
DFPELTMEVDGK	_DFPELTMEVDGK_	Unmodified	2	690.822	51.7258	P38606
VDDLLIIEEK	_VDDLLIIEEK_	Unmodified	2	593.832	117.136	Q14204
ALQPLEEGEDEEK	_ALQPLEEGEDEEK_	Unmodified	2	743.849	169.58	Q14764
SDDNSYDEK	_SDDNSYDEK_	Unmodified	2	536.707	147.405	P49591;Q5T5C7
HSQDLAFLSMLNDIAAVPATAMPFR	_HSQDLAFLSMLNDIAAVPATAMPFR_	Unmodified	2	1358.68	60.7971	A0A0U1RQF0;P49327
TVESLEETLK	_TVESLEETLK_	Unmodified	2	574.806	108.47	F2Z3J9;Q14914
YNFIADVVEK	_YNFIADVVEK_	Unmodified	2	599.311	78.3416	Q92743
WGEEEAELNK	_WGEEEAELNK_	Unmodified	2	602.778	173.236	B4DKY1;P49589
ELSDFISYLQR	_ELSDFISYLQR_	Unmodified	2	685.851	163.839	P30101
ESYDYLK	_ESYDYLK_	Unmodified	2	459.216	114.721	F8VXU5;Q9UBQ0
MVGDVTGAQAYASTAK	_MVGDVTGAQAYASTAK_	Unmodified	2	785.382	85.5632	H7BYV1;P13164;E9PS44;Q01628;Q01629;E9PQN9
AMAEDLGDQDK	_AMAEDLGDQDK_	Unmodified	2	596.761	114.862	H0YKX1;Q92541
IGSGYDNVDIK	_IGSGYDNVDIK_	Unmodified	2	590.796	117.091	Q5SQP8;P56545
AMDVYQK	_AMDVYQK_	Unmodified	2	427.708	71.3425	P31948;H0YGI8
DFLSVMLEK	_DFLSVMLEK_	Unmodified	2	541.283	106.178	C9JNT3;Q9Y2Q3;E9PFN5
GYFFLDER	_GYFFLDER_	Unmodified	2	523.751	106.042	P50479
MGMSIIEQLDPVSFSNYLK	_MGMSIIEQLDPVSFSNYLK_	Unmodified	2	1086.54	142.975	Q9Y316
GFCFLEYEDHK	_GFCFLEYEDHK_	Unmodified	2	722.814	166.657	O43390;O60506;B4DT28;B7Z645
LTSLVPFVDAFQLER	_LTSLVPFVDAFQLER_	Unmodified	2	867.975	62.8609	Q14152
HLAGLGLTEAIDK	_HLAGLGLTEAIDK_	Unmodified	2	669.375	156.084	E9PKH2;P50454
YDAGEHGLQEAEK	_YDAGEHGLQEAEK_	Unmodified	2	723.829	160.464	H3BND8;Q93009;F5H2X1
ELISNASDALDK	_ELISNASDALDK_	Unmodified	2	638.324	127.559	P08238;F8W026;P14625;Q96GW1
LYNNITFEELGALLEIPAAK	_LYNNITFEELGALLEIPAAK_	Unmodified	2	1110.1	109.128	D6RD63;D6RFN0;D6RAX7;Q9BT78
YIFDLFYK	_YIFDLFYK_	Unmodified	2	554.789	110.31	C9JNV2;P41223
LISWYDNEFGYSNR	_LISWYDNEFGYSNR_	Unmodified	2	882.405	217.196	E7EUT5;P04406
YMTQFADQNFSDFLFR	_YMTQFADQNFSDFLFR_	Unmodified	2	1015.46	116.862	Q8WUM0
LVTLEEFLK	_LVTLEEFLK_	Unmodified	2	546.321	92.0512	H0YD18;E9PKG6;P80303;V9HW75;A0A087WSV8
SETITEEELVGLMNK	_SETITEEELVGLMNK_	Unmodified	2	846.921	134.885	P16152
IQAEFEK	_IQAEFEK_	Unmodified	2	432.727	111.648	Q12874
QQYESVAAK	_QQYESVAAK_	Unmodified	2	512.259	101.646	Q5JVS8;P08670;B0YJC4;B0YJC5
ALEENNNFSK	_ALEENNNFSK_	Unmodified	2	583.278	106.4	Q93045;E5RGX5
LIDSWMGK	_LIDSWMGK_	Unmodified	2	475.244	84.7431	P46063
WLEQVYPSSVEEEAK	_WLEQVYPSSVEEEAK_	Unmodified	2	897.433	123.72	Q9HCE0;K7ENS1
IEEVPELPLVVEDK	_IEEVPELPLVVEDK_	Unmodified	2	804.94	81.1283	P36578;H3BM89
ISNYGWDQSDK	_ISNYGWDQSDK_	Unmodified	2	656.794	174.571	Q9HB71
SDPFLEFFR	_SDPFLEFFR_	Unmodified	2	579.285	146.785	Q5JX60;Q99829;F2Z2V0;Q5JX59;Q5JX44;Q5JX52;Q5JX61;E7ENH5;Q5JX56;A6PVH9;Q5JX45;Q5JX58;B0QZ18
IDQLEGDHQLIQEALIFDNK	_IDQLEGDHQLIQEALIFDNK_	Unmodified	2	1170.1	301.341	P12814;H9KV75;H7C5W8;H0YJW3;H0YJ11
AAWGEETDYTPVWCMR	_AAWGEETDYTPVWCMR_	Unmodified	2	986.422	99.7963	H0Y5R6;A0A1B0GVN9;A0A1B0GVZ4;P06132;Q5T446
IYDALDVSLIER	_IYDALDVSLIER_	Unmodified	2	703.88	80.1699	P54136
LLQDSVDFSLADAINTEFK	_LLQDSVDFSLADAINTEFK_	Unmodified	2	1063.54	134.516	P08670;B0YJC4;A0A1B0GTT5;A0A1B0GVG8;A0A1B0GUA0
NDYEFCAK	_NDYEFCAK_	Unmodified	2	523.716	98.582	P49257
YVYELLEK	_YVYELLEK_	Unmodified	2	528.784	67.8972	B4DMI0;E9PBM2;Q8WUF8
FFETSAK	_FFETSAK_	Unmodified	2	415.209	104.111	P61026;P51153;A0A087WWB9
KNDIYGED	_KNDIYGED_	Unmodified	2	477.215	176.087	P50395
MKDTDSEEEIR	_MKDTDSEEEIR_	Unmodified	2	676.804	198.517	G3V226;P62158;E7ETZ0;G3V361;H0Y7A7;E7EMB3;Q96HY3
GSGTAEVELKK	_GSGTAEVELKK_	Unmodified	2	559.806	106.157	H3BTN5;H3BTJ2;H3BQ34;P14618;H3BT25;H3BUW1
LQLDSPEDAEFIVAK	_LQLDSPEDAEFIVAK_	Unmodified	2	837.933	86.2142	O43242
EYAEDDNIYQQK	_EYAEDDNIYQQK_	Unmodified	2	758.334	72.7309	F5H6Q1;J3KR44;F5GYJ8;Q96FW1;F5GYN4
HNDDEQYAWESSAGGSFTVR	_HNDDEQYAWESSAGGSFTVR_	Unmodified	2	1128.48	55.9876	P08238;Q14568;P07900
LPVVIGGLLDVDCSEDVIK	_LPVVIGGLLDVDCSEDVIK_	Unmodified	2	1021.05	128.103	Q00610;A0A087WVQ6
LYLLTEK	_LYLLTEK_	Unmodified	2	440.262	75.1893	P51580
YSNSALGHVNCTIK	_YSNSALGHVNCTIK_	Unmodified	2	782.383	142.324	A0A0U1RQR6;Q9NQC3;F8W914;H7C106
SLLALEKEEEEER	_SLLALEKEEEEER_	Unmodified	2	787.899	175.605	Q9Y4D1
SLIEEGGDWDR	_SLIEEGGDWDR_	Unmodified	2	638.794	103.433	C9J0E9;H7C531;Q15008
DDVYEAFMK	_DDVYEAFMK_	Unmodified	2	559.247	102.622	Q9Y2W2
LEDFFAR	_LEDFFAR_	Unmodified	2	449.227	150.02	E7EM57;P11413;E9PD92;E7EUI8
NYYTVVLQNILDTEKEYAK	_NYYTVVLQNILDTEKEYAK_	Unmodified	2	1152.59	119.377	Q15052
SVSSSSYR	_SVSSSSYR_	Unmodified	2	436.709	139.971	P08670;B0YJC4;A0A1B0GTT5;A0A1B0GVG8;A0A1B0GUA0
CIDHYTK	_CIDHYTK_	Unmodified	2	468.716	106.356	Q99460;A0A087WW66;C9J9M4;H7BZR6
EVGEHLVSIK	_EVGEHLVSIK_	Unmodified	2	555.811	44.6394	E7EN95;O75369
EQEAQFEK	_EQEAQFEK_	Unmodified	2	504.735	141.52	O60716;C9JZR2
DTSQSDKDLDDALDK	_DTSQSDKDLDDALDK_	Unmodified	2	833.376	249.357	A0A0C4DGD1;E7ES10;E7EQA0;E7EQ12;A0A0C4DGB5;E9PDE4;B7Z574;H0Y7F0;E9PCH5;P20810
MVYDMEK	_MVYDMEK_	Unmodified	2	458.201	111.648	Q5T209;Q5T205;Q92542;H0Y3Z4
VIFGLFGK	_VIFGLFGK_	Unmodified	2	440.768	89.5498	P23284
TEMDWVLK	_TEMDWVLK_	Unmodified	2	511.255	107.295	P52597;A0A1B0GW42
YLTAEETDK	_YLTAEETDK_	Unmodified	2	535.256	119.617	Q9HCD5
FESMAEEK	_FESM(ox)AEEK_	Oxidation (M)	2	493.71	118.495	E7EVW7;P14317
YEEIDNAPEER	_YEEIDNAPEER_	Unmodified	2	682.802	125.226	P49411
ACLISLGYDVENDR	_ACLISLGYDVENDR_	Unmodified	2	812.885	82.6513	F5GXS2;O43707
HQEGEIFDTEK	_HQEGEIFDTEK_	Unmodified	2	666.807	174.463	Q02878
GLFIIDDK	_GLFIIDDK_	Unmodified	2	460.758	157.329	A0A0A0MRQ5;Q06830;Q13162;H7C3T4;A0A0A0MSI0
LWNFTEEEVSER	_LWNFTEEEVSER_	Unmodified	2	769.859	106.258	Q5SWX8
FYFEELGK	_FYFEELGK_	Unmodified	2	516.756	103.833	Q10471
IDMNLTDLLGELQR	_IDMNLTDLLGELQR_	Unmodified	2	815.927	183.277	Q15436;F5H365;Q5QPE2;Q15437
MISDAIPELK	_MISDAIPELK_	Unmodified	2	558.802	61.9582	G3XAL0;P40926
VGWEQLLTTIAR	_VGWEQLLTTIAR_	Unmodified	2	693.891	108.685	P12814;H9KV75;H7C5W8;H0YJW3;H0YJ11;H7C144;F5GXS2;O43707
YKEETIEK	_YKEETIEK_	Unmodified	2	520.269	166.071	P61254
SYSPYDMLESIR	_SYSPYDMLESIR_	Unmodified	2	730.841	110.637	H0YM50;H0YN28;H0YL33;H0YN42;A6NMY6;P07355
EEFTAFLHPEEFEHMK	_EEFTAFLHPEEFEHM(ox)K_	Oxidation (M)	2	1018.96	103.604	Q15293;E9PP27
MDETDASSAVK	_MDETDASSAVK_	Unmodified	2	577.255	98.1563	A0A087WX29;K7EN94;A0A087X260;K7EJM5;Q13148;A0A087WYY0;G3V162;B1AKP7
AGWYDEEAR	_AGWYDEEAR_	Unmodified	2	548.739	113.658	C9JI91;Q9BRZ2
VDVAVNCAGIAVASK	_VDVAVNCAGIAVASK_	Unmodified	2	737.391	49.6213	Q5H928;Q99714
LVEDQEK	_LVEDQEK_	Unmodified	2	430.722	120.621	Q9UHQ4;C9JTE9;H7C5E2;H0Y7N8;B7Z2L0;C9IYK6
LSSTWEGIQAGK	_LSSTWEGIQAGK_	Unmodified	2	638.83	201.091	F2Z393;P37837
LYDFNSYWR	_LYDFNSYWR_	Unmodified	2	632.294	80.2312	P22304;O60597;H0YB91
YSYQYTVANK	_YSYQYTVANK_	Unmodified	2	618.798	88.1337	Q969X5
TPEEYPESAK	_TPEEYPESAK_	Unmodified	2	575.767	100.878	B4DYP1;O94760
EVLEYNAIGGK	_EVLEYNAIGGK_	Unmodified	2	596.814	51.2519	A0A087WVN4;A0A087X1D8;P14324
IDIDPEETVK	_IDIDPEETVK_	Unmodified	2	579.798	145.988	Q5W0S5;P54727
SLTNDWEDHLAVK	_SLTNDWEDHLAVK_	Unmodified	2	764.376	198.371	P08238;P07900
TVIIEQSWGSPK	_TVIIEQSWGSPK_	Unmodified	2	672.862	77.2043	P10809;C9JL25;E7ESH4;E7EXB4;C9JL19;C9JCQ4
LAEQAERYDEMVESMK	_LAEQAERYDEMVESMK_	Unmodified	2	964.94	251.036	B4DJF2;I3L3T1;P62258
THTDTESEASILGDSGEYK	_THTDTESEASILGDSGEYK_	Unmodified	2	1020.46	300.279	J3KQ48;Q9Y3E5
GIDPFSLDALSK	_GIDPFSLDALSK_	Unmodified	2	631.835	120.033	P40227
DLFPYEESKEK	_DLFPYEESKEK_	Unmodified	2	692.835	105.134	P51858
WFEAFVK	_WFEAFVK_	Unmodified	2	463.742	94.4072	F2Z3H0;F2Z3N9;H7C3L7;Q99543
ILTLTYVDK	_ILTLTYVDK_	Unmodified	2	533.313	49.3004	P08240
LAQLTLEQILEHLDNLR	_LAQLTLEQILEHLDNLR_	Unmodified	2	1010.07	229.399	Q68E01
MGESDDSILR	_MGESDDSILR_	Unmodified	2	561.758	137.976	P63220;Q8WVC2
DDGGFEYK	_DDGGFEYK_	Unmodified	2	465.696	124.983	Q9UBF2
LSLEGDHSTPPSAYGSVK	_LSLEGDHSTPPSAYGSVK_	Unmodified	2	922.955	297.547	H0YMM1;H0YKX9;H0YKV8;H0YLV6;H0YNB8;H0YMD9;H0YKN4;H0YMU9;H0YKL9;H0YN42;A6NMY6;H0YKZ7;P07355;H0YMD0;H0YKS4;H0YMT9;H0YMW4
LSDGVAVLK	_LSDGVAVLK_	Unmodified	2	451.272	68.3707	P10809
IAQDLEMYGVNYFSIK	_IAQDLEMYGVNYFSIK_	Unmodified	2	945.97	101.076	P26038
VSLDVNHFAPDELTVK	_VSLDVNHFAPDELTVK_	Unmodified	2	892.466	220.337	F8WE04;P04792
WLQDLQEENESLK	_WLQDLQEENESLK_	Unmodified	2	816.399	212.585	Q86UP2;G3V4Y7
HFSGLEEAVYR	_HFSGLEEAVYR_	Unmodified	2	654.323	73.6317	H7C4C8;P50990
LIEEEEEKQK	_LIEEEEEKQK_	Unmodified	2	637.827	104.221	Q9BSC4
DYTYEELLNR	_DYTYEELLNR_	Unmodified	2	658.312	179.509	P20042
IYQEEEMPESGAGSEFNR	_IYQEEEMPESGAGSEFNR_	Unmodified	2	1036.95	196.655	M0R0Z3;M0QXD6;M0R0R9;P35269
CYYFDYK	_CYYFDYK_	Unmodified	2	529.718	107.317	R4GMR5;P48556;K7ERW6;K7EJC1;K7EJR3
VDIQTEDLEDGTCK	_VDIQTEDLEDGTCK_	Unmodified	2	811.865	167.374	E7EN95;O75369;H7C5L4
VVSSVLQFGNISFK	_VVSSVLQFGNISFK_	Unmodified	2	762.924	98.253	P35580
QDGHLWCSTTSNYEQDQK	_QDGHLWCSTTSNYEQDQK_	Unmodified	2	1098.97	241.108	P02751
WGDYDSHDIER	_WGDYDSHDIER_	Unmodified	2	696.794	191.527	Q6P2Q9
EEGYDSVFSVVR	_EEGYDSVFSVVR_	Unmodified	2	693.831	49.4829	F5GYM0;Q8NFW8
PSYQEEAVTK	_PSYQEEAVTK_	Unmodified	2	576.282	207.877	O14773
KVGDDIAK	_KVGDDIAK_	Unmodified	2	423.24	102.622	P30050
LFYLALPPTVYEAVTK	_LFYLALPPTVYEAVTK_	Unmodified	2	913.011	83.6916	E7EM57;P11413;E9PD92;E7EUI8
YKELGEK	_YKELGEK_	Unmodified	2	433.734	117.399	P30101
ENPYYDSR	_ENPYYDSR_	Unmodified	2	522.225	101.253	Q00610;A0A087WVQ6
EGNPEEDLTADK	_EGNPEEDLTADK_	Unmodified	2	659.294	92.9062	P40121;E7ENU9
IADREDEYKK	_IADREDEYKK_	Unmodified	2	633.82	62.7994	B4DGZ4;O75533
YDDMAACMK	_YDDMAACM(ox)K_	Oxidation (M)	2	560.709	71.6136	E7EX29;E7ESK7;E5RGE1;E9PD24;E5RIR4;P63104;E7EVZ2
VSWQDLK	_VSWQDLK_	Unmodified	2	438.235	68.7868	Q13243
HTDEEFLK	_HTDEEFLK_	Unmodified	2	509.746	116.372	F8SNU7;Q9H0C8;H7C2I8;E9PC05
IYFTDSSSK	_IYFTDSSSK_	Unmodified	2	524.253	91.2652	H0Y512;Q9HDC9
AEAEAWYQTK	_AEAEAWYQTK_	Unmodified	2	598.783	160.769	CON__P08729;CON__Q9DCV7;CON__Q3KNV1;P08729;CON__Q5XKE5;Q5XKE5
ADHWMLYECESPWAGGSR	_ADHWMLYECESPWAGGSR_	Unmodified	2	1076.45	174.682	O14734
YDEMVESMK	_YDEM(ox)VESMK_	Oxidation (M)	2	574.236	137.953	B4DJF2;I3L3T1;P62258
VEFMDDTSR	_VEFM(ox)DDTSR_	Oxidation (M)	2	558.237	72.2432	P62857
NVIQSVLQAIR	_NVIQSVLQAIR_	Unmodified	2	620.872	91.3133	A0A0G2JQH3;Q7L576;A0A0G2JR96;A0A087WVZ5;A0A0G2JQT1
MAEGEAEGSVK	_MAEGEAEGSVK_	Unmodified	2	554.253	73.6317	A0A087WY28;Q96CV9
VLCGGDIYVPEDPK	_VLCGGDIYVPEDPK_	Unmodified	2	781.382	80.6319	P49189
HVEMYQWVETEESR	_HVEMYQWVETEESR_	Unmodified	2	911.907	182.57	Q9BTV4
FVIATSTK	_FVIATSTK_	Unmodified	2	433.753	87.6395	Q02878
AFVTDWDK	_AFVTDWDK_	Unmodified	2	491.238	82.4258	H0Y2W2;Q9NVI7
LVGYLDR	_LVGYLDR_	Unmodified	2	418.237	117.934	P07602;Q5BJH1;C9JIZ6
FASENDLPEWK	_FASENDLPEWK_	Unmodified	2	668.315	43.8967	C9JIC6;P43487;F6WQW2;C9JXG8;C9JGV6;C9JDM3;C9JJ34
AVGLAGTFR	_AVGLAGTFR_	Unmodified	2	446.256	76.2215	H7BXV5;P39060;H7C457
MLVLDEADEMLNK	_M(ox)LVLDEADEMLNK_	Oxidation (M)	2	768.868	124.485	P38919
EWLTELFQQSK	_EWLTELFQQSK_	Unmodified	2	704.859	180.192	D3DQV9;H0Y3P2;H0YE22;P78344;E9PKF8
HELIEFR	_HELIEFR_	Unmodified	2	472.253	98.5231	K7EJJ5;Q00610;J3KS13;A0A087WVQ6;J3KRF5
LITLEEEMTK	_LITLEEEM(ox)TK_	Oxidation (M)	2	611.815	77.7442	I3L398;H0Y3Z3;H7BZ94;P07237
ADKDYHFK	_ADKDYHFK_	Unmodified	2	512.248	159.276	P06748
ADYEIASK	_ADYEIASK_	Unmodified	2	448.722	88.1769	B8ZZ12;Q9Y383;A0A0A6YYJ8;Q9NQ29;A8MYV2
DDIIENAPTTHTEEYSGEEK	_DDIIENAPTTHTEEYSGEEK_	Unmodified	2	1139.5	163.781	H0YJX6;G3V2X6;G3V580;O14744;G3V5L5
DIDENAYAK	_DIDENAYAK_	Unmodified	2	519.741	96.1429	Q13200
ATFDAISK	_ATFDAISK_	Unmodified	2	426.727	97.635	P15880;H0YEN5;E9PQD7
LVLDSIIWAFK	_LVLDSIIWAFK_	Unmodified	2	652.884	88.5961	O14980
ALDDFYK	_ALDDFYK_	Unmodified	2	436.214	79.451	Q9BRX2
IFVGGLSPDTPEEK	_IFVGGLSPDTPEEK_	Unmodified	2	744.883	110.251	H0YA96;H0Y8G5;Q14103;D6RF44;D6RAF8
LANIDEEMLQK	_LANIDEEMLQK_	Unmodified	2	652.331	124.423	P54136
HFEDTSYGYK	_HFEDTSYGYK_	Unmodified	2	623.772	80.2397	Q9Y6P5
VGDTYER	_VGDTYER_	Unmodified	2	420.198	114.783	P02751
QVDQLTNDK	_QVDQLTNDK_	Unmodified	2	530.767	178.548	P08670;B0YJC4;A0A1B0GUA0
EVEENWSK	_EVEENWSK_	Unmodified	2	510.735	113.256	Q5T4S7
TVFAEHISDECK	_TVFAEHISDECK_	Unmodified	2	718.33	193.15	G5E9G0;P39023;H7C3M2;B5MCW2;H7C422;F8WCR1
YSGAYGASVSDEELK	_YSGAYGASVSDEELK_	Unmodified	2	788.362	164.697	C9JRZ6;F8WAR4;Q9NX63
TEEWYGTQYK	_TEEWYGTQYK_	Unmodified	2	652.793	219.715	P14735
NFSNMDDEENYSAASK	_NFSNMDDEENYSAASK_	Unmodified	2	911.365	231.128	O43264
DLNSDMDSILASLK	_DLNSDMDSILASLK_	Unmodified	2	761.377	133.482	P40939;H0YFD6
GVDEVTIVNILTNR	_GVDEVTIVNILTNR_	Unmodified	2	771.929	139.771	H0YMM1;H0YKX9;H0YKV8;H0YLV6;H0YMD9;H0YMU9;H0YKL9;H0YN42;H0YKZ7;P07355;H0YMD0;H0YKS4;H0YMT9;H0YMW4
GFPGYMYTDLATIYER	_GFPGYMYTDLATIYER_	Unmodified	2	948.945	107.825	P15313;P21281;C9JL73
EVTEEDLNNHFK	_EVTEEDLNNHFK_	Unmodified	2	737.844	169.205	Q6NVY1;H7C126;B9A058
SEVEVDIHYCQGK	_SEVEVDIHYCQGK_	Unmodified	2	782.359	151.699	P04275
RLDEELEDAEK	_RLDEELEDAEK_	Unmodified	2	673.825	151.163	C9J0E9;C9J7B7;Q15008
DTYIENEK	_DTYIENEK_	Unmodified	2	506.235	112.411	B7Z4L4;P04843
TLVLLMGK	_TLVLLMGK_	Unmodified	2	437.775	73.2601	CON__P02584;P07737;K7EJ44
LFIGGLSFETTEESLR	_LFIGGLSFETTEESLR_	Unmodified	2	899.965	71.6009	A0A087WUI2;P22626
IELETYK	_IELETYK_	Unmodified	2	448.242	107.317	Q16204
LLLPWLEAR	_LLLPWLEAR_	Unmodified	2	555.837	91.8667	Q00610;A0A087WVQ6
DNSQVNAVTVLTLLDK	_DNSQVNAVTVLTLLDK_	Unmodified	2	865.47	131.184	O95810
LLNLLADLVER	_LLNLLADLVER_	Unmodified	2	634.882	88.3377	P30837
DVDLEFLAK	_DVDLEFLAK_	Unmodified	2	525.279	91.2652	P55072
DLYEAIDSEGHSYMR	_DLYEAIDSEGHSYMR_	Unmodified	2	893.391	160.78	Q96KF7
IGYLGAMLLLDER	_IGYLGAMLLLDER_	Unmodified	2	732.4	88.075	H3BR36;B4DGE1;H3BN71;H3BNR4;H3BRM7;O43747;H3BUN9
AEDMETK	_(ac)AEDMETK_	Acetyl (Protein N-term)	2	433.184	86.7939	P14854
TADSEVNTDQDIEK	_TADSEVNTDQDIEK_	Unmodified	2	782.852	190.572	E9PN76;Q8ND24
YGYIHLYDLETGTCIYMNR	_YGYIHLYDLETGTCIYMNR_	Unmodified	2	1191.55	150.922	Q00610;A0A087WVQ6
LCYVALDFEQEMATAASSSSLEK	_LCYVALDFEQEM(ox)ATAASSSSLEK_	Oxidation (M)	2	1283.59	83.6021	P60709;P63261;Q6S8J3;I3L4N8
TDQYWEKI	_TDQYWEKI_	Unmodified	2	541.762	93.5976	R4GMQ5;P07858
LISWYDNEFGYSNR	_LISWYDNEFGYSNR_	Unmodified	2	882.405	49.9877	E7EUT5;P04406
KVDWLTEK	_KVDWLTEK_	Unmodified	2	509.781	137.046	J3QS69;J3KSZ0;J3KT12;Q14240;J3QL43;J3QL52;J3KTN0;E7EQG2;P38919;P60842
LSLAEIYEQEYIK	_LSLAEIYEQEYIK_	Unmodified	2	799.919	104.805	O00566
TCGFDFTGAVEDISK	_TCGFDFTGAVEDISK_	Unmodified	2	823.872	118.201	P00505
MKGEAEDILETEK	_MKGEAEDILETEK_	Unmodified	2	746.863	160.866	Q9HBL7
NLLSVAYK	_NLLSVAYK_	Unmodified	2	454.266	71.692	E7EX29;P31946;B4DJF2;K7EIT4;P27348;E9PG15;A2IDB2;E7ESK7;P61981;E5RGE1;I3L3T1;Q4VY19;E9PD24;E5RIR4;P31947;P63104;A0A0J9YWE8;E7EVZ2;Q04917;Q4VY20;P62258;A0A0J9YWZ2
IYLYTLNDNAR	_IYLYTLNDNAR_	Unmodified	2	678.351	140.779	H0Y7Z1;P02751
LITEDVQGK	_LITEDVQGK_	Unmodified	2	501.776	76.1697	D6RED7;P61247;D6RAT0;D6RG13;E9PFI5;D6RAS7;D6RGE0;D6RB09;H0Y8L7
EGVLYVGSK	_EGVLYVGSK_	Unmodified	2	476.261	94.6921	Q16143;E7EPV7;P37840;D6RA31
HNDDEQYAWESSAGGSFTVR	_HNDDEQYAWESSAGGSFTVR_	Unmodified	2	1128.48	75.2242	P08238;Q14568;P07900
EILDAFDK	_EILDAFDK_	Unmodified	2	475.745	113.256	P07602;C9JIZ6;A0A0J9YXB8
HIGYDDSSK	_HIGYDDSSK_	Unmodified	2	511.233	134.227	P31153
LAEQAER	_LAEQAER_	Unmodified	2	408.714	117.934	E7EX29;P31946;B4DJF2;P27348;E9PG15;E7ESK7;P61981;E5RGE1;I3L3T1;Q4VY19;I3L0W5;E9PD24;E5RIR4;P31947;P63104;A0A0J9YWE8;F8WEB6;E7EVZ2;A2IDB1;Q04917;Q4VY20;P62258
LEDYDKAETEASK	_LEDYDKAETEASK_	Unmodified	2	749.849	247.112	Q9H3U1
IGLIQFCLSAPK	_IGLIQFCLSAPK_	Unmodified	2	673.88	59.2273	P50991
LLEAHEEQNVDSYTESVK	_LLEAHEEQNVDSYTESVK_	Unmodified	2	1046	268.816	M0R213;M0R0Y2;P54920
TIEYLEEVAITFAK	_TIEYLEEVAITFAK_	Unmodified	2	813.935	103.137	P40939
VVTDTDETELAR	_VVTDTDETELAR_	Unmodified	2	674.833	124.207	P05198
DGLEMEKC	_DGLEMEKC_	Unmodified	2	491.204	90.7088	P13693;J3KPG2
DLSEVSETTESTDVK	_DLSEVSETTESTDVK_	Unmodified	2	820.381	134.374	P41227
SIFYEEELSK	_SIFYEEELSK_	Unmodified	2	622.806	87.5679	A0A0A0MRJ0;Q5VT25
SALASVIMGLSPILGK	_SALASVIMGLSPILGK_	Unmodified	2	778.958	176.251	B3KQV6;P30153
WTEYGLTFTEK	_WTEYGLTFTEK_	Unmodified	2	687.833	73.4351	P21796;C9JI87
QTVAVGVIK	_QTVAVGVIK_	Unmodified	2	457.787	91.2652	A0A087WVQ9;Q05639;P68104;Q5VTE0
ELFEMWK	_ELFEMWK_	Unmodified	2	491.739	90.7767	Q9H9J2
YVELLDK	_YVELLDK_	Unmodified	2	440.245	96.1904	A6NH01;P56377;Q96PC3;H0Y673;B8ZZZ1;H7BZG6;F6SFB5;H7C1E4;P61966
LFGYEMAEFK	_LFGYEMAEFK_	Unmodified	2	617.794	99.9731	Q9UKD2
QNLFQEAEEFLYR	_QNLFQEAEEFLYR_	Unmodified	2	843.91	182.235	Q9UL46;A0A087X1Z3
AADIDQEVK	_AADIDQEVK_	Unmodified	2	494.751	79.4891	Q86VP6
YAWVLDK	_YAWVLDK_	Unmodified	2	447.74	102.773	Q5JR01;A0A087WVQ9;A6PW80;A0A087WV01;Q05639;P68104;Q5VTE0
LLEEEIIAFSK	_LLEEEIIAFSK_	Unmodified	2	646.361	111.525	E7EW69;B5ME97;E7EX04;Q9P0V9
VLLPEYGGTK	_VLLPEYGGTK_	Unmodified	2	538.803	73.4995	P61604;B8ZZL8;B8ZZ54
LPLQDVYK	_LPLQDVYK_	Unmodified	2	488.279	106.356	A0A087WVQ9;A0A087WV01;Q05639;P68104;Q5VTE0
YGIDKDKVDK	_YGIDKDKVDK_	Unmodified	2	590.814	147.281	Q14247
ELAILLGMLDPAEKDEK	_ELAILLGM(ox)LDPAEKDEK_	Oxidation (M)	2	951	99.9146	P30041
TSSDPTCVEK	_TSSDPTCVEK_	Unmodified	2	562.25	72.1522	O14980;C9J673;C9JKM9
LILDWVPYINGK	_LILDWVPYINGK_	Unmodified	2	715.906	96.7555	O14957
SIYGEKFEDENFILK	_SIYGEKFEDENFILK_	Unmodified	2	916.46	137.271	F8WE65;C9J5S7;P62937
AGAHLQGGAK	_AGAHLQGGAK_	Unmodified	2	455.249	103.546	E7EUT5;P04406
NYYGYQGYR	_NYYGYQGYR_	Unmodified	2	592.262	85.8618	Q1KMD3
LESTLNYGMER	_LESTLNYGMER_	Unmodified	2	656.814	90.6136	P35606
PEEHMYLK	_PEEHMYLK_	Unmodified	2	523.753	81.2967	O60287
VNPTVFFDIAVDGEPLGR	_VNPTVFFDIAVDGEPLGR_	Unmodified	2	973.505	132.791	E5RIZ5;F8WE65;C9J5S7;P62937
HYEAEHEYYER	_HYEAEHEYYER_	Unmodified	2	763.321	182.918	A0A096LPB0;Q7L775
EAEEVYR	_EAEEVYR_	Unmodified	2	448.212	121.292	Q9Y383;A0A0A6YYJ8
LCYVALDFEQEMATAASSSSLEK	_LCYVALDFEQEM(ox)ATAASSSSLEK_	Oxidation (M)	2	1283.59	105.716	P60709;P63261;Q6S8J3;I3L4N8
IYLDMLNVYK	_IYLDMLNVYK_	Unmodified	2	636.339	94.4091	O14980
ELSDLEEENR	_ELSDLEEENR_	Unmodified	2	617.283	125.737	Q5M775
IIYGGSVTGATCK	_IIYGGSVTGATCK_	Unmodified	2	663.84	104.41	P60174
IYVASVHQDLSDDDIK	_IYVASVHQDLSDDDIK_	Unmodified	2	909.45	187.753	A0A0J9YWM1;E9PN18;H0YEM1;A0A0J9YVR6;A0A0J9YXX5;A0A0J9YYL3;E9PQ56;Q9UHX1;A0A0J9YVP6;A0A0J9YXJ8
GEDEEENNLEVR	_GEDEEENNLEVR_	Unmodified	2	716.813	216.057	F8WF32;P04843
YIQPWESEFIDSQR	_YIQPWESEFIDSQR_	Unmodified	2	899.426	111.717	Q6P2Q9
DDEASNLVGEEK	_DDEASNLVGEEK_	Unmodified	2	653.293	128.565	Q8N392
MDELQLFR	_MDELQLFR_	Unmodified	2	526.266	146.543	C9IZA5;P55072;C9JUP7
AGDEIDEPSER	_AGDEIDEPSER_	Unmodified	2	609.268	110.838	G3XAG1;Q96ME7
WVELTDK	_WVELTDK_	Unmodified	2	445.735	67.9808	H3BQK9;H3BPE1;H0Y390;Q9UPN3
LVEDEER	_LVEDEER_	Unmodified	2	445.217	113.696	Q14204
YFEIQFSPGGEPDGGK	_YFEIQFSPGGEPDGGK_	Unmodified	2	864.4	56.8168	Q12965;H0YLJ4
STAGDTHLGGEDFDNR	_STAGDTHLGGEDFDNR_	Unmodified	2	846.367	169.018	P54652;E9PN89;E9PKE3;P11142
YDEMVESMKK	_YDEMVESMKK_	Unmodified	2	630.286	214.287	B4DJF2;I3L3T1;P62258
EQQEAIEHIDEVQNEIDR	_EQQEAIEHIDEVQNEIDR_	Unmodified	2	1098.01	162.422	A0A0C4DFV9;Q01105;P0DME0;A0A087X027
ANTNEVLWAVVAAFTK	_ANTNEVLWAVVAAFTK_	Unmodified	2	867.465	102.027	Q9H4A6
ENDYYTPTGEFR	_ENDYYTPTGEFR_	Unmodified	2	746.323	99.7318	P46977
DVFFYQADDEHYIPR	_DVFFYQADDEHYIPR_	Unmodified	2	957.937	178.666	Q9NRH3;K7EIS0;P23258;K7EKE5
LYLDGSEK	_LYLDGSEK_	Unmodified	2	462.737	127.462	P49792
LMIEMDGTENK	_LMIEMDGTENK_	Unmodified	2	640.796	94.8197	K7EM90;P06733
VLDLDLFR	_VLDLDLFR_	Unmodified	2	495.785	77.3176	P49591;Q5T5C7
ASAELIEEEVAK	_ASAELIEEEVAK_	Unmodified	2	644.835	79.8861	E7ETE2;B4DDD8;B4E1C5;D6RF05;P12081
LVLLGESAVGK	_LVLLGESAVGK_	Unmodified	2	543.332	80.7371	F8WD79;F8VPW9;F8WCY6;P61020;F8VVK3;F8VWZ7;P20339;P51148;K7ERQ8;F8VWU4;F8VVZ0;F8VUA5;K7ERI8;F8VSF8
TYDYLFK	_TYDYLFK_	Unmodified	2	475.237	94.0064	P61006;H0YMN7;H0YNE9;Q92930;H0YLJ8;H0YL94
VESLQEEIAFLK	_VESLQEEIAFLK_	Unmodified	2	703.383	107.092	Q5JVS8;P08670;B0YJC4;B0YJC5
TIELEGGLLEDHFETTVK	_TIELEGGLLEDHFETTVK_	Unmodified	2	1016.02	190.46	D6RGW0;Q6P179
NVMIPIFHDMMDWEQR	_NVMIPIFHDMMDWEQR_	Unmodified	2	1031.47	126.066	Q8N1I0;H0Y7H7;H0Y599
IEEGLDQINK	_IEEGLDQINK_	Unmodified	2	579.804	141.879	H3BPJ0;H3BQY9;H3BV99;O00161;H3BM38;H3BR18;H3BR99;H3BP15;H3BNE1
AFLTLAEDILR	_AFLTLAEDILR_	Unmodified	2	631.362	49.6315	P61026
KGEDFVK	_KGEDFVK_	Unmodified	2	411.721	101.721	G3XAL0;P40926
EGETVEPYK	_EGETVEPYK_	Unmodified	2	526.251	101.46	Q08211
GKVEEVELPVEK	_GKVEEVELPVEK_	Unmodified	2	678.374	112.084	E9PKG1;H7C2I1;Q9NR22;E9PNR9;A0A087X1W2;Q99873;E9PQ98;H0YDE4;E9PIX6
YMEENDQLK	_YMEENDQLK_	Unmodified	2	585.261	149.721	C9JMD7;C9JSP1;C9J0M4;P51572;C9JQ75
LSSLPFQK	_LSSLPFQK_	Unmodified	2	460.267	78.7702	P61970;H3BRV9
DDFTEFGK	_DDFTEFGK_	Unmodified	2	479.711	140.089	H0YGJ7;O75822;H0YLP3
LADLIER	_LADLIER_	Unmodified	2	415.242	124.594	Q5SYQ8;P05091;Q5SYQ7;F8VP50;P00352;Q5SYQ9
QDVDNASLAR	_QDVDNASLAR_	Unmodified	2	544.769	98.7542	Q5JVS8;P08670;B0YJC4;B0YJC5
LLDDLFR	_LLDDLFR_	Unmodified	2	446.25	167.253	E7EQT4;Q9UKV3;G3V3B0;S4R3H4
CWEQLLEDK	_CWEQLLEDK_	Unmodified	2	610.785	148.321	E9PDU5;Q9NNW5;A0A087X295
EIMDAAEDYAK	_EIMDAAEDYAK_	Unmodified	2	628.279	97.4517	H7C278;P14868
GGTYDTYVGSGWLIK	_GGTYDTYVGSGWLIK_	Unmodified	2	808.901	164.884	Q96AY3;K7ESG6
SAYEFSETESMLK	_SAYEFSETESMLK_	Unmodified	2	761.342	117.029	P09960
LYSILGTTLKDEGK	_LYSILGTTLKDEGK_	Unmodified	2	769.427	128.729	O75083
TGDEKDVSV	_TGDEKDVSV_	Unmodified	2	475.227	109.79	Q16543;K7EL68
SDGFLWCSTTYNFEK	_SDGFLWCSTTYNFEK_	Unmodified	2	927.904	109.552	H3BR66;P08253
VGSGDTNNFPYLEK	_VGSGDTNNFPYLEK_	Unmodified	2	770.868	102.637	Q9NR45
IDDIVSGHKK	_IDDIVSGHKK_	Unmodified	2	556.309	80.9162	P49368;B4DUR8
DIGFIKLD	_DIGFIKLD_	Unmodified	2	460.758	51.5278	P62273;A0A087WTT6
ILDSVGIEADDDRLNK	_ILDSVGIEADDDRLNK_	Unmodified	2	886.955	228.756	P05387
HLNYTEFTQFLQELQLEHAR	_HLNYTEFTQFLQELQLEHAR_	Unmodified	2	1259.13	119.941	O75746
YYLTDVDR	_YYLTDVDR_	Unmodified	2	522.753	114.281	K7EL62;P29992
NLQEAEEWYK	_NLQEAEEWYK_	Unmodified	2	655.307	133.227	Q5JVS8;P08670;P41219;B0YJC4;H7C5W5;F8W835;B0YJC5
VLQATVVAVGSGSK	_VLQATVVAVGSGSK_	Unmodified	2	658.382	130.658	P61604;B8ZZL8;S4R3N1
FDLMYAK	_FDLM(ox)YAK_	Oxidation (M)	2	452.218	77.0577	Q71U36;C9J2C0;Q13748;V9GZ17;F5H5D3;P68366;Q9NY65;P68363;Q9BQE3;A6NHL2;Q6PEY2
FCIWTESAFR	_FCIWTESAFR_	Unmodified	2	658.808	128.905	P36578;H3BM89
MDQYFNQMEK	_MDQYFNQMEK_	Unmodified	2	667.281	141.095	A0A0U1RQK7;H7C044;E7EUU4;Q04637;E7EX73;E9PGM1;A0A0A0MSA7;O43432
VEVDMEK	_VEVDM(ox)EK_	Oxidation (M)	2	433.202	62.4642	J3QKS7;B4DGM3;K7EMQ8;I3L0N3;Q969G3;P46459;H7C048
SMQDVVEDFK	_SMQDVVEDFK_	Unmodified	2	599.277	94.8197	CON__Q3KNV1;P08729
YGPIVDVYVPLDFYTR	_YGPIVDVYVPLDFYTR_	Unmodified	2	958.993	99.0555	Q5JRI1;O75494;Q6IQ42
ELFDELVK	_ELFDELVK_	Unmodified	2	496.769	153.779	P55263
AGAGSATLSMAYAGAR	_AGAGSATLSMAYAGAR_	Unmodified	2	727.857	127.07	G3XAL0;P40926
NSVTPDMMEEMYK	_NSVTPDMMEEMYK_	Unmodified	2	787.83	166.624	P46777
QEEEMMAKEEELVK	_QEEEMM(ox)AKEEELVK_	Oxidation (M)	2	869.897	188.088	P35579
LMADNYEDDHFK	_LMADNYEDDHFK_	Unmodified	2	749.319	214.67	G8JLD3;K7EPD6;Q8IUD2;X6RM00;A0A0U1RQN0;X6RLX0
EELEEEQR	_EELEEEQR_	Unmodified	2	531.241	205.582	K7EPS4;Q6ZR64;P84157;K7EQX8
ELWILNR	_ELWILNR_	Unmodified	2	472.272	113.083	P15144
ALQDEWDAVMLHSFTLR	_ALQDEWDAVMLHSFTLR_	Unmodified	2	1016.5	162.757	Q9UMS4;F5GY56
VIGQDSSEIHFK	_VIGQDSSEIHFK_	Unmodified	2	680.349	46.1586	P63165;B8ZZJ0;B8ZZN6;B9A032
GIIWGEDTLMEYLENPKK	_GIIWGEDTLMEYLENPKK_	Unmodified	2	1068.54	124.041	P99999;C9JFR7
YNEFSVSLLNEDPK	_YNEFSVSLLNEDPK_	Unmodified	2	827.9	66.3869	Q9H583
TTGFGMIYDSLDYAK	_TTGFGMIYDSLDYAK_	Unmodified	2	841.392	95.0671	E7ETK0;A0A087WUS0;P62847
EGVDESFIK	_EGVDESFIK_	Unmodified	2	512.253	55.0839	Q5T3Q7;Q9H583
YYIAASYVK	_YYIAASYVK_	Unmodified	2	539.284	74.1727	Q92820
TLLEGSGLESIISIIHSSLAEPR	_TLLEGSGLESIISIIHSSLAEPR_	Unmodified	2	1211.66	171.837	A0A0U1RQF0;P49327
NKESKDPADETEAD	_NKESKDPADETEAD_	Unmodified	2	774.837	116.786	P16949
YLYTLVITDK	_YLYTLVITDK_	Unmodified	2	614.845	44.5427	J3KT73;P63173;J3QL01
HYSLDDWK	_HYSLDDWK_	Unmodified	2	532.246	194.294	P36959
LGEYEDVSR	_LGEYEDVSR_	Unmodified	2	534.254	117.526	Q99426;K7EK42;K7EP07;K7EL99
SMYEEEINETR	_SMYEEEINETR_	Unmodified	2	700.804	127.868	A0A0D9SFE5;P20700;E9PBF6
VGGTSDVEVNEK	_VGGTSDVEVNEK_	Unmodified	2	617.302	216.913	P10809
TIDEVVEK	_TIDEVVEK_	Unmodified	2	466.75	53.7564	Q5JRX3;H0Y4F7
MQNDTAENETTEKEEK	_MQNDTAENETTEKEEK_	Unmodified	2	948.91	152.943	C9J813;E9PGZ1;Q05682;E7EX44
TIAVDFASEDIYDK	_TIAVDFASEDIYDK_	Unmodified	2	793.883	71.98	A0A1B0GVY6;E9PI21;Q53GQ0
LNLEAINYMAADGDFK	_LNLEAINYMAADGDFK_	Unmodified	2	892.93	118.48	P09382
YQEAQEEIMK	_YQEAQEEIMK_	Unmodified	2	634.795	143.398	Q9P0K7
HYEVEILDAK	_HYEVEILDAK_	Unmodified	2	608.814	169.577	Q9NZ01;M0R3C3
MYGISLCQAILDETKGDYEK	_MYGISLCQAILDETKGDYEK_	Unmodified	2	1167.55	74.3245	P04083
FASEAEDK	_FASEAEDK_	Unmodified	2	448.704	136.268	Q9P2J5
EFTDYLFNK	_EFTDYLFNK_	Unmodified	2	588.782	71.6136	Q07890;Q07889;G5E9C8
YFEGVSPK	_YFEGVSPK_	Unmodified	2	463.734	82.2787	P78527
LGDVISIQPCPDVK	_LGDVISIQPCPDVK_	Unmodified	2	770.905	70.2596	C9IZA5;P55072;C9JUP7
ILSISADIETIGEILK	_ILSISADIETIGEILK_	Unmodified	2	857.994	38.6609	P61978;Q5T6W2
TMLELINQLDGFDPR	_TMLELINQLDGFDPR_	Unmodified	2	881.445	75.9106	P35998
VEEEQDLK	_VEEEQDLK_	Unmodified	2	495.243	181.407	Q8N3X1
GIVLLEELLPK	_GIVLLEELLPK_	Unmodified	2	612.384	59.4178	Q9Y3D6
TDAISEEK	_TDAISEEK_	Unmodified	2	446.717	67.8972	Q9NR31;H0Y5E8
IGWSLDSCSTQLGEEPFSYGYGGTGK	_IGWSLDSCSTQLGEEPFSYGYGGTGK_	Unmodified	2	1398.63	59.912	M0QYI8;Q9BUJ2;M0QYZ0;A0A0A0MRA5;B7Z4B8;M0R3F1
FKDIFQEIYDK	_FKDIFQEIYDK_	Unmodified	2	723.369	164.129	O75874
VPGTSTSATLTGLTR	_VPGTSTSATLTGLTR_	Unmodified	2	731.399	163.617	H0Y7Z1;P02751
EGMTAFVEK	_EGMTAFVEK_	Unmodified	2	506.244	85.3546	P30084
TPAQYDASELK	_TPAQYDASELK_	Unmodified	2	611.8	137.947	H0YMM1;H0YKX9;H0YM50;H0YNP5;H0YLV6;H0YMU9;H0YN42;A6NMY6;H0YKZ7;P07355;H0YMD0;H0YKS4;H0YMT9;H0YMW4
VFDFTFSPEEMK	_VFDFTFSPEEM(ox)K_	Oxidation (M)	2	746.837	75.89	P14550
FYQASTSELYGK	_FYQASTSELYGK_	Unmodified	2	697.335	107.088	O60547
ELAILLGMLDPAEK	_ELAILLGMLDPAEK_	Unmodified	2	756.92	98.6762	P30041
NDLDDPER	_NDLDDPER_	Unmodified	2	487.215	78.1127	Q15393
YEGFFSLWK	_YEGFFSLWK_	Unmodified	2	588.79	126.067	I3L1P8;Q02978
LLQDSVDFSLADAINTEFK	_LLQDSVDFSLADAINTEFK_	Unmodified	2	1063.54	104.35	P08670;B0YJC4;A0A1B0GTT5;A0A1B0GVG8;A0A1B0GUA0
MIDAGDALIYMEPEK	_MIDAGDALIYMEPEK_	Unmodified	2	848.402	52.1723	Q9P2J5
DNSNLYMVMEYVPGGEMFSHLR	_DNSNLYMVMEYVPGGEMFSHLR_	Unmodified	2	1295.08	86.5572	B1APF9;B1APF8;P17612;P22694;B1APG1;K7ERP6;A0A087WVC4;B1APG3;B1APG0;A0A0A0MS54;B1APF7;Q15136;B1APG2
AIADWYNEK	_AIADWYNEK_	Unmodified	2	555.267	89.0795	H0Y9N5;P10155
WQQLWETPTLLWEAPR	_WQQLWETPTLLWEAPR_	Unmodified	2	1027.53	234.209	Q9BU23
CEAFGWHAIIVDGHSVEELCK	_CEAFGWHAIIVDGHSVEELCK_	Unmodified	2	1229.07	105.997	E9PFF2;P29401;A0A0B4J1R6
KDDDDEEIGGPK	_KDDDDEEIGGPK_	Unmodified	2	659.294	105.191	A0A0B4J1W3;Q9BXJ9
TTPSYVAFTDTER	_TTPSYVAFTDTER_	Unmodified	2	744.354	54.2757	E9PQK7;E9PN25;P54652;A0A0G2JIW1;E9PQQ4;Q53FA3;P48741;E9PK54;P0DMV9;E9PNE6;P17066;P0DMV8;E9PLF4;P34931;E9PI65;E9PKE3;E9PPY6;P11142
SLSDSESDDSK	_SLSDSESDDSK_	Unmodified	2	585.244	111.496	Q13185;S4R2Y4
VGYYVNNEYTETELR	_VGYYVNNEYTETELR_	Unmodified	2	925.434	133.47	Q9Y294
KILDDWGETCK	_KILDDWGETCK_	Unmodified	2	682.829	90.7588	P55145;A8K878
LDDTYIK	_LDDTYIK_	Unmodified	2	434.227	114.721	K7EJ24;Q99615
FTQQDIDEAK	_FTQQDIDEAK_	Unmodified	2	597.786	150.152	B1APQ0;A0A0A0MRX9;Q5JRX3
QIATLHAQVADMK	_QIATLHAQVADMK_	Unmodified	2	713.38	150.265	P35579
LYQPEYQEVSTEEQREEISGK	_LYQPEYQEVSTEEQREEISGK_	Unmodified	2	1271.6	107.057	A0A087X054;Q9Y4L1
YDDMATCMK	_YDDM(ox)ATCMK_	Oxidation (M)	2	575.714	99.0129	P27348;E9PG15
VKGDVDVSVPK	_VKGDVDVSVPK_	Unmodified	2	571.824	54.005	Q09666;Q09666
EMDEEDKAFK	_EMDEEDKAFK_	Unmodified	2	621.271	204.338	Q9Y2S6
ALVAYYQK	_ALVAYYQK_	Unmodified	2	478.266	94.6624	M0QX76;M0R210;M0R1M5;P62249;A0A087WZ27;M0R3H0
YEESDLER	_YEESDLER_	Unmodified	2	520.73	72.607	Q9Y343;A8MXB7
CSELEEELK	_CSELEEELK_	Unmodified	2	568.76	213.85	P06753
CSVCPDYDLCSVCEGK	_CSVCPDYDLCSVCEGK_	Unmodified	2	974.88	83.3699	C9JRJ8;E9PFW8;E3W990;E7EMC7;Q13501
VVADGAGLPGEDWVFVSSK	_VVADGAGLPGEDWVFVSSK_	Unmodified	2	966.988	93.7762	E9PKL9;E9PP60;Q13630;A0A0J9YX13;E9PLH9;E9PP14
ILGLLDAYLK	_ILGLLDAYLK_	Unmodified	2	559.844	73.8411	P26641
YEFGESDLR	_YEFGESDLR_	Unmodified	2	558.254	135.429	Q14204
AEDKEWMPVTK	_AEDKEWMPVTK_	Unmodified	2	667.327	158.111	P15880;E9PPT0;E9PQD7;E9PMM9
WISIMTER	_WISIM(ox)TER_	Oxidation (M)	2	526.266	64.4204	H0YM50;H0YNP5;H0YMU9;H0YN28;H0YL33;H0YN42;A6NMY6;P07355;H0YMD0
VITEEEK	_VITEEEK_	Unmodified	2	424.224	163.341	J3KS98;H3BUK8;P26373
HFILDECDK	_HFILDECDK_	Unmodified	2	588.771	128.269	A0A0G2JJZ9;A0A140T9X9;F6UJC5;A0A0A0MT12;F6WLT2;A0A140T9X3;A0A140TA18;A0A140T973;A0A140T996;F6TRA5;A0A140T9L4;Q13838;Q5STU3;A0A140T9K1;F6S4E6
LYENFISEFEHR	_LYENFISEFEHR_	Unmodified	2	792.378	184.343	J3KNQ3;A0A087WUL9;E9PPD2;E9PQG3;Q9UNM6
HGVIVAADSR	_HGVIVAADSR_	Unmodified	2	512.78	105.165	P28074;H0YJM8
ANLPQSFQVDTSK	_ANLPQSFQVDTSK_	Unmodified	2	717.865	104.805	Q5HY54;A0A087WWY3;Q60FE5;P21333
GPTEDAQEDAEK	_GPTEDAQEDAEK_	Unmodified	2	645.278	57.1641	Q2KHT3
EELEEEQRTEE	_EELEEEQRTEE_	Unmodified	2	710.807	253.71	Q6ZR64;K7EQX8
NETGGGEGVEVLVNEPYEK	_NETGGGEGVEVLVNEPYEK_	Unmodified	2	1010.48	260.112	F5GWE5;I3L4U7;Q00169;I3L471
WYELGHK	_WYELGHK_	Unmodified	2	466.735	65.8032	Q12797
DMYNDTLNGSTEK	_DMYNDTLNGSTEK_	Unmodified	2	744.32	90.8606	Q96PU8
MYGISLCQAILDETKGDYEK	_MYGISLCQAILDETKGDYEK_	Unmodified	2	1167.55	91.5472	P04083
EHYVDLK	_EHYVDLK_	Unmodified	2	452.232	152.471	P15531;J3KPD9;E5RHP0;E7ERL0;Q32Q12
QNCFDDFQCAAEYLIK	_QNCFDDFQCAAEYLIK_	Unmodified	2	1011.44	97.9042	P48147
TKPSDEEMLFIYGHYK	_TKPSDEEMLFIYGHYK_	Unmodified	2	979.472	133.278	A0A0A0MTI5;B8ZWD1;P07108
IVTSTYK	_IVTSTYK_	Unmodified	2	406.232	82.6713	Q9UBR2
SSSDTNESEIK	_SSSDTNESEIK_	Unmodified	2	598.768	133.42	Q7LG56;H0YAV1
HDVVFLITK	_HDVVFLITK_	Unmodified	2	536.314	105.165	Q00610;A0A087WVQ6
DDLYAEQMER	_DDLYAEQMER_	Unmodified	2	635.275	93.5609	Q9Y5B9
EGDYVLFHHEGGVDVGDVDAK	_EGDYVLFHHEGGVDVGDVDAK_	Unmodified	2	1129.52	193.707	P53396
HGEIDYEAIVK	_HGEIDYEAIVK_	Unmodified	2	637.324	143.974	A0A087X2I1;P62333
LLCGLLAER	_LLCGLLAER_	Unmodified	2	522.797	61.1614	P14174
DRHDDYYR	_DRHDDYYR_	Unmodified	2	570.246	103.546	Q16630;F8WJN3
NNVAFMSYFLQGK	_NNVAFMSYFLQGK_	Unmodified	2	759.874	51.7258	P35606
YTMGDAPDYDR	_YTMGDAPDYDR_	Unmodified	2	652.266	74.6109	F6XZQ7;P28161;E9PLF1;P09488;Q03013;A0A0A0MR85;E7EWW9;H3BQT3;E9PHN7;B9ZVX7;E9PHN6
DKADDDVFEK	_DKADDDVFEK_	Unmodified	2	591.269	139.76	A0A0U1RQK7;A0A0A0MSA7;O43432
LFIGGLPNYLNDDQVK	_LFIGGLPNYLNDDQVK_	Unmodified	2	903.475	97.8227	P26368;K7ENG2
YSSLNLFDTYK	_YSSLNLFDTYK_	Unmodified	2	675.833	100.931	P48634
WFLDALEK	_WFLDALEK_	Unmodified	2	511.271	72.8792	Q13042;Q5T8C6
IYEKDEEK	_IYEKDEEK_	Unmodified	2	527.259	186.765	I3L1I0;F6TLX2;I3L3Q4;Q9HC38
LLMSEDYFTQAMEVK	_LLMSEDYFTQAM(ox)EVK_	Oxidation (M)	2	910.926	62.8609	P42704
EVDYSDSLTEK	_EVDYSDSLTEK_	Unmodified	2	643.293	168.22	K7EP28;A0A0A0MT49;P51532;Q9HBD4
DSDYYNMLLK	_DSDYYNMLLK_	Unmodified	2	631.292	122.939	A0A087WU93;A0A087WYD1;A0A087WZQ6;A0A087X253;P63010
EGEEVMFK	_EGEEVMFK_	Unmodified	2	484.724	94.1145	Q14204
SYILTQGPLPNTCGHFWEMVWEQK	_SYILTQGPLPNTCGHFWEMVWEQK_	Unmodified	2	1461.19	174.006	B4DSN5;P18031
ILDWHVANTDKK	_ILDWHVANTDKK_	Unmodified	2	720.386	137.947	F2Z393;P37837
HYGYNSYSVSNSEKDIMAEIYK	_HYGYNSYSVSNSEKDIM(ox)AEIYK_	Oxidation (M)	2	1307.59	123.578	P07858
EVSDLQEEGK	_EVSDLQEEGK_	Unmodified	2	567.27	141.911	Q9HBI1
ESNCYDPER	_ESNCYDPER_	Unmodified	2	585.23	94.4091	Q00610;A0A087WVQ6
VVYTGTYDTEGVTPTK	_VVYTGTYDTEGVTPTK_	Unmodified	2	865.928	99.7468	B8ZZB8;Q96F85
GIFGFTDSDCIGK	_GIFGFTDSDCIGK_	Unmodified	2	708.827	147.244	H0YJP3;P23381
NPLLITEEDAFK	_NPLLITEEDAFK_	Unmodified	2	695.367	118.607	Q9UH65
SIADSEESEAYK	_SIADSEESEAYK_	Unmodified	2	664.797	140.905	Q9BY42;A0A0A0MQR2
ENPVYEK	_ENPVYEK_	Unmodified	2	439.717	107.007	P46777
IDSIEDR	_IDSIEDR_	Unmodified	2	424.212	98.9966	Q13158
IQALQQQADEAEDR	_IQALQQQADEAEDR_	Unmodified	2	807.89	167.028	P67936
GPELLTMWFGESEANVR	_GPELLTM(ox)WFGESEANVR_	Oxidation (M)	2	976.465	112.667	P55072
CFCMGVSR	_CFCMGVSR_	Unmodified	2	508.709	66.6919	P98160
LISWYDNEFGYSNR	_LISWYDNEFGYSNR_	Unmodified	2	882.405	109.991	E7EUT5;P04406
SEPIPESNDGPVK	_SEPIPESNDGPVK_	Unmodified	2	684.836	69.3448	P30101
AGLVDDFEK	_AGLVDDFEK_	Unmodified	2	497.248	79.9855	O75947;F5H608
FSAHYDAVEAELK	_FSAHYDAVEAELK_	Unmodified	2	740.359	93.2284	B0S8I6;Q9Y247;Q14320
KGAGDGSDEEVDGK	_KGAGDGSDEEVDGK_	Unmodified	2	682.302	94.4541	P35579
SFGSAQEFAWAHDSSEYAIR	_SFGSAQEFAWAHDSSEYAIR_	Unmodified	2	1130.01	237.389	H0Y938;P35606
EQLDNQLDAYMSK	_EQLDNQLDAYMSK_	Unmodified	2	777.859	150.265	Q9Y3Y2;X6R700
FDVSGYPTLK	_FDVSGYPTLK_	Unmodified	2	563.793	143.238	P13667
DYEDGILHENETSHEMK	_DYEDGILHENETSHEMK_	Unmodified	2	1023.94	364.81	Q9UKK3
ADEMYDK	_ADEMYDK_	Unmodified	2	436.179	158.357	O94826
VLEEEEQR	_VLEEEEQR_	Unmodified	2	516.254	114.498	C9J813;E9PGZ1;Q05682;E7EX44
VFSEDGTSK	_VFSEDGTSK_	Unmodified	2	485.23	70.5516	Q13322
LLMAEEK	_LLMAEEK_	Unmodified	2	417.226	79.451	Q8IVM0
GKSDENEDPSVVGEFK	_GKSDENEDPSVVGEFK_	Unmodified	2	868.902	212.37	Q9NZM1;H0YD14
IFGTDSQYNAYNEK	_IFGTDSQYNAYNEK_	Unmodified	2	825.376	190.035	Q15800
ALMDEVVK	_ALMDEVVK_	Unmodified	2	452.744	87.1812	P00558
QLDDKDEEINQQSQLVEK	_QLDDKDEEINQQSQLVEK_	Unmodified	2	1080.03	119.377	P33176
EMEEEAEK	_EM(ox)EEEAEK_	Oxidation (M)	2	505.703	122.516	Q86U42
ILDEWFGR	_ILDEWFGR_	Unmodified	2	518.267	84.4978	H7C440;Q8IYB7
DLEGSDIDTR	_DLEGSDIDTR_	Unmodified	2	560.76	113.176	P55060
NEEENENSISQYK	_NEEENENSISQYK_	Unmodified	2	792.345	183.064	P82673
PDYSEQK	_PDYSEQK_	Unmodified	2	433.699	71.7148	Q7Z417
ESDVPLKTEEFEVTK	_ESDVPLKTEEFEVTK_	Unmodified	2	875.941	153.204	M0QXF7;Q969H8;M0QYN0
NGPVEGAFSVYSDFLLYK	_NGPVEGAFSVYSDFLLYK_	Unmodified	2	1003.5	158.447	P07858
NDIPSSYMALFPHLLQPVLWER	_NDIPSSYMALFPHLLQPVLWER_	Unmodified	2	1313.68	111.975	P55060
VMIYQDEVK	_VM(ox)IYQDEVK_	Oxidation (M)	2	570.784	128.269	Q6NZI2
YSYDALEK	_YSYDALEK_	Unmodified	2	494.735	78.1127	Q9HD20;H7C3H2
NDQCYDDIR	_NDQCYDDIR_	Unmodified	2	599.743	80.9162	F8VVB7;F8VRE9;Q9ULV4;F8VSA4;F8VUX3;F8VTT6;F8W1H8
FELFVMK	_FELFVMK_	Unmodified	2	457.247	160.027	Q15046
DEIESVK	_DEIESVK_	Unmodified	2	410.208	66.4293	H3BM21;P05106
ALLDFEDKDGDK	_ALLDFEDKDGDK_	Unmodified	2	683.33	166.238	H3BQK6;H3BRL2;Q14764
VYGPGVEK	_VYGPGVEK_	Unmodified	2	424.729	107.007	Q14315
IDASKNEEDEGK	_IDASKNEEDEGK_	Unmodified	2	667.808	240.181	D6RBQ9
DFDWNLK	_DFDWNLK_	Unmodified	2	469.224	124.343	A0A024R7W5;A0A087X0Q1;Q9Y5A9;A0A087WY31;Q7Z739
DKPETWENQWK	_DKPETWENQWK_	Unmodified	2	730.844	90.697	Q15800;D6RDP9;D6R952
DNLAEDIMR	_DNLAEDIMR_	Unmodified	2	538.756	169.652	P08670;B0YJC4
PYQYPALTPEQK	_PYQYPALTPEQK_	Unmodified	2	717.867	100.022	J3KPS3;H3BQN4;H3BUH7;H3BMQ8;H3BR04;P04075
NASCYFDIEWR	_NASCYFDIEWR_	Unmodified	2	730.817	55.2612	C9JPH9;A0A0A0MSB2;C9JFC0;Q16658
AALAFGFLDLLK	_AALAFGFLDLLK_	Unmodified	2	639.877	46.0691	B4DVT3;H3BRY6;B4DJL6;Q96SY0
YYPTEDVPR	_YYPTEDVPR_	Unmodified	2	570.271	72.607	F8VZ45;U3KQR5;F8VR69;Q02878
EATADDLIK	_EATADDLIK_	Unmodified	2	488.253	94.4091	Q16531
TDSDSDLQLYK	_TDSDSDLQLYK_	Unmodified	2	642.801	108.313	H0Y360;E9PIJ1;H0YCL9;Q01433
YLPDIIK	_YLPDIIK_	Unmodified	2	431.258	68.7868	O15355
MYELSCYLPQEK	_MYELSCYLPQEK_	Unmodified	2	780.857	117.949	Q9NZM1;H0YD14
FYSVNVDYSK	_FYSVNVDYSK_	Unmodified	2	611.293	55.8063	O00483
HWDWLEQNIMK	_HWDWLEQNIMK_	Unmodified	2	750.358	177.039	D6RFZ2;Q0IIM8;J3KN75
GFAFVTFDDHDSVDK	_GFAFVTFDDHDSVDK_	Unmodified	2	850.384	146.586	H0YH80;Q32P51;P09651;F8W6I7;F8VZ49;F8VTQ5
VMEIVDADEK	_VMEIVDADEK_	Unmodified	2	574.779	117.52	Q9Y5B9
AISSLDLLGDFK	_AISSLDLLGDFK_	Unmodified	2	639.851	67.9969	Q9ULL8
VYEIQDIYENSWTK	_VYEIQDIYENSWTK_	Unmodified	2	894.427	129.378	B0QY89;C9K0Q7;Q9Y262;C9JHP4
LTPEEEEILNK	_LTPEEEEILNK_	Unmodified	2	657.843	168.22	P62241;Q5JR95
DVPWGVDSLITLAFQDQR	_DVPWGVDSLITLAFQDQR_	Unmodified	2	1030.53	160.445	Q16658
NGWSYDIEER	_NGWSYDIEER_	Unmodified	2	634.781	92.8661	O43181
VTDYAEEK	_VTDYAEEK_	Unmodified	2	477.724	171.532	J3QT56;Q9NX55
IIPGFMCQGGDFTR	_IIPGFMCQGGDFTR_	Unmodified	2	799.876	99.1609	A0A075B759;F5H284;F8WE65;A0A075B767;Q9Y536;C9J5S7;A0A0B4J2A2;P0DN26;A0A0H2UH34;P62937
IAQDLEMYGVNYFSIK	_IAQDLEMYGVNYFSIK_	Unmodified	2	945.969	140.796	P26038
LQSEVAELK	_LQSEVAELK_	Unmodified	2	508.785	47.3018	H3BQF7;J3KR23;H3BMU1;F5GXM3;H3BUI0;P53990
KEELMFFLWAPELAPLK	_KEELMFFLWAPELAPLK_	Unmodified	2	1031.56	147.84	P60981;F6RFD5
VLYSNMLGEENTYLWR	_VLYSNMLGEENTYLWR_	Unmodified	2	994.483	115.801	F8VVM2;Q00325
DDSYFDR	_DDSYFDR_	Unmodified	2	459.185	67.1694	Q9HCD5;Q5JY17
LYDEGDPSEK	_LYDEGDPSEK_	Unmodified	2	576.756	123.513	Q96RE7
DTDSINLYK	_DTDSINLYK_	Unmodified	2	534.764	43.6348	O14980
EDLNCQEEEDPMNK	_EDLNCQEEEDPM(ox)NK_	Oxidation (M)	2	883.846	97.6306	K7ENA8;O75821;K7EL20
GYTLADEEEDPLIYQHR	_GYTLADEEEDPLIYQHR_	Unmodified	2	1024.98	254.936	P42345
AEDYDVVK	_AEDYDVVK_	Unmodified	2	469.727	78.1489	D6REE7;O75116;C9JFJ0
FFDLFEK	_FFDLFEK_	Unmodified	2	473.24	101.327	A0A087WZV0;O43314;D6RBU4
SDAYYCTGDVTAWTK	_SDAYYCTGDVTAWTK_	Unmodified	2	869.375	118.191	P09874
EDTESLEIFQNEVAR	_EDTESLEIFQNEVAR_	Unmodified	2	890.423	112.121	Q9BS26
EDMAALEK	_EDM(ox)AALEK_	Oxidation (M)	2	461.713	90.6009	Q71U36;F5H5D3;P68366;P68363;Q9BQE3
LISWYDNEFGYSNR	_LISWYDNEFGYSNR_	Unmodified	2	882.406	88.7063	E7EUT5;P04406
GDVGSADIQDLEK	_GDVGSADIQDLEK_	Unmodified	2	673.825	167.73	Q9Y5M8;H7C4H2
TEEEEIDR	_TEEEEIDR_	Unmodified	2	510.728	163.985	Q13435;H0YEX5;E9PPJ0
ELEEETGYK	_ELEEETGYK_	Unmodified	2	549.253	148.523	Q9UKK9;A6NFX8;A6NCQ0;H0YEY4;A6NJU6
TEGSLEDWDIAVQK	_TEGSLEDWDIAVQK_	Unmodified	2	795.886	122.966	F8VV04;Q15020
DAFDTLFDHAPDK	_DAFDTLFDHAPDK_	Unmodified	2	746.341	173.059	Q9NVD7;J3KNQ4;Q9HBI1;A0A087WZB5
[truncated: 328,223+ more rows]

## Sheet: Table S8
Table S8	All assigned proteins from the SILAC proteome data (see also processed data in Table S1)
Gene names	Protein IDs	Majority protein IDs	Protein names	Score	Peptides	Razor + unique peptides	Unique peptides	Sequence coverage [%]	Unique + razor sequence coverage [%]	Unique sequence coverage [%]	Mol. weight [kDa]	Q-value	Only identified by site	Reverse	Potential contaminant										Peptide counts (unique)
CCDC55;NSRP1	A0A024QZ33;Q9H0G5;K7ERM9;K7EMD8	A0A024QZ33;Q9H0G5;K7ERM9	Nuclear speckle splicing regulatory protein 1	3.2184	3	3	3	7.3	7.3	7.3	60.441	0.00035894													NaN
HDGFRP3	A0A024R216;Q9Y3E1;H3BPM9	A0A024R216;Q9Y3E1;H3BPM9	Hepatoma-derived growth factor-related protein 3	13.508	4	3	3	30.5	22.2	22.2	22.619	0													NaN
NRP2	A0A024R3W6;Q7LBX6;X5D2Q8;A0A024R412;O60462;C9JH98	A0A024R3W6;Q7LBX6;X5D2Q8;A0A024R412;O60462	Neuropilin-2	111.44	24	24	24	32.9	32.9	32.9	102.21	0													NaN
HDLBP	A0A024R4E5;Q00341;H0Y394;H7C0A4;C9J5E5;C9JIZ1;C9JHS7;C9JHZ8;C9JES8;C9JZI8;H7BZC3;C9JT62;C9JK79;H7C2D1;C9JBS3;C9JEJ8;C9JHN6;C9JMQ6;C9JQ82;C9JHS9;C9J739;H7C3D0	A0A024R4E5;Q00341;H0Y394	Vigilin	323.31	39	39	39	36.4	36.4	36.4	141.44	0													NaN
TMPIT;TMEM120A	A0A024R4K9;A0A087X266;Q9BXJ8;A0A087WZA9;A0A087WV11;H0YG77	A0A024R4K9;A0A087X266;Q9BXJ8;A0A087WZA9	Transmembrane protein 120A	11.894	4	4	3	15.5	15.5	12.7	35.887	0													NaN
RPS9	A0A024R4M0;P46781;B5MCT8;C9JM19;F2Z3C0;A8MXK4	A0A024R4M0;P46781;B5MCT8;C9JM19	40S ribosomal protein S9	56.171	15	15	15	57.2	57.2	57.2	22.591	0													NaN
CLN5	A0A1B0GWI2;A0A0A0MRU5;A0A024R644;O75503;A0A1B0GVL0;A0A1B0GTI0;A0A087WZY0;A0A1B0GWJ7;A0A1C7CYZ2;A0A1B0GTR6;A0A1B0GTV7;A0A1B0GUE8;A0A1B0GV94;A0A1B0GU14	A0A1B0GWI2;A0A0A0MRU5;A0A024R644;O75503;A0A1B0GVL0;A0A1B0GTI0;A0A087WZY0;A0A1B0GWJ7;A0A1C7CYZ2;A0A1B0GTR6;A0A1B0GTV7;A0A1B0GUE8;A0A1B0GV94	Ceroid-lipofuscinosis neuronal protein 5	29.017	3	3	3	14.8	14.8	14.8	35.444	0													NaN
ELOF1	K7EN05;K7EPC8;A0A024R7E8;K7EQ44;K7EMV4;P60002	K7EN05;K7EPC8;A0A024R7E8;K7EQ44;K7EMV4;P60002	Transcription elongation factor 1 homolog	2.6586	1	1	1	23.7	23.7	23.7	8.6531	0.00051644													NaN
YTHDF3	A0A024R7W5;A0A087X0Q1;A0A087WY31;Q7Z739	A0A024R7W5;A0A087X0Q1;A0A087WY31;Q7Z739	YTH domain-containing family protein 3	122.17	9	6	3	20	15.4	8.1	58.311	0													NaN
PSMA2	A0A024RA52;P25787;C9JCK5;H3BT36;H7C402	A0A024RA52;P25787	Proteasome subunit alpha type;Proteasome subunit alpha type-2	186.98	9	9	9	53	53	53	25.898	0													NaN
TCEB3	A0A024RAC6;Q14241	A0A024RAC6;Q14241	Transcription elongation factor B polypeptide 3	45.811	4	4	4	5.6	5.6	5.6	87.229	0													NaN
hCG_1999928;PPT2	A0A0G2JH76;A0A024RCQ8;A0A140T8X7;Q9UMR5;A0A0G2JLK6;G8JLL2;A0A0G2JK02;A0A0G2JIU6;A0A0G2JHB6;A0A0G2JKR3;A0A140T9Y1;A0A0G2JLL3;A0A0G2JLA3	A0A0G2JH76;A0A024RCQ8;A0A140T8X7;Q9UMR5;A0A0G2JLK6;G8JLL2;A0A0G2JK02;A0A0G2JIU6;A0A0G2JHB6;A0A0G2JKR3;A0A140T9Y1;A0A0G2JLL3;A0A0G2JLA3	Lysosomal thioesterase PPT2	9.4517	2	2	2	8.6	8.6	8.6	34.366	0													NaN
BAT3;BAG6	A0A024RCR6;A0A0G2JK23;P46379;A0A0G2JL47;F6S6P2;X6REW1;A0A0G2JJM1;H0Y710;A0A1B0GX79;F6WML8;F6VEM6;F6X9W3;F6U341;H0Y4L1;F6UR09;F6U1F2;F6XTU0;A0A0G2JJR8	A0A024RCR6;A0A0G2JK23;P46379;A0A0G2JL47	Large proline-rich protein BAG6	37.452	13	13	13	17.2	17.2	17.2	118.7	0													NaN
ATP11C	A0A067XG54;Q8NB49;H7C0E8	A0A067XG54;Q8NB49	Phospholipid-transporting ATPase;Phospholipid-transporting ATPase IG	50.305	7	7	7	8.7	8.7	8.7	127.68	0													NaN
VGLL4	E7EUJ2;F8WBN7;F8W708;E7ERW0;E7EQU6;E7EWF5;A0A075B6E4;A0A0A6YYI5;G5E9M7;Q14135	E7EUJ2;F8WBN7;F8W708;E7ERW0;E7EQU6;E7EWF5;A0A075B6E4;A0A0A6YYI5;G5E9M7;Q14135	Transcription cofactor vestigial-like protein 4	6.669	2	2	2	15.7	15.7	15.7	14.034	0													NaN
NOSIP	M0R3B2;A0A075B6F9;Q9Y314;A0A075B797;M0QX85;M0R1K2	M0R3B2;A0A075B6F9;Q9Y314;A0A075B797;M0QX85;M0R1K2	Nitric oxide synthase-interacting protein	22.474	5	5	5	30.7	30.7	30.7	26.804	0													NaN
NDUFAF6	A0A075B6P0;Q330K2	A0A075B6P0;Q330K2	NADH dehydrogenase (ubiquinone) complex I, assembly factor 6	3.3601	1	1	1	6.6	6.6	6.6	28.495	0.00018096													NaN
BCORL1	A0A075B6Q3;Q5H9F3	A0A075B6Q3;Q5H9F3	BCL-6 corepressor-like protein 1	2.4449	1	1	1	1.1	1.1	1.1	150.6	0.0010176													NaN
DISC1	C4P0A0;C4P093;C4P0B0;C4P0B1;A0A087WYX6;Q5T409;A0A075B6Q7;Q9NRI5	C4P0A0;C4P093;C4P0B0;C4P0B1;A0A087WYX6;Q5T409;A0A075B6Q7;Q9NRI5	Disrupted in schizophrenia 1 protein	7.1671	1	1	1	4.5	4.5	4.5	46.813	0													NaN
MRPS21	A0A075B746;P82921	A0A075B746;P82921	28S ribosomal protein S21, mitochondrial	5.0816	2	2	2	29.9	29.9	29.9	10.688	0													NaN
GRIPAP1	A0A087WT45;A0A075B793;Q4V328;A0A087WW92;A0A087WZF5;A0A087WXA6	A0A087WT45;A0A075B793;Q4V328	GRIP1-associated protein 1	14.486	5	5	5	6.9	6.9	6.9	90.856	0													NaN
SYNM	A0A075B7B1;O15061;H0YL34;C9JIE4	A0A075B7B1;O15061;H0YL34	Synemin	9.3209	5	5	5	6.2	6.2	6.2	140.16	0													NaN
SRGAP2;SRGAP2B	A0A075B7B5;B7ZM87;P0DMP2;E9PDX4;A0A087X0L1;A0A087WW56	A0A075B7B5;B7ZM87;P0DMP2	SLIT-ROBO Rho GTPase-activating protein 2B	18.149	11	1	0	21	2.9	0	90.908	0													NaN
POM121C;POM121	A0A075B7F8;A8CG34;Q96HA1;A0A087WY75;A6NF01	A0A075B7F8;A8CG34;Q96HA1;A0A087WY75	Nuclear envelope pore membrane protein POM 121C;Nuclear envelope pore membrane protein POM 121	10.137	3	3	3	3.8	3.8	3.8	125.09	0													NaN
NUCB2;HEL-S-109;Nucb2	E9PKG6;V9HW75;A0A087WSV8;P80303;Q2L696;E9PLR0;E9PLE9;H0YEG8;E9PM22;E9PJP3;H0YD18	E9PKG6;V9HW75;A0A087WSV8;P80303;Q2L696	Nucleobindin-2;Nesfatin-1	244.72	21	20	20	58.6	56.2	56.2	40.368	0													NaN
TXNRD1	A0A087WSW9;A0A087WSY9;Q16881;F8W809;A0A182DWI3;E9PIR7;E2QRB9;E9PKD3;A0A0B4J225;E9PIZ5;E9PLT3;E9PKI4;E9PQI3;E9PRI8;E9PJU2	A0A087WSW9;A0A087WSY9;Q16881;F8W809;A0A182DWI3;E9PIR7;E2QRB9	Thioredoxin reductase 1, cytoplasmic	323.31	27	27	26	65.9	65.9	63.1	60.078	0													NaN
PDE4D;PDE4B	A0A087WSZ7;A0A1B0GW84;Q08499;E9PMG3;D6RHE0;Q07343	A0A087WSZ7;A0A1B0GW84;Q08499;E9PMG3;D6RHE0;Q07343	cAMP-specific 3,5-cyclic phosphodiesterase 4D;cAMP-specific 3,5-cyclic phosphodiesterase 4B	1.6733	2	2	2	2.5	2.5	2.5	77.022	0.0062112													NaN
GPX4	K7ERP4;A0A087X2I2;A0A087WT12;P36969;K7EKX7;K7ENB4;K7EJ20;A0A0A0MTT1;R4GNE4;A0A087X247	K7ERP4;A0A087X2I2;A0A087WT12;P36969;K7EKX7;K7ENB4;K7EJ20;A0A0A0MTT1;R4GNE4	Glutathione peroxidase;Phospholipid hydroperoxide glutathione peroxidase, mitochondrial	17.683	5	5	5	42.6	42.6	42.6	17.629	0													NaN
KIAA1191	A0A087WT18;Q96A73	A0A087WT18;Q96A73	Putative monooxygenase p33MONOX	2.5007	1	1	1	5.4	5.4	5.4	24.51	0.0006819													NaN
DCAF13	E5RHM4;A0A087X1F8;B3KME9;A0A087WT20;Q9NV06	E5RHM4;A0A087X1F8;B3KME9;A0A087WT20;Q9NV06	DDB1- and CUL4-associated factor 13	5.6623	1	1	1	10.3	10.3	10.3	21.134	0													NaN
MAGI1	H7C4S7;A0A087WXD2;H7C5T8;H7C4U7;H7C535;A0A087WT53;Q96QZ7	H7C4S7;A0A087WXD2;H7C5T8;H7C4U7;H7C535;A0A087WT53;Q96QZ7	Membrane-associated guanylate kinase, WW and PDZ domain-containing protein 1	4.2265	1	1	1	8.6	8.6	8.6	21.541	0													NaN
PLCB1	A0A0D9SF51;A0A0D9SG17;A0A1B0GWB6;A0A087WW73;A0A087WT80;Q9NQ66;H0YCJ2;Q8IV92	A0A0D9SF51;A0A0D9SG17;A0A1B0GWB6;A0A087WW73;A0A087WT80;Q9NQ66;H0YCJ2	Phosphoinositide phospholipase C;1-phosphatidylinositol 4,5-bisphosphate phosphodiesterase beta-1	9.637	6	6	6	12.4	12.4	12.4	109.06	0													NaN
ACOT2;ACOT1	A0A087X0W7;A0A087WT95;Q86TX2;P49753;G3V4F2	A0A087X0W7;A0A087WT95;Q86TX2;P49753;G3V4F2	Acyl-coenzyme A thioesterase 1;Acyl-coenzyme A thioesterase 2, mitochondrial	53.167	6	6	6	24.7	24.7	24.7	46.292	0													NaN
C11orf54	A0A087WT99;Q9H0W9;E9PJU8;E9PQS1;E9PPB5;E9PR95;E9PSC3;E9PLC5;E9PLB3;E9PIP1	A0A087WT99;Q9H0W9;E9PJU8;E9PQS1;E9PPB5	Ester hydrolase C11orf54	22.381	6	6	6	29.7	29.7	29.7	28.683	0													NaN
EIF2B4	A0A087WTA5;E7ERK9;Q9UI10;H7C2L8;A0A087WW69;F8W8L6	A0A087WTA5;E7ERK9;Q9UI10	Translation initiation factor eIF-2B subunit delta	79.171	8	8	8	25.8	25.8	25.8	57.495	0													NaN
LENG8	C9J1N5;B0VJY8;A0A0G2JN70;A0A0G2JPW6;E7EWC7;A0A087WTE7;C9JMY0;A0A087WUE4;Q96PV6	C9J1N5;B0VJY8;A0A0G2JN70;A0A0G2JPW6;E7EWC7;A0A087WTE7;C9JMY0;A0A087WUE4;Q96PV6	Leukocyte receptor cluster member 8	2.509	1	1	1	21.3	21.3	21.3	8.0557	0.00068259													NaN
NDUFS7	F5H5N1;A0A087WXF6;A0A087WTI3;F5GXJ1;O75251	F5H5N1;A0A087WXF6;A0A087WTI3;F5GXJ1;O75251	NADH dehydrogenase [ubiquinone] iron-sulfur protein 7, mitochondrial	1.9781	1	1	1	4.9	4.9	4.9	19.77	0.0031081													NaN
GIMAP1-GIMAP5;GIMAP5	A0A087WTJ2;Q96F15	A0A087WTJ2;Q96F15	GTPase IMAP family member 5	19.265	9	5	5	26.4	15.3	15.3	57.051	0													NaN
RNF34	A0A087WTM5;H7BYJ1;Q969K3	A0A087WTM5;H7BYJ1;Q969K3	E3 ubiquitin-protein ligase RNF34	2.1485	1	1	1	5.6	5.6	5.6	20.461	0.0024834													NaN
OSBPL2	A0A087WTV1;Q9H1P3;E7ET92	A0A087WTV1;Q9H1P3;E7ET92	Oxysterol-binding protein-related protein 2;Oxysterol-binding protein	4.678	2	2	2	12.8	12.8	12.8	20.362	0													NaN
CASP8AP2	A0A087WTW5;Q9UKL3	A0A087WTW5;Q9UKL3	CASP8-associated protein 2	1.8033	1	1	1	0.5	0.5	0.5	221.36	0.0043555													NaN
MRFAP1;MRFAP1L1	A0A087WTY9;Q9Y605;Q96HT8	A0A087WTY9;Q9Y605;Q96HT8	MORF4 family-associated protein 1;MORF4 family-associated protein 1-like 1	1.8359	2	2	2	37.9	37.9	37.9	11.852	0.0040466													NaN
ERGIC2	A0A087WU02;Q96RQ1;F8W0R1;F8VR88;F8VUZ2;F8VPA6;H0YI58;H0YI50;F8VRW9	A0A087WU02;Q96RQ1;F8W0R1;F8VR88;F8VUZ2;F8VPA6	Endoplasmic reticulum-Golgi intermediate compartment protein 2	34.559	6	6	6	17.9	17.9	17.9	43.432	0													NaN
HNRNPDL	A0A087WU03	A0A087WU03		3.8875	1	1	1	31.6	31.6	31.6	6.7215	0													1
MRPL51	M0R176;A0A087WU28;A0A0B4J2C1;Q4U2R6	M0R176;A0A087WU28;A0A0B4J2C1;Q4U2R6	39S ribosomal protein L51, mitochondrial	1.6387	1	1	1	34.4	34.4	34.4	4.0216	0.0066656													NaN
CLCN3	A0A087WU31;A0A0A0MTB7;P51790;E9PE15;D6RIX3;D6RDZ6;H0Y8Z8;G3XAG5;P51793	A0A087WU31;A0A0A0MTB7;P51790;E9PE15	Chloride channel protein;H(+)/Cl(-) exchange transporter 3	8.976	4	4	3	7.2	7.2	5.3	87.947	0													NaN
MAGT1	A0A087WU53;Q9H0U3	A0A087WU53;Q9H0U3	Magnesium transporter protein 1	14.722	8	8	8	21.5	21.5	21.5	41.531	0													NaN
POLA1	A0A087WU64;A6NMQ1;P09884	A0A087WU64;A6NMQ1;P09884	DNA polymerase;DNA polymerase alpha catalytic subunit	44.07	7	7	7	6.7	6.7	6.7	165.77	0													NaN
CTNNBL1	A0A087WUB9;Q8WYA6;A2A2P1	A0A087WUB9;Q8WYA6	Beta-catenin-like protein 1	323.31	18	18	18	26.6	26.6	26.6	65.702	0													NaN
SPCS2	A0A087WUC6;E9PI68;Q15005;E9PL01;E9PRB9;H0YE04	A0A087WUC6;E9PI68;Q15005;E9PL01;E9PRB9	Signal peptidase complex subunit 2	198.23	10	10	10	47.1	47.1	47.1	25.09	0													NaN
ZNF787	A0A087WUD1	A0A087WUD1		48.89	2	2	2	5.5	5.5	5.5	40.428	0													2
OSTC	A0A087WUD3;Q9NRP0	A0A087WUD3;Q9NRP0	Oligosaccharyltransferase complex subunit OSTC	3.6581	1	1	1	14.5	14.5	14.5	9.369	0													NaN
TANC2	A0A087WUE1;Q9HCD6;J3KRP9	A0A087WUE1;Q9HCD6;J3KRP9	Protein TANC2	2.3745	3	3	3	4	4	4	120.52	0.0010118													NaN
CNTNAP3B;CNTNAP3	A0A087X119;A0A087WUH3;Q96NU0;A0A1B0GTE1;F2Z2X6;F2Z2X5;A0A087WUG9;B1AM99;A0A087WXL9;A0A087WZ03;A6NC89;Q9BZ76;A0A087X0T4;B1AMA2	A0A087X119;A0A087WUH3;Q96NU0;A0A1B0GTE1;F2Z2X6;F2Z2X5;A0A087WUG9;B1AM99;A0A087WXL9;A0A087WZ03;A6NC89;Q9BZ76	Contactin-associated protein-like 3B;Contactin-associated protein-like 3	5.9868	3	3	3	4.5	4.5	4.5	131.88	0													NaN
HNRNPDL	A0A087WUK2;O14979	A0A087WUK2;O14979	Heterogeneous nuclear ribonucleoprotein D-like	53.359	9	8	8	27.8	25.6	25.6	40.04	0													NaN
SYNJ2BP-COX16;SYNJ2BP	A0A087X1F5;A0A087WYV9;A0A087WUM0;P57105;A0A087WTA2;A0A087WX56;Q9P0S2	A0A087X1F5;A0A087WYV9;A0A087WUM0;P57105	Synaptojanin-2-binding protein	6.4142	4	4	4	29.6	29.6	29.6	17.188	0													NaN
ANAPC16	A0A087WUN5;Q96DE5	A0A087WUN5;Q96DE5	Anaphase-promoting complex subunit 16	9.4522	1	1	1	16.5	16.5	16.5	8.8257	0													NaN
GPX1	A0A087WUQ6;P07203	A0A087WUQ6;P07203	Glutathione peroxidase;Glutathione peroxidase 1	122.46	14	14	14	76.7	76.7	76.7	21.938	0													NaN
CYP1B1	A0A087WUQ7;Q16678	A0A087WUQ7;Q16678	Cytochrome P450 1B1	2.7389	1	1	1	8.4	8.4	8.4	15.647	0.00051939													NaN
RPS24	E7ETK0;A0A087WUS0;P62847	E7ETK0;A0A087WUS0;P62847	40S ribosomal protein S24	31.693	6	6	6	36.6	36.6	36.6	15.197	0													NaN
EIF5B	A0A087WUT6;O60841	A0A087WUT6;O60841	Eukaryotic translation initiation factor 5B	323.31	43	43	43	32	32	32	138.68	0													NaN
TYW1B;TYW1	A0A087WZB2;A0A087WUV9;Q6NUM6;Q9NV66	A0A087WZB2;A0A087WUV9;Q6NUM6;Q9NV66	S-adenosyl-L-methionine-dependent tRNA 4-demethylwyosine synthase	7.1737	2	2	2	4.5	4.5	4.5	76.946	0													NaN
ARL15	R4GN67;A0A087WUW9;Q9NXU5	R4GN67;A0A087WUW9;Q9NXU5	ADP-ribosylation factor-like protein 15	17.559	2	2	2	76	76	76	2.9333	0													NaN
APOOL	A0A087WUX8;A0A087WYF7;Q6UXV4	A0A087WUX8;A0A087WYF7;Q6UXV4	MICOS complex subunit MIC27	10.975	5	5	5	28.5	28.5	28.5	28.761	0													NaN
SNX13	A0A087WUZ7;Q9Y5W8	A0A087WUZ7;Q9Y5W8	Sorting nexin-13	1.9741	1	1	1	1.8	1.8	1.8	102.37	0.0031051													NaN
MYCBP	A0A087WV05;Q99417	A0A087WV05;Q99417	C-Myc-binding protein	60.315	7	7	7	69.1	69.1	69.1	12.755	0													NaN
FGFR1OP	A0A087WV25;O95684	A0A087WV25;O95684	FGFR1 oncogene partner	38.226	3	3	3	22.8	22.8	22.8	38.099	0													NaN
SSNA1	A0A087WV26;O43805	A0A087WV26;O43805	Sjoegren syndrome nuclear autoantigen 1	2.04	1	1	1	11.1	11.1	11.1	9.1951	0.0026294													NaN
SELT	A0A087WVA1;P62341;Q6IAK0	A0A087WVA1;P62341;Q6IAK0	Selenoprotein T	11.797	3	3	3	21	21	21	22.344	0													NaN
TEX2	J3KRZ8;A0A087WVA8;Q8IWB9	J3KRZ8;A0A087WVA8;Q8IWB9	Testis-expressed sequence 2 protein	2.2333	2	2	2	2.7	2.7	2.7	70.972	0.0015													NaN
GUCD1	B5MCF3;E7EX77;E9PGZ7;A0A087WVD9;Q96NT3	B5MCF3;E7EX77;E9PGZ7;A0A087WVD9;Q96NT3	Protein GUCD1	1.5983	1	1	1	9.4	9.4	9.4	14.761	0.0072773													NaN
ITSN2	A0A087WVF7;Q9NZM3;E7EPJ2;H7C3E2;F8W719	A0A087WVF7;Q9NZM3	Intersectin-2	14.369	8	8	8	5.6	5.6	5.6	191.6	0													NaN
COG1	A0A087WVI0;E9PBL8;Q8WTW3;J3QKY9;J3QLT5	A0A087WVI0;E9PBL8;Q8WTW3	Conserved oligomeric Golgi complex subunit 1	12.415	6	6	6	8	8	8	104.79	0													NaN
PDLIM2	A0A087WVI1;Q96JY6;B3KPU0;E5RGS7;H0YBP7;C9JS55;A0A087WUQ1;C9JSR2	A0A087WVI1;Q96JY6;B3KPU0;E5RGS7;H0YBP7	PDZ and LIM domain protein 2	32.952	5	5	4	25.5	25.5	22.2	34.767	0													NaN
MTHFD1L	A0A087WVM4;B7ZM99;Q6UB35;H0Y327;Q4VXM0;Q5JYA8;Q5JYA3;Q4VXM1;Q4VXV2	A0A087WVM4;B7ZM99;Q6UB35	Monofunctional C1-tetrahydrofolate synthase, mitochondrial	49.794	18	18	18	30.2	30.2	30.2	99.31	0													NaN
EMG1	A0A087WVM7;Q92979;V9GYP5;A0A087WWQ2	A0A087WVM7;Q92979	Ribosomal RNA small subunit methyltransferase NEP1	3.2256	3	3	3	22.8	22.8	22.8	16.532	0.00035913													NaN
SMTN	A0A087WVP4;A0A087X1R1;B5MCI0;H7BZZ8;C9JQZ8;A0A096LNK9	A0A087WVP4;A0A087X1R1;B5MCI0		12.651	5	5	1	8.3	8.3	1.1	104.84	0													NaN
NUDT7	A0A087WVP7;P0C024	A0A087WVP7;P0C024	Peroxisomal coenzyme A diphosphatase NUDT7	2.85	1	1	1	9	9	9	25.321	0.0003491													NaN
CLTC	A0A087WVQ6;Q00610;J3KS13;P53675;A0A087WX41;K7EJJ5;J3KSQ2;J3KRF5;J3QL20;F5H5N6;A0A087WV74;A0A087WXH4	A0A087WVQ6;Q00610	Clathrin heavy chain;Clathrin heavy chain 1	323.31	87	87	87	60.6	60.6	60.6	192.06	0													NaN
POLR2E	A0A087WVZ9;A0A0A0MQR7;P19388;A0A087WWX0;A0A087WVN5;K7EQN2;K7EJ87	A0A087WVZ9;A0A0A0MQR7;P19388;A0A087WWX0	DNA-directed RNA polymerases I, II, and III subunit RPABC1	41.14	6	6	6	45.7	45.7	45.7	21.459	0													NaN
UBE2D1	A0A087WW00;P51668	A0A087WW00;P51668	Ubiquitin-conjugating enzyme E2 D1	5.0875	2	1	1	41.3	24.8	24.8	12.421	0													NaN
TTC28	A0A087WW06;Q96AY4	A0A087WW06;Q96AY4	Tetratricopeptide repeat protein 28	33.517	11	11	11	8.3	8.3	8.3	256.86	0													NaN
ACP6	A0A087WW36;X5D289;Q9NPH0	A0A087WW36;X5D289;Q9NPH0	Lysophosphatidic acid phosphatase type 6	4.2587	1	1	1	10.5	10.5	10.5	16.314	0													NaN
SH3GLB1	A0A087WW40;Q9Y371	A0A087WW40;Q9Y371	Endophilin-B1	102.55	13	13	12	37.8	37.8	35.8	44.26	0													NaN
EPT1	C9JAG1;A0A087WW58;Q9C0D9	C9JAG1;A0A087WW58;Q9C0D9	Ethanolaminephosphotransferase 1	13.053	2	2	2	21.7	21.7	21.7	20.557	0													NaN
ABCB7	B4DGL8;A0A087WW65;O75027	B4DGL8;A0A087WW65;O75027	ATP-binding cassette sub-family B member 7, mitochondrial	19.659	3	3	3	6.7	6.7	6.7	77.12	0													NaN
KIF1B;KIF1Bbeta;KIF1A	A0A087WWA3;Q4R9M9;O60333;F8W8V9;Q12756;H7C0K6	A0A087WWA3;Q4R9M9;O60333;F8W8V9;Q12756	Kinesin-like protein;Kinesin-like protein KIF1B;Kinesin-like protein KIF1A	11.041	7	5	5	5.8	4.5	4.5	202.01	0													NaN
DVL1;DVL1P1	A0A087WWA7;O14640;P54792	A0A087WWA7;O14640;P54792	Segment polarity protein dishevelled homolog DVL-1;Putative segment polarity protein dishevelled homolog DVL1P1	16.349	2	2	2	7.4	7.4	7.4	47.716	0													NaN
POLR2A	A0A087WWE2;P24928	A0A087WWE2;P24928	DNA-directed RNA polymerase;DNA-directed RNA polymerase II subunit RPB1	119.88	14	14	14	9.8	9.8	9.8	218.2	0													NaN
SELM	A0A087WWF1;Q8WWX9	A0A087WWF1;Q8WWX9	Selenoprotein M	3.2707	4	4	4	50	50	50	16.081	0.00017995													NaN
POLD2	A0A087WWF6;P49005;C9JLE1;F8W8R3;C9IZD2;C9J8Z7;C9JHC7	A0A087WWF6;P49005;C9JLE1;F8W8R3	DNA polymerase delta subunit 2	13.258	3	3	3	12.7	12.7	12.7	54.695	0													NaN
TRAPPC3	A0A087WWM0;O43617;A6NKE1;A0A087WYS5	A0A087WWM0;O43617;A6NKE1	Trafficking protein particle complex subunit 3	191.25	4	4	4	17	17	17	21.231	0													NaN
GMPR2	A0A087WWM4;Q9P2T1;H0YMB3;F8WAN9;H0YNJ6;H0YLV5;H0YK13;H0YK71;H0YLB8;H0YN22;H0YNS9;H0YMV5;H0YNH0;H0YMW6;H0YMR9;H0YL68;H0YKE1;A0A0B4J281;H0YMG3	A0A087WWM4;Q9P2T1;H0YMB3;F8WAN9;H0YNJ6;H0YLV5;H0YK13	GMP reductase;GMP reductase 2	39.389	10	10	10	35.6	35.6	35.6	38.217	0													NaN
RBM15	A0A087WWP4;Q96T37	A0A087WWP4;Q96T37	Putative RNA-binding protein 15	90.063	8	8	8	13	13	13	102.13	0													NaN
TAF10	A0A087WWP5;Q12962	A0A087WWP5;Q12962	Transcription initiation factor TFIID subunit 10	2.9931	1	1	1	17.4	17.4	17.4	12.197	0.00035305													NaN
THOC1	A0A087WWS1;Q96FV9;R4GN58;R4GMN4;A0A087WY84	A0A087WWS1;Q96FV9	THO complex subunit 1	240.2	7	7	7	12.3	12.3	12.3	75.651	0													NaN
RUNX1T1;CBFA2T3	A0A087WWT6;A0A0A0MSU1;Q06455;H0YC25;O75081;H3BNH2	A0A087WWT6;A0A0A0MSU1;Q06455;H0YC25;O75081	Protein CBFA2T1;Protein CBFA2T3	5.2966	4	4	4	7.5	7.5	7.5	65.084	0													NaN
TPM3	A0A087WWU8;D6R904	A0A087WWU8		110.51	35	10	0	81.1	22.5	0	26.42	0													NaN
CABIN1	A0A087WWW8;Q9Y6J0;C9JT60;C9J068	A0A087WWW8;Q9Y6J0	Calcineurin-binding protein cabin-1	3.8071	3	3	3	2.5	2.5	2.5	240.76	0													NaN
BCL10	A0A087WWW9;O95999	A0A087WWW9;O95999	B-cell lymphoma/leukemia 10	6.9144	4	4	4	30.8	30.8	30.8	18.073	0													NaN
RIN3	G3V2I7;A0A087WWY9;Q8TB24	G3V2I7;A0A087WWY9;Q8TB24	Ras and Rab interactor 3	3.9815	2	2	2	14.5	14.5	14.5	17.618	0													NaN
SEPW1	A0A087WX02;F8WB74;P63302	A0A087WX02;F8WB74;P63302	Selenoprotein W	4.0462	2	2	2	12.8	12.8	12.8	9.2978	0													NaN
GALC	G3V5E8;A0A087WX10;P54803	G3V5E8;A0A087WX10;P54803	Galactocerebrosidase	7.4918	2	2	2	17.1	17.1	17.1	23.55	0													NaN
RPGRIP1L	H3BPF5;H3BS47;A0A087WX34;H3BV03;Q68CZ1	H3BPF5;H3BS47;A0A087WX34;H3BV03;Q68CZ1	Protein fantom	2.3609	1	1	1	4	4	4	41.26	0.0011783													NaN
CLK4	B7ZL31;A0A087WX74;Q9HAZ1;F8WBF5;P49759	B7ZL31;A0A087WX74;Q9HAZ1	Dual specificity protein kinase CLK4	36.353	3	3	3	11.3	11.3	11.3	44.753	0													NaN
SCAMP1	A0A087WXB0;O15126;A0A087WU14;A0A087WTX8;A0A087WZA6	A0A087WXB0;O15126;A0A087WU14	Secretory carrier-associated membrane protein 1	66.144	3	3	3	19.9	19.9	19.9	35.046	0													NaN
NDUFA10	A0A087WXC5;E7ESZ7;O95299;H7C2W5;H7C1Y7;H7C2X4;C9J6X0;Q8N1B9	A0A087WXC5;E7ESZ7;O95299	NADH dehydrogenase [ubiquinone] 1 alpha subcomplex subunit 10, mitochondrial	127.83	13	13	13	36.1	36.1	36.1	40.836	0													NaN
SLC9A7	A0A087WXD1;Q96T83	A0A087WXD1;Q96T83	Sodium/hydrogen exchanger;Sodium/hydrogen exchanger 7	11.13	2	2	2	3.7	3.7	3.7	80.215	0													NaN
ING1	A0A087WXF7;A0A0C4DFW2;Q9UK53	A0A087WXF7;A0A0C4DFW2;Q9UK53	Inhibitor of growth protein;Inhibitor of growth protein 1	1.5693	1	1	1	7.2	7.2	7.2	12.566	0.007571													NaN
ZCCHC17	A0A087WYV3;A0A0D9SEW3;A0A087WXF8;Q9NP64	A0A087WYV3;A0A0D9SEW3;A0A087WXF8;Q9NP64	Nucleolar protein of 40 kDa	12.515	1	1	1	8.4	8.4	8.4	20.451	0													NaN
ABCA2	H0Y8C9;H0Y8D6;J3QSS3;A0A087WXK5;Q9BZC7	H0Y8C9;H0Y8D6;J3QSS3;A0A087WXK5;Q9BZC7	ATP-binding cassette sub-family A member 2	7.2702	1	1	1	1.5	1.5	1.5	118.13	0													NaN
RPL17;RPL17-C18orf32	A0A087WXM6;J3QQT2;J3KRX5;A0A0A6YYL6;P18621;J3KRB3;A0A087WWH0;J3QS96;A0A087WY81;J3KSJ0	A0A087WXM6;J3QQT2;J3KRX5;A0A0A6YYL6;P18621;J3KRB3;A0A087WWH0;J3QS96	60S ribosomal protein L17	71.9	8	8	1	50.9	50.9	5.9	19.586	0													NaN
BCAM	A0A087WXM8;P50895;K7ENU8	A0A087WXM8;P50895	Basal cell adhesion molecule	20.205	5	5	5	11.4	11.4	11.4	63.693	0													NaN
ITGB6	A0A087WXP3;E9PEE8;P18564	A0A087WXP3;E9PEE8;P18564	Integrin beta;Integrin beta-6	1.5215	1	1	1	1.3	1.3	1.3	75.849	0.0084906													NaN
RNASEH2B	A0A087WXR7;Q5TBB1	A0A087WXR7;Q5TBB1	Ribonuclease H2 subunit B	35.395	1	1	1	7.8	7.8	7.8	32.004	0													NaN
ASNA1	A0A087WXS7;O43681;K7ERW9	A0A087WXS7;O43681	ATPase ASNA1	35.256	10	10	10	45.6	45.6	45.6	37.119	0													NaN
RMND1	Q5SZ82;A0A087WXU0;Q9NWS8	Q5SZ82;A0A087WXU0;Q9NWS8	Required for meiotic nuclear division protein 1 homolog	5.8607	3	3	3	15.2	15.2	15.2	24.064	0													NaN
OTUD5	H7BZQ3;A0A087WXV6;Q96G74	H7BZQ3;A0A087WXV6;Q96G74	OTU domain-containing protein 5	1.5798	1	1	1	4.1	4.1	4.1	48.893	0.0072658													NaN
SREK1	A0A087WY03;E5RFV3	A0A087WY03;E5RFV3		3.3922	1	1	1	13	13	13	10.713	0.00018126													NaN
THSD7A	A0A087WY08;Q9UPZ6	A0A087WY08;Q9UPZ6	Thrombospondin type-1 domain-containing protein 7A	3.7736	2	2	2	1.3	1.3	1.3	185.44	0													NaN
CMIP	A0A087WY48;Q8IY22;A0A087WU05	A0A087WY48;Q8IY22;A0A087WU05	C-Maf-inducing protein	6.8294	3	3	3	5.8	5.8	5.8	75.99	0													NaN
VTA1	A0A087WY55;Q9NP79;Q5TGM0	A0A087WY55;Q9NP79;Q5TGM0	Vacuolar protein sorting-associated protein VTA1 homolog	22.893	10	10	10	39.6	39.6	39.6	31.102	0													NaN
Em:AP000351.3;GSTT2;GSTT2B	Q6ICJ4;A0A087WY67;P0CG30;P0CG29	Q6ICJ4;A0A087WY67;P0CG30;P0CG29	Glutathione S-transferase theta-2B;Glutathione S-transferase theta-2	25.317	5	5	5	30.9	30.9	30.9	25.948	0													NaN
AP2M1	A0A087WY71;E9PFW3;Q96CW1;C9JJ47;C9JTK4;C9JGT8;C9JJD3;C9JPV8;H7C4C3	A0A087WY71;E9PFW3;Q96CW1;C9JJ47	AP-2 complex subunit mu	93.397	15	15	15	39.4	39.4	39.4	49.526	0													NaN
UBE2D3;UBE2D2	A0A087WY85;P61077;D6RFM0;D6RAH7;H9KV45;A0A0A0MQU3;P62837;D6RAW0;D6RA11;D6R9F6;D6R933;D6RGD0;D6R980;D6RIZ3;C9J9H9;Q9Y2X8	A0A087WY85;P61077;D6RFM0;D6RAH7;H9KV45;A0A0A0MQU3;P62837;D6RAW0;D6RA11	Ubiquitin-conjugating enzyme E2 D3;Ubiquitin-conjugating enzyme E2 D2	20.387	4	4	3	40.5	40.5	28.4	16.817	0													NaN
SLC6A6;SLC6A13;SLC6A12;SLC6A2;SLC6A3;SLC6A11;SLC6A8	A0A087WYN0;A0A087WY96;P31641;C9JPV1;F5H6S9;F5H2T6;F5GZA5;H3BMY5;H3BRS0;H3BM11;H3BRE9;H3BML6;Q9NSD5;P48065;P23975;Q01959;P48066;P48029	A0A087WYN0;A0A087WY96;P31641;C9JPV1;F5H6S9;F5H2T6;F5GZA5;H3BMY5;H3BRS0;H3BM11;H3BRE9;H3BML6;Q9NSD5;P48065;P23975;Q01959;P48066;P48029	Transporter;Sodium- and chloride-dependent taurine transporter;Sodium- and chloride-dependent GABA transporter 2;Sodium- and chloride-dependent betaine transporter;Sodium-dependent noradrenaline transporter;Sodium-dependent dopamine transporter;Sodium- and chloride-dependent GABA transporter 3;Sodium- and chloride-dependent creatine transporter 1	1.4399	2	2	2	3.5	3.5	3.5	52.025	0.0099844													NaN
UPF3B	A0A087WYC8;Q9BZI7	A0A087WYC8;Q9BZI7	Regulator of nonsense transcripts 3B	4.047	3	3	3	17.1	17.1	17.1	25.232	0													NaN
TAP2	A0A140T9S0;A0A0G2JLV0;A0A087WYD6;X5CMH5;E7ENX8;Q03519	A0A140T9S0;A0A0G2JLV0;A0A087WYD6;X5CMH5;E7ENX8;Q03519	Antigen peptide transporter 2	1.6115	2	2	2	2.5	2.5	2.5	72.046	0.0071248													NaN
CERCAM	A0A087WYE2;Q5T4B2	A0A087WYE2;Q5T4B2	Probable inactive glycosyltransferase 25 family member 3	2.9003	3	3	3	7.7	7.7	7.7	58.984	0.00035026													NaN
PDLIM3	A0A087WYF8;A0A0A0MQY0;Q53GG5;D6RAF1	A0A087WYF8;A0A0A0MQY0;Q53GG5;D6RAF1	PDZ and LIM domain protein 3	15.271	4	4	4	32.5	32.5	32.5	21.754	0													NaN
MAPK8IP3	E9PFH7;A0A087WYG2;Q9UPT6	E9PFH7;A0A087WYG2;Q9UPT6	C-Jun-amino-terminal kinase-interacting protein 3	25.02	5	4	4	8	7.4	7.4	146.68	0													NaN
SIRT2	A0A087WYM3;Q8IXJ6;A0A0A0MRF5;E7EWX6;F8WCF4;C9JZQ0;B5MCS1;C9JR33;C9J3U7;F8WF57;F8WDM4	A0A087WYM3;Q8IXJ6;A0A0A0MRF5;E7EWX6;F8WCF4;C9JZQ0;B5MCS1	NAD-dependent protein deacetylase sirtuin-2	8.3469	6	6	6	17.5	17.5	17.5	43.301	0													NaN
DHX29	A0A087WYN9;Q7Z478	A0A087WYN9;Q7Z478	ATP-dependent RNA helicase DHX29	78.623	17	17	17	17.6	17.6	17.6	155.29	0													NaN
SRP19	A0A087WYR0;P09132;A0A087WWU9;D6RBG4	A0A087WYR0;P09132	Signal recognition particle 19 kDa protein	42.286	5	5	5	45	45	45	13.654	0													NaN
TPD52L2	A0A087WYR3;O43399;A0A087WZ51	A0A087WYR3;O43399;A0A087WZ51	Tumor protein D54	173.92	12	12	12	57.7	57.7	57.7	23.764	0													NaN
UGP2	A0A087WYS1;E7EUC7;Q16851;C9JNZ1;C9JVG3;C9JQU9;C9JWG0;C9JUW1;C9JTZ5;F2Z3H1;C9J6Q0	A0A087WYS1;E7EUC7;Q16851;C9JNZ1	UTP--glucose-1-phosphate uridylyltransferase	159.55	19	19	19	47.2	47.2	47.2	56.967	0													NaN
ZMYND8	A0A087WYS3;H7C4X9;Q9ULU4;A0A087WV57;A0A087WVZ6;Q5TH12	A0A087WYS3;H7C4X9;Q9ULU4;A0A087WV57;A0A087WVZ6	Protein kinase C-binding protein 1	47.244	6	6	6	10.2	10.2	10.2	121.25	0													NaN
PTGES3	A0A087WYT3;Q15185;B4DDC6	A0A087WYT3;Q15185;B4DDC6	Prostaglandin E synthase 3	217.44	10	10	10	57.9	57.9	57.9	19.155	0													NaN
STK3	E5RFQ9;A0A087WZ06;Q13188	E5RFQ9;A0A087WZ06;Q13188	Serine/threonine-protein kinase 3;Serine/threonine-protein kinase 3 36kDa subunit;Serine/threonine-protein kinase 3 20kDa subunit	9.4423	4	2	2	19.3	11.4	11.4	26.039	0													NaN
RAVER1	A0A087WZ13;E9PAU2;Q8IY67;K7EKR9;K7EQG2	A0A087WZ13;E9PAU2;Q8IY67	Ribonucleoprotein PTB-binding 1	56.144	10	10	10	28.3	28.3	28.3	77.843	0													NaN
CAP2	B7Z385;A0A087X0J3;A0A087WZ15;E9PDI2;P40123;F8WEW0;F8WDB9	B7Z385;A0A087X0J3;A0A087WZ15;E9PDI2;P40123	Adenylyl cyclase-associated protein;Adenylyl cyclase-associated protein 2	5.0429	4	3	3	15.9	13.7	13.7	39.911	0													NaN
SPPL2B	A0A087WZ50;Q8TCT7;A0A087WWL4;A0A087WZ93;A0A087WT77	A0A087WZ50;Q8TCT7	Signal peptide peptidase-like 2B	4.9784	3	3	3	15.8	15.8	15.8	32.549	0													NaN
ALG9	H0YCW6;A0A087WZ62;Q9H6U8	H0YCW6;A0A087WZ62;Q9H6U8	Alpha-1,2-mannosyltransferase ALG9	5.2703	3	3	3	24.6	24.6	24.6	24.198	0													NaN
RXRG;RXRA;RXRB	A0A087WZ88;A0A0G2JKR7;P19793;P48443;P28702	A0A087WZ88;A0A0G2JKR7;P19793;P48443;P28702	Retinoic acid receptor RXR-alpha;Retinoic acid receptor RXR-gamma;Retinoic acid receptor RXR-beta	2.1799	1	1	1	2.6	2.6	2.6	38.608	0.0023225													NaN
C18orf8	A0A087WZD4;K7ENL9;Q96DM3	A0A087WZD4;K7ENL9;Q96DM3	Uncharacterized protein C18orf8	17.275	2	2	2	5.2	5.2	5.2	63.672	0													NaN
GTF3C2	A0A087WZD8;Q8WUA4	A0A087WZD8;Q8WUA4	General transcription factor 3C polypeptide 2	33.212	2	2	2	6.2	6.2	6.2	63.874	0													NaN
LPP	A0A087WZF1;Q93052;C9JUT4;C9JXK9;C9JE51;C9J2R5;C9JIY7;C9JT42;C9J3U9;C9J1K7;C9J5C8;C9J4E3	A0A087WZF1;Q93052;C9JUT4;C9JXK9	Lipoma-preferred partner	163.77	18	18	18	48.1	48.1	48.1	63.382	0													NaN
ARHGEF18	M0QZS0;A0A087WZG4;Q6ZSZ5	M0QZS0;A0A087WZG4;Q6ZSZ5	Rho guanine nucleotide exchange factor 18	1.4664	3	3	3	6.2	6.2	6.2	91.296	0.0093809													NaN
DHPS	M0R1T4;A0A087WZK0;P49366;M0R1T2;M0R0V2;Q5J8M5;M0R264	M0R1T4;A0A087WZK0;P49366;M0R1T2;M0R0V2;Q5J8M5	Deoxyhypusine synthase	11.732	3	3	3	51.3	51.3	51.3	12.939	0													NaN
EIF3H	A0A087WZK9;B3KS98;O15372;E5RJT0;E5RGU4;E5RHC7;E5RH59;E5RFW7;E5RFH0	A0A087WZK9;B3KS98;O15372;E5RJT0	Eukaryotic translation initiation factor 3 subunit H	130.23	12	12	12	41.3	41.3	41.3	39.589	0													NaN
IDH3B	A0A087WZN1;O43837;A0A087X2E5;A0A0D9SG66	A0A087WZN1;O43837;A0A087X2E5	Isocitrate dehydrogenase [NAD] subunit, mitochondrial;Isocitrate dehydrogenase [NAD] subunit beta, mitochondrial	135.93	11	11	11	39.5	39.5	39.5	42.41	0													NaN
SAMD4B	A0A087WZT0;M0QZ22;Q5PRF9;M0QY61;M0R0X3;M0QXV2	A0A087WZT0;M0QZ22;Q5PRF9;M0QY61;M0R0X3	Protein Smaug homolog 2	26.397	4	4	3	10.3	10.3	7.8	72.413	0													NaN
CDK16	A0A087WZU2;Q00536;E5RGN0;H0YAZ9;H0YBX5;E5RJM2	A0A087WZU2;Q00536;E5RGN0;H0YAZ9	Cyclin-dependent kinase 16	5.7677	7	3	3	18.1	10.7	10.7	51.159	0													NaN
DTD1	A0A087WZV9;Q8TEA8	A0A087WZV9;Q8TEA8	D-tyrosyl-tRNA(Tyr) deacylase;D-tyrosyl-tRNA(Tyr) deacylase 1	57.102	4	4	4	17.9	17.9	17.9	25.353	0													NaN
KIF3A	J3KPF9;A0A087X011;E9PES4;Q9Y496;H7C2F6;C9J9X2	J3KPF9;A0A087X011;E9PES4;Q9Y496;H7C2F6	Kinesin-like protein;Kinesin-like protein KIF3A	6.4898	6	6	5	10	10	8.1	80.354	0													NaN
PTEN	A0A087X033;A0A0U1RR63;P60484	A0A087X033;A0A0U1RR63;P60484	Phosphatidylinositol 3,4,5-trisphosphate 3-phosphatase and dual-specificity protein phosphatase PTEN	2.0065	1	1	1	9.2	9.2	9.2	17.83	0.0027851													NaN
HYOU1	A0A087X054;Q9Y4L1;E9PJ21;A0A087WWI4;K7EQK2;J3KTF1;J3QL06;Q9BST8;J3QQH7;J3QLE9;A0A087X214;A0A087WW13;Q9BXT5	A0A087X054;Q9Y4L1;E9PJ21;A0A087WWI4;K7EQK2	Hypoxia up-regulated protein 1	323.31	37	37	37	50.1	50.1	50.1	104.78	0													NaN
SNAP47	U3KPT7;A0A087X2J6;H0Y627;A0A087X0B7;H7C3C7;Q5SQN1	U3KPT7;A0A087X2J6;H0Y627;A0A087X0B7;H7C3C7;Q5SQN1	Synaptosomal-associated protein 47	1.6252	1	1	1	6.8	6.8	6.8	24.907	0.0069742													NaN
CTSH	E9PKT6;A0A087X0D5;P09668	E9PKT6;A0A087X0D5;P09668	Pro-cathepsin H;Cathepsin H mini chain;Cathepsin H;Cathepsin H heavy chain;Cathepsin H light chain	2.8051	1	1	1	9.7	9.7	9.7	14.735	0.0005221													NaN
RIBC2	A0A087X0F7;Q9H4K1	A0A087X0F7;Q9H4K1	RIB43A-like with coiled-coils protein 2	1.4802	2	2	2	5	5	5	45.427	0.0090824													NaN
SLC4A1AP	A0A087X0M4;Q9BWU0;H7C256;A0A087WWF4	A0A087X0M4;Q9BWU0	Kanadaptin	213.67	8	8	8	19.9	19.9	19.9	82.89	0													NaN
TRAK1	H7C3T3;A0A0D9SGH2;A0A087X0N0;A0A0D9SFL5;C9JC32;Q9UPV9	H7C3T3;A0A0D9SGH2;A0A087X0N0;A0A0D9SFL5;C9JC32;Q9UPV9	Trafficking kinesin-binding protein 1	4.3335	1	1	1	5.3	5.3	5.3	33.752	0													NaN
LEPROT	A0A087X0N2;O15243	A0A087X0N2;O15243	Leptin receptor gene-related protein	2.7569	1	1	1	9.3	9.3	9.3	15.428	0.00052011													NaN
NOL4L	A0A087X0N3;Q96MY1;A0A087WTU5;O94818	A0A087X0N3;Q96MY1;A0A087WTU5	Nucleolar protein 4-like	11.125	5	5	5	10.9	10.9	10.9	74.224	0													NaN
SELO	A0A087X0Q9;Q9BVL4	A0A087X0Q9;Q9BVL4	Selenoprotein O	49.341	5	5	5	14.1	14.1	14.1	73.338	0													NaN
KDM6A	F5H5V6;F5H6S1;F8W8R6;A0A087X0R0;O15550;A0A087WUN6;H0Y6I7;H0Y5J3;A0A087X248	F5H5V6;F5H6S1;F8W8R6;A0A087X0R0;O15550	Lysine-specific demethylase 6A	3.3416	3	3	2	3.5	3.5	2.4	139.15	0.00018077													NaN
SNX12	A0A087X0R6;Q9UMY4	A0A087X0R6;Q9UMY4	Sorting nexin-12	25.509	9	7	7	56.4	47.1	47.1	19.825	0													NaN
SENP3-EIF4A1;SENP3	A0A087X0R7;Q9H4L4;J3KSF5;J3QRE4;A0A087WV50;J3QL36	A0A087X0R7;Q9H4L4	Sentrin-specific protease 3	28.271	3	3	3	13.1	13.1	13.1	61.277	0													NaN
KLF4	A0A087X0S4;O43474	A0A087X0S4;O43474	Krueppel-like factor 4	2.686	1	1	1	12.4	12.4	12.4	16.549	0.00051769													NaN
COL6A1	A0A087X0S5;P12109	A0A087X0S5;P12109	Collagen alpha-1(VI) chain	60.774	6	6	6	9.9	9.9	9.9	108.34	0													NaN
NOMO3;NOMO1;NOMO2	J3KN36;A0A0G2JN29;A0A087X117;Q15155;P69849;Q5JPE7;A0A0G2JP90;A0A087WW46;I3L0Q6;H3BTW1;H3BPS9;A0A087WTD5;H3BUC9	J3KN36;A0A0G2JN29;A0A087X117;Q15155;P69849;Q5JPE7;A0A0G2JP90;A0A087WW46	Nodal modulator 1;Nodal modulator 3;Nodal modulator 2	138.87	26	26	26	32.5	32.5	32.5	139.38	0													NaN
39692	A0A087X142;A6NMH6;A6NFQ9;F8W8I8;Q92599;C9JV02;C9J4G8;A0A0A0MRP8	A0A087X142;A6NMH6;A6NFQ9;F8W8I8;Q92599	Septin-8	106.21	13	10	10	42	34	34	49.355	0													NaN
PHF19	A0A087X169;Q5T6S3	A0A087X169;Q5T6S3	PHD finger protein 19	4.8156	1	1	1	2.8	2.8	2.8	67.646	0													NaN
ATXN3	G3V4U9;D3VVH9;A0A0A0MS38;A0A087X1A8;G3V3R7;F5H211;P54252;G3V526;E9PJN5;G3V2G1;G3V328;A0A087WXY4;C9JQV6;G3V2G2;G3V3T6;G3V3A6;D3VVP3;D6R9I5;G3V4B1;G3V390;G3V3S5;G3V4F5;G3V4F4;G3V5H3;S4R399;G3V3T0	G3V4U9;D3VVH9;A0A0A0MS38;A0A087X1A8;G3V3R7;F5H211;P54252;G3V526;E9PJN5;G3V2G1;G3V328;A0A087WXY4;C9JQV6;G3V2G2;G3V3T6	Ataxin-3	42.425	6	6	6	26.6	26.6	26.6	31.61	0													NaN
IKBKG	A0A087X1B1;Q9Y6K9;A0A087X0G7;A0A087WUW6	A0A087X1B1;Q9Y6K9;A0A087X0G7;A0A087WUW6	NF-kappa-B essential modulator	20.345	6	6	4	22.7	22.7	14.1	48.069	0													NaN
ARFIP2	A0A087X1E4;P53365	A0A087X1E4;P53365	Arfaptin-2	3.7092	3	3	3	8	8	8	41.595	0													NaN
42248	A0A087X1G7;A0A0B4J1S4;O60613;A0A0J9YX89;A0A087WXL0;A0A0B4J1T0;A8MZD0	A0A087X1G7;A0A0B4J1S4;O60613;A0A0J9YX89	15 kDa selenoprotein	73.601	5	5	5	47	47	47	17.942	0													NaN
ACAP2	A0A087X1H5;Q15057;A0A0U1RQT1;H7C3Q8;H7C3K3	A0A087X1H5;Q15057;A0A0U1RQT1	Arf-GAP with coiled-coil, ANK repeat and PH domain-containing protein 2	75.674	10	10	10	17.4	17.4	17.4	88.02	0													NaN
ARMC9	A0A087X1I8;Q7Z3E5;C9JW07	A0A087X1I8;Q7Z3E5	LisH domain-containing protein ARMC9	13.19	5	5	5	10.1	10.1	10.1	91.818	0													NaN
CADPS2	F8W8P5;C9IYE1;A0A087X1P3;Q86UW7;H7BYR4;H0Y8B5	F8W8P5;C9IYE1;A0A087X1P3;Q86UW7;H7BYR4	Calcium-dependent secretion activator 2	5.0069	5	5	5	6.2	6.2	6.2	136.58	0													NaN
HUWE1	A0A087X1S3	A0A087X1S3		41.303	4	1	1	29.6	16.1	16.1	23.944	0													1
PSME2	A0A087X1Z3;Q9UL46;H0YM70;H0YKU2;H0YLG1;H0YLD2	A0A087X1Z3;Q9UL46;H0YM70	Proteasome activator complex subunit 2	323.31	12	12	12	58.7	58.7	58.7	29.126	0													NaN
KIAA1524	A0A087X211;Q8TCG1	A0A087X211;Q8TCG1	Protein CIP2A	8.5117	4	4	4	4.9	4.9	4.9	102.28	0													NaN
KIAA1033	A0A087X256;Q2M389;F8W1W1;F8VYH7;F8VNZ5	A0A087X256;Q2M389	WASH complex subunit 7	210.49	20	20	20	23	23	23	136.5	0													NaN
WDR6	A0A087X295;Q9NNW5;E9PDU5;E9PBK6;Q6PKC6	A0A087X295;Q9NNW5;E9PDU5	WD repeat-containing protein 6	14.409	8	8	8	10.5	10.5	10.5	125	0													NaN
PTGS1	A0A087X296;P23219;X6RJD6	A0A087X296;P23219	Prostaglandin G/H synthase 1	90.04	15	15	15	40.7	40.7	40.7	63.286	0													NaN
FOXP1	G5E965;A0A0B4J2F3;C9J0F0;E9PFD3;A0A087X299;Q9H334;H0Y882;C9IYY1;A0A087X2G3;C9J5T4	G5E965;A0A0B4J2F3;C9J0F0;E9PFD3;A0A087X299;Q9H334;H0Y882	Forkhead box protein P1	12.232	3	3	3	9.5	9.5	9.5	63.217	0													NaN
RBFOX2;RBFOX1;RBFOX3	S4R469;F8VR27;F8VZY7;B0QYV1;B0QYY4;A0A087X2B1;A0A0G2JRA5;F8VRS4;J3KNW3;B7Z1U7;F8VZG9;O43251;Q9NWB1;I3L1D4;A0A0G2JRD1;S4R3K7;J3QRF4;A6NFN3;B0QYY6;A0A0G2JSB3;B0QYY7;J3QQZ2	S4R469;F8VR27;F8VZY7;B0QYV1;B0QYY4;A0A087X2B1;A0A0G2JRA5;F8VRS4;J3KNW3;B7Z1U7;F8VZG9;O43251;Q9NWB1;I3L1D4;A0A0G2JRD1;S4R3K7;J3QRF4;A6NFN3	RNA binding protein fox-1 homolog;RNA binding protein fox-1 homolog 2;RNA binding protein fox-1 homolog 1;RNA binding protein fox-1 homolog 3	2.2588	3	3	3	12	12	12	25.265	0.0015028													NaN
BIRC2	A0A087X2B2;E9PMH5;Q13490;E9PNM6;H0YDY3	A0A087X2B2;E9PMH5;Q13490;E9PNM6;H0YDY3	Baculoviral IAP repeat-containing protein 2	10.57	2	2	2	4.3	4.3	4.3	60.423	0													NaN
IFT20	J3QRH2;A0A087X2B4;J3QR43;J3QRC6;Q8IY31;J3KRU2	J3QRH2;A0A087X2B4;J3QR43;J3QRC6;Q8IY31;J3KRU2	Intraflagellar transport protein 20 homolog	4.0824	2	2	2	40.8	40.8	40.8	7.984	0													NaN
MRPL45	A0A087X2D5;Q9BRJ2;A0A0G2JMS5;A0A087WU62	A0A087X2D5;Q9BRJ2;A0A0G2JMS5;A0A087WU62	39S ribosomal protein L45, mitochondrial	106.66	8	8	8	32.7	32.7	32.7	35.29	0													NaN
NOP16	D6RIC3;A0A0C4DGU5;A0A087X2G6;Q9Y3C1	D6RIC3;A0A0C4DGU5;A0A087X2G6;Q9Y3C1	Nucleolar protein 16	33.585	2	2	2	12	12	12	17.198	0													NaN
HECTD1	A0A087X2H1;Q9ULT8;H0YJP0;H0YJD4;G3V4V5	A0A087X2H1;Q9ULT8;H0YJP0;H0YJD4	E3 ubiquitin-protein ligase HECTD1	68.402	17	17	17	8.9	8.9	8.9	289.63	0													NaN
PSMC6	A0A087X2I1;P62333;H0YJC0;H0YJS8;H0YJX2;H0YJE9;H0YJT1	A0A087X2I1;P62333	26S protease regulatory subunit 10B	185.83	18	18	18	54.3	54.3	54.3	45.796	0													NaN
LSM7	A0A087X2I5;Q9UK45	A0A087X2I5;Q9UK45	U6 snRNA-associated Sm-like protein LSm7	1.6938	2	2	2	30.6	30.6	30.6	5.5062	0.0059011													NaN
DOCK9	A0A088AWN3;A0A0A0MSY4;Q9BZ29;Q6ZSL5;A0A0A0MT38;A0A0D9SFH5;H0Y3S1;H7BZ79;X6RGR3;Q5JUD8;Q5JUD3;A0A1B0GVL8	A0A088AWN3;A0A0A0MSY4;Q9BZ29;Q6ZSL5;A0A0A0MT38	Dedicator of cytokinesis protein 9	323.31	37	37	37	26.6	26.6	26.6	237.91	0													NaN
PRUNE2	A0A0C4DFM3;Q5JUB9;Q5JUB8;H7BZH9;E9PDC2;A0A088AWP5;Q8WUY3	A0A0C4DFM3;Q5JUB9;Q5JUB8;H7BZH9;E9PDC2;A0A088AWP5;Q8WUY3	Protein prune homolog 2	3.7745	1	1	1	11.5	11.5	11.5	21.572	0													NaN
MCC	A0A096LNU0;P23508;A0A096LPB3;D6REY2	A0A096LNU0;P23508;A0A096LPB3;D6REY2	Colorectal mutant cancer protein	5.8696	2	2	2	5.9	5.9	5.9	79.867	0													NaN
WASH3P;WASH2P;WASH1;WASH6P	A0A096LNU2;A0A096LP26;A0A096LP75;C4AMC7;Q6VEQ5;A8K0Z3;Q9NQA3;A8MWX3	A0A096LNU2;A0A096LP26;A0A096LP75;C4AMC7;Q6VEQ5;A8K0Z3;Q9NQA3	Putative WAS protein family homolog 3;WAS protein family homolog 2;WAS protein family homolog 1;WAS protein family homolog 6	4.0584	3	3	3	13.4	13.4	13.4	39.227	0													NaN
AAK1	A0A096LP25;A0A096LNZ0;Q6ZSR9	A0A096LP25;A0A096LNZ0;Q6ZSR9	Uncharacterized protein FLJ45252	15.644	8	5	5	20.9	13.5	13.5	54.448	0													NaN
PRIM2	A0A096LP51	A0A096LP51		1.9748	1	1	1	11.8	11.8	11.8	10.66	0.0031056													1
ATRX	A0A096LP59	A0A096LP59		3.1258	3	1	1	11.9	8.2	8.2	33.136	0.00035651													1
CD99	A0A096LP69	A0A096LP69		3.9388	4	1	1	45.1	7.1	7.1	18.777	0													1
FAM21C	A0A096LPC5;Q9Y4E1;J3KP36;A0A0A0MR88;Q5SRD0	A0A096LPC5;Q9Y4E1;J3KP36;A0A0A0MR88	WASH complex subunit FAM21C	323.31	26	26	6	33.9	33.9	8.4	147.15	0													NaN
C21orf33	A0A096LPI6;A0A096LNH5;H7C2G3;A0A096LNJ1;A0A096LP73	A0A096LPI6;A0A096LNH5;H7C2G3		62.017	9	9	0	48.7	48.7	0	30.376	0													NaN
MAP4K5	A0A0A0MQR1;Q9Y4K4;G3V3V7;G3V4Q4;G3V4T8	A0A0A0MQR1;Q9Y4K4	Mitogen-activated protein kinase kinase kinase kinase;Mitogen-activated protein kinase kinase kinase kinase 5	40.958	5	5	5	9	9	9	95.023	0													NaN
RTFDC1	A0A0A0MQR2;Q9BY42;A2A2L6;A2A2L5	A0A0A0MQR2;Q9BY42	Protein RTF2 homolog	11.637	3	3	3	11.3	11.3	11.3	37.531	0													NaN
MARK3	A0A0A0MST9;A0A0A0MQR8;A0A0A0MT23;P27448;A0A0A0MSZ1;J3KNR0;H0YIY6	A0A0A0MST9;A0A0A0MQR8;A0A0A0MT23;P27448;A0A0A0MSZ1;J3KNR0;H0YIY6	MAP/microtubule affinity-regulating kinase 3	13.289	7	7	4	12.4	12.4	7.1	74.09	0													NaN
PHF20L1	E5RK91;A0A0D9SG14;E9PM57;A8MUE8;A8MXR8;A0A0A0MQS0;F8W9L8;A8MW92	E5RK91;A0A0D9SG14;E9PM57;A8MUE8;A8MXR8;A0A0A0MQS0;F8W9L8;A8MW92	PHD finger protein 20-like protein 1	2.6819	2	2	2	16.3	16.3	16.3	10.567	0.00051751													NaN
LAMA4	A0A0A0MTC7;A0A0A0MQS9;Q16363;H0YAP9;E5RFQ2;H0Y351;H0YAQ5	A0A0A0MTC7;A0A0A0MQS9;Q16363	Laminin subunit alpha-4	323.31	43	43	43	29.8	29.8	29.8	201.82	0													NaN
WDR18	U3KQC1;A0A0A0MQU0;Q9BV38;K7EIR0;U3KQK3;K7EML4	U3KQC1;A0A0A0MQU0;Q9BV38;K7EIR0	WD repeat-containing protein 18	8.4346	7	7	7	18.3	18.3	18.3	43.237	0													NaN
SCLY	A0A0A0MQU4;Q96I15;H7C1S7;H7C3V9;H7C277;C9JNL5	A0A0A0MQU4;Q96I15;H7C1S7;H7C3V9;H7C277	Selenocysteine lyase	27.922	4	4	4	11	11	11	48.793	0													NaN
SETD1B	A0A0A0MQV9;Q9UPS6	A0A0A0MQV9;Q9UPS6	Histone-lysine N-methyltransferase;Histone-lysine N-methyltransferase SETD1B	5.8401	2	2	2	1.4	1.4	1.4	208.77	0													NaN
MYEF2	A0A0A0MQW0;A0A0A0MR39;Q9P2K5;A0A087WWC8;A0A087WUT0	A0A0A0MQW0;A0A0A0MR39;Q9P2K5;A0A087WWC8;A0A087WUT0	Myelin expression factor 2	5.6481	4	4	4	6.2	6.2	6.2	61.957	0													NaN
KSR1	A8MY87;A0A0A0MQW1;Q8IVT5	A8MY87;A0A0A0MQW1;Q8IVT5	Kinase suppressor of Ras 1	2.7637	1	1	1	2.5	2.5	2.5	69.061	0.00052047													NaN
MYO10	A0A0A0MQX1;Q9HD67;E9PEW5;D6RGD1	A0A0A0MQX1;Q9HD67;E9PEW5	Unconventional myosin-X	6.3157	5	5	5	2.3	2.3	2.3	238.51	0													NaN
MBNL1	C9JP00;A0A0A0MQX8;Q9NR56;H7C4T5;Q86VM6;O95205;Q5VZF2;C9J4T8;C9JCX1;H7C4Y1;B1AKI6;Q9NUK0	C9JP00;A0A0A0MQX8;Q9NR56;H7C4T5;Q86VM6	Muscleblind-like protein 1	14.243	7	7	7	28.7	28.7	28.7	37.898	0													NaN
NSA2	A0A0A0MQZ6;O95478	A0A0A0MQZ6;O95478	Ribosome biogenesis protein NSA2 homolog	3.3932	1	1	1	6.9	6.9	6.9	22.653	0.00018129													NaN
VDAC2	A0A0A0MR02;P45880;Q5JSD2;Q5JSD1;A2A3S1	A0A0A0MR02;P45880;Q5JSD2;Q5JSD1	Voltage-dependent anion-selective channel protein 2	203.7	15	15	15	63.1	63.1	63.1	30.348	0													NaN
SEC11C;SEC11L3	A0A0A0MR04;B4DI03;K7EJQ7;Q9BY50	A0A0A0MR04;B4DI03;K7EJQ7;Q9BY50	Signal peptidase complex catalytic subunit SEC11;Signal peptidase complex catalytic subunit SEC11C	2.3639	2	2	2	31.3	31.3	31.3	10.944	0.0011788													NaN
MLST8	H3BR25;H3BPT1;H3BN58;H3BSZ4;A0A0A0MR05;Q9BVC4;H3BM50;H3BPU5	H3BR25;H3BPT1;H3BN58;H3BSZ4;A0A0A0MR05;Q9BVC4;H3BM50;H3BPU5	Target of rapamycin complex subunit LST8	14.068	2	2	2	28.3	28.3	28.3	18.42	0													NaN
RER1	Q5T092;A0A0A0MR06;Q5T091;O15258;Q5T093	Q5T092;A0A0A0MR06;Q5T091;O15258;Q5T093	Protein RER1	34.877	4	4	4	30.4	30.4	30.4	18.388	0													NaN
PTPN9	A0A0A0MR09;P43378	A0A0A0MR09;P43378	Protein-tyrosine-phosphatase;Tyrosine-protein phosphatase non-receptor type 9	51.234	2	2	2	5.7	5.7	5.7	66.953	0													NaN
PTPRS	G8JL96;A0A0A0MR60;Q13332	G8JL96;A0A0A0MR60;Q13332	Protein-tyrosine-phosphatase;Receptor-type tyrosine-protein phosphatase S	2.9043	3	2	2	3	1.7	1.7	168.43	0.00035045													NaN
RBM10	A0A0A0MR66;P98175	A0A0A0MR66;P98175	RNA-binding protein 10	216.34	12	12	12	16.1	16.1	16.1	110.36	0													NaN
DGAT1	A0A0A0MR74;O75907	A0A0A0MR74;O75907	Diacylglycerol O-acyltransferase 1	19.34	2	2	2	7.6	7.6	7.6	33.529	0													NaN
NADK	J3KTI3;A0A0A0MR98;O95544	J3KTI3;A0A0A0MR98;O95544	NAD kinase	3.0179	1	1	1	23	23	23	8.1621	0.00035398													NaN
EPB41L3	A0A0A0MRA8;Q9Y2J2;A0A0A0MSA4;A0A1B0GTF8;J3QS55;A0A0J9YW26;J3KT37;J3QRQ6;J3KS70;J3QLU5;J3QKY2;J3KRD1;J3QKK4;J3QR33;J3QS83	A0A0A0MRA8;Q9Y2J2;A0A0A0MSA4;A0A1B0GTF8	Band 4.1-like protein 3;Band 4.1-like protein 3, N-terminally processed	17.243	19	2	2	29	4.7	4.7	102.29	0													NaN
GPSM1	A0A0A0MRC4;A0A0A0MSK4;Q86YR5;A0A087WVF5	A0A0A0MRC4;A0A0A0MSK4;Q86YR5	G-protein-signaling modulator 1	5.6931	5	5	5	9.5	9.5	9.5	72.135	0													NaN
EXOC7	A0A0A0MRE1;B4DJ07;A0A0A0MSB8;Q9UPT5;C9JME6;B5MCY9;K7ERQ5;C9JKC2	A0A0A0MRE1;B4DJ07;A0A0A0MSB8;Q9UPT5	Exocyst complex component 7	104.45	14	14	14	29.2	29.2	29.2	70.2	0													NaN
ASAP1	A0A0A0MRE5;Q9ULH1;H0YBF7;H0YBM4;E5RHD7	A0A0A0MRE5;Q9ULH1;H0YBF7	Arf-GAP with SH3 domain, ANK repeat and PH domain-containing protein 1	23.62	9	8	8	11.5	10.6	10.6	124.77	0													NaN
WDR47	A0A0A0MRE6;O94967	A0A0A0MRE6;O94967	WD repeat-containing protein 47	2.053	2	2	2	2.9	2.9	2.9	98.701	0.0024679													NaN
TEAD4	A0A0A0MRF3;Q53GI4;Q15561	A0A0A0MRF3;Q53GI4;Q15561	Transcriptional enhancer factor TEF-3	22.198	1	1	1	6.1	6.1	6.1	44.039	0													NaN
AKAP9	A0A0A0MRF6;Q99996;A0A0A0MRE9;A0A087WX84;H7BYL6;Q6PJH3;H0Y6Q0	A0A0A0MRF6;Q99996;A0A0A0MRE9;A0A087WX84	A-kinase anchor protein 9	32.81	20	20	20	6	6	6	453.49	0													NaN
CDC42BPA	A0A0A0MRJ0;Q5VT25;A0A0A0MRJ1;H0Y5V1;H0Y7V8;H0Y6V3;H0Y6R0	A0A0A0MRJ0;Q5VT25	Non-specific serine/threonine protein kinase;Serine/threonine-protein kinase MRCK alpha	91.438	22	19	19	14.4	12.9	12.9	193.63	0													NaN
NAV1	A0A0A0MRJ3;Q8NEY1;H0Y6F6	A0A0A0MRJ3;Q8NEY1	Neuron navigator 1	57.076	13	13	13	10.6	10.6	10.6	197.4	0													NaN
PCMT1	A0A0A0MRJ6;H7BY58;P22061;F6S8N6;C9J0F2;H7C4X2;F8WDT3;F8WAV5;F8WAX2	A0A0A0MRJ6;H7BY58;P22061;F6S8N6	Protein-L-isoaspartate O-methyltransferase;Protein-L-isoaspartate(D-aspartate) O-methyltransferase	172.05	10	10	10	50.9	50.9	50.9	30.315	0													NaN
MTX1	A0A0A0MRK6;Q13505;A0A0C4DFQ1	A0A0A0MRK6;Q13505;A0A0C4DFQ1	Metaxin-1	57.95	9	9	9	22.3	22.3	22.3	51.462	0													NaN
ABLIM1	F8W8M4;A0A0A0MRL6;O14639;J3QSX6;H0Y7N6;F6XFR5	F8W8M4;A0A0A0MRL6;O14639;J3QSX6	Actin-binding LIM protein 1	62.157	19	19	19	34.3	34.3	34.3	81.104	0													NaN
MYO6	A0A0A0MRM8;A0A0D9SGC1;E7EW20;Q9UM54;Q5JVM0	A0A0A0MRM8;A0A0D9SGC1;E7EW20;Q9UM54	Unconventional myosin-VI	262.78	48	48	48	40	40	40	145.01	0													NaN
NOLC1	A0A0A0MRM9;Q14978;S4R349;S4R402;S4R341	A0A0A0MRM9;Q14978	Nucleolar and coiled-body phosphoprotein 1	14.139	7	7	7	12.3	12.3	12.3	74.543	0													NaN
MAP7D3	A0A0A0MRP0;Q8IWC1	A0A0A0MRP0;Q8IWC1	MAP7 domain-containing protein 3	5.3332	4	4	4	5.7	5.7	5.7	90.131	0													NaN
FPGT	A0A0A0MRP2;O14772;H0YDF0	A0A0A0MRP2;O14772	Fucose-1-phosphate guanylyltransferase	11.177	3	3	3	10.2	10.2	10.2	68.009	0													NaN
SMARCA1	A0A0A0MRP6;B7ZLQ5;P28370	A0A0A0MRP6;B7ZLQ5;P28370	Probable global transcription activator SNF2L1	74.041	15	9	9	12	7.3	7.3	122.86	0													NaN
SNRPC	A0A0A0MRR7;P09234	A0A0A0MRR7;P09234	U1 small nuclear ribonucleoprotein C	95.145	2	2	2	16.7	16.7	16.7	19.687	0													NaN
TMEM38B	H7C4C1;H7C3B3;A0A0A0MRS4;Q9NVV0	H7C4C1;H7C3B3;A0A0A0MRS4;Q9NVV0	Trimeric intracellular cation channel type B	3.0099	1	1	1	14.8	14.8	14.8	9.1087	0.00035354													NaN
WAC	C9JVK6;C9JD58;J3QTA0;A0A0A0MRT2;Q9BTA9	C9JVK6;C9JD58;J3QTA0;A0A0A0MRT2;Q9BTA9	WW domain-containing adapter protein with coiled-coil	11.679	2	2	2	12.7	12.7	12.7	19.562	0													NaN
ABI1	B6VEX4;A0A0A0MRT6;Q8IZP0;H0Y6B5	B6VEX4;A0A0A0MRT6;Q8IZP0	Abl interactor 1	54.635	9	9	7	27.5	27.5	21.1	43.294	0													NaN
RRBP1	A0A0A0MRV0;Q9P2E9;A0A087WVV2;F8W7S5;A0A087WU26;A2A2S5;V9GY78;REV__Q9P2M7	A0A0A0MRV0;Q9P2E9;A0A087WVV2;F8W7S5	Ribosome-binding protein 1	323.31	63	63	62	63.7	63.7	63	152.45	0													NaN
FAM213B	A0A0A0MRV4;A0A0A0MT35;Q8TBF2;J3QKK8;J3KRV9;J3KPF6;J3KPF5	A0A0A0MRV4;A0A0A0MT35;Q8TBF2;J3QKK8;J3KRV9;J3KPF6;J3KPF5	Prostamide/prostaglandin F synthase	32.234	3	3	3	19.3	19.3	19.3	20.676	0													NaN
TBC1D22A	B0QYI1;A0A0A0MRY0;Q8WUA7;F8WDP1	B0QYI1;A0A0A0MRY0;Q8WUA7	TBC1 domain family member 22A	3.5342	3	3	3	6.1	6.1	6.1	53.04	0.00018262													NaN
SFXN3	A0A0A0MS41;Q9BWM7;S4R3N9	A0A0A0MS41;Q9BWM7;S4R3N9	Sideroflexin;Sideroflexin-3	107.9	15	15	14	63.6	63.6	57.6	35.503	0													NaN
COG4	A0A0A0MS45;J3KNI1;Q9H9E3;H3BQB2;J3KRB5;H3BMV9	A0A0A0MS45;J3KNI1;Q9H9E3	Conserved oligomeric Golgi complex subunit 4	48.587	8	8	8	13.3	13.3	13.3	87.183	0													NaN
DENND1A	A0A0A0MS48;Q8TEH3	A0A0A0MS48;Q8TEH3	DENN domain-containing protein 1A	3.4676	1	1	1	4.1	4.1	4.1	52.02	0.00018212													NaN
GSN	A0A0A0MS51;A0A0A0MT01;P06396;Q5T0H8	A0A0A0MS51;A0A0A0MT01;P06396	Gelsolin	323.31	25	25	7	42.1	42.1	14.6	82.525	0													NaN
CAMK2G	Q5SWX3;A0A0A0MS52;A0A0A0MT11;Q13555;Q8WU40;H0Y6G2;D6RHX9;E9PBE8;H7BZC6	Q5SWX3;A0A0A0MS52;A0A0A0MT11;Q13555;Q8WU40;H0Y6G2	Calcium/calmodulin-dependent protein kinase type II subunit gamma	77.232	9	7	6	30.2	24.2	21.7	57.796	0													NaN
PRKACB	A0A0A0MS54;P22694;A0A087WVC4;B1APG2;B1APF8;B1APF9;B1APG3;B1APG1;B1APG0;B1APF7	A0A0A0MS54;P22694;A0A087WVC4;B1APG2;B1APF8;B1APF9;B1APG3;B1APG1;B1APG0;B1APF7	cAMP-dependent protein kinase catalytic subunit beta	73.256	14	14	5	47.3	47.3	18.8	41.308	0													NaN
SRCAP	A0A0A0MS59;A0A0C4DFX4;Q6ZRS2	A0A0A0MS59;A0A0C4DFX4;Q6ZRS2	Helicase SRCAP	1.7424	1	1	1	0.3	0.3	0.3	315.61	0.0051307													NaN
MYD88	A0A0A0MS70;H0Y4G9;A0A0A0MST0;Q99836;A0A0A0MSI9	A0A0A0MS70;H0Y4G9;A0A0A0MST0;Q99836;A0A0A0MSI9	Myeloid differentiation primary response protein MyD88	3.7006	5	5	5	23	23	23	34.58	0													NaN
IL15RA	H0YD11;A0A0A0MS77;Q13261	H0YD11;A0A0A0MS77;Q13261	Interleukin-15 receptor subunit alpha;Soluble interleukin-15 receptor subunit alpha	5.9253	1	1	1	5.3	5.3	5.3	23.012	0													NaN
MBD1	K7EN65;K7EPZ6;A0A0A0MS90;Q9UIS9	K7EN65;K7EPZ6;A0A0A0MS90;Q9UIS9	Methyl-CpG-binding domain protein 1	3.181	1	1	1	8.3	8.3	8.3	25.723	0.00035804													NaN
EIF4G3	A0A0A0MSA7;A0A0U1RQK7;O43432	A0A0A0MSA7;A0A0U1RQK7;O43432	Eukaryotic translation initiation factor 4 gamma 3	158.62	22	18	18	15.6	13	13	180.5	0													NaN
OSBP2	H7C428;A0A0A0MSB4;Q6ZN50;Q969R2;H7C1R2;H7C368	H7C428;A0A0A0MSB4;Q6ZN50;Q969R2;H7C1R2;H7C368	Oxysterol-binding protein;Oxysterol-binding protein 2	18.15	3	2	2	9.7	7	7	66.741	0													NaN
ADCY3	U3KQ91;A0A0A0MSC1;O60266;H7C1A6;C9JLX3	U3KQ91;A0A0A0MSC1;O60266	Adenylate cyclase type 3	10.535	4	4	4	8.8	8.8	8.8	89.121	0													NaN
HADH	E9PF18;A0A0A0MSE2;Q16836	E9PF18;A0A0A0MSE2;Q16836	Hydroxyacyl-coenzyme A dehydrogenase, mitochondrial	147.09	9	9	9	36.8	36.8	36.8	35.236	0													NaN
BTBD9	C9J8E4;H7C5Z6;A0A0A0MSF4;A0A0A0MSF2;Q96Q07	C9J8E4;H7C5Z6;A0A0A0MSF4;A0A0A0MSF2;Q96Q07	BTB/POZ domain-containing protein 9	16.092	1	1	1	17.4	17.4	17.4	13.073	0													NaN
FHL2	J3KNW4;A0A0A0MSG2;Q14192;F8WDA8;U3KQT4;C9J3S8	J3KNW4;A0A0A0MSG2;Q14192	Four and a half LIM domains protein 2	311.92	21	21	21	57.1	57.1	57.1	44.205	0													NaN
CHD1L	A0A0A0MSH9;A0A0A0MRH8;Q86WJ1;A0A087WTM4	A0A0A0MSH9;A0A0A0MRH8;Q86WJ1	Chromodomain-helicase-DNA-binding protein 1-like	15.364	6	6	6	14.1	14.1	14.1	89.974	0													NaN
PHC2	B3KPJ4;A0A0A0MSI2;Q8IXK0	B3KPJ4;A0A0A0MSI2;Q8IXK0	Polyhomeotic-like protein 2	11.015	2	2	2	7.1	7.1	7.1	50.403	0													NaN
FBXO44	A0A0A0MSI6;B7Z1P2;Q9H4M3	A0A0A0MSI6;B7Z1P2;Q9H4M3	F-box only protein 44	5.2976	2	2	2	20	20	20	19.214	0													NaN
EXOC5	A0A0A0MSI8;O00471;F8W9B8	A0A0A0MSI8;O00471;F8W9B8	Exocyst complex component 5	27.656	16	16	16	26.4	26.4	26.4	82.118	0													NaN
DDX42	A0A0A0MSJ0;Q86XP3;J3KRE3	A0A0A0MSJ0;Q86XP3	ATP-dependent RNA helicase DDX42	47.856	16	16	16	32.9	32.9	32.9	77.813	0													NaN
ARHGAP5	A0A0A0MSK6;Q13017;G3V360;G3V444	A0A0A0MSK6;Q13017	Rho GTPase-activating protein 5	13.977	7	7	7	8.1	8.1	8.1	171.68	0													NaN
HSPH1	A0A0A0MSM0	A0A0A0MSM0		-2	28	1	1	40	1.5	1.5	88.841	1	+												1
UTRN	A0A0A0MSM3	A0A0A0MSM3		2.9013	4	2	2	26	15.6	15.6	17.384	0.00035039													2
RFX5	F6S3S0;A0A0A0MT34;A0A0A0MSM9;F6X9D6;F6R6G4;F6UE82;A0A0A0MSQ2;F8W689;P48382	F6S3S0;A0A0A0MT34;A0A0A0MSM9;F6X9D6;F6R6G4;F6UE82;A0A0A0MSQ2;F8W689;P48382	DNA-binding protein RFX5	5.4158	1	1	1	17.7	17.7	17.7	10.506	0													NaN
BRCA1	C9IZW4;H0Y8D8;A0A0A0MSN1;Q3B891;E9PH68;E7EWN5;A0A0U1RRA9;Q5YLB2;P38398	C9IZW4;H0Y8D8;A0A0A0MSN1;Q3B891;E9PH68;E7EWN5;A0A0U1RRA9;Q5YLB2;P38398	Breast cancer type 1 susceptibility protein	2.1942	1	1	1	11.3	11.3	11.3	20.037	0.0023252													NaN
ACE	A0A0A0MSN4;P12821;F6X3S4;J3KTB8;J3QLR4;J3KSQ5;J3KRH5;J3KTH9;J3KS28	A0A0A0MSN4;P12821;F6X3S4	Angiotensin-converting enzyme;Angiotensin-converting enzyme, soluble form	254.35	18	18	18	20.9	20.9	20.9	142.42	0													NaN
NELFE	A0A0G2JI50;E9PD43;A0A0A0MT02;A0A0A0MSN9;P18615;A2ABK4	A0A0G2JI50;E9PD43;A0A0A0MT02;A0A0A0MSN9;P18615	Negative elongation factor E	2.5508	3	3	3	19.6	19.6	19.6	27.628	0.00051326													NaN
MON1A	A0A0A0MSQ9;X6R3V9;Q86VX9	A0A0A0MSQ9;X6R3V9;Q86VX9	Vacuolar fusion protein MON1 homolog A	43.584	5	5	5	13	13	13	63.128	0													NaN
AKR1C3	A0A0A0MSS8;P42330;S4R3Z2;S4R3D5;P17516	A0A0A0MSS8;P42330;S4R3Z2;S4R3D5	Aldo-keto reductase family 1 member C3	245.15	15	15	9	59.4	59.4	42.1	36.867	0													NaN
SLC4A7	A0A0A0MST8;E9PFN4;Q9Y6M7;C9JRP1;H7C3C4	A0A0A0MST8;E9PFN4;Q9Y6M7;C9JRP1;H7C3C4	Anion exchange protein;Sodium bicarbonate cotransporter 3	40.038	8	8	7	10.1	10.1	9	134.57	0													NaN
TAPBP	Q6P1N7;C9JA35;A0A0G2JKZ1;A2AB90;A0A0G2JH37;A0A0A0MSV9;O15533	Q6P1N7;C9JA35;A0A0G2JKZ1;A2AB90;A0A0G2JH37;A0A0A0MSV9;O15533	Tapasin	2.7267	1	1	1	8.3	8.3	8.3	16.442	0.00051885													NaN
TK2	J3KRW8;J3KS73;A0A0A0MSY7;O00142	J3KRW8;J3KS73;A0A0A0MSY7;O00142	Thymidine kinase 2, mitochondrial	3.6182	1	1	1	27.4	27.4	27.4	8.5067	0													NaN
LIPA	A0A0A0MT32;P38571;Q5T073	A0A0A0MT32;P38571;Q5T073	Lysosomal acid lipase/cholesteryl ester hydrolase	7.8155	2	2	2	9.5	9.5	9.5	32.57	0													NaN
SCAF8	A0A0A0MT33;Q9UPN6	A0A0A0MT33;Q9UPN6	Protein SCAF8	38.703	5	4	4	3.6	2.7	2.7	148.86	0													NaN
PLCL1;PLCL2	H3BUD4;A0A0A0MT40;Q15111;H7C276;Q9UPR0	H3BUD4;A0A0A0MT40;Q15111;H7C276;Q9UPR0	Phosphoinositide phospholipase C;Inactive phospholipase C-like protein 1;Inactive phospholipase C-like protein 2	6.2629	2	2	2	3.7	3.7	3.7	114.69	0													NaN
CSTF2	A0A0A0MT56;E9PID8;E7EWR4;P33240	A0A0A0MT56;E9PID8;E7EWR4;P33240	Cleavage stimulation factor subunit 2	1.7726	4	2	2	23.6	8.9	8.9	24.717	0.0046579													NaN
CCM2	C9JUH3;A0A0A0MT72;Q9BSQ5	C9JUH3;A0A0A0MT72;Q9BSQ5	Cerebral cavernous malformations 2 protein	4.9951	3	3	3	12.4	12.4	12.4	38.818	0													NaN
IVD	A0A0A0MT83;P26440;H7C4G6;H0YKV0;H0YN10;H0YLC3;A0A087WVD3	A0A0A0MT83;P26440;H7C4G6	Isovaleryl-CoA dehydrogenase, mitochondrial	16.075	7	7	7	24.4	24.4	24.4	46.65	0													NaN
WDR36	A0A0A0MTB8;Q8NI36	A0A0A0MTB8;Q8NI36	WD repeat-containing protein 36	5.6248	5	5	5	7.9	7.9	7.9	99.365	0													NaN
RBP1	A0A0A0MTB9;H0YAK8;P09455;A0A0A0MQT0	A0A0A0MTB9;H0YAK8;P09455;A0A0A0MQT0	Retinol-binding protein 1	17.606	5	5	5	50.5	50.5	50.5	10.644	0													NaN
PRIMPOL;FLJ33167	A0A0A0MTC0;Q96LW4;D6R971;D6R908;H0Y9N8;D3DP56	A0A0A0MTC0;Q96LW4;D6R971;D6R908;H0Y9N8;D3DP56	DNA-directed primase/polymerase protein	8.3268	2	2	2	4.1	4.1	4.1	64.312	0													NaN
RNF213	A0A0A0MTR7;A0A0A0MTC1;Q63HN8;I3L3H9	A0A0A0MTR7;A0A0A0MTC1;Q63HN8	E3 ubiquitin-protein ligase RNF213	222.83	60	60	60	16.1	16.1	16.1	591.4	0													NaN
VARS2	B7ZL25;A0A140TA45;A0A140TA40;A0A0A0MTG1;B4E0K6;A0A140T8Y0;A0A0G2JIA5;A0A140TA36;A0A140TA35;A0A0G2JL52;Q5ST30	B7ZL25;A0A140TA45;A0A140TA40;A0A0A0MTG1;B4E0K6;A0A140T8Y0;A0A0G2JIA5;A0A140TA36;A0A140TA35;A0A0G2JL52;Q5ST30	Valine--tRNA ligase, mitochondrial	3.0395	3	3	3	4.5	4.5	4.5	118.37	0.00035455													NaN
ILK	A0A0A0MTH3;Q13418;A0A087WWY6;E9PQ52;A0A087WW45	A0A0A0MTH3;Q13418	Integrin-linked protein kinase	94.134	16	16	16	46.2	46.2	46.2	54.611	0													NaN
BTAF1	A0A0A0MTH9;O14981	A0A0A0MTH9;O14981	TATA-binding protein-associated factor 172	2.6973	3	3	3	2.2	2.2	2.2	206.93	0.00051805													NaN
ELOVL5	A0A0A0MTI6;Q9NYP7	A0A0A0MTI6;Q9NYP7	Elongation of very long chain fatty acids protein;Elongation of very long chain fatty acids protein 5	-2	1	1	1	5	5	5	30.742	1	+												NaN
NCEH1	A0A0R4J2G3;A0A0A0MTJ9;Q6PIU2;H7C046;F8WE33	A0A0R4J2G3;A0A0A0MTJ9;Q6PIU2;H7C046	Neutral cholesterol ester hydrolase 1	31.153	13	13	13	37.3	37.3	37.3	49.062	0													NaN
FAM65A	A0A0A0MTL6;Q6ZS17;H3BMG9;H3BSV5;H3BQI5;H3BV02;H3BSX9;H3BU12	A0A0A0MTL6;Q6ZS17	Protein FAM65A	70.79	11	11	11	10.7	10.7	10.7	134.07	0													NaN
CUL2	A0A0A0MTN0;Q13617;Q5T2B5;Q5T2B7	A0A0A0MTN0;Q13617;Q5T2B5	Cullin-2	157.41	23	23	23	35.8	35.8	35.8	88.505	0													NaN
PPFIBP1	A0A0A0MTP2	A0A0A0MTP2		1.5844	6	1	1	19.9	5	5	32.222	0.0072716													1
GPI	A0A0A0MTS2;P06744;K7EQ48;A0A0J9YXP8;A0A0J9YYH3;A0A0J9YX90;K7EPY4;K7EP41;K7ELR7;K7ENA0;K7ERC6;K7ESF4;K7EIL4;K7ERK8;Q8N196	A0A0A0MTS2;P06744;K7EQ48;A0A0J9YXP8;A0A0J9YYH3;A0A0J9YX90	Glucose-6-phosphate isomerase	323.31	23	23	18	50.6	50.6	41.4	64.824	0													NaN
TTN	A0A0A0MTS7;Q8WZ42;A0A0A0MRA3;H7C1P9	A0A0A0MTS7;Q8WZ42;A0A0A0MRA3	Titin	6.2085	20	20	20	0.7	0.7	0.7	3994.6	0													NaN
IREB2	A0A0A6YY96;P48200;H0YNL8;H0YMA8;H0YL48;H0YLE0	A0A0A6YY96;P48200;H0YNL8	Iron-responsive element-binding protein 2	9.4494	5	5	5	5.7	5.7	5.7	105.06	0													NaN
TMED7-TICAM2;TMED7	A0A0A6YYA0;Q9Y3B3;G3V2Y2	A0A0A6YYA0;Q9Y3B3	Transmembrane emp24 domain-containing protein 7	19.983	6	6	6	35.1	35.1	35.1	21.233	0													NaN
TVP23C;TVP23B;TVP23C-CDRT4	C9JPH1;K7ENL4;J3QL63;J3QL47;A0A0A6YYB9;J3KS67;C9JYS5;Q9NYZ1;Q96ET8	C9JPH1;K7ENL4;J3QL63;J3QL47;A0A0A6YYB9;J3KS67;C9JYS5;Q9NYZ1;Q96ET8	Golgi apparatus membrane protein TVP23 homolog;Golgi apparatus membrane protein TVP23 homolog B;Golgi apparatus membrane protein TVP23 homolog C	2.8975	1	1	1	9.1	9.1	9.1	12.634	0.00035008													NaN
STON1-GTF2A1L;ALF;STON1	A0A0A6YYG5;Q53S48;Q9Y6Q2;H7C1E2	A0A0A6YYG5;Q53S48;Q9Y6Q2	Stonin-1	13.829	8	8	8	8	8	8	127.32	0													NaN
NCAPH2	A0A0A6YYG7;Q6IBW4	A0A0A6YYG7;Q6IBW4	Condensin-2 complex subunit H2	3.0538	1	1	1	3.2	3.2	3.2	66.257	0.00035492													NaN
PPAN-P2RY11;PPAN	A0A0A6YYI3;A0A0B4J1V8;Q9NQ55;A8MV53;C9J3W3;C9JHF7;H7C446	A0A0A6YYI3;A0A0B4J1V8;Q9NQ55;A8MV53;C9J3W3	Suppressor of SWI4 1 homolog	17.259	6	6	6	20	20	20	58.199	0													NaN
MACF1	A0A0A6YYJ5	A0A0A6YYJ5		10.876	2	1	1	1.9	1.1	1.1	150.45	0													1
CORO7-PAM16;CORO7	A0A0A6YYL4;P57737;I3L167;E7EP81;I3L212;I3L359;I3L351;I3L1U7;I3L0X9;I3L3T0;I3L2Y6;I3L1M1;I3L0X8;I3NI06;I3L1G9;Q9Y3D7;I3L442;I3L426	A0A0A6YYL4;P57737	Coronin;Coronin-7	54.501	18	18	18	29.9	29.9	29.9	114.16	0													NaN
MED24	A0A0B4J1W0;O75448;B4DDR8;F5H5K2;F5GY88;H0YEG1;B9TX62;E9PFL1	A0A0B4J1W0;O75448;B4DDR8;F5H5K2;F5GY88	Mediator of RNA polymerase II transcription subunit 24	8.7511	3	3	3	5.2	5.2	5.2	113.01	0													NaN
SRSF7	A0A0B4J1Z1;C9JAB2;Q16629;F8WEA1	A0A0B4J1Z1;C9JAB2;Q16629	Serine/arginine-rich splicing factor 7	8.7711	6	6	5	42.3	42.3	42.3	15.763	0													NaN
POLR2J3;POLR2J;POLR2J2	D6RAG0;E7EP90;A0A0B4J2F8;A0A0B4J1Z8;F8WF84;F6S314;E2QRJ6;A6NFM0;E7EWC6;Q9H1A7;Q9GZM3;P52435	D6RAG0;E7EP90;A0A0B4J2F8;A0A0B4J1Z8;F8WF84;F6S314;E2QRJ6;A6NFM0;E7EWC6;Q9H1A7;Q9GZM3;P52435	DNA-directed RNA polymerase II subunit RPB11-b2;DNA-directed RNA polymerase II subunit RPB11-b1;DNA-directed RNA polymerase II subunit RPB11-a	2.8466	1	1	1	23.3	23.3	23.3	7.9742	0.00034898													NaN
C11orf98	A0A0B4J220;E9PLD3;E9PRG8	A0A0B4J220		12.6	3	3	3	23.6	23.6	23.6	14.234	0													NaN
YAF2	G3V1X5;A0A0B4J255;F8VRE5;G3V219;G3V212;Q8IY57	G3V1X5;A0A0B4J255;F8VRE5;G3V219;G3V212;Q8IY57	YY1-associated factor 2	11.675	1	1	1	28.6	28.6	28.6	6.3483	0													NaN
CDYL2	A0A0B4J291;Q8N8U2	A0A0B4J291;Q8N8U2	Chromodomain Y-like protein 2	3.2948	1	1	1	2.4	2.4	2.4	56.557	0.00018021													NaN
TRPV1;SHPK	A0A0B4J2A0;Q9UHJ6	A0A0B4J2A0;Q9UHJ6	Sedoheptulokinase	19.581	5	5	5	15.9	15.9	15.9	51.504	0													NaN
PPP1R14A	A0A0B4J2A3;Q96A00	A0A0B4J2A3;Q96A00	Protein phosphatase 1 regulatory subunit 14A	4.7926	2	2	2	20.8	20.8	20.8	8.6797	0													NaN
ACAA2	A0A0B4J2A4;P42765;K7EME0;K7EJ68	A0A0B4J2A4;P42765;K7EME0	3-ketoacyl-CoA thiolase, mitochondrial	127.06	16	16	16	61.9	61.9	61.9	41.601	0													NaN
RPS15	K7EM56;A0A0B4J2B4;S4R417;K7ELC2;P62841;K7EQJ5;S4R456;K7EJ78	K7EM56;A0A0B4J2B4;S4R417;K7ELC2;P62841;K7EQJ5;S4R456;K7EJ78	40S ribosomal protein S15	100.49	8	8	8	70.5	70.5	70.5	12.99	0													NaN
DLGAP4	F8WF49;A0A0B4J2C2;Q9Y2H0;A0A087X246;A0A087WWE6	F8WF49;A0A0B4J2C2;Q9Y2H0;A0A087X246	Disks large-associated protein 4	44.871	6	6	6	24.2	24.2	24.2	26.941	0													NaN
PWP2	A0A0B4J2E5;Q15269	A0A0B4J2E5;Q15269	Periodic tryptophan protein 2 homolog	26.449	7	6	6	9	8.3	8.3	102.45	0													NaN
LRRC41	A0A0B4J2G4;Q15345;A0A087X0S7;A0A087WTU1;A0A0C4DH00	A0A0B4J2G4;Q15345;A0A087X0S7;A0A087WTU1	Leucine-rich repeat-containing protein 41	3.0641	3	3	3	4.6	4.6	4.6	86.238	0.00035518													NaN
CYP51A1	A0A0C4DFL7;Q16850	A0A0C4DFL7;Q16850	Lanosterol 14-alpha demethylase	94.897	9	9	7	24	24	19.8	57.278	0													NaN
KDM4B	K7EQ54;A0A0C4DFL8;F5GX28;O94953	K7EQ54;A0A0C4DFL8;F5GX28;O94953	Lysine-specific demethylase 4B	2.5194	1	1	1	3.7	3.7	3.7	68.508	0.00068294													NaN
GSTZ1	G3V267;G3V5T0;A0A0C4DFM0;G3V4T6;H0YJN8;A0A0A0MR33;O43708	G3V267;G3V5T0;A0A0C4DFM0;G3V4T6;H0YJN8;A0A0A0MR33;O43708	Maleylacetoacetate isomerase	6.3759	2	2	2	17.5	17.5	17.5	21.074	0													NaN
TM9SF4	A0A0C4DFM1;Q92544;F8WCN2;F2Z2L1	A0A0C4DFM1;Q92544	Transmembrane 9 superfamily member 4	292	12	12	12	22.4	22.4	22.4	72.54	0													NaN
ZNF574	A0A0C4DFM2;Q6ZN55	A0A0C4DFM2;Q6ZN55	Zinc finger protein 574	2.5292	1	1	1	1	1	1	108.7	0.00051247													NaN
ZCCHC11	A0A0C4DFM7;Q5TAX3;H0YDJ1;H0YEE8;E9PKX1;E9PKY2	A0A0C4DFM7;Q5TAX3;H0YDJ1;H0YEE8	Terminal uridylyltransferase 4	8.9926	4	4	4	2.3	2.3	2.3	185.25	0													NaN
MFN1	A0A0C4DFN1;Q8IWA4;H7C5H5;C9JQT7;C9JXQ1	A0A0C4DFN1;Q8IWA4;H7C5H5	Mitofusin-1	81.952	10	9	9	14.2	13.2	13.2	84.159	0													NaN
MGLL	A0A0C4DFN3;Q99685;E7EWX8;H7C599;H7C5K5;H7C4E0;C9J8Q3	A0A0C4DFN3;Q99685;E7EWX8;H7C599;H7C5K5;H7C4E0	Monoglyceride lipase	14.072	7	7	7	35.8	35.8	35.8	34.292	0													NaN
ZNF529	K7ES80;A0A0C4DFR4;Q6P280	K7ES80;A0A0C4DFR4;Q6P280	Zinc finger protein 529	1.5491	1	1	1	13.9	13.9	13.9	8.4496	0.0081903													NaN
DLG1	A0A0C4DFT3;Q12959;E7EQD7;C9IYP1;H7C325;F8W750;H7C166;B5MCC5;B4E2H8;B7Z264;E9PIW2;B7Z2T4;E9PN83;P78352;Q15700	A0A0C4DFT3;Q12959	Disks large homolog 1	19.573	5	5	5	9.1	9.1	9.1	99.813	0													NaN
SOD2	A0A0C4DFU2;P04179;A0A0C4DFU1;F5H4R2;F5GYZ5;F5H3C5;A0A0C4DG56;G8JLJ2;G5E9P6;F5GXZ9	A0A0C4DFU2;P04179;A0A0C4DFU1;F5H4R2;F5GYZ5;F5H3C5;A0A0C4DG56;G8JLJ2	Superoxide dismutase;Superoxide dismutase [Mn], mitochondrial	59.208	7	7	7	41.9	41.9	41.9	24.75	0													NaN
SNX27	A0A0C4DFU6;Q96L92	A0A0C4DFU6;Q96L92	Sorting nexin-27	23.136	4	4	4	10.6	10.6	10.6	50.879	0													NaN
FBXL15	X6RJB2;X6RGT4;X6RHD7;A0A0C4DFV0;Q9H469;X6RCZ8	X6RJB2;X6RGT4;X6RHD7;A0A0C4DFV0;Q9H469;X6RCZ8	F-box/LRR-repeat protein 15	18.366	2	2	2	23.7	23.7	23.7	21.048	0													NaN
FRY	A0A0C4DFX2;Q5TBA9;Q5JS89	A0A0C4DFX2;Q5TBA9;Q5JS89	Protein furry homolog	25.402	2	2	2	1.2	1.2	1.2	338.17	0													NaN
NELFA	A0A0C4DFX9;Q9H3P2;F8W954;F8WF98;H7C2M8;C9JHL4;H0Y3X6	A0A0C4DFX9;Q9H3P2;F8W954;F8WF98;H7C2M8;C9JHL4;H0Y3X6	Negative elongation factor A	2.0569	2	2	2	7.4	7.4	7.4	58.499	0.0024683													NaN
ARSA	A0A0C4DFZ2;P15289	A0A0C4DFZ2;P15289	Arylsulfatase A;Arylsulfatase A component B;Arylsulfatase A component C	42.045	6	6	6	19.4	19.4	19.4	53.806	0													NaN
DNMT3A	A0A0C4DG02;F8WE91;Q9Y6K1	A0A0C4DG02;F8WE91;Q9Y6K1	DNA (cytosine-5)-methyltransferase 3A	9.7727	2	2	2	3	3	3	77.816	0													NaN
RPSA	C9J9K3;A0A0C4DG17;P08865;F8WD59	C9J9K3;A0A0C4DG17;P08865	40S ribosomal protein SA	323.31	15	15	15	64.6	64.6	64.6	29.404	0													NaN
ABI2	E9PEZ7;E7EW77;E7EP65;A0A0C4DG21;F8WAL6;Q9NYB9;F8WBL5;F8WEB9;B7Z836;E7EUA1;F8WAU3;F8WCD7;F8WAZ8;H7C3Q7	E9PEZ7;E7EW77;E7EP65;A0A0C4DG21;F8WAL6;Q9NYB9	Abl interactor 2	4.9234	5	3	3	15.7	10.3	10.3	49.25	0													NaN
HTRA2	A0A0C4DG44;O43464	A0A0C4DG44;O43464	Serine protease HTRA2, mitochondrial	73.524	3	3	3	15.1	15.1	15.1	45.112	0													NaN
PVR	A0A0C4DG49;P15151;A0A0A0MSA9	A0A0C4DG49;P15151;A0A0A0MSA9	Poliovirus receptor	16.198	5	5	5	16.3	16.3	16.3	45.32	0													NaN
PNPLA8	A0A0C4DG51;Q9NP80;C9JAX4	A0A0C4DG51;Q9NP80	Calcium-independent phospholipase A2-gamma	4.1166	4	3	3	7.4	6.3	6.3	71.877	0													NaN
ARL6IP4	F5GYV5;H7BZV4;A0A0C4DG62;F8WCT1;Q66PJ3;F8WEP2;A0A0C4DH18;F5H7X4	F5GYV5;H7BZV4;A0A0C4DG62;F8WCT1;Q66PJ3;F8WEP2;A0A0C4DH18;F5H7X4	ADP-ribosylation factor-like protein 6-interacting protein 4	3.6778	2	2	2	13.3	13.3	13.3	23.687	0													NaN
POU2F1	A0A0C4DG88;P14859	A0A0C4DG88;P14859	POU domain protein;POU domain, class 2, transcription factor 1	18.194	2	2	2	3.7	3.7	3.7	58.683	0													NaN
DDX46	A0A0C4DG89;Q7L014;D6RJA6	A0A0C4DG89;Q7L014	Probable ATP-dependent RNA helicase DDX46	27.811	14	14	14	16.8	16.8	16.8	117.46	0													NaN
NME6	C9JQB1;C9J9V6;A0A0C4DG91;O75414	C9JQB1;C9J9V6;A0A0C4DG91;O75414	Nucleoside diphosphate kinase;Nucleoside diphosphate kinase 6	1.8054	1	1	1	7.1	7.1	7.1	16.188	0.0043591													NaN
PXK	H7C4V0;E9PD56;H7BYG4;W5RWE6;A0A0C4DG95;Q7Z7A4	H7C4V0;E9PD56;H7BYG4;W5RWE6;A0A0C4DG95;Q7Z7A4	PX domain-containing protein kinase-like protein	3.8569	1	1	1	5.1	5.1	5.1	34.701	0													NaN
KLHL13	A0A0C4DG99;Q9P2N7;C9JTS9	A0A0C4DG99;Q9P2N7	Kelch-like protein 13	2.4191	3	3	3	7.3	7.3	7.3	68.187	0.0010161													NaN
ECI2	A0A0C4DGA2;O75521;F1LLU7;F8WAW4;C9JB63;F8W6J1	A0A0C4DGA2;O75521;F1LLU7;F8WAW4;C9JB63	Enoyl-CoA delta isomerase 2, mitochondrial	101.62	14	14	14	54.1	54.1	54.1	40.183	0													NaN
ABLIM3	A0A0C4DGA7;O94929;D6RHE7;A0A0A0MRD5	A0A0C4DGA7;O94929	Actin-binding LIM protein 3	44.086	15	15	15	27.8	27.8	27.8	74.167	0													NaN
SCOC	A0A0C4DGB0;Q9UIL1	A0A0C4DGB0;Q9UIL1	Short coiled-coil protein	37.785	4	4	4	68.3	68.3	68.3	9.3544	0													NaN
CAST	A0A0C4DGB5;D6RBR1	A0A0C4DGB5		323.31	25	25	0	43.4	43.4	0	80.998	0													NaN
ALB	A0A0C4DGB6;CON__P02768-1;P02768;A0A087WWT3;H7C013	A0A0C4DGB6;CON__P02768-1;P02768;A0A087WWT3	Serum albumin	-2	6	1	1	10.4	4.8	4.8	69.226	1	+		+										NaN
PLA2G12A	A0A0C4DGC6;Q9BZM1	A0A0C4DGC6;Q9BZM1	Group XIIA secretory phospholipase A2	15.871	1	1	1	8	8	8	20.831	0													NaN
STX3	A0A0C4DGE4;A0A0J9YW33;Q13277	A0A0C4DGE4;A0A0J9YW33;Q13277	Syntaxin-3	8.7074	4	4	4	21.6	21.6	21.6	23.243	0													NaN
ARHGAP27	A0A0C4DGE6;E9PNT2;E9PIR1;A0A0G2JRG8;A0A0G2JNY3;Q6ZUM4	A0A0C4DGE6;E9PNT2;E9PIR1;A0A0G2JRG8;A0A0G2JNY3;Q6ZUM4	Rho GTPase-activating protein 27	4.5234	4	4	4	10	10	10	58.404	0													NaN
PACSIN3	A0A0C4DGG1;Q9UKS6;E9PIY1;H0YDM6	A0A0C4DGG1;Q9UKS6;E9PIY1	Protein kinase C and casein kinase substrate in neurons protein 3	57.013	5	5	5	20.5	20.5	20.5	46.494	0													NaN
CHD4	F5GWX5;A0A0C4DGG9;Q14839;F5H6N4;F2Z2R5	F5GWX5;A0A0C4DGG9;Q14839	Chromodomain-helicase-DNA-binding protein 4	323.31	43	43	34	28.3	28.3	22.2	217.1	0													NaN
CD276	A0A0C4DGH0;Q5ZPR3;H0YN29;H0YL10	A0A0C4DGH0;Q5ZPR3;H0YN29;H0YL10	CD276 antigen	227.22	4	4	4	13.9	13.9	13.9	41.767	0													NaN
UHRF1BP1L	A0A0C4DGH6;A0JNW5	A0A0C4DGH6;A0JNW5	UHRF1-binding protein 1-like	3.1462	2	2	2	2.1	2.1	2.1	124.95	0.00035702													NaN
LYRM5	A0A0C4DGJ8;Q6IPR1	A0A0C4DGJ8;Q6IPR1	LYR motif-containing protein 5	1.6543	2	2	2	18.2	18.2	18.2	10.604	0.0065183													NaN
MAN2A2	A0A0C4DGL1;H0YNG5;P49641;H0YMU0;H0YNC8;H0YL67;H0YLB9	A0A0C4DGL1;H0YNG5;P49641;H0YMU0;H0YNC8;H0YL67;H0YLB9	Alpha-mannosidase;Alpha-mannosidase 2x	9.528	2	2	2	4.4	4.4	4.4	90.691	0													NaN
PITPNC1	E7EU35;A0A0C4DGP0;Q9UKF7	E7EU35;A0A0C4DGP0;Q9UKF7	Cytoplasmic phosphatidylinositol transfer protein 1	4.4525	1	1	1	6.4	6.4	6.4	31.504	0													NaN
PRKCSH	A0A0C4DGP4	A0A0C4DGP4		4.4058	10	1	1	63	14	14	22.628	0													1
CAPNS1	A0A0C4DGQ5;P04632;K7ELJ7;A0A075B7C0;U3KQE2;K7EM73;K7EIV0;K7EKD8;K7ES78;K7EMQ1;Q96L46	A0A0C4DGQ5;P04632;K7ELJ7;A0A075B7C0;U3KQE2;K7EM73;K7EIV0;K7EKD8	Calpain small subunit 1	323.31	12	12	8	64.9	64.9	53.4	33.786	0													NaN
DHRS7B	J3KRS1;A0A0C4DGQ8;Q6IAN0	J3KRS1;A0A0C4DGQ8;Q6IAN0	Dehydrogenase/reductase SDR family member 7B	2.8687	1	1	1	12.8	12.8	12.8	13.61	0.00034953													NaN
DDOST	A0A0C4DGS1;P39656;U3KQ84	A0A0C4DGS1;P39656;U3KQ84	Dolichyl-diphosphooligosaccharide--protein glycosyltransferase 48 kDa subunit	208.69	16	16	16	52.4	52.4	52.4	48.799	0													NaN
GOLGA2	A0A0C4DGS5;Q08379;B7ZC06;A0A087WYC0;H0Y7B8;REV__Q5SY18	A0A0C4DGS5;Q08379	Golgin subfamily A member 2	27.462	11	11	10	13.3	13.3	12.6	111.66	0													NaN
ACD	R4GNJ5;A0A0C4DGT6;Q96AP0	R4GNJ5;A0A0C4DGT6;Q96AP0	Adrenocortical dysplasia protein homolog	1.7286	1	1	1	3.6	3.6	3.6	47.12	0.0054409													NaN
FBXO31	H3BUC7;A0A0C4DGU8;Q5XUX0	H3BUC7;A0A0C4DGU8;Q5XUX0	F-box only protein 31	2.5258	1	1	1	11.7	11.7	11.7	17.334	0.00051238													NaN
LIG4	A0A0C4DGV9;P49917	A0A0C4DGV9;P49917	DNA ligase;DNA ligase 4	11.673	5	5	5	8.3	8.3	8.3	96.214	0													NaN
TTC8	A0A0C4DGY3;A0A0C4DGX9;Q8TAM2;H0YJQ3;A0A0C4DFT4;H0YJX0;A0A0C4DGH8	A0A0C4DGY3;A0A0C4DGX9;Q8TAM2;H0YJQ3;A0A0C4DFT4;H0YJX0;A0A0C4DGH8	Tetratricopeptide repeat protein 8	11.355	2	2	2	5.9	5.9	5.9	57.284	0													NaN
POLR3E	A0A0C4DH01;Q9NVU0	A0A0C4DH01;Q9NVU0	DNA-directed RNA polymerase III subunit RPC5	19.88	4	4	4	10.3	10.3	10.3	75.773	0													NaN
LTBP4	A0A0C4DH07;Q8N2S1;M0QYE9;M0QZX0;F8WAA0	A0A0C4DH07;Q8N2S1;M0QYE9;M0QZX0;F8WAA0	Latent-transforming growth factor beta-binding protein 4	16.112	2	2	2	2.2	2.2	2.2	169.46	0													NaN
EPB41L1	A0A0C4DH22;Q9H4G0;Q4VXN6;Q4VXN5;A0A1B0GTW6;Q4VXN7;Q4VXN8	A0A0C4DH22;Q9H4G0	Band 4.1-like protein 1	140.21	13	12	6	20.7	19.3	9.3	98.374	0													NaN
C6orf203	A0A0D9SEI0;Q9P0P8	A0A0D9SEI0;Q9P0P8	Uncharacterized protein C6orf203	19.369	4	4	4	12.7	12.7	12.7	28.457	0													NaN
CDK11B;CDK11A;CDC2L1	A0A0D9SEI3;Q5QPR3;B7ZVY7;A0A0D9SER5;A0A0D9SEN2;J3QR44;Q9UQ88;P21127;Q5QPR4;J3QR29;J3KS35;E7ESP2;Q5QPQ9;E9PFJ2;A0A087WYI9;A0A087X1I0	A0A0D9SEI3;Q5QPR3;B7ZVY7;A0A0D9SER5;A0A0D9SEN2;J3QR44;Q9UQ88;P21127;Q5QPR4;J3QR29;J3KS35;E7ESP2	Cyclin-dependent kinase 11A;Cyclin-dependent kinase 11B	32.541	8	8	8	11.1	11.1	11.1	89.437	0													NaN
FAM120B	A0A0D9SEJ5;F5GY05;Q96EK7	A0A0D9SEJ5;F5GY05;Q96EK7	Constitutive coactivator of peroxisome proliferator-activated receptor gamma	3.8783	2	2	2	2.4	2.4	2.4	105.19	0													NaN
TLE3;TLE1;TLE4	A0A0D9SES8;H0YKT5;H0YKN8;H0YL70;Q04726;F5H7D6;H0YNT2;H0YNI7;H0YKH0;H0YLW9;H0YLI3;Q04724;Q04727;K7EMK7;Q04725;K7EJR7	A0A0D9SES8;H0YKT5;H0YKN8;H0YL70;Q04726;F5H7D6;H0YNT2;H0YNI7;H0YKH0;H0YLW9;H0YLI3;Q04724;Q04727	Transducin-like enhancer protein 3;Transducin-like enhancer protein 1;Transducin-like enhancer protein 4	3.8277	6	6	6	7.9	7.9	7.9	83.183	0													NaN
MEF2A;MEF2C;MEF2D	H0YM62;D6RG14;D6RB91;A0A1B0GTW4;D6RG21;D6RCM6;Q05BX2;D6RJA7;A0A0D9SET2;D6R942;D6RC63;D8L7E9;D6RJG6;A0A0D9SFD0;A0A0R4J2G5;A0A1B0GV32;A0A0D9SGI5;Q06413;Q02078;Q14814;H0YKY6	H0YM62;D6RG14;D6RB91;A0A1B0GTW4;D6RG21;D6RCM6;Q05BX2;D6RJA7;A0A0D9SET2;D6R942;D6RC63;D8L7E9;D6RJG6;A0A0D9SFD0;A0A0R4J2G5;A0A1B0GV32;A0A0D9SGI5;Q06413;Q02078;Q14814;H0YKY6	Myocyte-specific enhancer factor 2C;Myocyte-specific enhancer factor 2A;Myocyte-specific enhancer factor 2D	30.104	2	2	2	25.9	25.9	25.9	10.058	0													NaN
RANBP10	A0A0D9SEU5;R4GMX8;Q6VN20;R4GNA3;R4GN91;R4GMX7	A0A0D9SEU5;R4GMX8;Q6VN20;R4GNA3;R4GN91	Ran-binding protein 10	18.488	4	4	3	10	10	7.3	67.255	0													NaN
R3HCC1	H0YBU3;A0A0D9SF44;A0A0R4J2E2;Q9Y3T6	H0YBU3;A0A0D9SF44;A0A0R4J2E2;Q9Y3T6	R3H and coiled-coil domain-containing protein 1	4.19	1	1	1	10.8	10.8	10.8	16.924	0													NaN
DDX3X	A0A0D9SFB3;A0A0D9SG12;A0A0D9SF53;O00571;A0A0J9YVQ7;A0A0J9YYH6;A0A087WVZ1;B4DLA0;A0A087WX09;D6RCM4;Q9NQI0;H0Y960	A0A0D9SFB3;A0A0D9SG12;A0A0D9SF53;O00571	ATP-dependent RNA helicase DDX3X	323.31	30	29	11	53.9	52.2	19.1	70.839	0													NaN
SPTAN1	A0A0D9SF54	A0A0D9SF54		280.93	159	2	1	69.7	1.5	0.7	282.83	0													1
PKP4	A0A0D9SF60;Q99569	A0A0D9SF60;Q99569	Plakophilin-4	11.136	3	3	3	4	4	4	133.97	0													NaN
TBL1XR1;TBL1Y;TBL1X	A0A0D9SF63;Q9BZK7;A0A1B0GVH3;Q9BQ87;O60907;C9JLJ1;C9JCK0;C9JBN1;A0A0D9SF25;A0A1B0GUU2;F8W9D8;C9IYU9	A0A0D9SF63;Q9BZK7;A0A1B0GVH3;Q9BQ87;O60907	F-box-like/WD repeat-containing protein TBL1XR1;F-box-like/WD repeat-containing protein TBL1Y;F-box-like/WD repeat-containing protein TBL1X	23.626	8	8	8	27.8	27.8	27.8	51.556	0													NaN
ARFGAP2	A0A0D9SF70;G5E9L0;Q8N6H7;E9PMU9;E9PQP3;H0YDN9;E9PIY6;E9PMR9;E9PM63;E9PJT7;E9PK28;E9PN48;E9PM18;E9PNY8;H0YF45;H0YDX1	A0A0D9SF70;G5E9L0;Q8N6H7;E9PMU9;E9PQP3;H0YDN9	ADP-ribosylation factor GTPase-activating protein 2	30.943	8	8	8	22.9	22.9	22.9	42.153	0													NaN
CYTH2	A0A0D9SFG6;Q99418;G5E9B7;O43739;M0QZ92;M0R2J0;F8W8E2	A0A0D9SFG6;Q99418	Cytohesin-2	4.8816	5	5	3	13.8	13.8	5.2	46.56	0													NaN
MYO18A	A0A0D9SFK2;Q92614;H0YEV9;A0A1B0GWJ6	A0A0D9SFK2;Q92614	Unconventional myosin-XVIIIa	130.49	17	17	17	11.7	11.7	11.7	231.1	0													NaN
PNKP	A0A0D9SFL2;M0QYH2;Q96T60;M0R097;M0QYI1;M0R3C8	A0A0D9SFL2;M0QYH2;Q96T60;M0R097;M0QYI1;M0R3C8	Bifunctional polynucleotide phosphatase/kinase;Polynucleotide 3-phosphatase;Polynucleotide 5-hydroxyl-kinase	3.7543	2	2	2	5.6	5.6	5.6	53.119	0													NaN
EWSR1	A0A0D9SFL3;B0QYK0;C9JGE3;Q01844;H7BY36	A0A0D9SFL3;B0QYK0;C9JGE3;Q01844;H7BY36	RNA-binding protein EWS	62.743	5	5	5	10.3	10.3	10.3	61.414	0													NaN
DGKH	A0A0D9SFR6;Q86XP1;A0A0D9SF65	A0A0D9SFR6;Q86XP1	Diacylglycerol kinase eta	6.8984	4	4	4	6.6	6.6	6.6	114.09	0													NaN
COBLL1	A0A0X1KG75;A0A0D9SG04;Q53SF7	A0A0X1KG75;A0A0D9SG04;Q53SF7	Cordon-bleu protein-like 1	16.639	1	1	1	1.7	1.7	1.7	127.83	0													NaN
STXBP1	A0A1B0GWF2;A0A1B0GVQ5;A0A0D9SG72;A0A1B0GTP9;P61764;A0A1B0GW76;A0A0D9SEP9;A0A0D9SFQ7;A0A0D9SFW6;A0A0D9SEH5	A0A1B0GWF2;A0A1B0GVQ5;A0A0D9SG72;A0A1B0GTP9;P61764;A0A1B0GW76	Syntaxin-binding protein 1	99.172	13	13	13	25.8	25.8	25.8	65.215	0													NaN
PHF6	A0A0D9SGE8;Q5JRC6	A0A0D9SGE8;Q5JRC6		4.3169	14	1	1	51.6	6.8	6.8	41.361	0													NaN
SYNJ1	A0A0D9SGJ6;J3KQV8;O43426;J3KPK1;C9JFZ1;C9JW66	A0A0D9SGJ6;J3KQV8;O43426;J3KPK1;C9JFZ1	Synaptojanin-1	34.031	5	5	5	5.1	5.1	5.1	168.16	0													NaN
DIAPH1	A0A0G2JH68;O60610;H9KV28;A0A140T8Z0;B4E2I7;E5RJ79	A0A0G2JH68;O60610;H9KV28;A0A140T8Z0	Protein diaphanous homolog 1	233.58	27	27	27	26.5	26.5	26.5	141.36	0													NaN
PPP1R18	A0A0G2JHC2;Q6NYC8	A0A0G2JHC2;Q6NYC8	Phostensin	12.797	6	6	6	12.9	12.9	12.9	68.041	0													NaN
EHMT2	A0A0G2JRR0;A0A0G2JRN8;A0A0G2JIS2;A2ABF8;A0A0G2JIR1;A2ABF9;A0A0G2JK64;Q96KQ7	A0A0G2JRR0;A0A0G2JRN8;A0A0G2JIS2;A2ABF8;A0A0G2JIR1;A2ABF9;A0A0G2JK64;Q96KQ7	Histone-lysine N-methyltransferase EHMT2	3.7892	4	4	4	4.8	4.8	4.8	99.541	0													NaN
HSPA1B;HSPA1A	A0A0G2JIW1;P0DMV9;P0DMV8;V9GZ37	A0A0G2JIW1;P0DMV9;P0DMV8;V9GZ37	Heat shock 70 kDa protein 1B;Heat shock 70 kDa protein 1A	323.31	31	28	17	62.5	58.3	36.3	70.108	0													NaN
ABHD16A	A0A0G2JJD3;O95870;A0A0G2JI89;F2Z3H2	A0A0G2JJD3;O95870	Abhydrolase domain-containing protein 16A	9.1463	5	5	5	16.5	16.5	16.5	67.518	0													NaN
WDR46	H0Y6G3;A0A140T9L0;A0A0G2JJL1;O15213	H0Y6G3;A0A140T9L0;A0A0G2JJL1;O15213	WD repeat-containing protein 46	37.715	2	2	2	11.2	11.2	11.2	35.817	0													NaN
SSBP1	A0A0G2JLD8;E7EUY5;Q04837;C9K0U8	A0A0G2JLD8;E7EUY5;Q04837;C9K0U8	Single-stranded DNA-binding protein, mitochondrial	189.16	6	6	6	44	44	44	15.598	0													NaN
SLC12A7	A0A0G2JNW7;Q9Y666;A0A0U1RR18;A0A0G2JQE3;H0YB78;Q9H2X9	A0A0G2JNW7;Q9Y666;A0A0U1RR18	Solute carrier family 12 member 7	67.198	3	3	3	4.2	4.2	4.2	119.13	0													NaN
SCRIB	A0A0G2JNZ2;A0A0G2JPP5;Q14160;A0A0G2JMS7;H0YCG0;H0YDF9	A0A0G2JNZ2;A0A0G2JPP5;Q14160;A0A0G2JMS7	Protein scribble homolog	60.514	11	11	9	10.4	10.4	9	174.91	0													NaN
TFPT	A0A0G2JP55;A8MTQ3;G5E9B5;P0C1Z6	A0A0G2JP55;A8MTQ3;G5E9B5;P0C1Z6	TCF3 fusion partner	2.823	1	1	1	6.9	6.9	6.9	16.992	0.00052265													NaN
C4A;C4B	A0A140TA49;A0A140TA44;A0A140TA32;A0A0G2JPR0;P0C0L4;F5GXS0;A0A140TA29;A0A0G2JL54;P0C0L5	A0A140TA49;A0A140TA44;A0A140TA32;A0A0G2JPR0;P0C0L4;F5GXS0;A0A140TA29;A0A0G2JL54;P0C0L5	Complement C4-A;Complement C4 beta chain;Complement C4-A alpha chain;C4a anaphylatoxin;C4b-A;C4d-A;Complement C4 gamma chain;Complement C4-B;Complement C4 beta chain;Complement C4-B alpha chain;C4a anaphylatoxin;C4b-B;C4d-B;Complement C4 gamma chain	36.003	8	1	1	5.3	1.4	1.4	187.79	0													NaN
ABR	A0A0G2JQ41;A0A1C7CYZ0;Q12979;B7Z683;I3L2P5;A0A0G2JRJ1;I3L3W0;I3L0R7;A0A0G2JQT5;I3L4Y1;A0A0G2JSE0;A0A0D9SGD7;I3NI05	A0A0G2JQ41;A0A1C7CYZ0;Q12979;B7Z683	Active breakpoint cluster region-related protein	28.652	11	10	10	17.4	16.1	16.1	88.857	0													NaN
LPCAT1	A0A0G2JRI7;A0A0G2JQ62;Q8NF37	A0A0G2JRI7;A0A0G2JQ62;Q8NF37	Lysophosphatidylcholine acyltransferase 1	46.181	2	2	2	13.7	13.7	13.7	25.74	0													NaN
PUF60	A0A0J9YYL3;A0A0J9YVP6;A0A0J9YXJ8;A0A0J9YXX5;Q9UHX1;A0A0J9YVR6;E9PQ56;A0A0J9YWM1;H0YEM1;E9PN18;E9PMU7;E9PL19;H0YCP8	A0A0J9YYL3;A0A0J9YVP6;A0A0J9YXJ8;A0A0J9YXX5;Q9UHX1;A0A0J9YVR6;E9PQ56;A0A0J9YWM1;H0YEM1;E9PN18	Poly(U)-binding-splicing factor PUF60	274.29	17	17	17	41.8	41.8	41.8	54.626	0													NaN
BNIP3	F6RP06;A0A0J9YW18;Q12983	F6RP06;A0A0J9YW18;Q12983	BCL2/adenovirus E1B 19 kDa protein-interacting protein 3	7.5367	2	1	1	10	5.5	5.5	23.728	0													NaN
AIM1	A0A0J9YWL0;Q9Y4K1;Q96QW7	A0A0J9YWL0;Q9Y4K1;Q96QW7	Absent in melanoma 1 protein	10.601	5	5	5	3.9	3.9	3.9	231.71	0													NaN
PTDSS2	A0A0J9YWQ2;Q9BVG9	A0A0J9YWQ2;Q9BVG9	Phosphatidylserine synthase 2	7.3083	3	3	3	9.2	9.2	9.2	45.902	0													NaN
DNAJB6	C9J2C4;A0A0J9YX62;O75190;C9JDR7;C9JDX6;F8WCZ4;C9J2P2;E9PH18;C9JN01;C9JB42;C9JRD2;C9JXB9;Q8NHS0;P25686	C9J2C4;A0A0J9YX62;O75190;C9JDR7;C9JDX6;F8WCZ4;C9J2P2;E9PH18	DnaJ homolog subfamily B member 6	6.0635	3	3	3	19.7	19.7	19.7	25.377	0													NaN
CELF2	V9GYD9;Q5VZZ6;A0A0J9YX66;A0A1B0GU44;E9PC62;A0A1B0GUN8;A0A0J9YXJ0;O95319;V9GY47;A0A0J9YXK1	V9GYD9;Q5VZZ6;A0A0J9YX66;A0A1B0GU44;E9PC62;A0A1B0GUN8;A0A0J9YXJ0;O95319	CUGBP Elav-like family member 2	12.726	5	5	5	15.5	15.5	15.5	46.621	0													NaN
	A0A0J9YXB8	A0A0J9YXB8		3.988	7	1	1	49.1	13.8	13.8	18.745	0													1
	A0A0J9YXC7;F8WC86;P0CW20;P0CW19	A0A0J9YXC7		77.511	18	18	5	56.8	56.8	13.8	45.724	0													NaN
PON2	A0A0J9YXF2;J3QT77;A0A0J9YYG4;Q15165;G3XAK4;A0A0J9YXU7;A0A0J9YYJ1;A0A0J9YXM1	A0A0J9YXF2;J3QT77;A0A0J9YYG4;Q15165;G3XAK4	Serum paraoxonase/arylesterase 2	224.25	10	10	10	49.3	49.3	49.3	41.527	0													NaN
WDR81	A0A0J9YXM6;Q562E7;I3L3U7;C9JCF9;E9PDG3	A0A0J9YXM6;Q562E7	WD repeat-containing protein 81	21.725	5	5	4	4.7	4.7	3.5	211.57	0													NaN
NHSL2	A0A0J9YY72;A0A0J9YY34;A0A0J9YW69;Q5HYW2	A0A0J9YY72;A0A0J9YY34;A0A0J9YW69;Q5HYW2	NHS-like protein 2	15.947	4	4	4	5.9	5.9	5.9	102.01	0													NaN
MATR3	A0A0R4J2E8;P43243;D6REM6;B3KM87	A0A0R4J2E8;P43243;D6REM6	Matrin-3	2.3091	37	1	1	45.3	2.5	2.5	94.622	0.0013409													NaN
CLN6	A0A1B0GW73;H3BNF1;A0A1B0GTV3;A0A0S2Z5D0;H3BUV4;A0A1B0GUD2;H3BUT1;A0A1B0GTU6;Q9NWW5;A0A1B0GU90;H3BRN7;H3BTY4	A0A1B0GW73;H3BNF1;A0A1B0GTV3;A0A0S2Z5D0;H3BUV4;A0A1B0GUD2;H3BUT1;A0A1B0GTU6;Q9NWW5;A0A1B0GU90;H3BRN7;H3BTY4	Ceroid-lipofuscinosis neuronal protein 6	2.1631	2	2	2	41.6	41.6	41.6	8.6227	0.0023198													NaN
SH3D19	A0A0U1RQE4;Q5HYK7;A0A0U1RQN2	A0A0U1RQE4;Q5HYK7	SH3 domain-containing protein 19	8.4487	7	7	7	7.8	7.8	7.8	114.8	0													NaN
GSN	Q5T0I1;A0A0U1RQL8	Q5T0I1;A0A0U1RQL8		3.5033	5	1	1	38.2	7.9	7.9	25.857	0.00018238													NaN
LRRC16A	A0A0U1RQQ1;Q5VZK9	A0A0U1RQQ1;Q5VZK9	Leucine-rich repeat-containing protein 16A	2.3995	3	3	3	3.4	3.4	3.4	102.6	0.0010142													NaN
hCG_2004507;CSNK1G1	U3KQA5;A0A0U1RQT7;Q8IXA3;A0A0U1RQY7;U3KQB3;Q9HCP0;A0A0U1RQG9;A0A0U1RQK6;A0A0U1RR31	U3KQA5;A0A0U1RQT7;Q8IXA3;A0A0U1RQY7;U3KQB3;Q9HCP0;A0A0U1RQG9;A0A0U1RQK6	Casein kinase I isoform gamma-1	6.5746	5	4	3	10	8.1	5.5	48.586	0													NaN
CD99L2	A0A0U1RQT8;Q8TCZ2;H0Y4H3	A0A0U1RQT8;Q8TCZ2;H0Y4H3	CD99 antigen-like protein 2	4.9451	3	3	3	18.1	18.1	18.1	18.663	0													NaN
CBL	A0A1B0GW38;A0A0U1RQX8;P22681;A0A0U1RR39	A0A1B0GW38;A0A0U1RQX8;P22681;A0A0U1RR39	E3 ubiquitin-protein ligase CBL	58.091	8	8	6	12.2	12.2	10.1	95.95	0													NaN
DENND4A	A0A0U1RR27;Q7Z401;H3BTW5	A0A0U1RR27;Q7Z401;H3BTW5	C-myc promoter-binding protein	9.0393	5	4	4	4.6	4	4	214.83	0													NaN
EXOC6B	A0A0U1RRB6;Q9Y2D4;J3QT38	A0A0U1RRB6;Q9Y2D4;J3QT38	Exocyst complex component 6B	43.833	14	13	13	23.4	23.4	23.4	94.685	0													NaN
MICU1	F6XEV2;A0A0U1RRK1;Q9BPX6;S4R3D7;E9PQV6;S4R3V1;S4R3W3	F6XEV2;A0A0U1RRK1;Q9BPX6;S4R3D7;E9PQV6;S4R3V1	Calcium uptake protein 1, mitochondrial	38.44	4	4	4	14.4	14.4	14.4	54.578	0													NaN
SPATA20	A0A0U1RRL8;Q8TB22;H0Y9W3;H0Y9M1	A0A0U1RRL8;Q8TB22;H0Y9W3;H0Y9M1	Spermatogenesis-associated protein 20	6.1047	2	2	2	3.9	3.9	3.9	88.051	0													NaN
GATAD2B	A0A0U1RRM1;Q8WXI9;A0A0U1RR30;A0A0U1RRK3;A0A0U1RR34	A0A0U1RRM1;Q8WXI9	Transcriptional repressor p66-beta	11.906	7	7	6	19.4	19.4	17.5	63.461	0													NaN
NELFB	A0A0X1KG71;Q8WX92	A0A0X1KG71;Q8WX92	Negative elongation factor B	53.444	11	11	11	20.2	20.2	20.2	70.038	0													NaN
TNXB	A0A140T9C0;A0A140T902;A0A140T8Y3;A0A140TA52;A0A140TA41;A0A140TA33;P22105;C9J7W4;A0A087X0I0;A0A140T9L7;A0A140T956;A0A140T8Z8	A0A140T9C0;A0A140T902;A0A140T8Y3;A0A140TA52;A0A140TA41;A0A140TA33;P22105;C9J7W4;A0A087X0I0;A0A140T9L7;A0A140T956;A0A140T8Z8	Tenascin-X	5.1924	2	2	2	0.8	0.8	0.8	456.19	0													NaN
CC2D2A	A0A140T8Y7;Q9P2K1;D6R9V3;H0Y941	A0A140T8Y7;Q9P2K1;D6R9V3;H0Y941	Coiled-coil and C2 domain-containing protein 2A	2.7552	2	2	2	2.9	2.9	2.9	166.68	0.00052002													NaN
HLA-A	A0A140T955;A0A140T933;A0A140T9I0;A0A140T9X5;A0A140T913;P01892;P16189;P30456	A0A140T955;A0A140T933;A0A140T9I0;A0A140T9X5;A0A140T913;P01892;P16189	HLA class I histocompatibility antigen, A-2 alpha chain;HLA class I histocompatibility antigen, A-31 alpha chain	-2	9	1	0	31.4	5.7	0	34.288	1	+												NaN
HLA-C	O19617;A0A140T921;A0A140T9H5;A0A140T9U8;A2AEA2;P10321;A0A140TA05;A0A140T9L3;A0A140TA19;A0A140T9S7;A0A140T9Q4	O19617;A0A140T921;A0A140T9H5;A0A140T9U8;A2AEA2;P10321;A0A140TA05;A0A140T9L3	HLA class I histocompatibility antigen, Cw-7 alpha chain	55.533	9	7	1	30.3	23.8	4.4	40.71	0													NaN
	A0A140T9R1;A0A140T9X0;A0A140T9C3;A0A140T959;A0A140T9B1;A0A140T957	A0A140T9R1;A0A140T9X0		-2	16	1	0	54.1	5.9	0	39.777	1	+												NaN
TAP1	A0A140T9T7;Q03518	A0A140T9T7;Q03518	Antigen peptide transporter 1	6.7299	5	5	5	8.9	8.9	8.9	87.175	0													NaN
QIL1	A0A140TA86;Q5XKP0;K7EIR2;A0A140TA84	A0A140TA86;Q5XKP0	Protein QIL1	10.179	3	3	3	42.1	42.1	42.1	15.436	0													NaN
TXNRD2	A0A182DWF2;D3YTF8;A0A182DWF3;Q9NNW7;A0A096LPK7;A0A096LPD9;E7EWK1;A0A0U1RQX0;A0A096LPH4;A0A096LPB7;A0A096LP96;A0A096LNY7	A0A182DWF2;D3YTF8;A0A182DWF3;Q9NNW7;A0A096LPK7;A0A096LPD9;E7EWK1	Thioredoxin reductase 2, mitochondrial	64.742	9	8	8	32	28.9	28.9	53.567	0													NaN
ATP6AP2	A0A1B0GWD6;A0A1B0GVI9;A0A1B0GVC7;B7Z1I9;B7Z413;A0A1B0GTB0;A0A1B0GTU8;A0A1B0GVW0;O75787;A0A1B0GWJ8;H7C3E1;A0A1B0GU12;A0A1B0GVB9;A0A1C7CYW4;A0A1B0GUT7	A0A1B0GWD6;A0A1B0GVI9;A0A1B0GVC7;B7Z1I9;B7Z413;A0A1B0GTB0;A0A1B0GTU8;A0A1B0GVW0;O75787;A0A1B0GWJ8;H7C3E1;A0A1B0GU12;A0A1B0GVB9;A0A1C7CYW4;A0A1B0GUT7	Renin receptor	32.041	4	4	4	21.5	21.5	21.5	21.204	0													NaN
CPT2	A0A1B0GTB8;A0A1B0GWC0;A0A1B0GVF3;P23786;A0A1B0GV75;A0A1B0GTM0;A0A1B0GUD9	A0A1B0GTB8;A0A1B0GWC0;A0A1B0GVF3;P23786;A0A1B0GV75	Carnitine O-palmitoyltransferase 2, mitochondrial	39.189	10	10	10	21.1	21.1	21.1	71.181	0													NaN
FTO	A0A1B0GTC3;A0A1B0GVH5;Q9C0B1;A0A1B0GUC3;A0A1B0GV98;A0A1B0GTC5;A0A1B0GU26;A0A1B0GTY1;A0A1B0GTI3;A0A1B0GUY7;A0A1B0GTZ8;F8WCB8;X6R3I0	A0A1B0GTC3;A0A1B0GVH5;Q9C0B1;A0A1B0GUC3;A0A1B0GV98;A0A1B0GTC5;A0A1B0GU26;A0A1B0GTY1	Alpha-ketoglutarate-dependent dioxygenase FTO	134.97	12	12	12	34.1	34.1	34.1	61.313	0													NaN
ALDH7A1	A0A1B0GTG2;A0A1B0GW77;P49419;A0A1B0GUA1;A0A1B0GW82;A0A1B0GTY9;A0A1B0GTJ4;A0A1B0GV49;A0A140T9V3;A0A0J9YWF7;A0A1B0GUY0;H0YHM6;F8VVF2;F8WDY6;A0A1B0GVU0;A0A0J9YWK1;A0A0J9YWM6;A0A1B0GW65;F8WD33	A0A1B0GTG2;A0A1B0GW77;P49419;A0A1B0GUA1;A0A1B0GW82;A0A1B0GTY9;A0A1B0GTJ4;A0A1B0GV49;A0A140T9V3;A0A0J9YWF7	Alpha-aminoadipic semialdehyde dehydrogenase	130.57	18	18	18	53	53	53	58.139	0													NaN
ADSL	A0A1B0GWJ0;A0A1B0GTJ7;P30566;A0A0A6YY92;A0A1B0GWF8;A0A096LNY6;A0A1B0GTG9;A0A096LNY5;A0A096LNY4;B4DEP1;A0A096LPA2;A0A096LP72;A0A096LP92;A0A096LP76;V9GY96;A0A096LNT0	A0A1B0GWJ0;A0A1B0GTJ7;P30566;A0A0A6YY92;A0A1B0GWF8;A0A096LNY6;A0A1B0GTG9;A0A096LNY5	Adenylosuccinate lyase	163.08	17	17	17	52.5	52.5	52.5	54.465	0													NaN
ARID1B	A0A1B0GV63;A0A1B0GWJ2;A0A1B0GTJ8;A0A1B0GVK1;H0Y7H8;Q8NFD5;A0A1B0GTI6;H0Y3S9;H0Y2R3	A0A1B0GV63;A0A1B0GWJ2;A0A1B0GTJ8;A0A1B0GVK1;H0Y7H8;Q8NFD5;A0A1B0GTI6	AT-rich interactive domain-containing protein 1B	18.453	4	4	4	4.6	4.6	4.6	148.23	0													NaN
TNFAIP8L3	A0A1B0GTK8;Q5GJ75	A0A1B0GTK8;Q5GJ75	Tumor necrosis factor alpha-induced protein 8-like protein 3	22.543	3	3	3	24	24	24	23.36	0													NaN
RAB11FIP5	A0A1B0GTL5;Q9BXF6	A0A1B0GTL5;Q9BXF6	Rab11 family-interacting protein 5	46.455	13	13	13	16.8	16.8	16.8	138.41	0													NaN
ASAH1	A0A1B0GTP7;E7EMM4;A0A1B0GW68;A0A1B0GUA4;A0A1B0GTM3;A0A1B0GTZ5;A0A1B0GUH5;Q13510;A0A1B0GUG1;A0A1B0GUE3;A0A1B0GUW4;A0A1B0GV06;A0A1B0GV95;A0A1B0GW48;A0A1B0GVJ1;A0A1B0GVE7;A0A1B0GU62;A0A1B0GU06;A0A1B0GUB3;A0A1B0GVG2;A0A1B0GVC9;A0A1B0GV88;A0A1B0GVA3;A0A1B0GW66;A0A1B0GUJ3	A0A1B0GTP7;E7EMM4;A0A1B0GW68;A0A1B0GUA4;A0A1B0GTM3;A0A1B0GTZ5;A0A1B0GUH5;Q13510;A0A1B0GUG1;A0A1B0GUE3;A0A1B0GUW4;A0A1B0GV06	Acid ceramidase;Acid ceramidase subunit alpha;Acid ceramidase subunit beta	40.157	7	7	7	29.9	29.9	29.9	32.573	0													NaN
KIF16B	A0A1B0GTU3;Q96L93;H0Y534	A0A1B0GTU3;Q96L93;H0Y534	Kinesin-like protein KIF16B	4.7758	4	3	3	2.8	2.1	2.1	146.32	0													NaN
PXN	A0A1B0GTU4;P49023;F5GZ78;A0A1B0GU60;F5H836;A0A1B0GV30	A0A1B0GTU4;P49023;F5GZ78	Paxillin	305.56	23	23	23	34.5	34.5	34.5	115.9	0													NaN
POLG	A0A1B0GTU7;P54098;A0A1B0GVT8;H0YE43;H0YD36;H0YCV2;A0A1B0GW33	A0A1B0GTU7;P54098;A0A1B0GVT8	DNA polymerase subunit gamma-1	9.9015	4	4	4	7.6	7.6	7.6	102.69	0													NaN
TJP2	A0A1B0GTW1;Q9UDY2;U3KQJ2;B1AN86	A0A1B0GTW1;Q9UDY2	Tight junction protein ZO-2	253.03	36	36	36	32.4	32.4	32.4	140.73	0													NaN
NFIB	A0A1B0GW37;A0A1B0GU97;U3KQE8;A0A1B0GWJ4;A0A0A0MRX8;A0A1B0GWI9;Q5VW27;Q5VW30;Q5VW26;O00712;U3KPY9;A0A1B0GTC1;A0A087WXP2;Q5W0Y9;A0A1B0GWB8;S4R308;K7ESG9;K7EKH0;K7EJB0;S4R3K4;B1AKN6;C9JWJ8;K7EN08;Q14938	A0A1B0GW37;A0A1B0GU97;U3KQE8;A0A1B0GWJ4;A0A0A0MRX8;A0A1B0GWI9;Q5VW27;Q5VW30;Q5VW26;O00712	Nuclear factor 1;Nuclear factor 1 B-type	16.094	5	5	1	20.4	20.4	3.9	46.404	0													NaN
KIAA1279	A0A1B0GUA3;Q96EK5;A0A1B0GUH6;A0A1B0GTE6;A0A0D9SFK7;A0A1B0GW21;A0A1B0GU96;A0A1B0GV79;A0A1B0GVY9	A0A1B0GUA3;Q96EK5	KIF1-binding protein	74.174	15	15	15	36.7	36.7	36.7	74.783	0													NaN
KIF13A	A0A1B0GUA8;Q9H1H9;H0Y307;H0Y9Z7;H0Y925	A0A1B0GUA8;Q9H1H9;H0Y307	Kinesin-like protein KIF13A	19.26	5	2	2	3	1.5	1.5	207.22	0													NaN
RASSF3	A0A1B0GUG6;Q86WH2	A0A1B0GUG6;Q86WH2	Ras association domain-containing protein 3	2.3612	1	1	1	4.7	4.7	4.7	34.578	0.0011785													NaN
RALGAPA1	A0A1B0GUI1;Q6GYQ0	A0A1B0GUI1;Q6GYQ0	Ral GTPase-activating protein subunit alpha-1	13.166	4	2	2	2.7	2	2	280.41	0													NaN
PLEKHA6	Q5VTI5;A0A1B0GUN5;Q9Y2H5	Q5VTI5;A0A1B0GUN5;Q9Y2H5	Pleckstrin homology domain-containing family A member 6	2.8544	3	3	3	3	3	3	119.29	0.00034922													NaN
UNC13B	A0A1B0GUS7;B1AM27;O14795;I6L9J0;F8W8M9;A0A1B0GVW8;A0A0U1RRL2	A0A1B0GUS7;B1AM27;O14795;I6L9J0;F8W8M9;A0A1B0GVW8	Protein unc-13 homolog B	39.215	10	10	8	3.5	3.5	3.3	484.12	0													NaN
EFR3A	A0A1B0GUZ7;Q14156	A0A1B0GUZ7;Q14156	Protein EFR3 homolog A	28.719	7	7	7	10.8	10.8	10.8	96.13	0													NaN
ZEB2	A0JP08;A0A1B0GV02;O60315;A0A1B0GWI0;A0A1B0GVV8;A0A1B0GW50;E7EUW9;C9JU62;E7EVG9;A0A1B0GUM8;A0A0D9SGG5;U3KPV5;H7C0G0;U3KQ51;E7ESP8	A0JP08;A0A1B0GV02;O60315;A0A1B0GWI0;A0A1B0GVV8;A0A1B0GW50;E7EUW9	Zinc finger E-box-binding homeobox 2	44.372	4	4	3	4.5	4.5	3.5	136.32	0													NaN
TAB2	A0A1B0GV57;Q9NYJ8	A0A1B0GV57;Q9NYJ8	TGF-beta-activated kinase 1 and MAP3K7-binding protein 2	51.814	1	1	1	6.6	6.6	6.6	45.531	0													NaN
CTSD	A0A1B0GW44;A0A1B0GVD5;A0A1B0GWE8;P07339;A0A1B0GV23;A0A1B0GVP3;A0A1B0GU92;A0A1B0GU03;H7C469;C9JH19;F8WD96;H7C1V0;F8W787;A0A1B0GVF1;A0A1B0GV01	A0A1B0GW44;A0A1B0GVD5;A0A1B0GWE8;P07339;A0A1B0GV23;A0A1B0GVP3;A0A1B0GU92;A0A1B0GU03;H7C469;C9JH19;F8WD96	Cathepsin D;Cathepsin D light chain;Cathepsin D heavy chain	93.094	14	14	14	40.5	40.5	40.5	43.688	0													NaN
UBE3A	A0A1B0GVL3;Q05086;A0A0D9SG77;A0A0D9SGI3;A0A0D9SF91;A0A0D9SG63;A0A0D9SES7;S4R306;A0A0D9SFU3;A0A0D9SGJ0;A0A0D9SG54	A0A1B0GVL3;Q05086;A0A0D9SG77;A0A0D9SGI3	Ubiquitin-protein ligase E3A	25.948	9	9	9	14.5	14.5	14.5	93.543	0													NaN
TPCN2	A0A1B0GVQ7;E7ETX0;Q8NHX9	A0A1B0GVQ7;E7ETX0;Q8NHX9	Two pore calcium channel protein 2	1.7219	1	1	1	3.8	3.8	3.8	42.489	0.0054365													NaN
DPY19L1	A0A1B0GW05;Q2PZI1;H7C3M5;F5H1L7	A0A1B0GW05;Q2PZI1	Probable C-mannosyltransferase DPY19L1	27.896	11	11	8	19.9	19.9	15.1	84.533	0													NaN
MVK	F5H8H2;A0A1B0GWC2;Q03426;A0A1B0GWF3;A0A0B4J236;F5H092	F5H8H2;A0A1B0GWC2;Q03426;A0A1B0GWF3	Mevalonate kinase	13.319	3	3	3	17.2	17.2	17.2	37.171	0													NaN
MFNG	A0A1B0GX02;A9UJQ1;O00587	A0A1B0GX02;A9UJQ1;O00587	Beta-1,3-N-acetylglucosaminyltransferase manic fringe	2.6275	1	1	1	33.3	33.3	33.3	4.8695	0.00051582													NaN
UBE2E3;UBE2E2	R4GND1;A0A1B0GX65;Q969T4;R4GN77;Q96LR5;R4GMM6;R4GNG6	R4GND1;A0A1B0GX65;Q969T4;R4GN77;Q96LR5	Ubiquitin-conjugating enzyme E2 E3;Ubiquitin-conjugating enzyme E2 E2	13.281	4	4	2	39.1	39.1	28.2	19.13	0													NaN
EXOC3L2	A0A1C7CYX0;Q2M3D2	A0A1C7CYX0;Q2M3D2	Exocyst complex component 3-like protein 2	4.1909	3	3	3	6.1	6.1	6.1	87.479	0													NaN
FAM107B	C9J6N5;C9JQ40;C9JW51;A0A1C7CYX8;Q9H098;C9J3Q3;X6RET8;C9JP05;C9JYP1;C9J6Y8;F8WCJ2	C9J6N5;C9JQ40;C9JW51;A0A1C7CYX8;Q9H098;C9J3Q3;X6RET8;C9JP05;C9JYP1;C9J6Y8	Protein FAM107B	49.175	6	6	6	54	54	54	14.844	0													NaN
DPYSL2	A0A1C7CYX9;Q16555;E5RFU4	A0A1C7CYX9;Q16555	Dihydropyrimidinase-related protein 2	323.31	25	25	22	54.9	54.9	49.6	73.502	0													NaN
GAS2L1	A0A5E8;Q99501;C9JFI0;C9JRR6	A0A5E8;Q99501	GAS2-like protein 1	10.597	4	4	4	7.8	7.8	7.8	72.688	0													NaN
TTC26	Q96CU4;A0AVF1;F8WEZ4;B7Z2T3;B7Z6R6	Q96CU4;A0AVF1;F8WEZ4;B7Z2T3;B7Z6R6	Intraflagellar transport protein 56	5.4803	4	4	4	16.2	16.2	16.2	31.589	0													NaN
UBA6	A0AVT1;H0Y8S8;H0Y9U5	A0AVT1	Ubiquitin-like modifier-activating enzyme 6	248.37	31	31	31	45.6	45.6	45.6	117.97	0													NaN
KIAA1598	A0MZ66	A0MZ66	Shootin-1	6.9673	7	7	7	13.8	13.8	13.8	71.639	0													7
TMEM120B	A0PK00	A0PK00	Transmembrane protein 120B	100.96	2	1	1	7.7	5	5	40.245	0													1
ARHGAP10	A1A4S6	A1A4S6	Rho GTPase-activating protein 10	2.7618	2	2	2	2.9	2.9	2.9	89.374	0.00052038													2
PDE7B	A1E5M1;Q9NP56	A1E5M1;Q9NP56	cAMP-specific 3,5-cyclic phosphodiesterase 7B	1.6648	2	2	2	7	7	7	57.727	0.0063674													NaN
ARHGEF37	A1IGU5	A1IGU5	Rho guanine nucleotide exchange factor 37	2.9288	1	1	1	1.8	1.8	1.8	76.277	0.00035125													1
MEX3A	A1L020	A1L020	RNA-binding protein MEX3A	3.7096	1	1	1	4.2	4.2	4.2	54.173	0													1
ILVBL	A1L0T0;M0R026;M0QZX5;E9PJS0;M0R1B5;E9PL44	A1L0T0;M0R026	Acetolactate synthase-like protein	144.24	15	15	15	37.2	37.2	37.2	67.867	0													NaN
C1orf226	A1L170	A1L170	Uncharacterized protein C1orf226	8.2715	1	1	1	6.2	6.2	6.2	29.057	0													1
SH3PXD2B	A1X283;G3V144;A0A1B0GUF2	A1X283;G3V144;A0A1B0GUF2	SH3 and PX domain-containing protein 2B	17.951	9	9	7	10.2	10.2	8.2	101.58	0													NaN
ACO2	A2A274;Q99798	A2A274;Q99798	Aconitate hydratase, mitochondrial	323.31	35	35	35	54.5	54.5	54.5	87.819	0													NaN
AAR2	A2A2Q9;Q9Y312	A2A2Q9;Q9Y312	Protein AAR2 homolog	14.21	4	4	4	16.3	16.3	16.3	45.034	0													NaN
PRNP	A2A2V1;P04156;X6RKS3	A2A2V1;P04156;X6RKS3	Major prion protein	13.093	2	2	2	9.6	9.6	9.6	27.278	0													NaN
RBM34	A2A2V2;P42696;Q5TCT4;H7C5M1	A2A2V2;P42696;Q5TCT4	RNA-binding protein 34	2.5324	4	4	4	12.5	12.5	12.5	45.917	0.00051265													NaN
MPG	A2IDA3;P29372	A2IDA3;P29372	DNA-3-methyladenine glycosylase	3.5951	2	2	2	12	12	12	27.295	0													NaN
WDR7	A2RRE0;Q9Y4E6	A2RRE0;Q9Y4E6	WD repeat-containing protein 7	15.707	3	3	3	6	6	6	89.343	0													NaN
NBAS	A2RRP1;H0Y5G7;H7C007;H7BZU5	A2RRP1;H0Y5G7	Neuroblastoma-amplified sequence	47.414	16	16	16	11	11	11	268.57	0													NaN
TARSL2	B7ZLP8;A2RTX5;H0YKB9	B7ZLP8;A2RTX5	Probable threonine--tRNA ligase 2, cytoplasmic	3.3368	3	2	2	4.7	3.7	3.7	88.743	0.0001807													NaN
SRGAP2	A2RUF3;O75044;Q5VZB4;A0A075B743;A0A075B7C8;A0A087X1G6	A2RUF3;O75044	SLIT-ROBO Rho GTPase-activating protein 2	94.437	11	11	0	15.6	15.6	0	120.87	0													NaN
KIAA0922	H0Y2M0;A2VDJ0	H0Y2M0;A2VDJ0	Transmembrane protein 131-like	-2	1	1	1	1	1	1	154.75	1	+												NaN
EXOSC2	A3KFL2;Q13868;A3KFL1;A3KFL5	A3KFL2;Q13868;A3KFL1;A3KFL5	Exosome complex component RRP4	10.073	3	3	3	16.8	16.8	16.8	31.994	0													NaN
VWA8	A3KMH1	A3KMH1	von Willebrand factor A domain-containing protein 8	3.0398	3	3	3	1.6	1.6	1.6	214.82	0.00035461													3
SBNO1	A3KN83	A3KN83	Protein strawberry notch homolog 1	6.0001	1	1	1	1	1	1	154.31	0													1
GTPBP10	C9JEQ8;A4D1E9;C9J8R7;C9JNI1	C9JEQ8;A4D1E9;C9J8R7;C9JNI1	GTP-binding protein 10	1.9673	2	2	2	6.2	6.2	6.2	27.168	0.0031015													NaN
WDR91	C9J1X0;A4D1P6	C9J1X0;A4D1P6	WD repeat-containing protein 91	5.4221	3	3	3	5.9	5.9	5.9	79.239	0													NaN
MBLAC1	A4D2B0	A4D2B0	Metallo-beta-lactamase domain-containing protein 1	3.6317	1	1	1	7.1	7.1	7.1	27.202	0													1
VPS37C	F5H4Q5;A5D8V6	F5H4Q5;A5D8V6	Vacuolar protein sorting-associated protein 37C	8.2726	2	2	2	20.3	20.3	20.3	17.143	0													NaN
TMEM189	Q5TGE2;A5PLL7	Q5TGE2;A5PLL7	Transmembrane protein 189	4.1472	5	2	2	45.1	20	20	22.883	0													NaN
CNOT1	A5YKK6;H3BMZ2;H3BR89;H3BVC9;H3BMH0;H3BNB1	A5YKK6	CCR4-NOT transcription complex subunit 1	144.5	22	22	22	12.1	12.1	12.1	266.94	0													NaN
BST1	A6NC48;Q10588;H0Y984;H0Y9Q9;H0Y8G4	A6NC48;Q10588;H0Y984;H0Y9Q9;H0Y8G4	ADP-ribosyl cyclase/cyclic ADP-ribose hydrolase 2	15.274	7	7	7	33.3	33.3	33.3	37.482	0													NaN
MAP1LC3B;MAP1LC3B2	H3BTL1;Q9GZQ8;A6NCE7	H3BTL1;Q9GZQ8;A6NCE7	Microtubule-associated proteins 1A/1B light chain 3B;Microtubule-associated proteins 1A/1B light chain 3 beta 2	2.9373	2	1	1	28	18.7	18.7	9.0115	0.00035143													NaN
FAM83G	A6ND36	A6ND36	Protein FAM83G	2.2253	1	1	1	1.9	1.9	1.9	90.834	0.0014993													1
HAUS7	A6NDA1;Q99871	A6NDA1;Q99871	HAUS augmin-like complex subunit 7	22.4	1	1	1	12.6	12.6	12.6	14.227	0													NaN
PGP	A6NDG6	A6NDG6	Phosphoglycolate phosphatase	15.463	5	5	5	23.1	23.1	23.1	34.006	0													5
C5orf51	A6NDU8;A0A0C4DGW6	A6NDU8;A0A0C4DGW6	UPF0600 protein C5orf51	38.356	3	3	3	20.1	20.1	20.1	33.62	0													NaN
TCAF2	A6NFQ2;A0A1B0GVU1;A0A1B0GVM2;H0YC74	A6NFQ2;A0A1B0GVU1;A0A1B0GVM2;H0YC74	TRPM8 channel-associated factor 2	22.209	9	9	9	15.7	15.7	15.7	100.9	0													NaN
NUDT5	A6NFX8;Q9UKK9;A6NJU6;A6NCQ0;H0YEY4;C9JYY9	A6NFX8;Q9UKK9;A6NJU6;A6NCQ0	ADP-sugar pyrophosphatase	44.32	12	12	12	54.3	54.3	54.3	25.895	0													NaN
WBP2	A6NG10;K7EMC9;Q969T9;K7EIJ0;B4DFG2;K7ENL2;K7EIN1;K7EIK1	A6NG10;K7EMC9;Q969T9;K7EIJ0;B4DFG2;K7ENL2;K7EIN1;K7EIK1	WW domain-binding protein 2	4.9419	4	4	2	28.9	28.9	18.8	25.807	0													NaN
DYNLT3	A6NGJ0;P51808;F2Z328	A6NGJ0;P51808;F2Z328	Dynein light chain Tctex-type 3	26.236	4	4	4	55.9	55.9	55.9	16.979	0													NaN
HN1L	H3BMT0;H3BTV5;H3BU16;A6NGP5;H3BMV3;Q9H910;H3BMM8;B4E1P3	H3BMT0;H3BTV5;H3BU16;A6NGP5;H3BMV3;Q9H910	Hematological and neurological expressed 1-like protein	14.321	5	5	5	56.5	56.5	56.5	12.23	0													NaN
ZMYM3	A6NHB5;Q14202;A6NHN7;A6NC58;A6NL54	A6NHB5;Q14202;A6NHN7	Zinc finger MYM-type protein 3	21.641	7	7	7	8.7	8.7	8.7	152.6	0													NaN
TUBAL3	A6NHL2	A6NHL2	Tubulin alpha chain-like 3	3.6685	6	2	2	14.1	7.6	7.6	49.908	0													2
RC3H2	A6NHN2;Q9HBD1	A6NHN2;Q9HBD1	Roquin-2	12.316	2	2	2	10.9	10.9	10.9	56.823	0													NaN
FBLL1	A6NHQ2	A6NHQ2	rRNA/tRNA 2-O-methyltransferase fibrillarin-like protein 1	1.5915	3	1	1	11.1	3.3	3.3	34.803	0.0072739													1
SMCHD1	A6NHR9;J3KTL8;J3KRK8;J3QSH1	A6NHR9;J3KTL8	Structural maintenance of chromosomes flexible hinge domain-containing protein 1	34.764	9	9	9	5.5	5.5	5.5	226.37	0													NaN
UNC119B	A6NIH7	A6NIH7	Protein unc-119 homolog B	34.512	2	2	2	12	12	12	28.136	0													2
NDEL1	A6NIZ0;Q9GZM8;J3KRK9;J3QL85;J3KT16;J3KSF2;J3QL31;J3QRD2;J3QLD0	A6NIZ0;Q9GZM8;J3KRK9;J3QL85	Nuclear distribution protein nudE-like 1	8.3733	5	5	3	19.7	19.7	11.2	30.638	0													NaN
METTL15	A6NJ78	A6NJ78	Probable methyltransferase-like protein 15	4.4426	2	2	2	6.1	6.1	6.1	46.121	0													2
MRPL23	H7C2P7;A6NJD9;A8MVT4;A8MYK1;Q16540	H7C2P7;A6NJD9;A8MVT4;A8MYK1;Q16540	39S ribosomal protein L23, mitochondrial	3.0241	3	3	3	40.7	40.7	40.7	13.669	0.0003543													NaN
ST6GALNAC4	A6NJX0;Q9H4F1	A6NJX0;Q9H4F1	Alpha-N-acetyl-neuraminyl-2,3-beta-galactosyl-1,3-N-acetyl-galactosaminide alpha-2,6-sialyltransferase	3.1564	1	1	1	7.5	7.5	7.5	23.086	0.00035733													NaN
CCDC85C	G3V5D5;G3V2D7;H0YJY5;H0YJE0;A6NKD9	G3V5D5;G3V2D7;H0YJY5;H0YJE0;A6NKD9	Coiled-coil domain-containing protein 85C	13.156	1	1	1	31.9	31.9	31.9	5.4331	0													NaN
RGPD3;RGPD4	J3KNE0;A6NKT7;Q7Z3J3	J3KNE0;A6NKT7;Q7Z3J3	RanBP2-like and GRIP domain-containing protein 3;RanBP2-like and GRIP domain-containing protein 4	5.885	22	1	1	15.5	0.7	0.7	197.62	0													NaN
CNIH4	A6NLH6;Q9P003	A6NLH6;Q9P003	Protein cornichon homolog 4	3.7616	1	1	1	14.6	14.6	14.6	15.771	0													NaN
CD81	E9PJK1;E9PRJ8;H0YDL9;H0YDJ9;E9PIF1;A6NMH8;P60033;E9PM31;H0YEE2	E9PJK1;E9PRJ8;H0YDL9;H0YDJ9;E9PIF1;A6NMH8;P60033	Tetraspanin;CD81 antigen	157.65	4	4	4	40.6	40.6	40.6	17.963	0													NaN
DIAPH2	A6NML8;K4DI95;C9J6U3;O60879	A6NML8;K4DI95;C9J6U3;O60879	Protein diaphanous homolog 2	170.82	15	15	15	18.1	18.1	18.1	124.85	0													NaN
ENSA	A6NMQ3;Q5T5H1;O43768	A6NMQ3;Q5T5H1;O43768	Alpha-endosulfine	323.31	7	7	6	42.9	42.9	35	15.634	0													NaN
SHROOM1	C9JXU1;A6NN40;Q2M3G4	C9JXU1;A6NN40;Q2M3G4	Protein Shroom1	10.523	1	1	1	8	8	8	33.812	0													NaN
CD9	A6NNI4;G8JLH6;P21926;F5GXT1;A0A087WU13	A6NNI4;G8JLH6;P21926;F5GXT1;A0A087WU13	Tetraspanin;CD9 antigen	260.15	11	11	11	40.9	40.9	40.9	17.764	0													NaN
IGFBP3	C9JMX4;H0Y485;H0Y5K2;B3KWK7;A6XND1;A6XND0;P17936	C9JMX4;H0Y485;H0Y5K2;B3KWK7;A6XND1;A6XND0;P17936	Insulin-like growth factor-binding protein 3	2.1592	1	1	1	7.6	7.6	7.6	14.9	0.0023186													NaN
ZSWIM8	S4R3H3;S4R393;S4R410;A7E2V4;S4R3B3;H7C453	S4R3H3;S4R393;S4R410;A7E2V4;S4R3B3;H7C453	Zinc finger SWIM domain-containing protein 8	14.118	4	4	2	3.8	3.8	2.1	178.85	0													NaN
ITSN1	A8CTZ0	A8CTZ0		5.77	5	1	1	9.8	3.5	3.5	100.7	0													1
MANF	A8K878;P55145;H7C2D6	A8K878;P55145	Mesencephalic astrocyte-derived neurotrophic factor	56.366	11	11	11	46.5	46.5	46.5	21.143	0													NaN
	A8K968;A0A0J9YY18;A0A0J9YW31;A0A0J9YWE1;A0A0J9YWS4;A0A0J9YWN0	A8K968		314.71	20	18	3	34.7	31.7	5.2	84.711	0													NaN
MLLT4	A8MQ02	A8MQ02		104.1	14	14	0	15.2	15.2	0	201.8	0													0
FMR1	R9WNI0;A8MQB8;G3V0J0;Q06787;A0A087WXI3;Q8IXW7;A0A087WWR6;A0A087WY29	R9WNI0;A8MQB8;G3V0J0;Q06787;A0A087WXI3;Q8IXW7	Fragile X mental retardation protein 1	10.798	7	5	5	20.4	15.4	15.4	61.515	0													NaN
MIEF2	J3KTJ4;J3QR30;K7EKV6;A8MT25;Q96C03	J3KTJ4;J3QR30;K7EKV6;A8MT25;Q96C03	Mitochondrial dynamics protein MID49	2.162	1	1	1	9.4	9.4	9.4	12.365	0.0023194													NaN
GSK3A	A8MT37;P49840;M0QYV0	A8MT37;P49840;M0QYV0	Glycogen synthase kinase-3 alpha	15.512	8	8	5	23.2	23.2	16.2	44.919	0													NaN
POT1	A8MTK3;B7Z7M5;Q9NUX5	A8MTK3;B7Z7M5;Q9NUX5	Protection of telomeres protein 1	3.4203	1	1	1	5.4	5.4	5.4	56.816	0.00018149													NaN
DSCR3	A8MTY9;O14972;A8MY26	A8MTY9;O14972	Down syndrome critical region protein 3	6.3995	3	3	3	17.3	17.3	17.3	27.958	0													NaN
TMEM147	A8MU21;Q9BVK8	A8MU21;Q9BVK8	Transmembrane protein 147	9.562	2	2	2	10.3	10.3	10.3	21.141	0													NaN
TSSC1	A8MUM1;Q53HC9;C9JVR6;F8WDS8;C9J0U9;D3YTH5;F8WDX0;F8WB12	A8MUM1;Q53HC9;C9JVR6	Protein TSSC1	60.875	5	5	5	17.9	17.9	17.9	46.319	0													NaN
RPL23A	H7BY10;K7EJV9;K7ERT8;A8MUS3;P62750;K7EMA7	H7BY10;K7EJV9;K7ERT8;A8MUS3;P62750;K7EMA7	60S ribosomal protein L23a	43.433	9	9	9	43.7	43.7	43.7	17.692	0													NaN
TSPAN4	E9PN41;A8MVV6;J3KNL1;J3KQ42;O14817	E9PN41;A8MVV6;J3KNL1;J3KQ42;O14817	Tetraspanin;Tetraspanin-4	35.219	1	1	1	17.4	17.4	17.4	15.195	0													NaN
BICD1	A8MVZ6;Q96G01;U3KQF7;A0A087WYJ7	A8MVZ6;Q96G01	Protein bicaudal D homolog 1	8.3616	3	3	3	4.8	4.8	4.8	94.885	0													NaN
WIPF2	A8MWR2;Q8TF74;J3KSA3	A8MWR2;Q8TF74	WAS/WASL-interacting protein family member 2	3.3633	3	3	3	19.2	19.2	19.2	19.969	0.00018106													NaN
KIAA1324L	C9JA41;A8MWY0;H7C2N5	C9JA41;A8MWY0;H7C2N5	UPF0577 protein KIAA1324-like	6.3956	3	3	3	5.6	5.6	5.6	105.94	0													NaN
ERCC2	K7EIT8;A8MX75;P18074	K7EIT8;A8MX75;P18074	TFIIH basal transcription factor complex helicase XPD subunit	4.4254	2	2	2	8.6	8.6	8.6	33.44	0													NaN
SNX24	A8MXB7;Q9Y343	A8MXB7;Q9Y343	Sorting nexin-24	34.503	4	4	4	32.2	32.2	32.2	23.728	0													NaN
MATR3	A8MXP9;D6R991;H0Y8T4;Q68E03;D6R8Z5;D6RBI2;D6RBK5;D6RE02;D6RIA2;D6RB45;A0A1B0GX04;D6R9F3;D6RAM9;D6RAY2;D6RBS2;D6RCM3;D6REK4	A8MXP9;D6R991		323.31	37	37	1	44.2	44.2	1.5	99.966	0													NaN
NUDT19	A8MXV4	A8MXV4	Nucleoside diphosphate-linked moiety X motif 19, mitochondrial	2.9901	2	2	2	9.3	9.3	9.3	42.233	0.0003528													2
NAA20	A8MZB2;P61599	A8MZB2;P61599	N-alpha-acetyltransferase 20	4.7886	2	2	2	19.3	19.3	19.3	18.857	0													NaN
PTTG1IP	A8MZH8;P53801;B4DPZ0;A8MXQ1	A8MZH8;P53801;B4DPZ0;A8MXQ1	Pituitary tumor-transforming gene 1 protein-interacting protein	4.7238	2	2	2	23.4	23.4	23.4	11.598	0													NaN
MIF4GD	J3QRZ6;J3QLJ5;A9UHW6;J3KSB8;J3QLD1;J3KSU6;J3QKW3;J3QLN4	J3QRZ6;J3QLJ5;A9UHW6;J3KSB8;J3QLD1;J3KSU6;J3QKW3	MIF4G domain-containing protein	8.0754	4	4	4	28.4	28.4	28.4	23.338	0													NaN
SRRM1	A9Z1X7;Q8IYB3;E9PCT1;M0R088;M0QXG5	A9Z1X7;Q8IYB3;E9PCT1;M0R088	Serine/arginine repetitive matrix protein 1	67.03	6	6	3	8	8	5.1	103.39	0													NaN
CSNK1E;CSNK1D	B0QY35;B0QY34;H7BYT1;P48730;P49674;B0QY36;H0Y645;H0Y2N6;B4DLF1;J3QQI9	B0QY35;B0QY34;H7BYT1;P48730;P49674;B0QY36;H0Y645	Casein kinase I isoform delta;Casein kinase I isoform epsilon	10.049	3	3	3	11.3	11.3	11.3	36.084	0													NaN
EIF3L	B0QY89;Q9Y262;B0QY90;C9JHP4;C9K0Q7;H7C3A0;H0Y7E6	B0QY89;Q9Y262;B0QY90	Eukaryotic translation initiation factor 3 subunit L	320.99	21	21	21	39.2	39.2	39.2	70.901	0													NaN
APOBEC3B;bK150C2.9;APOBEC3D	B0QYD3;Q9UH17;Q6ICH2;Q96AK3;P31941	B0QYD3;Q9UH17;Q6ICH2;Q96AK3	DNA dC->dU-editing enzyme APOBEC-3B;DNA dC->dU-editing enzyme APOBEC-3D	4.2842	4	4	3	8.6	8.6	7.1	57.208	0													NaN
APOC3	B0YIW2;P02656	B0YIW2;P02656	Apolipoprotein C-III	7.8194	1	1	1	13.7	13.7	13.7	12.815	0													NaN
TSPO	B1AH87;P30536	B1AH87;P30536	Translocator protein	5.5911	4	4	4	43	43	43	11.896	0													NaN
MCM5	B1AHB1;P33992;B1AHB2	B1AHB1;P33992	DNA helicase;DNA replication licensing factor MCM5	10.355	7	7	7	12.7	12.7	12.7	77.592	0													NaN
NHP2L1	B1AHD1;P55769	B1AHD1;P55769	NHP2-like protein 1;NHP2-like protein 1, N-terminally processed	17.294	5	5	5	33.3	33.3	33.3	14.627	0													NaN
FBLN1	B1AHL2	B1AHL2	Fibulin-1	1.8052	9	1	1	15	1.4	1.4	78.329	0.0043569													1
PIGK	B1AK81;Q92643	B1AK81;Q92643	GPI-anchor transamidase	44.561	2	2	2	6.6	6.6	6.6	34.313	0													NaN
CAPZB	B1AK87;B1AK88	B1AK87;B1AK88		179.55	20	20	6	66.5	66.5	9.2	29.295	0													NaN
CROCC	B1AKD8;Q5TZA2;A0A087WW81;A0A087WU09;Q8IVE0	B1AKD8;Q5TZA2;A0A087WW81	Rootletin	5.0574	3	3	3	3.7	3.7	3.7	149.06	0													NaN
NRD1	B1AKJ5;O43847;G3V1R5;F5H7V1;H0Y5G9	B1AKJ5;O43847;G3V1R5;F5H7V1	Nardilysin	41.958	19	19	19	17.1	17.1	17.1	139.41	0													NaN
EIF4ENIF1	B1AKL4;Q9NRA8;B1AKL5;B1AKL6	B1AKL4;Q9NRA8;B1AKL5	Eukaryotic translation initiation factor 4E transporter	5.4149	4	4	4	5.8	5.8	5.8	105.55	0													NaN
NFIA	B1AKN8;B1AKN7;B1AKN5;Q12857;S4R3W2	B1AKN8;B1AKN7;B1AKN5;Q12857	Nuclear factor 1;Nuclear factor 1 A-type	11.173	3	2	2	7.5	5.5	5.5	58.538	0													NaN
MRPL43	H0Y6Y8;B1AL05;Q8N983;M0R051;H0YBU8	H0Y6Y8;B1AL05;Q8N983;M0R051;H0YBU8	39S ribosomal protein L43, mitochondrial	2.2378	2	2	2	13.6	13.6	13.6	18.657	0.0015003													NaN
CDC37L1	B1AL69;Q7L3B6	B1AL69;Q7L3B6	Hsp90 co-chaperone Cdc37-like 1	14.963	4	4	4	15.9	15.9	15.9	35.58	0													NaN
SMG7	B1ALB4;E9PD50;Q92540	B1ALB4;E9PD50;Q92540	Protein SMG7	2.3985	1	1	1	2.5	2.5	2.5	84.829	0.0010139													NaN
AP4B1	B1ALD0;Q9Y6B7;B1ALD3;B1ALD2;B1ALD1	B1ALD0;Q9Y6B7;B1ALD3;B1ALD2;B1ALD1	AP complex subunit beta;AP-4 complex subunit beta-1	1.6258	3	3	3	7.2	7.2	7.2	64.574	0.0069753													NaN
POSTN	B1ALD9	B1ALD9		-2	31	1	1	47.9	1.1	1.1	90.142	1	+												1
PHYH	C9IYS5;B1ALH6;O14832	C9IYS5;B1ALH6;O14832	Phytanoyl-CoA dioxygenase, peroxisomal	3.3892	1	1	1	6.8	6.8	6.8	20.313	0.00018123													NaN
ARHGEF7	B1ALK7;Q14155;E7EUY6;E9PDQ5;C9JDI6;B1ANY6;E7EU80;C9JAD7;F6SJA5	B1ALK7;Q14155;E7EUY6;E9PDQ5	Rho guanine nucleotide exchange factor 7	124.6	13	13	11	26.2	26.2	22.1	79.831	0													NaN
TMEM9	B1ALM7;B1ALM8;B1ALM4;B1ALM5;Q9P0T7	B1ALM7;B1ALM8;B1ALM4;B1ALM5;Q9P0T7	Transmembrane protein 9	56.539	1	1	1	13.8	13.8	13.8	15.558	0													NaN
ADGRL2;LPHN2	B1ALU3;O95490;B1ALU1;H0Y5C0;H0Y3V3	B1ALU3;O95490;B1ALU1;H0Y5C0	Latrophilin-2	35.267	10	10	10	10.6	10.6	10.6	160.51	0													NaN
MAPKAP1	H0Y7F8;B1AMA5;Q9BPZ7	H0Y7F8;B1AMA5;Q9BPZ7	Target of rapamycin complex 2 subunit MAPKAP1	1.8924	1	1	1	10.6	10.6	10.6	10.976	0.0037386													NaN
UBE2J2	B1AMF0;Q8N2K1;D6RD90;A6NGS0	B1AMF0;Q8N2K1;D6RD90;A6NGS0	Ubiquitin-conjugating enzyme E2 J2	8.5414	2	2	1	14.8	14.8	7.1	22.322	0													NaN
38961	B1AMS2;Q14141	B1AMS2;Q14141	Septin-6	29.935	12	3	3	29	11.6	11.6	49.303	0													NaN
EXOSC1	R4GNH9;R4GMQ7;B1AMU7;B1AMU3;B1AMU4;Q9Y3B2	R4GNH9;R4GMQ7;B1AMU7;B1AMU3;B1AMU4;Q9Y3B2	Exosome complex component CSL4	10.815	1	1	1	11.5	11.5	11.5	15.105	0													NaN
CD58	B1AMW1;P19256;H0YDI1	B1AMW1;P19256;H0YDI1	Lymphocyte function-associated antigen 3	12.905	2	2	2	10.4	10.4	10.4	27.018	0													NaN
GUK1	B1ANH0;B1ANG9;Q16774;B1ANH5;B1ANH2;B1ANH6;B1ANH3	B1ANH0;B1ANG9;Q16774;B1ANH5;B1ANH2;B1ANH6;B1ANH3	Guanylate kinase	16.817	8	8	8	51.6	51.6	51.6	23.711	0													NaN
PABPC4	B1ANR0;Q13310;H0Y5F5;H0YCC8;H0YEU6;H0YEQ8;B1ANR1;H0Y6X6	B1ANR0;Q13310;H0Y5F5	Polyadenylate-binding protein;Polyadenylate-binding protein 4	36.976	19	11	9	35	18.4	16.4	67.97	0													NaN
PSEN2	E5RHT1;B1AP22;P49810	E5RHT1;B1AP22;P49810	Presenilin;Presenilin-2;Presenilin-2 NTF subunit;Presenilin-2 CTF subunit	36.965	1	1	1	10.9	10.9	10.9	14.455	0													NaN
BNC2	H0Y4J1;F5H586;H0Y6W5;B1APH0;Q6ZN30	H0Y4J1;F5H586;H0Y6W5;B1APH0;Q6ZN30	Zinc finger protein basonuclin-2	1.6852	1	1	1	5.8	5.8	5.8	36.875	0.0060577													NaN
EYA3	B1APR7;Q99504	B1APR7;Q99504	Eyes absent homolog;Eyes absent homolog 3	4.3295	1	1	1	4.8	4.8	4.8	45.549	0													NaN
JMJD6	B2WTI3;B2WTI4;K7EJU9;Q6NYC1	B2WTI3;B2WTI4;K7EJU9;Q6NYC1	Bifunctional arginine demethylase and lysyl-hydroxylase JMJD6	33.772	5	5	5	15.5	15.5	15.5	39.241	0													NaN
NDUFAF5	B3KR61;Q5TEU4	B3KR61;Q5TEU4	NADH dehydrogenase [ubiquinone] 1 alpha subcomplex assembly factor 5	1.9783	1	1	1	8.2	8.2	8.2	30.238	0.0031086													NaN
MORF4L1	B3KTM8;Q9UBU8;H0YMJ0;H0YLJ3;H0YMT8;H0YM21;H0YNE0;H0YLV1;A0A0A0MT59;Q15014	B3KTM8;Q9UBU8;H0YMJ0;H0YLJ3	Mortality factor 4-like protein 1	12.664	5	5	5	13.5	13.5	13.5	40.028	0													NaN
CENPH	B3KVZ3;Q9H3R5;H0Y9E6	B3KVZ3;Q9H3R5;H0Y9E6	Centromere protein H	4.1771	2	2	2	10.1	10.1	10.1	26.239	0													NaN
METTL8	B5ME25;E7ETE0;B3KW44;Q9H825;C9J3F1;C9J6U8;C9JE69	B5ME25;E7ETE0;B3KW44;Q9H825;C9J3F1;C9J6U8;C9JE69	Methyltransferase-like protein 8	3.3384	2	2	2	11.5	11.5	11.5	26.432	0.00018073													NaN
SLC12A6	B3KXX3;Q9UHW9;H0YKQ8;H0YMQ9;J3QSF2;H0YNJ5	B3KXX3;Q9UHW9;H0YKQ8;H0YMQ9	Solute carrier family 12 member 6	68.161	5	3	3	5.9	4.2	4.2	106.94	0													NaN
DBNL	B4DDD6;F8WC20;F8WBB2;F8WFE1;F2Z2V3;F8WB73;F8WCK3;F2Z3E3	B4DDD6		2.4649	12	1	1	38.2	3.2	3.2	45.746	0.0010195													NaN
CNN2	B4DDF4;B4DUT8;Q99439;A0A087X271;A0A087X1X5;H3BVI6;K7ES69;H3BQH0;A0A087WV51;U3KPS3	B4DDF4;B4DUT8;Q99439;A0A087X271;A0A087X1X5;H3BVI6;K7ES69	Calponin;Calponin-2	219.45	11	10	10	47.3	43.6	43.6	32.616	0													NaN
TIMM23B;TIMM23	B4DDK6;O14925;Q5SRD1	B4DDK6;O14925;Q5SRD1	Mitochondrial import inner membrane translocase subunit Tim23;Putative mitochondrial import inner membrane translocase subunit Tim23B	10.851	2	2	2	26.4	26.4	26.4	14.6	0													NaN
METTL6	M0R0W0;B4DDX3;Q8TCB7	M0R0W0;B4DDX3;Q8TCB7	Methyltransferase-like protein 6	2.2912	2	2	2	11.7	11.7	11.7	16.349	0.0013389													NaN
MTERF4	B4DFP7;Q7Z6M4;H7C1N9;C9JNJ7;B4DKD5;H7C316	B4DFP7;Q7Z6M4;H7C1N9;C9JNJ7;B4DKD5;H7C316	Transcription termination factor 4, mitochondrial;mTERF domain-containing protein 2 processed	91.317	2	2	2	11.9	11.9	11.9	22.759	0													NaN
TIMP2	B4DFW2;P16035;K7EIX4	B4DFW2;P16035;K7EIX4	Metalloproteinase inhibitor 2	9.1833	4	4	4	32.2	32.2	32.2	16.081	0													NaN
TCF12	B4DZP2;F5GY10;B4DGI9;Q99081;H0YNP8	B4DZP2;F5GY10;B4DGI9;Q99081;H0YNP8	Transcription factor 12	2.0261	2	2	2	7.3	7.3	7.3	34.692	0.0026277													NaN
SMARCE1	J3QKS7;B4DGM3;Q969G3;K7EMQ8;H7C048;J3KT85;J3QR61;J3QKX6	J3QKS7;B4DGM3;Q969G3;K7EMQ8	SWI/SNF-related matrix-associated actin-dependent regulator of chromatin subfamily E member 1	98.325	9	8	8	34	31.6	31.6	33.433	0													NaN
GIMAP6	B4DH95;Q6P9H5	B4DH95;Q6P9H5	GTPase IMAP family member 6	4.7677	2	1	1	7.2	4.4	4.4	40.647	0													NaN
MSI2	B4DHE8;Q96DH6;B4DM51;J3QKT5;J3KTC1	B4DHE8;Q96DH6;B4DM51	RNA-binding protein Musashi homolog 2	4.6532	3	3	3	12.3	12.3	12.3	34.812	0													NaN
38596	C9JM82;B4DJ62;G3XAH0;Q99719;A0A087WWZ5;F8W9E5;E7EQM7;E7EX32	C9JM82;B4DJ62;G3XAH0;Q99719;A0A087WWZ5;F8W9E5;E7EQM7;E7EX32	Septin-5	12.588	4	4	2	17.6	17.6	10.3	34.672	0													NaN
VWA9	B4DJL6;Q96SY0;B4DVT3;H3BRY6;H3BP17;H3BMK7;H3BN95	B4DJL6;Q96SY0;B4DVT3;H3BRY6	von Willebrand factor A domain-containing protein 9	74.195	9	9	9	26.5	26.5	26.5	61.345	0													NaN
CS	B4DJV2;O75390;A0A0C4DGI3;H0YIC4;F8VPF9;F8VPA1;F8VTT8;F8W1S4;F8W4S1;H0YH82;F8W642;F8VZK9;F8VX07;F8VRP1;F8VX68;F8VWQ5;F8VRI6;F8VR34;F8W0J2;F8VU34	B4DJV2;O75390;A0A0C4DGI3	Citrate synthase;Citrate synthase, mitochondrial	43.77	13	13	12	26.5	26.5	24.5	50.431	0													NaN
CHURC1-FNTB;FNTB	B4DL54;P49356;H0YID9;A0A0C4DGJ7;H0YHA3;Q8WUH1	B4DL54;P49356	Protein farnesyltransferase subunit beta	109.37	4	4	4	12.1	12.1	12.1	52.785	0													NaN
SS18	B4DLD3;Q15532	B4DLD3;Q15532	Protein SSXT	12.652	1	1	1	3.5	3.5	3.5	43.519	0													NaN
MRPL12	B4DLN1;P52815;I3L1E8	B4DLN1;P52815	39S ribosomal protein L12, mitochondrial	13.667	7	7	4	18.8	18.8	7.2	48.099	0													NaN
NQO1	B4DLR8;P15559;H3BRK3	B4DLR8;P15559;H3BRK3	NAD(P)H dehydrogenase [quinone] 1	54.097	10	10	1	46.5	46.5	4	22.793	0													NaN
PLAT	B4DNJ1;B4DN26;E7ESF4;P00750	B4DNJ1;B4DN26;E7ESF4;P00750	Tissue-type plasminogen activator;Tissue-type plasminogen activator chain A;Tissue-type plasminogen activator chain B	1.8351	1	1	1	3.9	3.9	3.9	49.079	0.0040453													NaN
KIRREL	Q5W0G0;Q5W0F9;B4DN67;Q96J84	Q5W0G0;Q5W0F9;B4DN67;Q96J84	Kin of IRRE-like protein 1	91.953	3	3	3	11.9	11.9	11.9	63.099	0													NaN
PRPSAP1	C9J168;B4DP31;Q14558;C9JUN4;C9JKT9	C9J168;B4DP31;Q14558;C9JUN4	Phosphoribosyl pyrophosphate synthase-associated protein 1	5.9594	3	2	2	19.6	13.5	13.5	25.377	0													NaN
GOSR1	B4DQA8;K7EJC8;E9PCW1;O95249;G5E9T8;F6RU00	B4DQA8;K7EJC8;E9PCW1;O95249;G5E9T8;F6RU00	Golgi SNAP receptor complex member 1	30.111	5	5	5	34.5	34.5	34.5	20.045	0													NaN
MGRN1	B4DR12;K7EPJ5;O60291;K7EIM7;K7ERA1;K7EJN3	B4DR12;K7EPJ5;O60291;K7EIM7;K7ERA1	E3 ubiquitin-protein ligase MGRN1	42.636	4	4	4	16.2	16.2	16.2	36.181	0													NaN
SEC61A1	B4DR61;P61619;F8W776;Q8TC24;Q9H9S3;H7C1Q9;H7C069;A6NK38;F2Z2C7;A6NIF9;C9JJV4	B4DR61;P61619	Protein transport protein Sec61 subunit alpha isoform 1	44.721	8	8	6	17.6	17.6	15.4	52.949	0													NaN
STK24	B4DR80;Q9Y6E0;H0Y630;Q5JV98;Q5JV99	B4DR80;Q9Y6E0;H0Y630;Q5JV98	Serine/threonine-protein kinase 24;Serine/threonine-protein kinase 24 36 kDa subunit;Serine/threonine-protein kinase 24 12 kDa subunit	34.084	10	10	6	28.9	28.9	19.4	45.835	0													NaN
ZDHHC20	B4DRN8;Q5W0Z9	B4DRN8;Q5W0Z9	Palmitoyltransferase;Probable palmitoyltransferase ZDHHC20	81.494	4	4	4	22.6	22.6	22.6	33.743	0													NaN
ERBB2	B4DTR1;J3QLU9;P04626	B4DTR1;J3QLU9;P04626	Receptor protein-tyrosine kinase;Receptor tyrosine-protein kinase erbB-2	12.986	1	1	1	1.5	1.5	1.5	107.57	0													NaN
PRKD2	B4DTS2;Q9BZL6;M0R2Z8;M0QXC6	B4DTS2;Q9BZL6	Serine/threonine-protein kinase;Serine/threonine-protein kinase D2	17.391	8	8	5	11.6	11.6	8	97.742	0													NaN
MTAP	B4DUC8;Q13126;J3QSB7;F2Z2F3;F8WES2;J3KRN1	B4DUC8;Q13126;J3QSB7	S-methyl-5-thioadenosine phosphorylase;Purine nucleoside phosphorylase	42.795	10	10	10	46.7	46.7	46.7	33.186	0													NaN
TMBIM1	C9JEN3;C9IYT2;F8WDY4;C9IZ27;C9JW19;C9JWV9;B4DUD2;Q969X1	C9JEN3;C9IYT2;F8WDY4;C9IZ27;C9JW19;C9JWV9;B4DUD2;Q969X1	Protein lifeguard 3	9.355	1	1	1	13.2	13.2	13.2	11.535	0													NaN
RCOR3	B4DV59;Q9P2K3;E9PQE5;E9PR63;H0YDD7	B4DV59;Q9P2K3;E9PQE5	REST corepressor 3	9.5094	5	5	3	18.7	18.7	11	41.802	0													NaN
RCBTB2	B4E372;B4DWG0;O95199	B4E372;B4DWG0;O95199	RCC1 and BTB domain-containing protein 2	2.2854	2	2	2	8.3	8.3	8.3	31.017	0.001338													NaN
NR1H3;NR1H2	E9PID2;B5MBY7;M0R2F9;M0R0K3;B4DXU5;E9PLL4;Q13133;P55055	E9PID2;B5MBY7;M0R2F9;M0R0K3;B4DXU5;E9PLL4;Q13133;P55055	Oxysterols receptor LXR-alpha;Oxysterols receptor LXR-beta	4.0864	2	2	2	4.7	4.7	4.7	34.137	0													NaN
FXR1	B4DXZ6;P51114;E9PFF5;E7EU85;H7C4S4;C9JAJ4;C9JZE0;C9JY20;C9IZ22;C9J5B4	B4DXZ6;P51114;E9PFF5;E7EU85	Fragile X mental retardation syndrome-related protein 1	231.65	22	22	20	45.4	45.4	42.8	68.326	0													NaN
ROBO4	B4DYV8;Q8WZ75	B4DYV8;Q8WZ75	Roundabout homolog 4	14.242	4	4	4	6.4	6.4	6.4	92.184	0													NaN
DFFB	B4DZS0;O76075	B4DZS0;O76075	DNA fragmentation factor subunit beta	21.731	1	1	1	3.9	3.9	3.9	41.956	0													NaN
MAPK14	B4E0K5;Q16539;E7EX54;B5TY33;H7C4E2	B4E0K5;Q16539;E7EX54;B5TY33	Mitogen-activated protein kinase 14	82.141	9	9	9	46.6	46.6	46.6	32.357	0													NaN
GATB;PET112	H0Y8G7;H0Y9F2;B4E0P2;D6RDU9;D6REA0;O75879	H0Y8G7;H0Y9F2;B4E0P2;D6RDU9;D6REA0;O75879	Glutamyl-tRNA(Gln) amidotransferase subunit B, mitochondrial	2.45	1	1	1	18.4	18.4	18.4	14.728	0.0010183													NaN
PEX5	B4E0T2;P50542;F5GYB4;F5H3X7;H0YGT8;F5GZ41;F5H0L9	B4E0T2;P50542	Peroxisomal targeting signal 1 receptor	35.794	5	5	1	12	12	2	73.182	0													NaN
ATE1	B4E107;F5GXE4;B4DK25;H0Y5C2;O95260;Q5SQQ1	B4E107;F5GXE4;B4DK25;H0Y5C2;O95260	Arginyl-tRNA--protein transferase 1	7.0346	4	4	4	13.3	13.3	13.3	47.834	0													NaN
DERL1	B4E1G1;Q9BUN8;E5RGY0	B4E1G1;Q9BUN8;E5RGY0	Derlin-1	2.586	4	4	4	23.2	23.2	23.2	17.033	0.00051458													NaN
RIOK3	B4E1Q4;O14730;J3QQL5	B4E1Q4;O14730	Serine/threonine-protein kinase RIO3	109.37	5	5	5	23.5	23.5	23.5	57.474	0													NaN
USP28	G3V1N5;B4E3L3;Q96RU2;H0YFT9;H0YG96	G3V1N5;B4E3L3;Q96RU2	Ubiquitin carboxyl-terminal hydrolase;Ubiquitin carboxyl-terminal hydrolase 28	2.4582	3	3	3	5.6	5.6	5.6	86.336	0.0010192													NaN
RBPMS	B4E3T4;Q93062;E5RJD7;H0YC46;E5RFP4;H0YBU9;E5RJ31	B4E3T4;Q93062;E5RJD7;H0YC46;E5RFP4;H0YBU9;E5RJ31	RNA-binding protein with multiple splicing	5.7826	2	2	2	15.6	15.6	15.6	24.997	0													NaN
CFAP36	B5MC35;B5MD16;B5MCA1;Q96G28	B5MC35;B5MD16;B5MCA1;Q96G28	Cilia- and flagella-associated protein 36	40.532	6	6	6	20.6	20.6	20.6	24.971	0													NaN
LIMK2	B5MC51;F5GXC4;F5H2U0	B5MC51		227.45	5	5	0	9.7	9.7	0	71.192	0													NaN
MPV17	G5E9F5;B5MC53;B5MCF8;P39210	G5E9F5;B5MC53;B5MCF8;P39210	Protein Mpv17	47.13	1	1	1	20.4	20.4	20.4	12.958	0													NaN
PREB	B5MC98;Q9HCU5	B5MC98;Q9HCU5	Prolactin regulatory element-binding protein	10.525	2	2	2	8.4	8.4	8.4	38.939	0													NaN
MECP2	B5MCB4;A0A0D9SFX7;A0A1B0GTV0	B5MCB4;A0A0D9SFX7		2.3407	3	1	1	24.5	12.5	12.5	20.011	0.0013436													NaN
PES1	B5MCF9;O00541;B3KXD6;H7BYY8;H7C267	B5MCF9;O00541;B3KXD6	Pescadillo homolog	52.53	12	12	12	21.7	21.7	21.7	66.077	0													NaN
SMARCB1	B5MCL5;G5E975;Q12824;C9JTA6;A0A0G2JSE9	B5MCL5;G5E975;Q12824;C9JTA6;A0A0G2JSE9	SWI/SNF-related matrix-associated actin-dependent regulator of chromatin subfamily B member 1	100.68	8	8	6	26.5	26.5	21.8	38.77	0													NaN
QPCT	C9JS14;B5MCZ9;Q16769	C9JS14;B5MCZ9;Q16769	Glutaminyl-peptide cyclotransferase	1.5791	1	1	1	12.8	12.8	12.8	13.491	0.0072647													NaN
TOMM7	B5MD00;Q9P0U1	B5MD00;Q9P0U1	Mitochondrial import receptor subunit TOM7 homolog	1.7758	1	1	1	33.3	33.3	33.3	5.6718	0.0046609													NaN
TSPAN9	B5MD23;O75954	B5MD23;O75954	Tetraspanin;Tetraspanin-9	14.687	5	5	5	24.4	24.4	24.4	29.559	0													NaN
RFT1	B5MDE0;Q96AA3;C9JP01	B5MDE0;Q96AA3;C9JP01	Protein RFT1 homolog	17.527	3	3	3	6.6	6.6	6.6	55.835	0													NaN
MAPK12	B5MDL5;P53778	B5MDL5;P53778	Mitogen-activated protein kinase 12	57.711	4	4	4	23.5	23.5	23.5	31.836	0													NaN
ERCC6L	B5MDQ0;Q2NKX8	B5MDQ0;Q2NKX8	DNA excision repair protein ERCC-6-like	56.873	4	4	4	6.1	6.1	6.1	126.98	0													NaN
LDAH;C2orf43;FLJ21820	B5MDU6;Q9H6V9;B5MCE2;B4DRG3;B5MCU4;A0A0A0MSH6	B5MDU6;Q9H6V9;B5MCE2;B4DRG3;B5MCU4;A0A0A0MSH6	UPF0554 protein C2orf43	8.6974	2	2	2	5.9	5.9	5.9	42.668	0													NaN
40422	E7EW69;E7EX04;B5ME97;Q9P0V9;F5H1F2;F5GYV2;C9JEW2;C9JNR7	E7EW69;E7EX04;B5ME97;Q9P0V9	Septin-10	111.28	14	13	13	44	39.8	39.8	52.145	0													NaN
CWC22	B7WP74;Q9HCG8	B7WP74;Q9HCG8	Pre-mRNA-splicing factor CWC22 homolog	5.0767	3	3	3	4.6	4.6	4.6	85.576	0													NaN
EML3	B7WPE2;Q32P44;G3V195;H0Y3M3;G3V1D0;H7C355;C9J6V3;E9PJV5;E9PSB4	B7WPE2;Q32P44;G3V195;H0Y3M3;G3V1D0	Echinoderm microtubule-associated protein-like 3	13.379	10	10	10	16.4	16.4	16.4	95.283	0													NaN
HNRNPLL;HNRPLL	B7WPG3;C9IYN3;D6W592;Q8WVV9;H7C464;C9JJZ7	B7WPG3;C9IYN3;D6W592;Q8WVV9	Heterogeneous nuclear ribonucleoprotein L-like	322.83	19	18	15	51.4	50	41.7	56.45	0													NaN
ACBD5	B7Z2R7;Q5T8D3;X6RDD7;Q5T8E0	B7Z2R7;Q5T8D3;X6RDD7;Q5T8E0	Acyl-CoA-binding domain-containing protein 5	1.6151	4	4	4	9.8	9.8	9.8	58.792	0.007127													NaN
UBE2E1;UBE2E2	C9J2P0;H7C061;B7Z306;P51965;A0A087X283;C9J180	C9J2P0;H7C061;B7Z306;P51965;A0A087X283	Ubiquitin-conjugating enzyme E2 E1	1.6003	3	1	1	25.2	12.2	12.2	16.21	0.0072785													NaN
TPCN1	B7Z3R2;Q9ULQ1;H0YIK4	B7Z3R2;Q9ULQ1;H0YIK4	Two pore calcium channel protein 1	4.6665	4	4	4	6.6	6.6	6.6	87.317	0													NaN
FGD4	F8W1R0;B7Z493;E9PJX4;F8VWL3;Q96M96;E9PQT1;E9PNX0	F8W1R0;B7Z493;E9PJX4;F8VWL3;Q96M96	FYVE, RhoGEF and PH domain-containing protein 4	3.6606	5	5	4	11.3	11.3	10.3	76.691	0													NaN
ST7	E7EPW5;G3XAH9;E9PCV1;B7Z4U3;B7Z4L1;E7ENZ9;C9JU30;E7EPD9;H7BXS2;Q9NRC1	E7EPW5;G3XAH9;E9PCV1;B7Z4U3;B7Z4L1;E7ENZ9;C9JU30;E7EPD9;H7BXS2;Q9NRC1	Suppressor of tumorigenicity 7 protein	4.7985	2	2	2	5.5	5.5	5.5	58.067	0													NaN
RTN3	B7Z4M1	B7Z4M1	Reticulon	10.97	1	1	1	12.2	12.2	12.2	12.747	0													1
CCBL1	B7Z4W5;Q16773;Q5T277;Q5T276;Q5T278	B7Z4W5;Q16773;Q5T277;Q5T276;Q5T278	Kynurenine--oxoglutarate transaminase 1	17.06	4	4	4	10.3	10.3	10.3	57.668	0													NaN
LPXN	B7Z5P7;O60711;E9PNX9	B7Z5P7;O60711;E9PNX9	Leupaxin	6.0814	2	2	2	12	12	12	41.643	0													NaN
SLC9B2	D6RGJ7;B7Z676;E9PE63;Q86UD5	D6RGJ7;B7Z676;E9PE63;Q86UD5	Mitochondrial sodium/hydrogen exchanger 9B2	4.0788	1	1	1	20.3	20.3	20.3	15.743	0													NaN
SLC25A46	B7Z6C8;E7EVY2;Q96AG3	B7Z6C8;E7EVY2;Q96AG3	Solute carrier family 25 member 46	1.5491	1	1	1	4.9	4.9	4.9	22.996	0.008189													NaN
DDX27	B7Z6D5;Q96GQ7;A0A087WYH5;A0A087X059	B7Z6D5;Q96GQ7	Probable ATP-dependent RNA helicase DDX27	43.162	8	8	8	10.5	10.5	10.5	86.604	0													NaN
NPRL3	B7Z6Q0;Q12980;A0A087WTE2;A0A087WTP7;F8WEK7	B7Z6Q0;Q12980;A0A087WTE2;A0A087WTP7;F8WEK7	Nitrogen permease regulator 3-like protein	4.6513	2	2	2	7.2	7.2	7.2	60.791	0													NaN
CPSF4	C9K0K2;B7Z7B0;C9JEV9;H7C016;O95639;H9KVA5;A6NMK7	C9K0K2;B7Z7B0;C9JEV9;H7C016;O95639	Cleavage and polyadenylation specificity factor subunit 4	31.496	3	3	3	21.4	21.4	21.4	13.276	0													NaN
RANBP3	B7Z7F3;K7EIJ4;K7EID7;K7ENB9;K7ESQ0;K7ENJ2;K7EPW1	B7Z7F3		94.578	9	9	1	24.1	24.1	5.7	52.894	0													NaN
ARHGAP25	B7Z8K7;P42331	B7Z8K7;P42331	Rho GTPase-activating protein 25	5.3204	1	1	1	9.5	9.5	9.5	32.397	0													NaN
STK32A	B7Z9H7;Q8WU08	B7Z9H7;Q8WU08	Serine/threonine-protein kinase 32A	2.8909	1	1	1	2.9	2.9	2.9	47.539	0.00034983													NaN
ACADM	B7Z9I1;Q5T4U5;P11310;H0YDT5;E9PRX4;E9PJM9	B7Z9I1;Q5T4U5;P11310	Medium-chain specific acyl-CoA dehydrogenase, mitochondrial	27.848	5	5	5	21.8	21.8	21.8	42.426	0													NaN
RABGAP1L	F5H8L0;B7ZAP0;E9PS63;A0A0U1RQV7	F5H8L0;B7ZAP0;E9PS63	Rab GTPase-activating protein 1-like, isoform 10	3.9293	5	4	4	16.2	11	11	35.591	0													NaN
GPR89B;GPR89A	P0CG08;B7ZAQ6;A0A087WW82;U3KPV2;E9PKY3	P0CG08;B7ZAQ6;A0A087WW82;U3KPV2;E9PKY3	Golgi pH regulator B;Golgi pH regulator A	2.7064	2	2	2	8.6	8.6	8.6	52.916	0.00051822													NaN
GALK2	H0YLL3;H0YLL8;B7ZAX5;Q01415;H0YK30	H0YLL3;H0YLL8;B7ZAX5;Q01415	N-acetylgalactosamine kinase	5.8619	3	3	3	36.9	36.9	36.9	18.014	0													NaN
KATNA1	B7ZBC8;O75449;B7ZBC9	B7ZBC8;O75449;B7ZBC9	Katanin p60 ATPase-containing subunit A1	12.911	2	2	2	9.6	9.6	9.6	31.829	0													NaN
CAB39L	B7ZBJ4;Q5TAW7;Q9H9S4	B7ZBJ4;Q5TAW7;Q9H9S4	Calcium-binding protein 39-like	3.1733	2	1	1	8.8	5.2	5.2	22.957	0.00035791													NaN
SH3GLB2	B7ZC38;Q9NR46;B7ZC39;F8WFB9;H7C1Z6	B7ZC38;Q9NR46;B7ZC39	Endophilin-B2	9.341	8	7	7	28	26	26	44.361	0													NaN
FNBP1	B7ZL14;Q96RU3;H0Y7W6	B7ZL14;Q96RU3;H0Y7W6	Formin-binding protein 1	149.81	10	10	10	23.8	23.8	23.8	64.071	0													NaN
CPEB4;CPEB2	E5RJM0;B7ZLQ8;Q17RY0;E5RFP2;J3KN18;Q7Z5Q1;H0YBG1;H0Y9D9	E5RJM0;B7ZLQ8;Q17RY0;E5RFP2;J3KN18;Q7Z5Q1	Cytoplasmic polyadenylation element-binding protein 4;Cytoplasmic polyadenylation element-binding protein 2	10.06	3	3	1	8.3	8.3	2.5	69.768	0													NaN
IMP4	B9A008;E7ENR5;B8ZZ47;H0Y714;Q96G21	B9A008;E7ENR5;B8ZZ47;H0Y714;Q96G21	U3 small nucleolar ribonucleoprotein protein IMP4	10.359	1	1	1	8.1	8.1	8.1	19.619	0													NaN
EIF4E2	B9A044;B8ZZ50;O60573;C9JEL3;B4E1E4;B9A023;B8ZZL3	B9A044;B8ZZ50;O60573;C9JEL3;B4E1E4;B9A023;B8ZZL3	Eukaryotic translation initiation factor 4E type 2	175.12	12	12	12	52.8	52.8	52.8	26.816	0													NaN
PPIL3	B8ZZ77;H7BZ14;Q9H2H8;C9K058	B8ZZ77;H7BZ14;Q9H2H8	Peptidyl-prolyl cis-trans isomerase;Peptidyl-prolyl cis-trans isomerase-like 3	58.819	3	3	3	19.1	19.1	19.1	17.696	0													NaN
MZT2B;MZT2A	H7C173;H7C202;B8ZZ87;Q6P582;Q6NZ67;H7BZ50	H7C173;H7C202;B8ZZ87;Q6P582;Q6NZ67;H7BZ50	Mitotic-spindle organizing protein 2A;Mitotic-spindle organizing protein 2B	2.6091	2	2	2	23.8	23.8	23.8	12.395	0.00051511													NaN
GLS	B8ZZC5;B8ZZA8	B8ZZC5;B8ZZA8		221.39	2	1	1	37.9	17.5	17.5	11.873	0													NaN
LSM5	B8ZZF8;Q9Y4Y9	B8ZZF8;Q9Y4Y9	U6 snRNA-associated Sm-like protein LSm5	1.6624	1	1	1	29.7	29.7	29.7	7.0202	0.0063664													NaN
MPP6	B8ZZG1;Q9NZW5;C9JGI8;C9J4Q3	B8ZZG1;Q9NZW5;C9JGI8;C9J4Q3	MAGUK p55 subfamily member 6	38.445	4	3	3	9.3	7.7	7.7	48.757	0													NaN
STK16	B8ZZI5;O75716;B8ZZN3	B8ZZI5;O75716;B8ZZN3	Serine/threonine-protein kinase 16	4.1468	2	2	2	12.8	12.8	12.8	30.89	0													NaN
SUMO1	B8ZZN6;P63165;B8ZZJ0;B8ZZ67;B9A032	B8ZZN6;P63165;B8ZZJ0;B8ZZ67;B9A032	Small ubiquitin-related modifier 1	25.449	6	6	6	35.6	35.6	35.6	16.645	0													NaN
PTMA	B8ZZQ6;P06454;B8ZZA1;B8ZZW7;H7C2N1	B8ZZQ6;P06454;B8ZZA1;B8ZZW7;H7C2N1	Prothymosin alpha;Prothymosin alpha, N-terminally processed;Thymosin alpha-1	323.31	8	8	8	39.3	39.3	39.3	11.758	0													NaN
COQ10B	B8ZZX2;B8ZZV9;Q9H8M1	B8ZZX2;B8ZZV9;Q9H8M1	Coenzyme Q-binding protein COQ10 homolog B, mitochondrial	4.9356	2	2	1	14.4	14.4	9	21.337	0													NaN
GCC2	B8ZZW2;Q8IWJ2;U3KQE0;U3KPU4;B8ZZA5	B8ZZW2;Q8IWJ2	GRIP and coiled-coil domain-containing protein 2	12.731	5	5	5	8.3	8.3	8.3	107.1	0													NaN
STEAP3	B8ZZX6;Q658P3	B8ZZX6;Q658P3	Metalloreductase STEAP3	4.1466	4	4	4	14.4	14.4	14.4	50.628	0													NaN
SPATS2L	B8ZZZ7;Q9NUQ6;F8W6C2;H7C2G5;C9JW67	B8ZZZ7;Q9NUQ6;F8W6C2	SPATS2-like protein	3.1044	5	5	5	14.1	14.1	14.1	54.945	0.000356													NaN
RHBDD1	B9A054;Q8TEB9	B9A054;Q8TEB9	Rhomboid-related protein 4	12.75	2	2	2	29.3	29.3	29.3	17.574	0													NaN
SMARCD2	J3KMX2;B9EGA3;Q92925;J3QQL7	J3KMX2;B9EGA3;Q92925	SWI/SNF-related matrix-associated actin-dependent regulator of chromatin subfamily D member 2	30.979	3	3	2	11.6	11.6	7.9	52.238	0													NaN
MED25	B9TX33;Q71SY5	B9TX33;Q71SY5	Mediator of RNA polymerase II transcription subunit 25	1.4412	1	1	1	4.5	4.5	4.5	41.548	0.0099891													NaN
ICA1;ICAp69	C9J8Y3;C9J3Y4;B9ZVM7;Q6LCR0;E7ENI6;E9PDL4;Q05084;C9IZC7;F8WET5;Q6LCT9	C9J8Y3;C9J3Y4;B9ZVM7;Q6LCR0;E7ENI6;E9PDL4;Q05084;C9IZC7;F8WET5;Q6LCT9	Islet cell autoantigen 1	2.3682	2	2	2	20.9	20.9	20.9	15.482	0.0010111													NaN
POLR1A	B9ZVN9;O95602	B9ZVN9;O95602	DNA-directed RNA polymerase;DNA-directed RNA polymerase I subunit RPA1	82.987	16	16	16	16.8	16.8	16.8	187.81	0													NaN
RBM12B	B9ZVT1;Q8IXT5	B9ZVT1;Q8IXT5	RNA-binding protein 12B	16.095	3	3	3	3.3	3.3	3.3	102.7	0													NaN
FBXO9	C9JDZ9;C9IY65;Q9UK97	C9JDZ9;C9IY65;Q9UK97	F-box only protein 9	5.8617	1	1	1	16.9	16.9	16.9	13.408	0													NaN
NUP35	C9JIY9;C9IYQ7;F8WCF5;F8WEL4;Q8NFH5;C9JWU7	C9JIY9;C9IYQ7;F8WCF5;F8WEL4;Q8NFH5;C9JWU7	Nucleoporin NUP53	5.0506	2	2	2	40.8	40.8	40.8	7.711	0													NaN
LMCD1	C9IYS1;H7C3D2;Q9NZU5;B4DEY6	C9IYS1;H7C3D2;Q9NZU5;B4DEY6	LIM and cysteine-rich domains protein 1	5.8468	3	3	3	18.5	18.5	18.5	26.125	0													NaN
SHROOM2	C9IZC6;F5H3B6;Q13796	C9IZC6;F5H3B6;Q13796	Protein Shroom2	6.5735	2	2	2	10.4	10.4	10.4	41.976	0													NaN
SSR1	C9J3L8;C9J5W0;E9PAL7;C9IZQ1;P43307;C9JBX5	C9J3L8;C9J5W0;E9PAL7;C9IZQ1;P43307	Translocon-associated protein subunit alpha	19.524	5	5	5	27.9	27.9	27.9	29.573	0													NaN
ZC3HC1	C9J0I9;Q86WB0;F8WAU5	C9J0I9;Q86WB0	Nuclear-interacting partner of ALK	24.928	4	4	4	13.7	13.7	13.7	50.562	0													NaN
PFN2	C9J0J7;G5E9Q6;C9J712;C9JQ45;P35080;C9J2N0	C9J0J7;G5E9Q6;C9J712;C9JQ45;P35080	Profilin;Profilin-2	17.906	8	8	8	78	78	78	9.8402	0													NaN
SRI	C9J0K6;P30626;B4DHQ6	C9J0K6;P30626;B4DHQ6	Sorcin	57.486	11	11	11	84.5	84.5	84.5	17.605	0													NaN
NCOR2	C9JQE8;C9JE98;C9J0Q5;C9JFD3;Q9Y618;C9J7T7;C9J330;H7C1Y3;H0YGK8	C9JQE8;C9JE98;C9J0Q5;C9JFD3;Q9Y618;C9J7T7;C9J330	Nuclear receptor corepressor 2	8.3508	6	6	5	5.7	5.7	5	160.39	0													NaN
KALRN	C9J1B4	C9J1B4		3.6916	1	1	1	9.8	9.8	9.8	21.064	0													1
CYP27A1	C9J1K5;Q02318	C9J1K5;Q02318	Sterol 26-hydroxylase, mitochondrial	5.8316	2	2	2	15.4	15.4	15.4	25.829	0													NaN
TNK2	H0Y5H7;C9J1X3;Q07912	H0Y5H7;C9J1X3;Q07912	Activated CDC42 kinase 1	3.7349	1	1	1	4.3	4.3	4.3	65.262	0													NaN
NDUFAF7	C9J236;C9JS27;Q7L592	C9J236;C9JS27;Q7L592	NADH dehydrogenase [ubiquinone] complex I, assembly factor 7	3.1881	1	1	1	7.8	7.8	7.8	25.414	0.00035823													NaN
TUBA8	C9J2C0;Q9NY65;V9GZ17	C9J2C0;Q9NY65	Tubulin alpha-8 chain	-2	13	1	1	37	5.1	5.1	51.984	1	+												NaN
POLR2B	C9J4M6;C9J2Y9;P30876	C9J4M6;C9J2Y9;P30876	DNA-directed RNA polymerase;DNA-directed RNA polymerase II subunit RPB2	99.571	12	12	12	14.7	14.7	14.7	125.19	0													NaN
IQCJ-SCHIP1;SCHIP1	C9J366;Q9P0W5;F8WDG0;C9JWG6	C9J366;Q9P0W5;F8WDG0;C9JWG6	Schwannomin-interacting protein 1	6.5113	2	2	2	8.6	8.6	8.6	53.479	0													NaN
CROT	C9J3D7;Q9UKG9	C9J3D7;Q9UKG9	Peroxisomal carnitine O-octanoyltransferase	6.6998	4	4	4	8.2	8.2	8.2	65.883	0													NaN
IMMT	C9J406;H7C463	C9J406;H7C463		-2	33	1	0	60.4	4.4	0	73.253	1	+												NaN
MKRN2	C9J494;Q9H000	C9J494;Q9H000	Probable E3 ubiquitin-protein ligase makorin-2	8.3011	4	4	4	12.3	12.3	12.3	46.68	0													NaN
PXDN	C9J4I9	C9J4I9		5.1825	6	1	1	45.5	9.8	9.8	25.57	0													1
SLFN12	C9J4K7;Q8IYM2	C9J4K7;Q8IYM2	Schlafen family member 12	3.4848	1	1	1	10.4	10.4	10.4	13.001	0.00018228													NaN
HERPUD2	C9JV48;C9JDD7;C9J4Q7;Q9BSE4	C9JV48;C9JDD7;C9J4Q7;Q9BSE4	Homocysteine-responsive endoplasmic reticulum-resident ubiquitin-like domain member 2 protein	2.671	1	1	1	26.7	26.7	26.7	6.5674	0.00051697													NaN
GPC1	C9J4Y6;H7BZE9;H7C024;H7C410;P35052	C9J4Y6;H7BZE9;H7C024;H7C410;P35052	Glypican-1;Secreted glypican-1	8.4903	2	2	2	21.8	21.8	21.8	18.085	0													NaN
RPL37A	C9J4Z3;P61513;M0R0A1;Q6P4E4;E9PEL3;M0R2L6;G5E9R3;A6NKH3	C9J4Z3;P61513;M0R0A1;Q6P4E4;E9PEL3;M0R2L6;G5E9R3	60S ribosomal protein L37a	57.062	5	5	5	69.1	69.1	69.1	7.624	0													NaN
NAA50	C9J5D1;E7EQ69;Q9GZZ1;A0A087WWJ2;B0AZT5;C9JZU6;F8WCK0;C9J5J3;A0A0D9SF32	C9J5D1;E7EQ69;Q9GZZ1;A0A087WWJ2;B0AZT5	N-alpha-acetyltransferase 50	28.863	9	9	9	55	55	55	14.886	0													NaN
PTGES3L-AARSD1;AARSD1	C9J5N1;Q9BTE6;L7N2F4	C9J5N1;Q9BTE6;L7N2F4	Alanyl-tRNA editing protein Aarsd1	3.8941	2	2	2	7.1	7.1	7.1	55.065	0													NaN
UBA5	C9J5W5;E7EWE1;E7EQ61;Q9GZZ9;C9J0F6;C9JRV9	C9J5W5;E7EWE1;E7EQ61;Q9GZZ9;C9J0F6;C9JRV9	Ubiquitin-like modifier-activating enzyme 5	22.377	3	3	3	48.1	48.1	48.1	12.186	0													NaN
TM4SF18	C9J6Q4;Q96CE8	C9J6Q4;Q96CE8	Transmembrane 4 L6 family member 18	9.4693	1	1	1	9.4	9.4	9.4	17.689	0													NaN
NT5C3B	C9J758;Q969T7;E5RJR6;E5RH64	C9J758;Q969T7;E5RJR6;E5RH64	7-methylguanosine phosphate-specific 5-nucleotidase	2.1077	2	2	2	11.9	11.9	11.9	25.778	0.0024752													NaN
PLSCR1	H7C5I5;C9J7K9;O15162	H7C5I5;C9J7K9;O15162	Phospholipid scramblase 1	9.9239	1	1	1	11.7	11.7	11.7	18.91	0													NaN
HDAC10	Q08AP5;C9J8B8;Q969S8	Q08AP5;C9J8B8;Q969S8	Histone deacetylase 10	2.5796	1	1	1	15.6	15.6	15.6	11.171	0.00051432													NaN
EEFSEC	C9J8T0;P57772	C9J8T0;P57772	Selenocysteine-specific elongation factor	3.9378	2	2	2	6.2	6.2	6.2	47.876	0													NaN
COX17	C9J8T6;Q14061;H7C4E5	C9J8T6;Q14061;H7C4E5	Cytochrome c oxidase copper chaperone	24.401	2	2	2	29.6	29.6	29.6	10.853	0													NaN
RBMS3;RBMS1	C9J9B2;C9JIJ9;Q6XE24;E7EPF2;E7ETU5;F6Y5H0;A0A1B0GUW5	C9J9B2;C9JIJ9;Q6XE24;E7EPF2;E7ETU5;F6Y5H0;A0A1B0GUW5	RNA-binding motif, single-stranded-interacting protein 3	4.3972	2	1	1	13.6	8	8	29.08	0													NaN
UBE2F;UBE2F-SCLY	F8WDQ9;F8WD80;H3BSR4;C9J9P8;Q969M7;H3BUI7;F8WB39;C9JFD2;C9JSK8	F8WDQ9;F8WD80;H3BSR4;C9J9P8;Q969M7;H3BUI7;F8WB39;C9JFD2;C9JSK8	NEDD8-conjugating enzyme UBE2F	5.0078	2	2	2	32.7	32.7	32.7	11.401	0													NaN
PRR14L	C9J9V0;Q5THK1	C9J9V0;Q5THK1	Protein PRR14L	2.4689	1	1	1	9.4	9.4	9.4	19.347	0.0010201													NaN
NMD3	C9JA08;Q96D46;C9J0B9;C9IY70;C9IZW9;C9K0C2	C9JA08;Q96D46	60S ribosomal export protein NMD3	97.732	12	12	12	33.1	33.1	33.1	60.125	0													NaN
SSR3	C9JA28;Q9UNL2	C9JA28;Q9UNL2	Translocon-associated protein subunit gamma	3.5739	1	1	1	8	8	8	20.161	0													NaN
TBC1D15	C9JA93	C9JA93		4.9676	6	1	1	26.6	7.2	7.2	32.136	0													1
ASPSCR1	C9JAL9;J3QR50;J3QRW3;J3KRG1;Q9BZE9;J3QL04	C9JAL9;J3QR50;J3QRW3;J3KRG1;Q9BZE9;J3QL04	Tether containing UBX domain for GLUT4	16.19	2	2	2	46.6	46.6	46.6	6.184	0													NaN
HIGD1A	C9JAW5;C9JNU6;Q9Y241	C9JAW5;C9JNU6;Q9Y241	HIG1 domain family member 1A, mitochondrial	3.3234	1	1	1	21.7	21.7	21.7	8.8131	0.00018054													NaN
FXN	C9JAX1;Q16595;H7C585	C9JAX1;Q16595;H7C585	Frataxin, mitochondrial;Frataxin intermediate form;Frataxin(56-210);Frataxin(78-210);Frataxin mature form	28.34	2	2	2	28.1	28.1	28.1	14.91	0													NaN
MAPRE3	C9JB30;Q9UPY8	C9JB30;Q9UPY8	Microtubule-associated protein RP/EB family member 3	7.2732	5	2	2	28.4	19.3	19.3	24.582	0													NaN
PSPH	C9JBI3;P78330;C9JEJ7;F8WD74	C9JBI3;P78330	Phosphoserine phosphatase	12.034	3	3	3	24.1	24.1	24.1	20.745	0													NaN
MRPS33	C9JBY7;Q9Y291	C9JBY7;Q9Y291	28S ribosomal protein S33, mitochondrial	14.461	4	4	4	51	51	51	11.456	0													NaN
UXS1	C9JFU6;C9JCB7;C9JE50;C9JW33;Q8NBZ7	C9JFU6;C9JCB7;C9JE50;C9JW33;Q8NBZ7	UDP-glucuronic acid decarboxylase 1	14.294	2	2	2	35.5	35.5	35.5	13.545	0													NaN
DRAP1	C9JCC6;Q14919;E9PQX9;E9PNC7;E9PMW2	C9JCC6;Q14919;E9PQX9;E9PNC7	Dr1-associated corepressor	51.086	5	5	5	26.9	26.9	26.9	23.205	0													NaN
FOSL2	C9JCN8;P15408	C9JCN8;P15408	Fos-related antigen 2	15.03	4	4	4	22.8	22.8	22.8	22.254	0													NaN
IFNAR2	C9K067;F8WDE1;C9JM33;C9JCU0;P48551	C9K067;F8WDE1;C9JM33;C9JCU0;P48551	Interferon alpha/beta receptor 2	1.7128	1	1	1	6	6	6	18.961	0.0055937													NaN
PLCD4	C9JEA7;Q9BRC7	C9JEA7;Q9BRC7	Phosphoinositide phospholipase C;1-phosphatidylinositol 4,5-bisphosphate phosphodiesterase delta-4	3.5478	1	1	1	1.9	1.9	1.9	91.011	0													NaN
AAMP	C9JG97;C9JEH3;Q13685;C9JTS3;H7C0R2	C9JG97;C9JEH3;Q13685;C9JTS3	Angio-associated migratory cell protein	3.2091	3	3	3	10.6	10.6	10.6	44.693	0.00035862													NaN
RPS4Y1	C9JEH7;P22090	C9JEH7;P22090	40S ribosomal protein S4, Y isoform 1	14.472	12	5	3	44.3	24.4	15.6	29.383	0													NaN
PCYT1A;PCYT1B	C9JEJ2;P49585;C9J050;H7C1T3;Q9Y5K3;H7BZN1;C9J2E1;C9JVS0;C9JPY0;F8WAZ5;F2Z2B1	C9JEJ2;P49585;C9J050;H7C1T3;Q9Y5K3	Choline-phosphate cytidylyltransferase A;Choline-phosphate cytidylyltransferase B	82.231	7	7	7	27.6	27.6	27.6	43.263	0													NaN
MTMR2	C9JEX3;Q13614	C9JEX3;Q13614	Myotubularin-related protein 2	12.632	6	6	5	13.3	13.3	11.7	64.49	0													NaN
LIMS1	C9JF46	C9JF46		35.275	6	1	1	50.6	13.6	13.6	19.949	0													1
GPD1L	C9K0P5;C9JFA7;Q8N335;C9JM46	C9K0P5;C9JFA7;Q8N335	Glycerol-3-phosphate dehydrogenase 1-like protein	21.663	3	3	3	37	37	37	14.107	0													NaN
YIPF1	C9JFB2;Q9Y548	C9JFB2;Q9Y548	Protein YIPF;Protein YIPF1	39.749	2	2	2	16.1	16.1	16.1	24.531	0													NaN
GPS1	C9JFE4;Q13098;A0A096LP07;A0A096LPJ3;A8K070;J3KSA5;J3QLT0;J3KRJ4;J3QS84;J3QS88;J3KTB0;J3QLE8;J3QL53;J3KRE8;J3QQX0	C9JFE4;Q13098;A0A096LP07;A0A096LPJ3;A8K070;J3KSA5	COP9 signalosome complex subunit 1	195.17	11	11	11	28	28	28	53.371	0													NaN
CYCS	C9JFR7;P99999;CON__P62894	C9JFR7;P99999	Cytochrome c	75.897	6	6	6	58.4	58.4	58.4	11.333	0													NaN
PELP1	C9JFV4;Q8IZL8;E7EV54;I3L445;I3L1P4;I3L4M7;I3L4P1	C9JFV4;Q8IZL8;E7EV54	Proline-, glutamic acid- and leucine-rich protein 1	54.961	15	15	15	25.2	25.2	25.2	124.94	0													NaN
TMEM198	C9JFY7	C9JFY7		1.7287	1	1	1	9.6	9.6	9.6	16.948	0.0054417													1
MRPL39	C9JG87;Q9NYK5	C9JG87;Q9NYK5	39S ribosomal protein L39, mitochondrial	32.971	10	10	10	35.7	35.7	35.7	34.032	0													NaN
TYMP	C9JGI3;P19971	C9JGI3;P19971	Thymidine phosphorylase	11.502	2	2	2	4.9	4.9	4.9	46.087	0													NaN
SCRN3	F8WBX0;C9JNS3;F8W0M9;C9JID8;Q0VDG4;H9KVC8	F8WBX0;C9JNS3;F8W0M9;C9JID8;Q0VDG4;H9KVC8	Secernin-3	3.3863	2	2	2	32.5	32.5	32.5	13.066	0.00018119													NaN
APEH	C9JIF9;P13798;H7C393;H7C1U0;C9JLK2;F8WEH5	C9JIF9;P13798;H7C393;H7C1U0	Acylamino-acid-releasing enzyme	54.705	11	11	11	23.3	23.3	23.3	81.673	0													NaN
MRPS34	C9JJ19;P82930	C9JJ19;P82930	28S ribosomal protein S34, mitochondrial	18.534	7	7	7	36.4	36.4	36.4	26.332	0													NaN
VPS8	C9JJN9;Q8N3P4;F8WB24;C9JKL0;C9JIA0;C9JPI1;C9JP71;C9JG07	C9JJN9;Q8N3P4	Vacuolar protein sorting-associated protein 8 homolog	102.32	8	8	8	8.5	8.5	8.5	161.8	0													NaN
ARVCF	C9JJX6;E9PDC3;O00192	C9JJX6;E9PDC3;O00192	Armadillo repeat protein deleted in velo-cardio-facial syndrome	54.165	8	8	8	17.5	17.5	17.5	96.827	0													NaN
KIF15	C9JKA9;Q9NS87;H7C1K7;D6RCT7	C9JKA9;Q9NS87;H7C1K7;D6RCT7	Kinesin-like protein KIF15;Kinesin-like protein	3.45	2	2	2	2.3	2.3	2.3	120.34	0.00018195													NaN
ATP6V1B1	C9JL73;P15313;C9JZ02;C9J5E3;C9JNS9	C9JL73;P15313	V-type proton ATPase subunit B, kidney isoform	-2	7	1	1	19.4	2.4	2.4	55.08	1	+												NaN
KIAA0195	J3QRT7;J3QSG7;J3QQW3;C9JL75;Q12767	J3QRT7;J3QSG7;J3QQW3;C9JL75;Q12767	Uncharacterized protein KIAA0195	2.3531	1	1	1	15.1	15.1	15.1	7.8244	0.001345													NaN
POLR2H	C9JLU1;P52434	C9JLU1;P52434	DNA-directed RNA polymerases I, II, and III subunit RPABC3	12.218	4	4	4	33.1	33.1	33.1	16.925	0													NaN
FAM195B	I3L2L5;I3L4Q0;C9JLW8;I3L317	I3L2L5;I3L4Q0;C9JLW8;I3L317	Protein FAM195B	6.019	3	3	3	33.7	33.7	33.7	10.463	0													NaN
FARP1	C9JME2;Q9Y4F1;H0Y783;M0QXT1;A0A1B0GV68	C9JME2;Q9Y4F1	FERM, RhoGEF and pleckstrin domain-containing protein 1	2.504	3	3	3	4.9	4.9	4.9	122.09	0.00068236													NaN
SMC6	C9JMN1;Q96SB8;A0A0A0MRY1	C9JMN1;Q96SB8;A0A0A0MRY1	Structural maintenance of chromosomes protein 6	5.3853	2	2	2	3.2	3.2	3.2	84.519	0													NaN
NABP2	C9JT95;C9JMP5;Q9BQ15	C9JT95;C9JMP5;Q9BQ15	SOSS complex subunit B1	1.9266	1	1	1	20.1	20.1	20.1	15.57	0.0035801													NaN
ABHD14A-ACY1;ACY1	C9JMV9;Q03154;C9JYZ0;A0A1B0GVA5;A0A1B0GV31;A0A1B0GU86;A0A1B0GW23;F8WC59	C9JMV9;Q03154;C9JYZ0;A0A1B0GVA5;A0A1B0GV31;A0A1B0GU86;A0A1B0GW23;F8WC59	Aminoacylase-1	11.91	5	5	5	13.4	13.4	13.4	56.435	0													NaN
ERCC8	C9JNT2;Q13216	C9JNT2;Q13216	DNA excision repair protein ERCC-8	9.6285	2	2	2	39.6	39.6	39.6	14.971	0													NaN
RPL24	C9JXB8;C9JNW5;P83731	C9JXB8;C9JNW5;P83731	60S ribosomal protein L24	12.709	7	7	7	52.9	52.9	52.9	14.369	0													NaN
SEMA3F	C9JPG5;C9J1V2;C9J4H5;Q13275;H7C4A2	C9JPG5;C9J1V2;C9J4H5;Q13275	Semaphorin-3F	3.4171	4	4	4	7.6	7.6	7.6	77.312	0.00018142													NaN
PCCB	E7EUY3;E9PDR0;C9JQS9;E7EX59;P05166;E7ETT4;E7ETT1;E9PEC3;F8WBI9;E7ENC1;H7C5C9;C9JAW3;C9JVW9;C9JVY9	E7EUY3;E9PDR0;C9JQS9;E7EX59;P05166;E7ETT4;E7ETT1;E9PEC3;F8WBI9;E7ENC1	Propionyl-CoA carboxylase beta chain, mitochondrial	48.202	10	10	10	30.8	30.8	30.8	55.708	0													NaN
C7orf50	H7C0T1;H7C2R9;C9JQV0;Q9BRJ6	H7C0T1;H7C2R9;C9JQV0;Q9BRJ6	Uncharacterized protein C7orf50	2.3854	1	1	1	8	8	8	18.743	0.0010132													NaN
STK11IP	C9JQV3;Q8N1F8;M0QYE5	C9JQV3;Q8N1F8	Serine/threonine-protein kinase 11-interacting protein	13.013	4	4	4	5.1	5.1	5.1	120.26	0													NaN
LIMD1	C9JRJ5;Q9UGP4	C9JRJ5;Q9UGP4	LIM domain-containing protein 1	11.683	6	6	6	19.8	19.8	19.8	65.534	0													NaN
MDH1	C9JRL4;C9JLV6	C9JRL4		32.456	5	1	1	59.7	16.8	16.8	12.973	0													NaN
KLHDC10	C9JRT7;Q6PID8	C9JRT7;Q6PID8	Kelch domain-containing protein 10	2.0127	1	1	1	17.6	17.6	17.6	14.372	0.0026238													NaN
LYRM4	C9JY28;H7C4Q5;C9JRX8;F5H189;Q9HD34	C9JY28;H7C4Q5;C9JRX8;F5H189;Q9HD34	LYR motif-containing protein 4	6.1061	1	1	1	20	20	20	8.2474	0													NaN
CHCHD3	C9JRZ6;Q9NX63;F8WAR4;F8WD73	C9JRZ6;Q9NX63;F8WAR4	MICOS complex subunit MIC19	67.082	8	8	8	34.1	34.1	34.1	26.694	0													NaN
STARD7	C9JTD3;Q9NQZ5	C9JTD3;Q9NQZ5	StAR-related lipid transfer protein 7, mitochondrial	2.1877	1	1	1	15	15	15	17.797	0.002324													NaN
TIA1	C9JTN7;H7BY49	C9JTN7;H7BY49		116.46	11	11	0	49.1	49.1	0	31.624	0													NaN
FASTKD1	E7EW60;C9JTP4;Q53R41	E7EW60;C9JTP4;Q53R41	FAST kinase domain-containing protein 1	3.7751	1	1	1	8.7	8.7	8.7	29.48	0													NaN
TIMMDC1	C9JU35;Q9NPL8;H7C5U1;F8WAU6;F8WB00;F8WC42;C9JR82;G3XA94	C9JU35;Q9NPL8;H7C5U1;F8WAU6;F8WB00;F8WC42;C9JR82;G3XA94	Complex I assembly factor TIMMDC1, mitochondrial	139.18	3	3	3	21.2	21.2	21.2	17.459	0													NaN
CGGBP1	C9JUJ0;Q9UFW8	C9JUJ0;Q9UFW8	CGG triplet repeat-binding protein 1	9.7672	1	1	1	13.2	13.2	13.2	11.939	0													NaN
CCDC12	S4R331;C9JUN5;J3KR35;Q8WUD4	S4R331;C9JUN5;J3KR35;Q8WUD4	Coiled-coil domain-containing protein 12	5.07	4	4	4	29.6	29.6	29.6	9.5747	0													NaN
DCUN1D1	C9JVE2;Q96GG9;C9J8R4;C9JRU6;C9J0B2;C9JUW4;C9JRE2;C9JAV2;H7C216;Q6PH85	C9JVE2;Q96GG9;C9J8R4;C9JRU6;C9J0B2;C9JUW4	DCN1-like protein;DCN1-like protein 1	47.343	5	5	5	25.4	25.4	25.4	28.305	0													NaN
ZDHHC8	C9JVM2;Q9ULC8	C9JVM2;Q9ULC8	Palmitoyltransferase;Probable palmitoyltransferase ZDHHC8	2.4691	2	2	2	9.4	9.4	9.4	20.406	0.0010204													NaN
LEPROTL1	E5RIL0;H0YBC1;C9JVM4;E5RJS9;E5RHU8;O95214	E5RIL0;H0YBC1;C9JVM4;E5RJS9;E5RHU8;O95214	Leptin receptor overlapping transcript-like 1	3.6138	1	1	1	12.3	12.3	12.3	11.698	0													NaN
MEST	C9JW74;Q5EB52;C9JWU9;C9JSW2;C9JRA9;C9JCM6;C9JUD2;R4GN52;C9JG66	C9JW74;Q5EB52;C9JWU9;C9JSW2;C9JRA9;C9JCM6	Mesoderm-specific transcript homolog protein	130.77	5	5	5	27.7	27.7	27.7	34.348	0													NaN
SCAMP4	K7EJJ4;C9JWM2;Q969E2	K7EJJ4;C9JWM2;Q969E2	Secretory carrier-associated membrane protein 4	2.9619	2	2	2	66.7	66.7	66.7	6.7759	0.00035217													NaN
NHEJ1	H7C0G7;C9JWV4;Q9H9Q4	H7C0G7;C9JWV4;Q9H9Q4	Non-homologous end-joining factor 1	1.5611	2	2	2	8.5	8.5	8.5	24.751	0.0075686													NaN
SEC61A1	C9JXC6	C9JXC6		3.3	3	1	1	22.8	11.9	11.9	10.817	0.00018031													1
FILIP1L	C9JYJ6;Q4L180	C9JYJ6;Q4L180	Filamin A-interacting protein 1-like	51.663	10	10	10	14.5	14.5	14.5	96.302	0													NaN
NRCAM	C9JYY6;Q92823;A0A087X2B3;F8W775;C9JH43	C9JYY6;Q92823;A0A087X2B3;F8W775	Neuronal cell adhesion molecule	3.8209	3	3	3	6.8	6.8	6.8	133.81	0													NaN
CTNND1	C9JZR2;O60716;E9PRE2;E9PKY0;H0YC95;E9PKL1	C9JZR2;O60716	Catenin delta-1	323.31	37	37	37	54.3	54.3	54.3	104.85	0													NaN
TMEM50B	F8WBF4;C9K0I4;F8WDH1;P56557	F8WBF4;C9K0I4;F8WDH1;P56557	Transmembrane protein 50B	2.5437	2	2	2	45.5	45.5	45.5	4.9386	0.00051308													NaN
RAPH1	C9K0J5;Q70E73;C9J164;C9J0R8;C9JLG4	C9K0J5;Q70E73;C9J164	Ras-associated and pleckstrin homology domains-containing protein 1	71.699	6	6	6	6.6	6.6	6.6	141.18	0													NaN
RASGRP3	C9K0P4;Q8IV61	C9K0P4;Q8IV61	Ras guanyl-releasing protein 3	3.1999	1	1	1	13.4	13.4	13.4	20.16	0.00035855													NaN
	CON__A2I7N1	CON__A2I7N1		2.4585	7	2	0	17.3	4.9	0	46.397	0.0010194			+										0
	CON__ENSEMBL:ENSBTAP00000007350	CON__ENSEMBL:ENSBTAP00000007350		323.31	52	52	13	41.9	41.9	13.1	192.99	0			+										13
	CON__ENSEMBL:ENSBTAP00000013050;G3V2W1;Q9UK55	CON__ENSEMBL:ENSBTAP00000013050		2.8296	3	3	3	10.2	10.2	10.2	51.988	0.00052292			+										NaN
	CON__ENSEMBL:ENSBTAP00000016046;P23142;A0A0U1RRA4;H7C1M6;B1AHM7;B1AHN3;B1AHM8;B1AHM9	CON__ENSEMBL:ENSBTAP00000016046		323.31	26	26	18	48.2	48.2	34.3	77.456	0			+										NaN
	CON__Q3MHN5;CON__ENSEMBL:ENSBTAP00000018229;D6RF35;P02774;D6RBJ7	CON__Q3MHN5;CON__ENSEMBL:ENSBTAP00000018229		164.39	13	13	13	38.2	38.2	38.2	53.341	0			+										NaN
	CON__ENSEMBL:ENSBTAP00000018574;P05546	CON__ENSEMBL:ENSBTAP00000018574		61.596	11	11	11	30.4	30.4	30.4	55.207	0			+										NaN
	CON__ENSEMBL:ENSBTAP00000023055	CON__ENSEMBL:ENSBTAP00000023055		36.631	3	3	3	6.2	6.2	6.2	67.703	0			+										3
	CON__ENSEMBL:ENSBTAP00000024146;P20742;F5GXY0	CON__ENSEMBL:ENSBTAP00000024146		323.31	52	52	50	49.3	49.3	47.9	164.34	0			+										NaN
	CON__ENSEMBL:ENSBTAP00000024466;CON__ENSEMBL:ENSBTAP00000024462	CON__ENSEMBL:ENSBTAP00000024466;CON__ENSEMBL:ENSBTAP00000024462		12.014	3	3	3	11	11	11	43.9	0			+										NaN
	CON__ENSEMBL:ENSBTAP00000031360	CON__ENSEMBL:ENSBTAP00000031360		3.0981	2	2	2	5.7	5.7	5.7	54.678	0.00035594			+										2
	CON__ENSEMBL:ENSBTAP00000032840	CON__ENSEMBL:ENSBTAP00000032840		117.93	12	12	10	22.2	22.2	19.5	92.273	0			+										10
	CON__ENSEMBL:ENSBTAP00000037665	CON__ENSEMBL:ENSBTAP00000037665		21.246	3	3	3	8.7	8.7	8.7	65.19	0			+										3
	CON__ENSEMBL:ENSBTAP00000038329	CON__ENSEMBL:ENSBTAP00000038329		1.5733	1	1	1	15	15	15	8.5787	0.0074179			+										1
	CON__P00735;E9PIT3;P00734;C9JV37	CON__P00735		126.96	18	18	18	37.9	37.9	37.9	70.505	0			+										NaN
	CON__P00761	CON__P00761		175.01	6	6	6	37.7	37.7	37.7	24.409	0			+										6
	CON__P00978	CON__P00978		37.021	11	11	11	30.1	30.1	30.1	39.234	0			+										11
	CON__P01030	CON__P01030		22.919	42	4	4	32.4	3.9	3.9	192.79	0			+										4
	CON__P01966;G3V1N2;P69905;P02008	CON__P01966		323.31	16	16	16	78.2	78.2	78.2	15.184	0			+										NaN
	CON__P02070;A8MUF7;F8W6P5;E9PEW8;E9PBW4;P69892;P69891;P02100	CON__P02070		6.7945	7	4	4	51	35.2	35.2	15.954	0			+										NaN
KRT14	CON__P02533;P02533	CON__P02533;P02533	Keratin, type I cytoskeletal 14	4.2666	9	3	2	17.4	8.7	7.2	51.621	0			+										NaN
	CON__P02672	CON__P02672		41.667	16	16	16	26.7	26.7	26.7	67.011	0			+										16
	CON__P02676;D6REL8;P02675	CON__P02676		13.368	7	7	7	17.4	17.4	17.4	56.44	0			+										NaN
	CON__P02769;H0YA55;C9JKR2;D6RHD5;B7WNR0	CON__P02769		323.31	69	69	64	85.2	85.2	79.6	69.293	0			+										NaN
	CON__P02777	CON__P02777		45.919	2	2	2	15.2	15.2	15.2	24.241	0			+										2
	CON__P05784	CON__P05784		-2	15	1	1	26.7	5.4	5.4	47.538	1	+		+										1
	CON__P06868;P00747;Q5TEH5;A6PVI2;Q15195;Q02325	CON__P06868		139.44	30	30	30	50.7	50.7	50.7	91.215	0			+										NaN
	CON__P07224	CON__P07224		21.734	1	1	1	3.3	3.3	3.3	75.132	0			+										1
	CON__P08727	CON__P08727		1.7733	24	1	1	64	7.5	7.5	44.091	0.0046594			+										1
	CON__P08729;CON__Q9DCV7;F8W0C6;H0YHD9;F8VS61;CON__Q32MB2;Q86Y46	CON__P08729		172.46	36	33	4	62.9	59.5	2.1	51.417	0			+										NaN
	CON__P12763;P02765;C9JV77	CON__P12763		323.31	18	18	18	57.4	57.4	57.4	38.418	0			+										NaN
KRT10	CON__P13645;P13645;CON__P02535-1;CON__Q7Z3Y7;Q7Z3Y7;CON__Q7Z3Z0;Q7Z3Z0;CON__Q7Z3Y9;Q7Z3Y9	CON__P13645;P13645	Keratin, type I cytoskeletal 10	77.071	15	13	11	32.9	30.5	27.5	59.51	0			+										NaN
	CON__P15497;F8W696;P02647	CON__P15497		319.89	27	27	27	73.6	73.6	73.6	30.276	0			+										NaN
	CON__P17690;J3KS17;P02749	CON__P17690		185	14	14	14	55.7	55.7	55.7	38.252	0			+										NaN
	CON__P17697	CON__P17697		10.84	4	4	4	13.2	13.2	13.2	51.113	0			+										4
	CON__P28800;C9JMH6;A0A0J9YY65	CON__P28800		28.563	8	8	6	20.5	20.5	18.3	54.71	0			+										NaN
	CON__P34955	CON__P34955		159.1	23	23	23	52.4	52.4	52.4	46.103	0			+										23
	CON__P41361	CON__P41361		89.544	15	15	11	36.8	36.8	29.5	52.347	0			+										11
	CON__P50448	CON__P50448		57.515	6	6	6	17.7	17.7	17.7	51.723	0			+										6
KRT85;KRT86;KRT83	CON__P78386;P78386;CON__O43790;CON__Q6NT21;CON__P78385;CON__Q14533;O43790;P78385;F5GYI5;A6NCN2	CON__P78386;P78386;CON__O43790;CON__Q6NT21;CON__P78385;CON__Q14533;O43790;P78385	Keratin, type II cuticular Hb5;Keratin, type II cuticular Hb6;Keratin, type II cuticular Hb3	3.6218	4	3	3	5.1	3.7	3.7	55.802	0			+										NaN
	CON__P81644	CON__P81644		54.171	7	7	7	64	64	64	11.202	0			+										7
	CON__Q03247	CON__Q03247		5.0856	5	5	4	20.9	20.9	17.1	35.979	0			+										4
	CON__Q05443;P51884	CON__Q05443		12.09	6	6	6	23.7	23.7	23.7	38.756	0			+										NaN
	CON__Q05B55	CON__Q05B55		8.4324	1	1	1	12.1	12.1	12.1	26.59	0			+										1
	CON__Q29443;CON__Q0IIK2	CON__Q29443;CON__Q0IIK2		323.31	39	39	35	68.5	68.5	63.1	75.829	0			+										NaN
	CON__Q0V8M9;A0A087WW43;E7ET33;Q06033	CON__Q0V8M9		19.457	15	15	15	23.1	23.1	23.1	99.536	0			+										NaN
	CON__Q0VCM5	CON__Q0VCM5		59.789	3	3	3	6.7	6.7	6.7	101.24	0			+										3
	CON__Q1A7A4	CON__Q1A7A4		109.94	7	7	7	6.1	6.1	6.1	188.74	0			+										7
	CON__Q1RMK2	CON__Q1RMK2		17.917	3	3	3	9.4	9.4	9.4	65.056	0			+										3
	CON__Q1RMN8	CON__Q1RMN8		4.581	1	1	1	6.4	6.4	6.4	24.536	0			+										1
	CON__Q28065	CON__Q28065		125.39	9	9	9	24.4	24.4	24.4	68.886	0			+										9
	CON__Q28085	CON__Q28085		156.68	22	22	22	25.1	25.1	25.1	140.37	0			+										22
	CON__Q28107;A0A0A0MRJ7;P12259	CON__Q28107		36.933	11	11	11	6.6	6.6	6.6	248.98	0			+										NaN
	CON__Q28194;Q2HIZ1	CON__Q28194		2.9458	64	1	1	49.3	1.5	1.5	129.39	0.00035174			+										NaN
	CON__Q29RQ1	CON__Q29RQ1		49.072	5	5	5	8.7	8.7	8.7	93.089	0			+										5
	CON__Q2KIF2	CON__Q2KIF2		6.5226	5	5	5	18.8	18.8	18.8	38.348	0			+										5
	CON__Q2KIG3	CON__Q2KIG3		41.187	1	1	1	6.6	6.6	6.6	48.821	0			+										1
	CON__Q2KIH2	CON__Q2KIH2		1.8454	1	1	1	5.4	5.4	5.4	29.091	0.0040486			+										1
CLEC3B	CON__Q2KIS7;E9PHK0;P05452	CON__Q2KIS7;E9PHK0;P05452	Tetranectin	58.111	3	3	3	23.3	23.3	23.3	22.144	0			+										NaN
	CON__Q2KIU3	CON__Q2KIU3		1.8353	1	1	1	6	6	6	22.911	0.004046			+										1
	CON__Q2KJ62	CON__Q2KJ62		106.14	13	13	0	27.2	27.2	0	68.964	0			+										0
CPN1	CON__Q2KJ83;P15169;B1AP58	CON__Q2KJ83;P15169	Carboxypeptidase N catalytic chain	81.466	4	4	4	17.7	17.7	17.7	52.668	0			+										NaN
	CON__Q2KJC7	CON__Q2KJC7		6.5305	21	3	3	35.9	7.3	7.3	86.858	0			+										3
	CON__Q2KJF1	CON__Q2KJF1		39.691	7	7	7	23.7	23.7	23.7	53.553	0			+										7
	CON__Q2TBQ1	CON__Q2TBQ1		13.316	3	3	3	6.1	6.1	6.1	75.166	0			+										3
	CON__Q2UVX4;M0QXZ3	CON__Q2UVX4		323.31	49	49	45	40.8	40.8	38.6	187.37	0			+										NaN
ORC4	CON__Q2YDI2;O43929	CON__Q2YDI2;O43929	Origin recognition complex subunit 4	13.071	3	3	3	8.9	8.9	8.9	50.327	0			+										NaN
	CON__Q32PI4	CON__Q32PI4		102.03	10	10	10	26.1	26.1	26.1	68.932	0			+										10
	CON__Q32PJ2	CON__Q32PJ2		1.7124	1	1	1	4.5	4.5	4.5	43.017	0.0055928			+										1
KRT7	CON__Q3KNV1;P08729	CON__Q3KNV1;P08729	Keratin, type II cytoskeletal 7	5.0699	34	2	2	63.3	2.6	2.6	51.385	0			+										NaN
	CON__Q3KUS7	CON__Q3KUS7		168.02	15	15	15	29.9	29.9	29.9	85.411	0			+										15
AMY2B;AMY1A	CON__Q3MHH8;P19961;P04745;C9JWK7;C9J2Z5;H7BZQ8;Q5T085;P04746	CON__Q3MHH8;P19961;P04745	Alpha-amylase 2B;Alpha-amylase 1	3.4466	3	3	2	7.6	7.6	5.7	57.407	0.00018185			+										NaN
	CON__Q3MHN2;P02748	CON__Q3MHN2		4.3066	4	4	4	9.7	9.7	9.7	61.998	0			+										NaN
	CON__Q3SX09;E9PFT6;P68871;P02042	CON__Q3SX09		323.31	17	17	14	61.7	61.7	50.2	22.06	0			+										NaN
	CON__Q3SX14	CON__Q3SX14		14.039	19	4	4	25.5	6.1	6.1	85.686	0			+										4
	CON__Q3SX28	CON__Q3SX28		8.6934	25	3	2	55.6	12	7.4	33.012	0			+										2
	CON__Q3SZ57	CON__Q3SZ57		205.78	21	21	20	45.4	45.4	44.1	68.587	0			+										20
	CON__Q3SZH5	CON__Q3SZH5		128.51	10	10	10	41.5	41.5	41.5	45.456	0			+										10
	CON__Q3SZR3	CON__Q3SZR3		12.063	6	6	6	28.2	28.2	28.2	23.182	0			+										6
	CON__Q3SZV7	CON__Q3SZV7		21.345	6	6	6	22.6	22.6	22.6	52.295	0			+										6
	CON__Q3T052;H7C0L5;B7ZKJ8;Q14624	CON__Q3T052		104.8	18	18	18	33.2	33.2	33.2	101.51	0			+										NaN
	CON__Q3Y5Z3	CON__Q3Y5Z3		129.31	5	5	5	25.4	25.4	25.4	26.133	0			+										5
	CON__Q3ZBD7	CON__Q3ZBD7		1.4406	7	2	2	17.1	4.8	4.8	62.87	0.0099875			+										2
	CON__Q3ZBS7;P04004	CON__Q3ZBS7		110.37	18	18	18	42.4	42.4	42.4	54.099	0			+										NaN
	CON__Q58D62	CON__Q58D62		67.537	9	9	9	33.9	33.9	33.9	42.663	0			+										9
SHBG	CON__Q6T181;I3L1G4;I3L1C1;B0FWH7;I3L4B9;I3L2F1;I3L0M1;B0FWH6;B0FWH5;I3L1J1;B4DYU0;A0A0C4DGN2;I3L2X4;I3L145;P04278	CON__Q6T181;I3L1G4;I3L1C1;B0FWH7;I3L4B9;I3L2F1;I3L0M1;B0FWH6;B0FWH5;I3L1J1;B4DYU0;A0A0C4DGN2;I3L2X4;I3L145;P04278	Sex hormone-binding globulin	2.1993	2	2	2	7.5	7.5	7.5	43.315	0.0021602			+										NaN
	CON__Q95121;P36955;I3L4F9;I3L107;I3L4N7;I3L425;I3L3Z3;I3L1U4;I3L4Z0;I3L2R7	CON__Q95121		92.414	12	12	12	37.5	37.5	37.5	46.228	0			+										NaN
CHIA	CON__Q95M17;E9PLJ2;Q5VUV5;Q9BZP6	CON__Q95M17;E9PLJ2;Q5VUV5;Q9BZP6	Acidic mammalian chitinase	16.189	2	2	2	5.5	5.5	5.5	52.129	0			+										NaN
	CON__Q9N2I2	CON__Q9N2I2		73.781	11	11	11	31.2	31.2	31.2	45.296	0			+										11
	CON__Q9TRI1	CON__Q9TRI1		184.6	21	21	16	25.9	25.9	20.4	106.19	0			+										16
	CON__Q9TT36	CON__Q9TT36		18.413	5	5	5	17.5	17.5	17.5	46.017	0			+										5
	CON__Q9TTE1	CON__Q9TTE1		72.465	10	10	4	31.1	31.1	14.1	46.203	0			+										4
	CON__REFSEQ:XP_001252647	CON__REFSEQ:XP_001252647		19.486	6	4	2	16.5	12.9	9.1	46.897	0			+										2
KCNN4	D1MQ08;O15554;M0QZ70;M0R2E8;M0R1J0	D1MQ08;O15554;M0QZ70;M0R2E8;M0R1J0	Intermediate conductance calcium-activated potassium channel protein 4	6.2846	2	2	2	8.5	8.5	8.5	33.379	0													NaN
AK4	D3DQ64;P27144	D3DQ64;P27144	Adenylate kinase 4, mitochondrial	31.515	5	5	5	48	48	48	19.78	0													NaN
EIF4G2	D3DQV9;P78344;H0Y3P2;H0YCH5;E9PKF8;H0YD77;H0YEC5;H0YE22;H0YD99;H0YEN8;H0YDC0;H0YCF8;H0YEI7	D3DQV9;P78344;H0Y3P2	Eukaryotic translation initiation factor 4 gamma 2	159.13	23	23	23	32.6	32.6	32.6	102.33	0													NaN
PPP1R9B	D3DTX6;Q96SB3	D3DTX6;Q96SB3	Neurabin-2	57.161	6	6	6	12.5	12.5	12.5	89.333	0													NaN
FAM3A	Q5HY75;D3DWX8;P98173	Q5HY75;D3DWX8;P98173	Protein FAM3A	1.5755	1	1	1	6.8	6.8	6.8	25.83	0.0074214													NaN
CLDN5	D3DX19;O00501	D3DX19;O00501	Claudin;Claudin-5	2.1562	3	3	3	7.6	7.6	7.6	31.626	0.0023183													NaN
PPP3R1	F6U1T9;D3YTA9;P63098;H7BYZ3	F6U1T9;D3YTA9;P63098;H7BYZ3	Calcineurin subunit B type 1	24.72	4	4	4	31.2	31.2	31.2	18.208	0													NaN
ACP1	D3YTI2	D3YTI2		2.0205	2	1	1	21.2	10.6	10.6	9.4507	0.002626													1
GPBP1	D4PHA4;Q86WP2	D4PHA4;Q86WP2	Vasculin	3.168	2	2	2	2.4	2.4	2.4	55.525	0.00035759													NaN
pk	D4Q8H0	D4Q8H0		2.1069	2	1	1	5.5	2.2	2.2	51.582	0.0024748													1
POLR3G	D6R921;D6R9U7;O15318;D6RIT0;D6RJH6	D6R921;D6R9U7;O15318;D6RIT0;D6RJH6	DNA-directed RNA polymerase III subunit RPC7	1.4541	2	2	2	18.1	18.1	18.1	15.015	0.0096845													NaN
RBPJ	D6RB37;D6RBQ8;D6R946;D6RA45;D6RCM1;D6R927;Q06330	D6RB37;D6RBQ8;D6R946;D6RA45;D6RCM1;D6R927;Q06330	Recombining binding protein suppressor of hairless	1.6415	1	1	1	10.5	10.5	10.5	16.415	0.006509													NaN
CAMK2D	D6R938;Q13557	D6R938;Q13557	Calcium/calmodulin-dependent protein kinase type II subunit delta	188.02	11	11	1	34.7	34.7	6	56.298	0													NaN
TRMT10A	D6R954;X6REK4;Q8TBZ6	D6R954;X6REK4;Q8TBZ6	tRNA methyltransferase 10 homolog A	2.1443	1	1	1	7	7	7	23.899	0.0024822													NaN
PDK2	D6RGV8;D6RHG2;D6RJH7;D6R983;D6RDN9;Q15119	D6RGV8;D6RHG2;D6RJH7;D6R983;D6RDN9;Q15119	[Pyruvate dehydrogenase (acetyl-transferring)] kinase isozyme 2, mitochondrial	2.3887	1	1	1	19.4	19.4	19.4	11.509	0.0010133													NaN
POLK	D6R9M8;Q9UBT6;D6RAI7;D6RDX9;D6RAE5	D6R9M8;Q9UBT6;D6RAI7;D6RDX9;D6RAE5	DNA polymerase kappa	-2	2	2	2	5.2	5.2	5.2	48.718	1	+												NaN
SLC41A3	D6RF72;D6R9S7;D6R9M9;D6RHE3;D6RDB0;D6R9X6;Q96GZ6	D6RF72;D6R9S7;D6R9M9;D6RHE3;D6RDB0;D6R9X6;Q96GZ6	Solute carrier family 41 member 3	2.3229	1	1	1	9.4	9.4	9.4	14.87	0.0013427													NaN
HNRNPAB	D6R9P3;D6RD18;D6RBZ0;Q99729	D6R9P3;D6RD18;D6RBZ0;Q99729	Heterogeneous nuclear ribonucleoprotein A/B	37.037	10	9	9	34.6	34.3	34.3	30.302	0													NaN
SLC38A9	D6RER8;E7ESU6;D6RG31;D6RHF5;D6R9Q7;Q8NBW4	D6RER8;E7ESU6;D6RG31;D6RHF5;D6R9Q7;Q8NBW4	Sodium-coupled neutral amino acid transporter 9	5.1193	2	2	2	35.3	35.3	35.3	11.365	0													NaN
CDV3	D6R9V8;D6RFH2;D6RDN0;D6R973	D6R9V8;D6RFH2;D6RDN0;D6R973		8.3474	9	2	2	65.4	9	9	17.309	0													NaN
COX7C	D6R9Z7;P15954	D6R9Z7;P15954	Cytochrome c oxidase subunit 7C, mitochondrial	3.8209	2	2	2	32.1	32.1	32.1	6.3824	0													NaN
PEX10	J3QRM4;D6RA89;D6RBB0;O60683	J3QRM4;D6RA89;D6RBB0;O60683	Peroxisome biogenesis factor 10	1.7948	1	1	1	36.7	36.7	36.7	3.4901	0.0045103													NaN
TACC2	D6RAA5;Q4VXL8;E7EMZ9;E9PBC6;O95359;Q4VXL4;A0A0U1RRM9;H0Y9C3;H0Y911;E9PGB3;H0Y9Y7;H0Y8P9	D6RAA5;Q4VXL8;E7EMZ9;E9PBC6;O95359;Q4VXL4;A0A0U1RRM9	Transforming acidic coiled-coil-containing protein 2	5.0763	8	6	6	7.2	6.2	6.2	110.03	0													NaN
CDK7	D6RAD4;P50613;D6RFL0;D6RGG9;D6RI01;D6R9Z2;D6RF14;D6RIG9;A0A0D9SFW9	D6RAD4;P50613;D6RFL0;D6RGG9;D6RI01;D6R9Z2;D6RF14;D6RIG9;A0A0D9SFW9	Cyclin-dependent kinase 7	3.6827	2	2	2	11.7	11.7	11.7	34.643	0													NaN
MRPL27	D6RAN8;H7C5U8;Q9P0M9;D6RE11;B3KN43	D6RAN8;H7C5U8;Q9P0M9	39S ribosomal protein L27, mitochondrial	5.8323	3	3	3	44.1	44.1	44.1	10.474	0													NaN
CDV3	D6RAV0	D6RAV0		2.3033	5	1	1	69.6	13	13	9.8697	0.0013405													1
PCDH1	D6RAX3	D6RAX3		6.1455	7	2	2	29.1	12.3	12.3	41.443	0													2
AMACR	D6RB81;Q9UHK6	D6RB81;Q9UHK6	Alpha-methylacyl-CoA racemase	2.8766	1	1	1	4.6	4.6	4.6	40.674	0.00034965													NaN
METTL14	D6RBL4;Q9HCE5	D6RBL4;Q9HCE5	N6-adenosine-methyltransferase subunit METTL14	5.1189	3	3	3	24.8	24.8	24.8	15.794	0													NaN
RELL1	D6RBN9;Q8IUW5	D6RBN9;Q8IUW5	RELT-like protein 1	269.51	4	4	4	22.3	22.3	22.3	27.245	0													NaN
HNRNPD	D6RBQ9	D6RBQ9		36.811	7	1	1	40.6	7.7	7.7	15.617	0													1
EPN3	D6RBR6;D6RFG3;D6REL6;I6L9I8;Q9H201	D6RBR6;D6RFG3;D6REL6;I6L9I8;Q9H201	Epsin-3	1.4718	2	1	1	20.4	9.3	9.3	12.473	0.0093897													NaN
ELMOD2	D6RBS5;Q8IZ81;V9GY58;D6RHX2	D6RBS5;Q8IZ81	ELMO domain-containing protein 2	5.4934	3	3	3	25.7	25.7	25.7	20.147	0													NaN
LMAN2	D6RBV2;Q12907;D6RIU4;D6RDX1;D6RBH1	D6RBV2;Q12907;D6RIU4;D6RDX1	Vesicular integral-membrane protein VIP36	213.58	14	14	14	51.1	51.1	51.1	36.543	0													NaN
NHP2	D6RC52;D6RCB9;Q9NX24;H0YC83;J3QSY4	D6RC52;D6RCB9;Q9NX24;H0YC83	H/ACA ribonucleoprotein complex subunit 2	15.67	3	3	3	40.9	40.9	40.9	15.017	0													NaN
HSD17B11	D6RCD0;Q8NBQ5	D6RCD0;Q8NBQ5	Estradiol 17-beta-dehydrogenase 11	7.3631	7	7	7	30.1	30.1	30.1	28.102	0													NaN
TNFAIP8	D6RCM8;O95379;E5RIJ3	D6RCM8;O95379;E5RIJ3	Tumor necrosis factor alpha-induced protein 8	55.452	2	2	2	13.5	13.5	13.5	23.257	0													NaN
ARHGAP24	D6RCP5;Q8N264;D6RBC2	D6RCP5;Q8N264	Rho GTPase-activating protein 24	36.56	8	8	8	25.9	25.9	25.9	69.48	0													NaN
BTF3	D6RDG3;H0Y9Y1	D6RDG3;H0Y9Y1	Transcription factor BTF3	3.0536	4	1	1	46.8	9.2	9.2	11.802	0.0003548													NaN
MFSD10	D6RIZ4;D6RE79;Q14728;D6RA47	D6RIZ4;D6RE79;Q14728;D6RA47	Major facilitator superfamily domain-containing protein 10	11.039	2	2	2	6.5	6.5	6.5	38.247	0													NaN
SIL1	D6REA1;Q9H173;A0RZB6;D6RIU8	D6REA1;Q9H173;A0RZB6;D6RIU8	Nucleotide exchange factor SIL1	30.922	2	2	2	5.6	5.6	5.6	52.748	0													NaN
FAM175A	D6REL5;Q6UWZ7;A0A087WZ78;A0A087WWJ9	D6REL5;Q6UWZ7;A0A087WZ78;A0A087WWJ9	BRCA1-A complex subunit Abraxas	1.6153	2	2	2	5.8	5.8	5.8	41.578	0.0071281													NaN
RNASET2	H0YAE9;D6REQ6;D6RHI9;O00584;A0A087WZM2;A0A087WWI1	H0YAE9;D6REQ6;D6RHI9;O00584;A0A087WZM2	Ribonuclease T2	4.6624	4	4	4	30.8	30.8	30.8	21.772	0													NaN
40787	D6RGI3;D6RER5;Q9NVA2;D6RDU5;H0Y961;H0Y9G8;D6RDP1;D6R9Y6	D6RGI3;D6RER5;Q9NVA2;D6RDU5;H0Y961	Septin-11	259.6	18	18	8	45.2	45.2	23.1	49.005	0													NaN
SEC31A	D6REX3;O94979;D6RHZ5;H7BXG7;H0YAB3;H0Y8V7;H0Y9K1;H0Y9T9;H0Y8W8;D6RE64;D6RCQ9;H0YAF5;D6RBT0;D6RHE8;H0Y9V3;E9PKR7;Q9NQW1	D6REX3;O94979;D6RHZ5;H7BXG7	Protein transport protein Sec31A	255.8	35	35	35	30.8	30.8	30.8	136.22	0													NaN
PIGG	E7EM50;D6RFE8;E7EWV1;Q5H8A4;D6R9J9	E7EM50;D6RFE8;E7EWV1;Q5H8A4;D6R9J9	GPI ethanolamine phosphate transferase 2	6.034	3	3	3	9.7	9.7	9.7	51.236	0													NaN
DCK	D6RFG8;P27707;D6RCP9	D6RFG8;P27707;D6RCP9	Deoxycytidine kinase	12.591	4	4	4	18.3	18.3	18.3	36.764	0													NaN
YIPF3	D6RGY8;D6RFI3;E7EQR8;Q9GZM5;H0Y9A1	D6RGY8;D6RFI3;E7EQR8;Q9GZM5;H0Y9A1	Protein YIPF3;Protein YIPF3, 36 kDa form III	7.7359	2	2	2	33	33	33	12.29	0													NaN
CCNH	D6RHI7;D6RG18;P51946	D6RHI7;D6RG18;P51946	Cyclin-H	11.575	5	5	5	11.2	11.2	11.2	28.869	0													NaN
COX7A2	D6RIE3;D6RGV5;H0UI06;P14406;D6R9C3	D6RIE3;D6RGV5;H0UI06;P14406;D6R9C3	Cytochrome c oxidase subunit 7A2, mitochondrial	7.2919	2	2	2	25.3	25.3	25.3	10.264	0													NaN
MARCH6	D6RHY7;O60337	D6RHY7;O60337	E3 ubiquitin-protein ligase MARCH6	3.146	1	1	1	15.6	15.6	15.6	9.2138	0.00035695													NaN
GTF2H2C;GTF2H2	D6RID8;Q6P1K8;Q13888;D6RAW1;D6RIT7;D6RGC9;D6RJD3;R4GMV2;R4GMS9	D6RID8;Q6P1K8;Q13888;D6RAW1;D6RIT7;D6RGC9;D6RJD3	General transcription factor IIH subunit 2-like protein;General transcription factor IIH subunit 2	7.3312	3	3	3	12.6	12.6	12.6	28.483	0													NaN
EXOSC9	D6RIY6;Q06265;H0Y9L5;D6R905;D6RA17	D6RIY6;Q06265	Exosome complex component RRP45	8.2285	3	3	3	11.6	11.6	11.6	46.977	0													NaN
INPP4B	E9PHC0;E9PCZ3;D6RJC3;E7EQN9;O15327	E9PHC0;E9PCZ3;D6RJC3;E7EQN9;O15327	Type II inositol 3,4-bisphosphate 4-phosphatase	2.5036	1	1	1	2.6	2.6	2.6	77.516	0.00068213													NaN
SNX14	D6RJG9;Q9Y5W7;Q5JRQ0;D6RDH9	D6RJG9;Q9Y5W7	Sorting nexin-14	1.6283	3	3	3	6.6	6.6	6.6	97.125	0.0068189													NaN
GCLC	E1CEI4;P48506;H0Y9I7;A0A0C4DGB2;H0YAB6	E1CEI4;P48506	Glutamate--cysteine ligase catalytic subunit	32.421	7	7	7	15.4	15.4	15.4	68.629	0													NaN
CARD11	E2QRC0;Q9BXL7	E2QRC0;Q9BXL7	Caspase recruitment domain-containing protein 11	1.6282	1	1	1	26	26	26	8.4685	0.0068178													NaN
COQ2	E7EPM7;H0YAI0;E2QRG7;Q96H96	E7EPM7;H0YAI0;E2QRG7;Q96H96	4-hydroxybenzoate polyprenyltransferase, mitochondrial	56.38	1	1	1	8	8	8	23.085	0													NaN
FBXO25	E5RFH9;Q8TCJ0	E5RFH9;Q8TCJ0	F-box only protein 25	1.5412	1	1	1	21.8	21.8	21.8	15.032	0.0083438													NaN
SARAF	E5RFJ9;E5RHW0;H0YAZ1;H0YBH7;Q96BY9	E5RFJ9;E5RHW0;H0YAZ1;H0YBH7;Q96BY9	Store-operated calcium entry-associated regulatory factor	16.954	1	1	1	12.2	12.2	12.2	16.085	0													NaN
DMTN	E5RFK4;Q08495	E5RFK4;Q08495	Dematin	6.8691	1	1	1	8.7	8.7	8.7	24.871	0													NaN
SLC25A32	E5RGK5;E5RFL3;E5RGT9;Q9H2D1	E5RGK5;E5RFL3;E5RGT9;Q9H2D1	Mitochondrial folate transporter/carrier	2.2884	1	1	1	20.3	20.3	20.3	13.667	0.0013385													NaN
NUDCD2	E5RFP0;Q8WVJ2	E5RFP0;Q8WVJ2	NudC domain-containing protein 2	69.627	3	3	3	28.8	28.8	28.8	14.745	0													NaN
TATDN1	E5RG17;Q6P1N9;H0YBX2;G5EA19;E5RGF2;U3KQS5;A0A0D9SGD3;E5RID7	E5RG17;Q6P1N9;H0YBX2;G5EA19;E5RGF2;U3KQS5;A0A0D9SGD3	Putative deoxyribonuclease TATDN1	4.4968	3	3	3	10.9	10.9	10.9	36.418	0													NaN
INTS9	E5RK47;E5RG70;G3XAN1;Q9NV88	E5RK47;E5RG70;G3XAN1;Q9NV88	Integrator complex subunit 9	2.2007	2	2	2	16.5	16.5	16.5	19.126	0.0021609													NaN
ST3GAL1	E5RGL4;E5RHV6;Q11201	E5RGL4;E5RHV6;Q11201	CMP-N-acetylneuraminate-beta-galactosamide-alpha-2,3-sialyltransferase 1	5.0285	1	1	1	34.8	34.8	34.8	5.0096	0													NaN
PFDN1	E5RGS4;O60925;D6RGG5	E5RGS4;O60925	Prefoldin subunit 1	15.788	6	6	6	53	53	53	13.466	0													NaN
STMN2	E5RGX5;Q93045	E5RGX5;Q93045	Stathmin;Stathmin-2	2.5552	6	2	2	27.4	17.3	17.3	19.574	0.00051343													NaN
ZNF354B	E5RH89;Q96LW1	E5RH89;Q96LW1	Zinc finger protein 354B	1.5822	2	2	1	17.2	17.2	5.2	15.648	0.0072693													NaN
ERICH1	H0YBT6;H0YB25;E5RHA3;Q86X53	H0YBT6;H0YB25;E5RHA3;Q86X53	Glutamate-rich protein 1	2.2693	1	1	1	13.7	13.7	13.7	13.513	0.001504													NaN
TCEB1	E5RHG8;Q15369;R4GMY8	E5RHG8;Q15369;R4GMY8	Transcription elongation factor B polypeptide 1	83.096	6	6	6	74.2	74.2	74.2	9.9601	0													NaN
UQCRB	E5RHG9	E5RHG9		5.0883	5	1	1	35.5	22.4	22.4	9.2397	0													1
POLR3D	E5RHT4;P05423	E5RHT4;P05423	DNA-directed RNA polymerase III subunit RPC4	3.7941	1	1	1	6.8	6.8	6.8	23.377	0													NaN
ARFGAP1	E5RHT6;F8W1U7;Q8N6T3;E5RHC5;F8VWH9;F8VWB3;E5RGL6;E5RHH7	E5RHT6;F8W1U7;Q8N6T3;E5RHC5;F8VWH9	ADP-ribosylation factor GTPase-activating protein 1	198.14	7	7	7	43.4	43.4	43.4	26.555	0													NaN
ENY2	E5RHX8;Q9NPA8;J3KNT2;E5RI00;E5RHT9;E5RJ84	E5RHX8;Q9NPA8;J3KNT2;E5RI00;E5RHT9;E5RJ84	Transcription and mRNA export factor ENY2	2.3655	2	2	2	24	24	24	11.315	0.0011794													NaN
TBC1D31	E5RI94;E7EWW7;E7ERK7;Q96DN5	E5RI94;E7EWW7;E7ERK7;Q96DN5	TBC1 domain family member 31	1.5094	1	1	1	2.4	2.4	2.4	73.395	0.0084772													NaN
TTI2	E5RIH5;Q6NXR4;E5RHM7	E5RIH5;Q6NXR4;E5RHM7	TELO2-interacting protein 2	47.905	3	3	3	13.8	13.8	13.8	53.305	0													NaN
FAXDC2	E5RK01;E5RK16;E5RJQ9;E5RIK6;Q96IV6	E5RK01;E5RK16;E5RJQ9;E5RIK6;Q96IV6	Fatty acid hydroxylase domain-containing protein 2	-2	1	1	1	38.7	38.7	38.7	3.5811	1	+												NaN
ATOX1	E5RIM7;E5RGN3;O00244	E5RIM7;E5RGN3;O00244	Copper transport protein ATOX1	60.495	7	7	7	58.9	58.9	58.9	7.8741	0													NaN
TBCA	E5RIW3;E5RJD8;O75347;E5RHG6;E5RIX8	E5RIW3;E5RJD8;O75347;E5RHG6;E5RIX8	Tubulin-specific chaperone A	221.09	12	12	12	70.2	70.2	70.2	10.08	0													NaN
MRPL15	E5RIZ4;Q9P015;E5RHF4	E5RIZ4;Q9P015;E5RHF4	39S ribosomal protein L15, mitochondrial	25.896	8	8	8	40.1	40.1	40.1	27.236	0													NaN
CETN3	E5RK82;E5RJF8;O15182;H0YBL5;E5RH67;E5RFM2	E5RK82;E5RJF8;O15182;H0YBL5;E5RH67;E5RFM2	Centrin-3	6.2122	2	2	2	18.6	18.6	18.6	18.336	0													NaN
SKP1	E5RJR5;P63208;E7ERH2;F8W8N3;E5RGM3	E5RJR5;P63208;E7ERH2;F8W8N3;E5RGM3	S-phase kinase-associated protein 1	250.87	11	11	9	58.3	58.3	40.5	18.72	0													NaN
COX7A2L	E5RJZ1;H0YBD2;O14548	E5RJZ1;H0YBD2;O14548	Cytochrome c oxidase subunit 7A-related protein, mitochondrial	26.558	2	2	2	58.2	58.2	58.2	8.8399	0													NaN
ANXA6	E5RK69	E5RK69	Annexin	19.149	32	2	2	63.3	4.3	4.3	51.776	0													2
COPS6	E7EM64;Q7L5N1;H7C3T0	E7EM64;Q7L5N1	COP9 signalosome complex subunit 6	166.28	12	12	12	46	46	46	36.064	0													NaN
ATHL1	E7EMA9;Q32M88;B8ZZ60	E7EMA9;Q32M88	Acid trehalase-like protein 1	10.826	3	3	3	10.3	10.3	10.3	83.379	0													NaN
AKAP10	E7EMD6;O43572;J3QL61	E7EMD6;O43572	A-kinase anchor protein 10, mitochondrial	7.7109	3	3	3	8.6	8.6	8.6	67.751	0													NaN
PPP1R2	E7EMN6;P41236;E7EUI7;G1AUC5;Q6NXS1	E7EMN6;P41236;E7EUI7	Protein phosphatase inhibitor 2	58.582	6	6	6	35.3	35.3	35.3	19.245	0													NaN
NPC2	J3KMY5;G3V3E8;E7EMS2;G3V3D1;P61916;G3V2V8;H0YIZ1	J3KMY5;G3V3E8;E7EMS2;G3V3D1;P61916;G3V2V8;H0YIZ1	Epididymal secretory protein E1	57.751	7	7	7	50	50	50	16.23	0													NaN
UBR5	E7EMW7;O95071;E7ET84;E5RFK7;H0YAV7	E7EMW7;O95071	E3 ubiquitin-protein ligase UBR5	25.059	9	9	9	5.2	5.2	5.2	308.57	0													NaN
SLC5A6	E7EW78;E7ENN0;E7EMX0;Q9Y289	E7EW78;E7ENN0;E7EMX0;Q9Y289	Sodium-dependent multivitamin transporter	2.9569	1	1	1	8.8	8.8	8.8	16.154	0.00035193													NaN
ACVRL1	E7EN07;G3V1W8;P37023;H3BTZ2	E7EN07;G3V1W8;P37023	Receptor protein serine/threonine kinase;Serine/threonine-protein kinase receptor;Serine/threonine-protein kinase receptor R3	4.0012	5	5	5	26.7	26.7	26.7	37.222	0													NaN
MEN1	E7EN32;O00255;E7ET29;E7EPR4	E7EN32;O00255;E7ET29	Menin	63.35	3	3	3	10.5	10.5	10.5	61.418	0													NaN
KIAA0319L	E7EN73;Q8IZA0;C9J519;B1AN15;H0Y4S8	E7EN73;Q8IZA0;C9J519;B1AN15	Dyslexia-associated protein KIAA0319-like protein	3.0118	3	3	3	2.3	2.3	2.3	113.23	0.00035367													NaN
SYNE1	E7ENN3;Q8NF91;A0A0C4DG40;H0Y325;H0Y326;Q5JV20;F8WAI0	E7ENN3;Q8NF91;A0A0C4DG40	Nesprin-1	101.94	20	19	19	3.6	3.5	3.5	964.83	0													NaN
CPNE8	E7ENV7;Q86YQ8	E7ENV7;Q86YQ8	Copine-8	7.0011	8	7	3	17	15.4	8.2	62.233	0													NaN
ADD1	E7EV99;E7ENY0;P35611;A0A0A0MSR2;H0Y9H2;D6RAH3;D6RF25;D6RJE2;H0YFD8;H0YG19	E7EV99;E7ENY0;P35611;A0A0A0MSR2;H0Y9H2	Alpha-adducin	66.633	13	13	13	27.8	27.8	27.8	70.055	0													NaN
RNF14	E7EP22;Q9UBS8;D6R988;D6RBK4;D6RAS4;D6R996;D6RDU6;D6RBU3;D6RA38	E7EP22;Q9UBS8;D6R988;D6RBK4;D6RAS4;D6R996;D6RDU6;D6RBU3;D6RA38	E3 ubiquitin-protein ligase RNF14	1.685	2	2	2	11.8	11.8	11.8	17.507	0.0060567													NaN
LRRC42	E7EP35;Q9Y546	E7EP35;Q9Y546	Leucine-rich repeat-containing protein 42	4.5434	1	1	1	10.5	10.5	10.5	27.156	0													NaN
C19orf25	E7EP72;Q9UFG5;K7EK56;K7ER12;K7EQW1;A0A087WUU5;K7ELZ1	E7EP72;Q9UFG5;K7EK56	UPF0449 protein C19orf25	5.5938	3	3	3	29.1	29.1	29.1	17.055	0													NaN
PRPSAP2	E7EPA1;O60256;I3L4G9;C9JJS3;C9K0K7;I3L0S1;I3L331;I3L164;C9JDH0;E7EW35;C9JDU5	E7EPA1;O60256;I3L4G9;C9JJS3;C9K0K7;I3L0S1	Phosphoribosyl pyrophosphate synthase-associated protein 2	20.889	4	4	3	20.9	20.9	15.7	29.642	0													NaN
ACSL1	E7EPM6;P33121;D6RER0;B7Z3Z9;H0Y9Z9;D6RG07;H0Y9U7	E7EPM6;P33121;D6RER0;B7Z3Z9	Long-chain-fatty-acid--CoA ligase 1	7.1007	7	7	7	11.1	11.1	11.1	74.281	0													NaN
PRRC2C	E7EPN9;Q9Y520;A0A0A0MS30;H7C5N8	E7EPN9;Q9Y520	Protein PRRC2C	42.151	18	18	16	9.6	9.6	9	308.77	0													NaN
PTPRM	E7EPS8;P28827;J3QLI4	E7EPS8;P28827;J3QLI4	Protein-tyrosine-phosphatase;Receptor-type tyrosine-protein phosphatase mu	2.8111	2	2	2	1.7	1.7	1.7	157.07	0.00052228													NaN
NDUFV2	E7EPT4;P19404	E7EPT4;P19404	NADH dehydrogenase [ubiquinone] flavoprotein 2, mitochondrial	42.549	9	9	9	41.7	41.7	41.7	27.907	0													NaN
SNCA	E7EPV7;P37840;D6RA31;H6UYS7;Q16143;G4Y816	E7EPV7;P37840;D6RA31;H6UYS7	Alpha-synuclein	36.352	8	8	8	63.5	63.5	63.5	11.777	0													NaN
GOSR2	I3L0K1;E7EQ34;O14653;I3L4Z6;I3L1K7;I3L3V4;I3NI02	I3L0K1;E7EQ34;O14653;I3L4Z6;I3L1K7;I3L3V4	Golgi SNAP receptor complex member 2	37.852	4	4	4	29.1	29.1	29.1	23.136	0													NaN
AP5M1	E7EQ45;Q9H0R1;H0YIY0	E7EQ45;Q9H0R1;H0YIY0	AP-5 complex subunit mu-1	4.4126	2	2	2	4.8	4.8	4.8	56.465	0													NaN
TANK	H7C3L4;E7EQA9;Q92844;E7ENY2;E7EVA2;E7EW82	H7C3L4;E7EQA9;Q92844	TRAF family member-associated NF-kappa-B activator	10.903	3	3	3	9.8	9.8	9.8	30.643	0													NaN
IDH3G	E7EQB8;P51553;E9PF84;G5E9Q7;H7C1W2;H0Y5Q7	E7EQB8;P51553;E9PF84;G5E9Q7;H7C1W2;H0Y5Q7	Isocitrate dehydrogenase [NAD] subunit, mitochondrial;Isocitrate dehydrogenase [NAD] subunit gamma, mitochondrial	49.552	6	6	6	30.6	30.6	30.6	37.066	0													NaN
MYO1B	E7EQD9;E9PDF6;O43795;C9JUP5;C9JYW1	E7EQD9;E9PDF6;O43795	Unconventional myosin-Ib	3.1531	3	3	3	15.5	15.5	15.5	34.149	0.00035721													NaN
TUBGCP6	E7EQL8;Q96RT7;H7C358	E7EQL8;Q96RT7	Gamma-tubulin complex component 6	25.956	5	5	5	5.4	5.4	5.4	163.91	0													NaN
FAM136A	E7EQY1;Q96C01;C9JF51	E7EQY1;Q96C01;C9JF51	Protein FAM136A	15.184	4	4	4	22	22	22	26.776	0													NaN
MTA3	E9PCS8;E7EQY4;E7EV10;Q9BTC8;D6W5A2	E9PCS8;E7EQY4;E7EV10;Q9BTC8;D6W5A2	Metastasis-associated protein MTA3	2.3748	4	1	1	12.2	3.3	3.3	44.485	0.001012													NaN
SMN1;SMN2	E7EQZ4;Q16637;B4DP61;A0A0G2JRX5;A0A0G2JRY6;H0YBZ9;A0A0G2JQN8	E7EQZ4;Q16637;B4DP61;A0A0G2JRX5;A0A0G2JRY6	Survival motor neuron protein	15.335	4	4	4	20.1	20.1	20.1	31.689	0													NaN
FAM91A1	E7ER68;Q658Y4;G3V120;H0YBR6	E7ER68;Q658Y4	Protein FAM91A1	9.7044	5	5	5	9.3	9.3	9.3	88.986	0													NaN
ERMP1	E7ER77;Q7Z2K6;A0A0C4DGF0	E7ER77;Q7Z2K6	Endoplasmic reticulum metallopeptidase 1	60.245	7	7	7	12.1	12.1	12.1	93.159	0													NaN
CLASP2	E7ERI8;E7EW49;E3W994;J3KR49;A0A0U1RQI6;O75122;H7C4X8;H7C5M8;C9J668;D6RBU8;B3KR06;E7ENG2;H7C4M5	E7ERI8;E7EW49;E3W994;J3KR49;A0A0U1RQI6;O75122	CLIP-associating protein 2	86.166	14	11	11	12.4	10.4	10.4	165.63	0													NaN
ZC3H18	E7ERS3;Q86VM9;H3BP01;H3BPD0	E7ERS3;Q86VM9	Zinc finger CCCH domain-containing protein 18	142.44	12	12	12	16.8	16.8	16.8	108.94	0													NaN
THBS4	E7ES19;P35443	E7ES19;P35443	Thrombospondin-4	44.643	3	3	2	5.4	5.4	3.6	96.005	0													NaN
ELAC2	E7ES68;G5E9D5;Q9BQ52;H7C2I4;V9GYS7	E7ES68;G5E9D5;Q9BQ52	Zinc phosphodiesterase ELAC protein 2	25.399	6	6	6	16.5	16.5	16.5	70.106	0													NaN
SDC2	E7ESK6;E9PBI9;P34741;E5RJB8;E5RHU3	E7ESK6;E9PBI9;P34741;E5RJB8;E5RHU3	Syndecan;Syndecan-2	24.705	3	3	3	15.2	15.2	15.2	18.388	0													NaN
MRPL22	E7ESL0;J3KQY1;Q9NWU5	E7ESL0;J3KQY1;Q9NWU5	39S ribosomal protein L22, mitochondrial	2.4148	3	3	3	17.5	17.5	17.5	24.325	0.0010152													NaN
ITGA2	E7ESP4;E7EMF1;E9PB77;D6RG08	E7ESP4;E7EMF1;E9PB77		65.868	20	2	2	29.6	2.9	2.9	102.83	0													NaN
INPP5B	E7ESY0;P32019	E7ESY0;P32019	Type II inositol 1,4,5-trisphosphate 5-phosphatase	15.333	4	4	4	6.4	6.4	6.4	85.058	0													NaN
MTA1	E7ESY4;Q13330;H0Y4T7;F8W9Y9;H0YIT0;E9PF88	E7ESY4;Q13330;H0Y4T7	Metastasis-associated protein MTA1	21.04	10	9	8	22.2	20.8	18.2	79.372	0													NaN
PLAU	E7ET40;P00749	E7ET40;P00749	Urokinase-type plasminogen activator;Urokinase-type plasminogen activator long chain A;Urokinase-type plasminogen activator short chain A;Urokinase-type plasminogen activator chain B	6.7221	5	5	5	16.9	16.9	16.9	46.924	0													NaN
DAGLB	E7ET49;Q8NCG7	E7ET49;Q8NCG7	Sn1-specific diacylglycerol lipase beta	8.3334	2	2	2	7.3	7.3	7.3	68.951	0													NaN
PCM1	E7ETA6;Q15154;A6NNN6	E7ETA6;Q15154;A6NNN6	Pericentriolar material 1 protein	121.86	10	10	4	8	8	2.7	227.73	0													NaN
DNPEP	E7ETB3;Q9ULA0;E7EMB6;F8WAN0;C9JBE1;B9ZVU2;E7EPX3;E5RJ35;C9J1E2;C9JRG3	E7ETB3;Q9ULA0;E7EMB6	Aspartyl aminopeptidase	32.303	11	11	11	36.3	36.3	36.3	54.502	0													NaN
BPTF	F5GXF5;E7ETD6;Q12830;A0A0A0MR81	F5GXF5;E7ETD6;Q12830;A0A0A0MR81	Nucleosome-remodeling factor subunit BPTF	29.25	6	6	6	4.2	4.2	4.2	271.53	0													NaN
MRPL3	E9PF06;H0Y9G6;E7ETU7;P09001	E9PF06;H0Y9G6;E7ETU7;P09001	39S ribosomal protein L3, mitochondrial	71.936	4	4	4	34.7	34.7	34.7	19.58	0													NaN
PLOD2	E7ETU9;O00469;C9JXZ0	E7ETU9;O00469	Procollagen-lysine,2-oxoglutarate 5-dioxygenase 2	289.77	24	24	24	42.4	42.4	42.4	81.169	0													NaN
TCOF1	J3KQ96;E7ETY2;Q13428;H0YA99	J3KQ96;E7ETY2;Q13428	Treacle protein	17.922	10	10	10	10.4	10.4	10.4	144.12	0													NaN
MARK2;MARK1	E7ETY4;E9PC69;Q7KZI7;B4DIB3;A0A087X0I6;Q9P0L2;F5H4F6;H0YNV4;K7EK17;K7EKG8;F5H6N2;H0YKJ3;Q96L34	E7ETY4;E9PC69;Q7KZI7;B4DIB3;A0A087X0I6;Q9P0L2	Serine/threonine-protein kinase MARK2;Serine/threonine-protein kinase MARK1	6.0474	6	3	3	12.6	7.6	7.6	78.452	0													NaN
BZW2	E7ETZ4;Q9Y6E2;B5MCH7;Q75MG1;B5MCE7;C9JF98;E9PFD4;E7EMS9;E9PFE3;F8WDX8	E7ETZ4;Q9Y6E2;B5MCH7;Q75MG1;B5MCE7	Basic leucine zipper and W2 domain-containing protein 2	82.274	14	13	13	38.2	36.5	36.5	46.913	0													NaN
FGFR1	E7EU09;P11362;H0YE20	E7EU09;P11362;H0YE20	Fibroblast growth factor receptor;Fibroblast growth factor receptor 1	1.6364	2	2	2	3	3	3	82.042	0.0066635													NaN
CSNK2A1;CSNK2A3	E7EU96;P68400;Q8NEV1;V9GYA2;V9GY80;A0A087WY74;V9GYW6	E7EU96;P68400;Q8NEV1	Casein kinase II subunit alpha;Casein kinase II subunit alpha 3	175.15	14	14	14	43.4	43.4	43.4	45.31	0													NaN
ENPP2	E7EUF1;Q13822;E5RJ49;E5RIA2	E7EUF1;Q13822;E5RJ49;E5RIA2	Ectonucleotide pyrophosphatase/phosphodiesterase family member 2	2.6617	2	2	2	2.1	2.1	2.1	101.55	0.00051662													NaN
G6PD	E7EUI8;E7EM57	E7EUI8;E7EM57	Glucose-6-phosphate 1-dehydrogenase	2.2963	22	1	1	67.8	3.3	3.3	38.45	0.0013396													NaN
KAT7	E7EUP3;O95251	E7EUP3;O95251	Histone acetyltransferase;Histone acetyltransferase KAT7	5.1123	1	1	1	4	4	4	49.859	0													NaN
CAPN5	E7EV01;O15484;K7EP62;E9PS73	E7EV01;O15484	Calpain-5	1.8117	3	3	3	6.8	6.8	6.8	77.469	0.0043626													NaN
LTBP1	E7EV71;Q14766;C9JD84;H7C0I7;H7BZ76	E7EV71;Q14766;C9JD84	Latent-transforming growth factor beta-binding protein 1	187.19	7	7	7	6.6	6.6	6.6	148.43	0													NaN
MAP4	E7EVA0;P27816;H7C4C5;B5MEG9;H0Y2V1;F8W9U4;H7C456;A0A0J9YVV8;A0A0J9YW37	E7EVA0;P27816	Microtubule-associated protein;Microtubule-associated protein 4	229.48	50	50	50	26.6	26.6	26.6	245.44	0													NaN
HDHD1	E7EVH9;Q08623	E7EVH9;Q08623	Pseudouridine-5-phosphatase	13.182	4	4	4	34	34	34	21.466	0													NaN
NDST1	E7EVJ3;P52848	E7EVJ3;P52848	Bifunctional heparan sulfate N-deacetylase/N-sulfotransferase 1;Heparan sulfate N-deacetylase 1;Heparan sulfate N-sulfotransferase 1	4.4946	2	2	2	7	7	7	94.353	0													NaN
CYFIP2	E7EVJ5;Q96F07;H7C229;E7EW33;A0A087WVE1;A0A087WTQ3;A0A087WWZ1	E7EVJ5;Q96F07;H7C229;E7EW33	Cytoplasmic FMR1-interacting protein 2	12.756	24	6	6	21.9	4.8	4.8	142.58	0													NaN
PIEZO2	E7EVM7;Q9H5I5;J3KRQ5;V9GZ18;J3QLJ9;J3KSM7	E7EVM7;Q9H5I5;J3KRQ5	Piezo-type mechanosensitive ion channel component;Piezo-type mechanosensitive ion channel component 2	119	16	16	16	5.3	5.3	5.3	312.61	0													NaN
ANGPT2	E7EVQ3;O15123	E7EVQ3;O15123	Angiopoietin-2	1.7089	1	1	1	2.2	2.2	2.2	52.623	0.0055919													NaN
CAST	E7EVY3;H0Y9H6;A0A0A0MR45;H0YD33	E7EVY3;H0Y9H6;A0A0A0MR45;H0YD33		23.757	21	2	2	41.3	3.2	3.2	74.918	0													NaN
SDAD1	E7EW05;Q9NVU7;F8W8T7;D6RC74	E7EW05;Q9NVU7	Protein SDA1 homolog	31.867	5	5	5	8.6	8.6	8.6	75.44	0													NaN
POLB	E7EW18;P06746;E5RIJ0;H0YBJ0;E9PIC6;E5RG65;H0YAV8;H0YBX1	E7EW18;P06746;E5RIJ0;H0YBJ0	DNA polymerase beta	4.3793	4	4	4	17.9	17.9	17.9	31.33	0													NaN
HSD17B4	E7EWE5;P51659;G5E9S2;E7ET17;E7ER27;E7EPL9	E7EWE5;P51659;G5E9S2;E7ET17;E7ER27;E7EPL9	Peroxisomal multifunctional enzyme type 2;(3R)-hydroxyacyl-CoA dehydrogenase;Enoyl-CoA hydratase 2	279.18	23	23	23	46.8	46.8	46.8	77.586	0													NaN
NDUFB5	E7EWP0;H0Y886;O43674	E7EWP0;H0Y886;O43674	NADH dehydrogenase [ubiquinone] 1 beta subcomplex subunit 5, mitochondrial	5.8682	3	3	3	16.4	16.4	16.4	20.038	0													NaN
MAST4	E7EWQ5;J3QT34;O15021;V9GXZ1;E7ERL6;H7C1I9;Q9Y2H9;Q6P0Q8	E7EWQ5;J3QT34;O15021	Microtubule-associated serine/threonine-protein kinase 4	12.08	4	4	4	2.6	2.6	2.6	266.19	0													NaN
C16orf62	E7EWW0;Q7Z3J2;F5H7K1;C9J7I2;H3BV68;H3BVG8;H3BTI5;H3BNX2;F6S1J4	E7EWW0;Q7Z3J2;F5H7K1;C9J7I2;H3BV68;H3BVG8	UPF0505 protein C16orf62	144.56	14	14	14	16.9	16.9	16.9	118.61	0													NaN
EIF4B	E7EX17;P23588;F8VX11;F8VP89;F8VSC7;F8W0K0;F8VRU1;F8VYE9	E7EX17;P23588;F8VX11;F8VP89	Eukaryotic translation initiation factor 4B	285.26	15	15	15	30.2	30.2	30.2	69.697	0													NaN
CALD1	E7EX44;Q05682	E7EX44;Q05682	Caldesmon	8.1487	39	1	1	53	2.2	2.2	64.168	0													NaN
DCTN1	E7EX90;Q14203;E7EWF7;C9JZA4;C9JTE5;C9JJN7;C9JJD0;C9JKG6;E9PCY0;C9J1B7	E7EX90;Q14203	Dynactin subunit 1	323.31	48	48	20	52.1	52.1	22.9	139.09	0													NaN
CHTF18	E7EXA6;Q8WVB6;H0Y7D3;F8WCC1;A0A0D9SF58	E7EXA6;Q8WVB6;H0Y7D3;F8WCC1;A0A0D9SF58	Chromosome transmission fidelity protein 18 homolog	1.6784	2	1	1	1.8	1.1	1.1	107.43	0.0062141													NaN
NACA	F8VZJ2;H0YHX9;Q13765;E9PAV3;F8W1N5;F8VNW4;F8W0W4;F8VZ58;Q9BZK3	F8VZJ2;H0YHX9;Q13765;E9PAV3;F8W1N5;F8VNW4;F8W0W4	Nascent polypeptide-associated complex subunit alpha;Nascent polypeptide-associated complex subunit alpha, muscle-specific form	122.82	4	4	4	41.9	41.9	41.9	15.016	0													NaN
EPN2	F6PQP6;E9PBC1;I3L2B2;O95208;I3L356;I3L2H1	F6PQP6;E9PBC1;I3L2B2;O95208;I3L356;I3L2H1	Epsin-2	3.1409	2	2	2	4.9	4.9	4.9	44.888	0.0003567													NaN
CAMK2D	E9PBG7;E9PF82;H0Y9J2;H0Y9C2;Q9UQM7;E7EQE4;E7ETC9	E9PBG7;E9PF82		5.8779	11	1	0	33.8	5.9	0	57.762	0													NaN
AGK	E9PC15;Q53H12;E9PG39;A0A0G2JLG5;A0A0G2JLD0	E9PC15;Q53H12;E9PG39	Acylglycerol kinase, mitochondrial	62.206	12	12	12	45.7	45.7	45.7	43.796	0													NaN
LIMK1	E9PC47;P53667	E9PC47;P53667	LIM domain kinase 1	9.0483	3	3	3	9.3	9.3	9.3	75.526	0													NaN
DKFZp686H13261;TMCC1	Q6N039;E9PC87;O94876	Q6N039;E9PC87;O94876	Transmembrane and coiled-coil domains protein 1	3.3627	1	1	1	4	4	4	36.521	0.00018103													NaN
MAN2B2	E9PCD7;Q9Y2E5;H0YA68	E9PCD7;Q9Y2E5;H0YA68	Alpha-mannosidase;Epididymis-specific alpha-mannosidase	16.073	6	6	6	10	10	10	108.15	0													NaN
RAPGEF6	E9PCH4;Q8TEU7;D6RE77;B7Z7Y1	E9PCH4;Q8TEU7;D6RE77;B7Z7Y1	Rap guanine nucleotide exchange factor 6	6.2575	2	2	2	1.6	1.6	1.6	185.19	0													NaN
CNOT10	E9PCN5;Q9H9A5;H7C1X9;H7C0K1	E9PCN5;Q9H9A5;H7C1X9;H7C0K1	CCR4-NOT transcription complex subunit 10	2.7887	2	2	2	4.1	4.1	4.1	67.091	0.00052174													NaN
CAV1	E9PCT5	E9PCT5	Caveolin	-2	11	1	1	65.9	8.4	8.4	19.177	1	+												1
SMC4	E9PD53;Q9NTJ3;C9JR83;C9J9E4;C9JVD8;C9J578;C9JWF0;C9IYK2;C9JJ64	E9PD53;Q9NTJ3	Structural maintenance of chromosomes protein;Structural maintenance of chromosomes protein 4	42.518	11	11	11	11.3	11.3	11.3	144.45	0													NaN
LRCH3	E9PD99;H7C0J8;H7C0F9;H7C1G3;Q9Y2L9	E9PD99		1.5804	5	1	1	9.3	1.6	1.6	68.456	0.0072681													NaN
ATP11A	H0Y547;E9PEJ6;P98196;H0Y8F0	H0Y547;E9PEJ6;P98196;H0Y8F0	Phospholipid-transporting ATPase;Probable phospholipid-transporting ATPase IH	16.843	7	7	7	11	11	11	106.51	0													NaN
HMGXB3	E9PEK0;Q12766	E9PEK0;Q12766	HMG domain-containing protein 3	2.0985	1	1	1	0.9	0.9	0.9	137.55	0.0024732													NaN
LRBA	E9PEM5;P50851;H0YAC6;H0Y9N9	E9PEM5;P50851;H0YAC6	Lipopolysaccharide-responsive and beige-like anchor protein	14.635	12	12	8	4.9	4.9	3.6	286.97	0													NaN
PDPK1;PDPK2P	E9PER6;O15530;Q6A1A2	E9PER6;O15530;Q6A1A2	3-phosphoinositide-dependent protein kinase 1;Putative 3-phosphoinositide-dependent protein kinase 2	25.576	4	4	4	10.4	10.4	10.4	60.328	0													NaN
TBL2	E9PF19;Q9Y4P3;Q96E41;A0A087WXC6;F8WDI9;F8WCR3	E9PF19;Q9Y4P3;Q96E41	Transducin beta-like protein 2	29.091	11	11	11	25.1	25.1	25.1	45.935	0													NaN
DENND3	E9PF32;H0YAY3;A2RUS2;E5RIR7;E5RI43;E5RHH2;E5RH95;H0YBK9;B3KRG7	E9PF32;H0YAY3;A2RUS2	DENN domain-containing protein 3	44.632	16	16	14	17.9	17.9	16.2	144.32	0													NaN
TNS1	E9PGF5;E9PF55;Q9HBL0;A0A087WWW7;E7ERH1;H0Y4U1;E7EMG1;C9JI43;H7C3Z4;C9JFT7;C9J8K5	E9PGF5;E9PF55;Q9HBL0;A0A087WWW7	Tensin-1	67.381	20	20	19	18.9	18.9	18.1	183.22	0													NaN
PIK3R2	E9PFP1;O00459	E9PFP1;O00459	Phosphatidylinositol 3-kinase regulatory subunit beta	4.6675	1	1	1	4.8	4.8	4.8	52.699	0													NaN
PCBP3	E9PFP8;P57721	E9PFP8;P57721	Poly(rC)-binding protein 3	2.629	6	1	0	20.2	3.3	0	38.187	0.00051591													NaN
PPP2R5D	E9PFR3;Q14738;H0Y8C4;H7C5Q9	E9PFR3;Q14738;H0Y8C4	Serine/threonine-protein phosphatase 2A 56 kDa regulatory subunit delta isoform	52.375	11	11	6	25.1	25.1	13.5	69.116	0													NaN
APC	E9PFT7;P25054;B7Z2B6	E9PFT7;P25054;B7Z2B6	Adenomatous polyposis coli protein	27.116	2	2	2	3.2	3.2	3.2	145.69	0													NaN
FCHSD2	E9PG19;O94868;E7ENZ2;H0YG35	E9PG19;O94868;E7ENZ2	F-BAR and double SH3 domains protein 2	17.343	5	5	5	7.6	7.6	7.6	86.813	0													NaN
CEP97	E9PG22;Q8IW35	E9PG22;Q8IW35	Centrosomal protein of 97 kDa	18.649	1	1	1	2	2	2	90.309	0													NaN
EPHA4	E9PG71;P54764;C9JXA2;P29320	E9PG71;P54764	Receptor protein-tyrosine kinase;Ephrin type-A receptor 4	4.1403	4	3	2	5.2	4	2.6	105.71	0													NaN
PPIG	E9PG73;Q13427;C9JN15;C9JM79	E9PG73;Q13427	Peptidyl-prolyl cis-trans isomerase G	5.5616	3	3	3	5	5	5	87.088	0													NaN
RASA1	E9PGC0;P20936	E9PGC0;P20936	Ras GTPase-activating protein 1	62.618	16	16	16	25.5	25.5	25.5	101.79	0													NaN
EIF4G1	E9PGM1;E7EX73;E7EUU4;Q04637;C9JF13;C9J6B6;C9K073;C9J2Z7;H7C044;H7C0V6;F8WCF2;C9J987;REV__F5H7J8;C9JHW9;REV__Q8NEG2;REV__C9JQZ6;REV__J3KQX6	E9PGM1;E7EX73;E7EUU4;Q04637	Eukaryotic translation initiation factor 4 gamma 1	323.31	51	51	47	39.1	39.1	36.4	166.75	0													NaN
RBM6	E9PGM9;P78332;F8WCA5;C9J250	E9PGM9;P78332;F8WCA5	RNA-binding protein 6	32.799	4	4	4	4.8	4.8	4.8	113.93	0													NaN
PRKAG2	E9PGP6;Q9UGJ0;F8WDB5;C9JUG1	E9PGP6;Q9UGJ0;F8WDB5;C9JUG1	5-AMP-activated protein kinase subunit gamma-2	26.525	4	2	2	11.9	8.1	8.1	50.25	0													NaN
TSN	E9PGT1;Q15631;H7C1D4;A0A0J9YVW2	E9PGT1;Q15631;H7C1D4	Translin	70.45	9	9	9	46.6	46.6	46.6	25.572	0													NaN
RPS6KA1;RPS6KA2	E9PGT3;Q15418;B7Z3B5;F2Z2J1;Q15349;E9PMM7;D6R910;D6RHW7;D6RA62;Q5SVM6;D6RE03;E9PAN7	E9PGT3;Q15418;B7Z3B5;F2Z2J1;Q15349;E9PMM7;D6R910	Ribosomal protein S6 kinase;Ribosomal protein S6 kinase alpha-1;Ribosomal protein S6 kinase alpha-2	1.7229	6	1	1	10.5	1.5	1.5	81.471	0.0054374													NaN
COPS8	E9PGT6;Q99627;H7C3S9	E9PGT6;Q99627;H7C3S9	COP9 signalosome complex subunit 8	18.263	5	5	5	48.6	48.6	48.6	19.344	0													NaN
CALD1	E9PGZ1;C9J813;C9JEK3;C9JE79;F8WE61;REV__H0YH95;REV__H0YEF9;REV__E9PJZ7;REV__H0YHK3;REV__Q13136;REV__G3V200;REV__O75334	E9PGZ1;C9J813		323.31	40	40	2	55.2	55.2	2.4	61.705	0													NaN
NDUFB9	E9PH64;Q9Y6M9;E7EWZ0;E9PF49	E9PH64;Q9Y6M9;E7EWZ0;E9PF49	NADH dehydrogenase [ubiquinone] 1 beta subcomplex subunit 9	51.399	9	9	9	60.1	60.1	60.1	20.383	0													NaN
KIDINS220	H0Y8E4;E9PH70;Q9ULH0	H0Y8E4;E9PH70;Q9ULH0	Kinase D-interacting substrate of 220 kDa	4.8132	3	3	3	3.5	3.5	3.5	118.38	0													NaN
ZNF451	E9PH99;Q9Y4E5	E9PH99;Q9Y4E5	Zinc finger protein 451	5.988	3	3	3	2.5	2.5	2.5	119.33	0													NaN
NCAPH	E9PHA2;Q15003;H7C415;C9JZP1;C9J470	E9PHA2;Q15003;H7C415;C9JZP1;C9J470	Condensin complex subunit 2	1.7957	2	2	2	2.9	2.9	2.9	81.572	0.0045118													NaN
MSH2	E9PHA6;P43246;C9J809	E9PHA6;P43246	DNA mismatch repair protein Msh2	28.913	11	11	11	13.5	13.5	13.5	103.19	0													NaN
CYP20A1	E9PHG5;Q6UW02;C9J8K7;Q8WZ13;F8WBE2	E9PHG5;Q6UW02;C9J8K7	Cytochrome P450 20A1	30.158	9	9	9	30	30	30	53.448	0													NaN
POLR3C	E9PHH9;Q9BUI4	E9PHH9;Q9BUI4	DNA-directed RNA polymerase III subunit RPC3	9.1804	3	3	3	11.4	11.4	11.4	46.189	0													NaN
SUN1	E9PHI4;O94901;H0Y6N5;H7C3X3;C9JK55;H7C019	E9PHI4;O94901;H0Y6N5	SUN domain-containing protein 1	78.624	14	13	4	25.8	24.8	5.7	91.112	0													NaN
LARS2	E9PHM2;Q15031	E9PHM2;Q15031	Probable leucine--tRNA ligase, mitochondrial	21.592	9	9	9	17.1	17.1	17.1	96.93	0													NaN
GSTM2	E9PHN6;F6XZQ7;P28161;E9PHN7;E9PLF1;E9PGV1	E9PHN6;F6XZQ7;P28161;E9PHN7;E9PLF1	Glutathione S-transferase Mu 2	26.6	12	6	5	62.7	41.5	36.8	22.876	0													NaN
POLR2D	E9PHV4;O15514;E9PB93	E9PHV4;O15514;E9PB93	DNA-directed RNA polymerase II subunit RPB4	152.18	4	4	4	50	50	50	12.777	0													NaN
SSFA2	E9PHV5;P28290;E7EUL7	E9PHV5;P28290;E7EUL7	Sperm-specific antigen 2	11.593	3	3	3	3.2	3.2	3.2	136.14	0													NaN
ACP2	E9PHY0;E9PQY3;P11117;E9PP23;E9PKW9;E9PQW9;B7Z6U3;B7Z7D2	E9PHY0;E9PQY3;P11117;E9PP23;E9PKW9;E9PQW9;B7Z6U3	Lysosomal acid phosphatase	37.472	5	5	5	15	15	15	40.99	0													NaN
MROH1	E9PHY8;Q8NDA8	E9PHY8;Q8NDA8	Maestro heat-like repeat-containing protein family member 1	10.258	6	6	6	6.6	6.6	6.6	180.28	0													NaN
EXOSC4	E9PI41;Q9NPD3	E9PI41;Q9NPD3	Exosome complex component RRP41	4.5111	2	2	2	9.2	9.2	9.2	28.342	0													NaN
RNFT1	E9PI44;Q5M7Z0;K7EJ18	E9PI44;Q5M7Z0;K7EJ18	RING finger and transmembrane domain-containing protein 1	5.94	2	2	2	20.3	20.3	20.3	18.78	0													NaN
HTATIP2	E9PI87;Q9BUP3	E9PI87;Q9BUP3	Oxidoreductase HTATIP2	8.4982	5	5	5	33.7	33.7	33.7	21.976	0													NaN
NFYC	Q5T6K7;E9PI99;Q5T6K5;Q13952	Q5T6K7;E9PI99;Q5T6K5;Q13952	Nuclear transcription factor Y subunit gamma	2.3482	1	1	1	10.1	10.1	10.1	14.909	0.0013445													NaN
STX17	E9PIC2;P56962	E9PIC2;P56962	Syntaxin-17	6.3873	1	1	1	20.6	20.6	20.6	16.664	0													NaN
DDX10	E9PIF2;Q13206	E9PIF2;Q13206	Probable ATP-dependent RNA helicase DDX10	60.625	5	5	5	7.7	7.7	7.7	96.454	0													NaN
DDHD2	E9PIF5	E9PIF5		3.5771	1	1	1	12.7	12.7	12.7	16.737	0													1
PRCP	E9PIG4;E9PQB5;E9PL85;E9PQN3;E9PKN6;E9PLY4;E9PL49;E9PR42	E9PIG4;E9PQB5;E9PL85;E9PQN3;E9PKN6;E9PLY4;E9PL49		2.0445	8	1	1	33.9	3.9	3.9	26.346	0.0026298													NaN
TP53I11	E9PN66;E9PNB3;E9PKN9;E9PS55;E9PMY0;E9PMW4;E9PQ46;E9PIN5;E9PIK4;U3KQ32;E9PKZ4;E9PPM1;O14683	E9PN66;E9PNB3;E9PKN9;E9PS55;E9PMY0;E9PMW4;E9PQ46;E9PIN5;E9PIK4;U3KQ32;E9PKZ4;E9PPM1;O14683	Tumor protein p53-inducible protein 11	30.295	2	2	2	25.8	25.8	25.8	6.8649	0													NaN
S100PBP	E9PIY5;E9PMK1;E9PL86;E9PSA0;Q96BU1	E9PIY5;E9PMK1;E9PL86;E9PSA0;Q96BU1	S100P-binding protein	3.9917	1	1	1	16.7	16.7	16.7	13.071	0													NaN
CCDC84	E9PJ16;Q86UT8	E9PJ16;Q86UT8	Coiled-coil domain-containing protein 84	2.7123	1	1	1	5.7	5.7	5.7	22.561	0.00051858													NaN
EBAG9	E9PJ38;E9PND3;E9PN10;O00559	E9PJ38;E9PND3;E9PN10;O00559	Receptor-binding cancer antigen expressed on SiSo cells	37.393	1	1	1	24.4	24.4	24.4	8.7359	0													NaN
TMEM41B	E9PJ42;Q5BJD5	E9PJ42;Q5BJD5	Transmembrane protein 41B	3.0439	1	1	1	9.7	9.7	9.7	21.72	0.00035474													NaN
TCP11L1	E9PJ55;Q9NUJ3;E9PS88;R4GNF5;E9PP52;E9PMB0;H0YES4	E9PJ55;Q9NUJ3	T-complex protein 11-like protein 1	13.08	5	5	5	13.9	13.9	13.9	67.238	0													NaN
DDX20	E9PJ60;Q9UHI6	E9PJ60;Q9UHI6	Probable ATP-dependent RNA helicase DDX20	57.412	3	3	3	13.2	13.2	13.2	49.374	0													NaN
CSF1	E9PJA2;P09603	E9PJA2;P09603	Macrophage colony-stimulating factor 1;Processed macrophage colony-stimulating factor 1	2.4172	1	1	1	4.2	4.2	4.2	31.171	0.0010157													NaN
DPH2	E9PJH6;E9PLL2;E9PMH7;Q9BQC3	E9PJH6;E9PLL2;E9PMH7;Q9BQC3	Diphthamide biosynthesis protein 2	3.0765	1	1	1	42.3	42.3	42.3	5.5223	0.00035562													NaN
KCTD21	E9PMS5;E9PRT1;E9PJJ5;Q4G0X4;E9PM10;E9PK99	E9PMS5;E9PRT1;E9PJJ5;Q4G0X4	BTB/POZ domain-containing protein KCTD21	4.2895	3	3	3	39.1	39.1	39.1	13.041	0													NaN
FAM160A2	E9PJK5;Q8N612	E9PJK5;Q8N612	FTS and Hook-interacting protein	4.3407	3	3	3	5	5	5	91.713	0													NaN
RPS6KA4	E9PJN1;O75676;E9PKU3;A0A0A6YYC0	E9PJN1;O75676;E9PKU3;A0A0A6YYC0	Ribosomal protein S6 kinase;Ribosomal protein S6 kinase alpha-4	7.4557	2	2	2	3.8	3.8	3.8	84.755	0													NaN
HSPA8	E9PK54	E9PK54		-2	14	1	1	83.6	6.6	6.6	19.955	1	+												1
USP35	E9PK78;Q9P2H5	E9PK78;Q9P2H5	Ubiquitin carboxyl-terminal hydrolase;Ubiquitin carboxyl-terminal hydrolase 35	195.98	6	6	6	16.6	16.6	16.6	65.692	0													NaN
BCLAF1	E9PK91;H0YF63	E9PK91		4.8588	17	1	1	20.7	1.8	1.8	100.4	0													NaN
PPP6R3	H7BXH2;E9PKF6;Q5H9R7;E9PQP7;H0YEN2;H0YDW1;E9PK08;E9PNN8;E9PJD8;E9PKG4	H7BXH2;E9PKF6;Q5H9R7;E9PQP7;H0YEN2	Serine/threonine-protein phosphatase 6 regulatory subunit 3	263.58	10	10	10	15.8	15.8	15.8	92.407	0													NaN
PRMT1	E9PKG1;H7C2I1;Q99873;A0A087X1W2;E9PIX6;E9PQ98;E9PNR9;H0YDE4;E9PMW9;Q9NR22;E9PMZ2	E9PKG1;H7C2I1;Q99873;A0A087X1W2;E9PIX6;E9PQ98;E9PNR9;H0YDE4	Protein arginine N-methyltransferase 1	94.682	20	20	20	60	60	60	37.709	0													NaN
RNASEH2C	E9PKP0;H0YE52;H0YCP5;H0YEF3;E9PN81;Q8TDP1	E9PKP0;H0YE52;H0YCP5;H0YEF3;E9PN81;Q8TDP1	Ribonuclease H2 subunit C	108.5	1	1	1	17.3	17.3	17.3	8.9569	0													NaN
UBTF	E9PKP7;P17480;E9PLT2;E9PMM2	E9PKP7;P17480	Nucleolar transcription factor 1	54.935	11	11	11	17.3	17.3	17.3	87.435	0													NaN
TRAPPC4	E9PKS9;E9PQE8;E9PN70;Q9Y296	E9PKS9;E9PQE8;E9PN70;Q9Y296	Trafficking protein particle complex subunit 4	6.6384	3	3	3	18.3	18.3	18.3	14.15	0													NaN
TMEM123	E9PKT4;Q8N131	E9PKT4;Q8N131	Porimin	1.4352	1	1	1	7.5	7.5	7.5	12.737	0.0099751													NaN
LTBP3	E9PKW1;Q9NS15;E9PR75;E9PPT7;E9PQR0;E9PR84;E9PJR2;H0YC99	E9PKW1;Q9NS15;E9PR75;E9PPT7;E9PQR0;E9PR84;E9PJR2;H0YC99	Latent-transforming growth factor beta-binding protein 3	43.854	2	2	2	3.1	3.1	3.1	122.06	0													NaN
TSPAN18	E9PL40;H0YB98;Q96SJ8	E9PL40;H0YB98;Q96SJ8	Tetraspanin;Tetraspanin-18	21.413	2	2	2	15.9	15.9	15.9	15.97	0													NaN
NEDD8;NEDD8-MDP1	F8VSA6;E9PS38;S4R3E9;E9PL57;Q15843	F8VSA6;E9PS38;S4R3E9;E9PL57;Q15843	NEDD8	80.82	3	3	3	46	46	46	5.8668	0													NaN
EEF1D	E9PL71;E9PN91	E9PL71;E9PN91		16.582	7	1	1	47.6	11.2	11.2	20.819	0													NaN
MTFR1L	E9PPF9;E9PLD2;Q9H019;E9PPQ0;C9JF50;E9PLU1;E9PRK5	E9PPF9;E9PLD2;Q9H019;E9PPQ0;C9JF50;E9PLU1;E9PRK5	Mitochondrial fission regulator 1-like	20.768	2	2	2	17.5	17.5	17.5	17.141	0													NaN
NPEPPS	E9PLK3;P55786;A6NEC2;E9PJ74;H0YDG0;E9PRQ5;H0YCQ5;E9PJY4;E9PPD4;E9PP11;E9PJF9;E9PPZ2;E9PI82	E9PLK3;P55786	Puromycin-sensitive aminopeptidase	323.31	37	37	37	49.9	49.9	49.9	102.99	0													NaN
RPL27A	E9PLL6;P46776;E9PJD9;E9PLX7;H0YF34;E9PKT2	E9PLL6;P46776;E9PJD9	60S ribosomal protein L27a	52.125	7	7	7	55.6	55.6	55.6	12.201	0													NaN
MDK	E9PPJ5;E9PLM6;P21741	E9PPJ5;E9PLM6;P21741	Midkine	18.72	4	4	4	35.1	35.1	35.1	14.374	0													NaN
VKORC1	I3L3B4;F8W9H0;E9PLN8;Q9BQB6	I3L3B4;F8W9H0;E9PLN8;Q9BQB6	Vitamin K epoxide reductase complex subunit 1	4.4114	1	1	1	12.5	12.5	12.5	11.082	0													NaN
AASDHPPT	E9PLW6;Q9NRN7;E9PNF3	E9PLW6;Q9NRN7;E9PNF3	L-aminoadipate-semialdehyde dehydrogenase-phosphopantetheinyl transferase	31.968	4	4	4	23.7	23.7	23.7	22.241	0													NaN
MACF1	E9PLY5	E9PLY5		3.275	45	1	1	35.6	0.9	0.9	159.92	0.00018002													1
SIRT3	E9PM75;Q9NTG7;E9PK80;E9PN58	E9PM75;Q9NTG7;E9PK80;E9PN58	NAD-dependent protein deacetylase sirtuin-3, mitochondrial	2.7771	2	2	2	6.4	6.4	6.4	37.639	0.00052101													NaN
POLD3	E9PM91;E9PNC0;E9PRK3;Q15054	E9PM91;E9PNC0;E9PRK3;Q15054	DNA polymerase delta subunit 3	2.7114	1	1	1	12.6	12.6	12.6	12.171	0.00051831													NaN
C11orf58;SMAP	E9PM92;O00193;E9PRZ9;E9PQA1	E9PM92;O00193;E9PRZ9;E9PQA1	Small acidic protein	247.43	6	6	6	35	35	35	17.634	0													NaN
ME3	E9PMB9;Q16798;Q6TCH8;E9PNN2	E9PMB9;Q16798;Q6TCH8	Malic enzyme;NADP-dependent malic enzyme, mitochondrial	111.46	13	12	12	34.8	33.3	33.3	64.277	0													NaN
REPS1	E9PMG1;Q96D71;F2Z3L2;H0YE89;H0YCR2;H0YDT0	E9PMG1;Q96D71;F2Z3L2	RalBP1-associated Eps domain-containing protein 1	58.801	3	3	3	4.3	4.3	4.3	80.435	0													NaN
RAB30	H0YDK7;E9PMJ1;Q15771	H0YDK7;E9PMJ1;Q15771	Ras-related protein Rab-30	5.9802	1	1	1	10.8	10.8	10.8	19.249	0													NaN
FAM118B	E9PMJ2;J3KP39;Q9BPY3;G3V179;E9PMW3;E9PIM5	E9PMJ2;J3KP39;Q9BPY3;G3V179	Protein FAM118B	16.075	3	3	3	11.3	11.3	11.3	39.079	0													NaN
HSF1	E9PMQ6;Q00613	E9PMQ6;Q00613	Heat shock factor protein 1	1.6618	1	1	1	3.2	3.2	3.2	53.593	0.0063644													NaN
CD151	E9PMR4;P48509;E9PRJ3;E9PP93;E9PK37;E9PJE8;E9PSA1;E9PJC8;E9PLZ6;K4DIB7	E9PMR4;P48509;E9PRJ3	Tetraspanin;CD151 antigen	7.0941	4	4	4	14.3	14.3	14.3	28.067	0													NaN
ARHGEF12	E9PMR6;Q9NZN5	E9PMR6;Q9NZN5	Rho guanine nucleotide exchange factor 12	4.378	4	4	4	4.2	4.2	4.2	161.91	0													NaN
LMO7	E9PMS6;E9PMT2;F8WD26;J3KP06;Q8WWI1;A0A0A0MTE2;E9PMP7;H0Y424;H0YDG6;H0YDQ3;H0YE95;U3KQE6;E9PJ10;E9PMJ6;E9PLU6;E9PRE3;E9PRJ0;E9PK58	E9PMS6;E9PMT2;F8WD26;J3KP06;Q8WWI1;A0A0A0MTE2;E9PMP7;H0Y424	LIM domain only protein 7	79.103	11	11	11	9.2	9.2	9.2	145.42	0													NaN
EPB41L2	E9PMV8	E9PMV8		1.696	8	1	0	35.4	4.1	0	30.052	0.005903													0
ATP5L	E9PN17;O75964	E9PN17;O75964	ATP synthase subunit g, mitochondrial	6.1993	3	3	3	43.4	43.4	43.4	8.4518	0													NaN
LGALS8	E9PN19;O00214;B1ANM0;Q5T3P9;F6V2D4	E9PN19;O00214;B1ANM0;Q5T3P9;F6V2D4	Galectin;Galectin-8	16.67	2	2	2	7.6	7.6	7.6	32.632	0													NaN
ALG8	E9PP80;E9PNE2;Q9BVK2;E9PLP7;E9PP04;E9PK79;E9PP96	E9PP80;E9PNE2;Q9BVK2;E9PLP7;E9PP04;E9PK79;E9PP96	Probable dolichyl pyrophosphate Glc1Man9GlcNAc2 alpha-1,3-glucosyltransferase	10.649	2	2	2	25.6	25.6	25.6	15.577	0													NaN
FDFT1	E9PNM1;P37268;E9PS69	E9PNM1;P37268	Squalene synthase	112.75	8	8	8	24.1	24.1	24.1	47.285	0													NaN
ALDH3A1	E9PNN6;C9JMC5;I3L3I9;P30838;C9JKT2;A8MYB8;I3L4E5;I3L1H6	E9PNN6;C9JMC5;I3L3I9;P30838;C9JKT2;A8MYB8	Aldehyde dehydrogenase, dimeric NADP-preferring	1.6751	4	3	3	10.4	7.3	7.3	44.203	0.0062122													NaN
AAMDC	E9PNP3;Q9H7C9;E9PIQ4;E9PR47;E9PJP1;E9PLK9;K4DI89	E9PNP3;Q9H7C9;E9PIQ4;E9PR47	Mth938 domain-containing protein	8.0462	3	3	3	25.5	25.5	25.5	15.588	0													NaN
STX5	E9PNU4;Q13190	E9PNU4;Q13190	Syntaxin-5	1.8415	1	1	1	4.8	4.8	4.8	27.842	0.0040473													NaN
CD59	E9PNW4;E9PR17;P13987;H0YET2	E9PNW4;E9PR17;P13987	CD59 glycoprotein	74.876	9	9	9	33.3	33.3	33.3	11.985	0													NaN
ZC3H12C	E9PP00;Q9C0D7	E9PP00;Q9C0D7	Probable ribonuclease ZC3H12C	3.6559	1	1	1	1.9	1.9	1.9	95.877	0													NaN
POLR2M	E9PP13;E9PSG9;Q6EEV4	E9PP13;E9PSG9;Q6EEV4	DNA-directed RNA polymerase II subunit GRINL1A, isoforms 4/5	2.0475	1	1	1	8.8	8.8	8.8	15.131	0.0026307													NaN
LRP8	E9PP15;Q14114;H0YCA4	E9PP15;Q14114;H0YCA4	Low-density lipoprotein receptor-related protein 8	14.583	3	3	2	4.8	4.8	3.3	50.913	0													NaN
PPFIBP2	E9PP16;Q8ND30;H0YET1	E9PP16;Q8ND30	Liprin-beta-2	2.3829	3	1	1	6.3	3.1	3.1	81.379	0.001013													NaN
C11orf73	E9PPG8;Q53FT3;E9PJB2;A0A087WYW7	E9PPG8;Q53FT3;E9PJB2;A0A087WYW7	Protein Hikeshi	8.6797	2	2	2	14.9	14.9	14.9	21.069	0													NaN
TSEN15	F2Z3M0;E9PPN1;H0YCV5;Q8WW01	F2Z3M0;E9PPN1;H0YCV5;Q8WW01	tRNA-splicing endonuclease subunit Sen15	4.143	1	1	1	19.3	19.3	19.3	12.791	0													NaN
NDUFS8	E9PPW7;O00217;E9PKH6;E9PN51;F8W9K7	E9PPW7;O00217;E9PKH6;E9PN51;F8W9K7	NADH dehydrogenase [ubiquinone] iron-sulfur protein 8, mitochondrial	16.97	4	4	4	25	25	25	20.656	0													NaN
ZC3H11A	E9PQ61;O75152;E9PBY7;C9J0L0;A0A1B0GTU1;A0A1B0GUI2	E9PQ61;O75152;E9PBY7	Zinc finger CCCH domain-containing protein 11A	5.5216	3	3	3	7.2	7.2	7.2	72.531	0													NaN
FAT3	E9PQ73;Q8TDW7	E9PQ73;Q8TDW7	Protocadherin Fat 3	1.4423	2	2	2	0.5	0.5	0.5	488.84	0.0098361													NaN
MVB12A	E9PQA6;Q96EY5;E9PLL0;M0QZK6;E9PJW8	E9PQA6;Q96EY5	Multivesicular body subunit 12A	17.319	3	3	3	17.2	17.2	17.2	28.703	0													NaN
BET1L	E9PQJ6;Q9NYM9	E9PQJ6;Q9NYM9	BET1-like protein	32.799	1	1	1	23.9	23.9	23.9	9.7631	0													NaN
PFDN4	E9PQY2;Q9NQP4	E9PQY2;Q9NQP4	Prefoldin subunit 4	4.8069	2	2	2	16.9	16.9	16.9	15.598	0													NaN
FAU	E9PR30;P62861	E9PR30;P62861	40S ribosomal protein S30	1.8054	1	1	1	10.2	10.2	10.2	10.905	0.0043584													NaN
UVRAG	E9PR71;Q9P2Y5;E9PK00	E9PR71;Q9P2Y5;E9PK00	UV radiation resistance-associated gene protein	12.051	2	2	2	6.5	6.5	6.5	66.997	0													NaN
SETDB1	E9PRF4;Q15047;E9PQM8;E9PAP1;X6RHV1;B0QZE6;E9PS59;X6R732	E9PRF4;Q15047;E9PQM8	Histone-lysine N-methyltransferase SETDB1	5.5113	5	5	5	4.4	4.4	4.4	139.39	0													NaN
TRIM29	E9PRL4;Q14134	E9PRL4;Q14134	Tripartite motif-containing protein 29	1.7409	1	1	1	3.1	3.1	3.1	37.421	0.0051282													NaN
KAT5	H0YEP0;E9PRM3;E9PRL6;Q92993	H0YEP0;E9PRM3;E9PRL6;Q92993	Histone acetyltransferase KAT5	1.9079	1	1	1	6.6	6.6	6.6	18.524	0.0037411													NaN
ACCS	E9PRT9;Q96QU6	E9PRT9;Q96QU6	1-aminocyclopropane-1-carboxylate synthase-like protein 1	5.9527	1	1	1	18	18	18	15.988	0													NaN
SAAL1	J3KND1;E9PRZ1;Q96ER3;E9PMD2;H0YCN7;E9PL53;H0YEK5;H0YDM3	J3KND1;E9PRZ1;Q96ER3;E9PMD2	Protein SAAL1	12.037	7	7	7	15.9	15.9	15.9	53.458	0													NaN
FADS3	E9PS00;Q9Y5Q0;H0YCN1;H0YED5;E9PKP8	E9PS00;Q9Y5Q0	Fatty acid desaturase 3	19.568	6	6	6	18.7	18.7	18.7	48.166	0													NaN
SCYL1	E9PS17;Q96KG9;E9PK59;E9PPN3;H0YDH0;A0A0A0MQX4;H0YCI6	E9PS17;Q96KG9;E9PK59;E9PPN3	N-terminal kinase-like protein	174.78	13	13	13	25.7	25.7	25.7	85.718	0													NaN
WDR74	E9PS41;Q6RFH5	E9PS41;Q6RFH5	WD repeat-containing protein 74	2.1936	1	1	1	4	4	4	36.405	0.0023248													NaN
ALKBH3	E9PSA5;Q96Q83;H0YDH4	E9PSA5;Q96Q83;H0YDH4	Alpha-ketoglutarate-dependent dioxygenase alkB homolog 3	2.4712	2	2	2	13	13	13	25.942	0.0010208													NaN
TM9SF1	E9PSI1;E9PMQ9;O15321;E9PL78;E9PJM1;G3V1B9;E9PNW2;E9PJC4;E9PQY7;E9PS99;H3BMG7	E9PSI1;E9PMQ9;O15321;E9PL78;E9PJM1;G3V1B9	Transmembrane 9 superfamily member 1	19.67	8	8	6	14.1	14.1	11.3	92.386	0													NaN
CADPS	F1T0E5;Q9ULU8	F1T0E5;Q9ULU8	Calcium-dependent secretion activator 1	1.7798	1	1	1	1	1	1	152	0.0046624													NaN
SEC16A	F1T0I1;J3KNL6;O15027;X6RGP5;A0A0C4DH09;Q8N9G1	F1T0I1;J3KNL6;O15027;X6RGP5	Protein transport protein Sec16A	112.69	21	21	21	12.2	12.2	12.2	249.48	0													NaN
IQGAP3	F2Z2E2;Q86VI3	F2Z2E2;Q86VI3	Ras GTPase-activating-like protein IQGAP3	14.045	10	8	8	9.6	8.6	8.6	179.48	0													NaN
TRRAP	H0Y4W2;F2Z2U4;Q9Y4A5	H0Y4W2;F2Z2U4;Q9Y4A5	Transformation/transcription domain-associated protein	32.654	13	13	13	4.5	4.5	4.5	405.8	0													NaN
CPNE1	F2Z2V0;Q99829;A6PVH9;B0QZ18;E7ENH5;Q5JX45;Q5JX58;Q5JX59;Q5JX60;Q5JX44;Q5JX56;Q5JX61;Q5JX52;Q5JX54;Q5JX55;Q5JX57;E7EV27;H0Y524;Q5JX53	F2Z2V0;Q99829;A6PVH9;B0QZ18;E7ENH5;Q5JX45;Q5JX58;Q5JX59;Q5JX60;Q5JX44;Q5JX56;Q5JX61;Q5JX52;Q5JX54;Q5JX55	Copine-1	323.31	13	13	13	33	33	33	58.634	0													NaN
TRMT2A	F2Z2W7;Q8IZ69;C9K041	F2Z2W7;Q8IZ69;C9K041	tRNA (uracil-5-)-methyltransferase homolog A	11.356	2	2	2	4.2	4.2	4.2	70.834	0													NaN
XPO4	F2Z2X4;Q9C0E2	F2Z2X4;Q9C0E2	Exportin-4	66.83	15	15	15	16.4	16.4	16.4	130.15	0													NaN
PDXK	F2Z2Y4;O00764	F2Z2Y4;O00764	Pyridoxal kinase	53.756	5	5	5	23.9	23.9	23.9	30.638	0													NaN
GTF2H3	F5H6X0;F5GXG6;H0YFF7;F5GX35;F5H4K7;F5GWD3;Q13889	F5H6X0;F5GXG6;H0YFF7;F5GX35;F5H4K7;F5GWD3;Q13889	General transcription factor IIH subunit 3	14.659	2	2	2	16.2	16.2	16.2	16.368	0													NaN
PITPNA	F5GWE5;Q00169;I3L459;I3L4H1;I3L471;I3L4C0;I3L4U7;I3L2X8;I3NI10;I3L3W1	F5GWE5;Q00169;I3L459;I3L4H1	Phosphatidylinositol transfer protein alpha isoform	244.47	14	13	13	53.3	50	50	31.802	0													NaN
STARD10	F5GY07;F5GWK5;F5H0V7;H0YGA9;H0YFF3;F5H8G1;F5GY11;F5H1Z6;F5H8H3;Q9Y365	F5GY07;F5GWK5;F5H0V7;H0YGA9;H0YFF3;F5H8G1;F5GY11;F5H1Z6;F5H8H3;Q9Y365	PCTP-like protein	6.6981	1	1	1	36.2	36.2	36.2	6.7005	0													NaN
PIK3C2B	F5GWN5;O00750	F5GWN5;O00750	Phosphatidylinositol 4-phosphate 3-kinase C2 domain-containing subunit beta	5.7034	3	3	3	2.6	2.6	2.6	181.68	0													NaN
WNK1	F5GWT4;Q9H4A3;H0YH68;F6UYG0;K7ENT7;Q96J92	F5GWT4;Q9H4A3	Serine/threonine-protein kinase WNK1	65.56	11	11	11	7.8	7.8	7.8	225.5	0													NaN
TRMT112	F5GX77;Q9UI30;F5GYQ2	F5GX77;Q9UI30;F5GYQ2	Multifunctional methyltransferase subunit TRM112-like protein	34.237	4	4	4	50	50	50	11.972	0													NaN
RHOF	F5GXB1;Q9HBH0	F5GXB1;Q9HBH0	Rho-related GTP-binding protein RhoF	10.397	1	1	1	15	15	15	12.262	0													NaN
ITFG1	F5GXC5;Q8TB96;H3BUJ1	F5GXC5;Q8TB96;H3BUJ1	T-cell immunomodulatory protein	11.782	2	2	2	5.6	5.6	5.6	52.106	0													NaN
BROX	F5GXQ0;Q5VW32;Q5VW33	F5GXQ0;Q5VW32;Q5VW33	BRO1 domain-containing protein BROX	25.65	4	4	4	18.9	18.9	18.9	38.212	0													NaN
DAD1	F5GXX5;P61803;F5H895;A0A0B4J239	F5GXX5;P61803;F5H895;A0A0B4J239	Dolichyl-diphosphooligosaccharide--protein glycosyltransferase subunit DAD1	4.9015	4	4	4	47.1	47.1	47.1	9.5541	0													NaN
UNG	F5GYA2;P13051	F5GYA2;P13051	Uracil-DNA glycosylase	3.8792	1	1	1	8.5	8.5	8.5	28.538	0													NaN
COPS7A	F5H7C6;F5GYF7;F5H248;Q9UBW8;F5H4U8;F5H4Z0;F5H3M6;G3XAP1;F5GXT7	F5H7C6;F5GYF7;F5H248;Q9UBW8;F5H4U8	COP9 signalosome complex subunit 7a	43.603	4	4	4	29.2	29.2	29.2	21.306	0													NaN
STRN4	F5GYK2;Q9NRL3;M0R317;M0QZM0	F5GYK2;Q9NRL3;M0R317	Striatin-4	9.1327	6	5	5	13.2	12.1	12.1	68.584	0													NaN
SH2B3	F5GYM4;Q9UQQ2	F5GYM4;Q9UQQ2	SH2B adapter protein 3	5.9472	2	2	2	6.4	6.4	6.4	41.448	0													NaN
OTUB1	F5GYN4;J3KR44;Q96FW1;F5H6Q1;F5GYJ8;F5H3F0	F5GYN4;J3KR44;Q96FW1;F5H6Q1;F5GYJ8;F5H3F0	Ubiquitin thioesterase OTUB1	217.49	12	12	12	53.1	53.1	53.1	28.05	0													NaN
ATP6V0D1	F5GYQ1;P61421;J3QL14;R4GN72;H3BQB4;H3BSG7;H3BQJ1	F5GYQ1;P61421;J3QL14;R4GN72	V-type proton ATPase subunit d 1	64.391	11	11	11	38.3	38.3	38.3	44.659	0													NaN
CCDC53	F5GZ97;Q9Y3C0;F5GWI9;F5GXZ7;H0YGN0	F5GZ97;Q9Y3C0;F5GWI9;F5GXZ7	WASH complex subunit CCDC53	9.156	3	3	3	23.3	23.3	23.3	21.044	0													NaN
CDK2AP1	F5GZF0;O14519	F5GZF0;O14519	Cyclin-dependent kinase 2-associated protein 1	3.7321	1	1	1	19.7	19.7	19.7	7.2241	0													NaN
MFGE8	H0YKS8;X6R3G6;F5GZN3;Q08431	H0YKS8;X6R3G6;F5GZN3;Q08431	Lactadherin;Lactadherin short form;Medin	3.0732	1	1	1	5.6	5.6	5.6	29.168	0.00035537													NaN
SLC3A2	F5GZS6;J3KPF3;P08195;F5GZI0;H0YFS2;H0YFX4;F5H0E2;F5H867	F5GZS6;J3KPF3;P08195	4F2 cell-surface antigen heavy chain	79.872	11	11	11	25.9	25.9	25.9	64.872	0													NaN
VPS33B	F5H008;Q9H267;G3V3F9	F5H008;Q9H267	Vacuolar protein sorting-associated protein 33B	18.552	7	7	7	12.2	12.2	12.2	67.605	0													NaN
SNRPG;SNRPGP15	Q49AN9;F5H013;P62308;A8MWD9;C9JVQ0	Q49AN9;F5H013;P62308;A8MWD9	Small nuclear ribonucleoprotein G;Putative small nuclear ribonucleoprotein G-like protein 15	4.9652	4	4	4	79.7	79.7	79.7	7.1013	0													NaN
GPHN	F5H039;Q9NQX3;H0YJ30;G3V582	F5H039;Q9NQX3;H0YJ30;G3V582	Gephyrin;Molybdopterin adenylyltransferase;Molybdopterin molybdenumtransferase	34.692	4	4	4	9	9	9	84.733	0													NaN
ENO2	F5H0C8;F5H1C3;U3KQP4	F5H0C8	Enolase	15.485	7	5	1	33	20.3	3.5	34.762	0													NaN
ANAPC5	F5H0F9;Q9UJX4;H0YFB5;F5GY68;F5H0N1;F5H3S5	F5H0F9;Q9UJX4;H0YFB5	Anaphase-promoting complex subunit 5	29.23	5	5	5	11.3	11.3	11.3	83.674	0													NaN
LPCAT3	F5H0M4;Q6P1A2	F5H0M4;Q6P1A2	Lysophospholipid acyltransferase 5	3.427	1	1	1	6.9	6.9	6.9	39.374	0.00018159													NaN
MLF2	F5H7L5;F5H800;F5H0Y3;Q15773	F5H7L5;F5H800;F5H0Y3;Q15773	Myeloid leukemia factor 2	10.559	1	1	1	22.8	22.8	22.8	8.8563	0													NaN
NOL8	F5H101;Q76FK4;F8WE42	F5H101;Q76FK4;F8WE42	Nucleolar protein 8	57.617	3	3	3	2.7	2.7	2.7	121.59	0													NaN
PDE2A	F5H130;F5H5P8	F5H130;F5H5P8		25.788	3	1	1	48.6	15.3	15.3	15.289	0													NaN
RRN3	F5H148;H3BMT1;Q9NYV6	F5H148;H3BMT1;Q9NYV6	RNA polymerase I-specific transcription initiation factor RRN3	1.8608	1	1	1	2.1	2.1	2.1	70.466	0.0038923													NaN
RAB35	F5H157;Q15286;F5H7F8	F5H157;Q15286	Ras-related protein Rab-35	9.9446	7	7	7	42.7	42.7	42.7	21.214	0													NaN
MSRB3	F5H199;Q8IXL7;H7C2B7;F5H7C4;F5H6G9;H0YFW5	F5H199;Q8IXL7;H7C2B7;F5H7C4;F5H6G9;H0YFW5	Methionine-R-sulfoxide reductase B3	38.763	3	3	3	27.4	27.4	27.4	18.125	0													NaN
POLE	F5H1D6;Q07864;A0A087WW42;A0A087WX51	F5H1D6;Q07864;A0A087WW42;A0A087WX51	DNA polymerase;DNA polymerase epsilon catalytic subunit A	21.526	2	2	2	1.4	1.4	1.4	258.35	0													NaN
KIAA1211	F5H1N7;Q6ZU35	F5H1N7;Q6ZU35	Uncharacterized protein KIAA1211	1.4581	1	1	1	0.7	0.7	0.7	136.38	0.0095327													NaN
DMXL1	F5H269;Q9Y485	F5H269;Q9Y485	DmX-like protein 1	48.971	5	5	5	2.4	2.4	2.4	340.24	0													NaN
MTHFD1	F5H2F4;P11586;V9GYY3	F5H2F4;P11586	C-1-tetrahydrofolate synthase, cytoplasmic;Methylenetetrahydrofolate dehydrogenase;Methenyltetrahydrofolate cyclohydrolase;Formyltetrahydrofolate synthetase;C-1-tetrahydrofolate synthase, cytoplasmic, N-terminally processed	96.251	29	29	29	38.6	38.6	38.6	110.61	0													NaN
HMBS	F5H345;P08397;F5H0P4;F5GY90;F5H226	F5H345;P08397;F5H0P4;F5GY90;F5H226	Porphobilinogen deaminase	3.435	2	2	2	8.8	8.8	8.8	35.761	0.00018165													NaN
WWOX	F5H3R5;Q9NZC7	F5H3R5;Q9NZC7	WW domain-containing oxidoreductase	2.1908	1	1	1	6.1	6.1	6.1	23.879	0.0023244													NaN
TSG101	F5H442;Q99816;J3QRU6;J3QKS4	F5H442;Q99816	Tumor susceptibility gene 101 protein	56.849	7	7	7	23.8	23.8	23.8	40.917	0													NaN
SAP30BP	J3KS14;F5H478;J3KRU5;X6R3T8;J3QLH3;J3QQJ0;Q9UHR5	J3KS14;F5H478;J3KRU5;X6R3T8;J3QLH3;J3QQJ0;Q9UHR5	SAP30-binding protein	11.412	1	1	1	14.4	14.4	14.4	11.594	0													NaN
RAD9A	F5H4F1;Q99638	F5H4F1;Q99638	Cell cycle checkpoint control protein RAD9A	5.1414	1	1	1	4.9	4.9	4.9	27.197	0													NaN
VPS37B	F5H4M0;Q9H9H4;F5H1F6	F5H4M0;Q9H9H4;F5H1F6	Vacuolar protein sorting-associated protein 37B	38.29	7	7	7	41.7	41.7	41.7	29.693	0													NaN
MAP3K4	F5H4R1;J3KNB8;F5H538;Q9Y6R4;F5H1X6	F5H4R1;J3KNB8;F5H538;Q9Y6R4;F5H1X6	Mitogen-activated protein kinase kinase kinase 4	6.7162	5	5	5	5	5	5	163.01	0													NaN
NAP1L1	F8VY35;F5H4R6;P55209;F8W020;F8W0J6;H0YIV4;F8VXI6;F8VUX1;F8VVB5	F8VY35;F5H4R6;P55209;F8W020;F8W0J6;H0YIV4;F8VXI6;F8VUX1;F8VVB5	Nucleosome assembly protein 1-like 1	323.31	13	13	4	58	58	19.7	31.02	0													NaN
THBS3	F5H4Z8;P49746;B4DQH6	F5H4Z8;P49746;B4DQH6	Thrombospondin-3	2.4397	2	1	1	2.2	1.5	1.5	103.25	0.0010171													NaN
SSH2	F5H527;Q76I76	F5H527;Q76I76	Protein phosphatase Slingshot homolog 2	1.9531	3	3	3	3.2	3.2	3.2	161.15	0.003261													NaN
STK4	F5H5B4;Q13043;A0A087WYT4;Q8NBU1;E5RIM6;A0A087WVN8	F5H5B4;Q13043	Serine/threonine-protein kinase 4;Serine/threonine-protein kinase 4 37kDa subunit;Serine/threonine-protein kinase 4 18kDa subunit	8.2007	7	7	5	15.7	15.7	14.1	49.542	0													NaN
GRSF1	H0Y8R1;F5H5I6;H0YAK1;Q12849;H0YAM1	H0Y8R1;F5H5I6;H0YAK1;Q12849	G-rich sequence factor 1	31.33	7	7	7	27.1	27.1	27.1	47.27	0													NaN
BCKDHA	F5H5P2;P12694;F5GXU9;H0YH31	F5H5P2;P12694;F5GXU9	2-oxoisovalerate dehydrogenase subunit alpha, mitochondrial	260.17	6	6	6	17.5	17.5	17.5	54.202	0													NaN
NAT1	F5H5R8;P18440	F5H5R8;P18440	Arylamine N-acetyltransferase 1	5.4019	3	3	3	14.5	14.5	14.5	40.845	0													NaN
DDX55	F5H5U2;Q8NHQ9;E7EX41	F5H5U2;Q8NHQ9;E7EX41	ATP-dependent RNA helicase DDX55	4.1979	2	2	2	4	4	4	65.19	0													NaN
HEATR5A	F5H619;Q86XA9;H7C5W6;H0YIW3;F8VQQ6	F5H619;Q86XA9;H7C5W6	HEAT repeat-containing protein 5A	4.4939	5	5	5	2.4	2.4	2.4	222.7	0													NaN
DHX8	F5H658;Q14562;K7END7	F5H658;Q14562	ATP-dependent RNA helicase DHX8	7.0308	6	5	5	7.7	6.9	6.9	134	0													NaN
ADCY7	F5H699;I3L3Q5;H3BMA5;H3BQ93;F5H4D1	F5H699;I3L3Q5;H3BMA5;H3BQ93;F5H4D1		31.781	2	2	1	5.8	5.8	1.6	48.086	0													NaN
LTBR	F5H6F8;P36941	F5H6F8;P36941	Tumor necrosis factor receptor superfamily member 3	2.712	1	1	1	5.5	5.5	5.5	23.745	0.00051849													NaN
ATL3	F5H6I7	F5H6I7		8.4697	20	1	1	54.3	3.1	3.1	58.772	0													1
GOLT1B	F5H6U7;Q9Y3E0;F5GWD8;F5GXH6;G3V1U5	F5H6U7;Q9Y3E0;F5GWD8;F5GXH6;G3V1U5	Vesicle transport protein GOT1B	13.493	2	2	2	18	18	18	14.307	0													NaN
MARCH7	H7BZU7;F5H6W4;Q9H992	H7BZU7;F5H6W4;Q9H992	E3 ubiquitin-protein ligase MARCH7	5.3187	2	2	2	13.7	13.7	13.7	14.211	0													NaN
CDK17	F5H6Z0;Q00537	F5H6Z0;Q00537	Cyclin-dependent kinase 17	17.008	8	7	4	17.4	15.7	10.4	53.533	0													NaN
CCDC82	F5H777;Q8N4S0	F5H777;Q8N4S0	Coiled-coil domain-containing protein 82	11.394	2	2	2	14.9	14.9	14.9	30.485	0													NaN
GABPB1	F5H7I4;H9ZYI9;Q06547	F5H7I4;H9ZYI9;Q06547	GA-binding protein subunit beta-1	1.6286	1	1	1	6.6	6.6	6.6	34.196	0.00682													NaN
PPWD1	F5H7P7;Q96BP3;D6R9Q1;D6RD43;D6RB19;D6RHV0;H0Y8N5	F5H7P7;Q96BP3;D6R9Q1	Peptidylprolyl isomerase domain and WD repeat-containing protein 1	46.009	5	5	5	12.8	12.8	12.8	70.276	0													NaN
RBL2	F5H837;Q08999	F5H837;Q08999	Retinoblastoma-like protein 2	8.371	2	2	2	6.4	6.4	6.4	73.182	0													NaN
MED21	F5H872;Q13503	F5H872;Q13503	Mediator of RNA polymerase II transcription subunit 21	16.549	3	3	3	39.6	39.6	39.6	17.278	0													NaN
ASH2L	F5H8F7;Q9UBL3;H0YBF6;H0YAQ0	F5H8F7;Q9UBL3;H0YBF6	Set1/Ash2 histone methyltransferase complex subunit ASH2	23.318	9	9	9	27.2	27.2	27.2	55.324	0													NaN
DDX19A;DDX19B	F6QDS0;Q9UMR2;H3BQK0;I3L352;H3BN59;H3BTX1;H3BMQ5	F6QDS0;Q9UMR2;H3BQK0;I3L352	ATP-dependent RNA helicase DDX19B	107.97	13	13	3	26.7	26.7	9.2	54.017	0													NaN
ERI3	F6QUN3;H0Y4B0;O43414;F6UGJ8	F6QUN3;H0Y4B0;O43414;F6UGJ8	ERI1 exoribonuclease 3	6.6054	4	4	4	27.8	27.8	27.8	19.686	0													NaN
SUPT20H	F6S7C4;B4E2D5;R4GND2;Q8NEM7;C9JQS2	F6S7C4;B4E2D5;R4GND2;Q8NEM7	Transcription factor SPT20 homolog	3.5763	3	3	3	5.3	5.3	5.3	80.343	0													NaN
DKK3	F6SYF8;Q9UBP4;E9PKK9;E9PHY3;E9PKW6	F6SYF8;Q9UBP4	Dickkopf-related protein 3	30.55	3	3	3	14.3	14.3	14.3	39.95	0													NaN
PDE12	F6T1Q0;Q6L8Q7	F6T1Q0;Q6L8Q7	2,5-phosphodiesterase 12	23.689	8	8	8	27.5	27.5	27.5	52.175	0													NaN
TDRKH	Q5SZR4;F6TB26;Q9Y2W6;E9PKN8;B7ZAG4	Q5SZR4;F6TB26;Q9Y2W6	Tudor and KH domain-containing protein	13.183	3	3	3	11.3	11.3	11.3	61.52	0													NaN
GLOD4	F6TLX2;Q9HC38;I3L3Q4;I3L1I0;I3L1F4	F6TLX2;Q9HC38;I3L3Q4	Glyoxalase domain-containing protein 4	144.1	17	17	17	33.9	33.9	33.9	54.719	0													NaN
HYI	J9JIE9;F6UJY1;Q5T013;E7EWH8;F6UJY9;A0A0A0MTR5;H0YB70;H0YB18	J9JIE9;F6UJY1;Q5T013;E7EWH8;F6UJY9;A0A0A0MTR5;H0YB70	Putative hydroxypyruvate isomerase;Hydroxypyruvate isomerase	20.494	8	8	8	43.3	43.3	43.3	26.134	0													NaN
SMARCA2	F6VDE0;P51531;A0A0U1RQZ9;A0A0U1RRG6;A0A0U1RQU0;F6XE55;A0A0U1RQE1;A0A0U1RQW7;A0A0U1RRN2;A0A0U1RR83;A0A0U1RQX3;A0A0U1RR26;B4DNT1;B1ALF6;A0A0U1RRJ8;A0A0U1RRJ4;F6RS74;A0A0A0MT03;A0A1B0GWA8;A0A1B0GU54	F6VDE0;P51531;A0A0U1RQZ9	Probable global transcription activator SNF2L2	54.562	18	7	7	15.1	7.8	7.8	172.59	0													NaN
POLDIP3	F6VRR5;Q9BY77;F8WCX5;Q6R954	F6VRR5;Q9BY77;F8WCX5	Polymerase delta-interacting protein 3	20.142	6	6	3	20.3	20.3	9.1	48.103	0													NaN
VPS53	F6VX93;Q5VIR6;E7EVT8;I3L184	F6VX93;Q5VIR6;E7EVT8	Vacuolar protein sorting-associated protein 53 homolog	13.901	5	5	5	17	17	17	62.167	0													NaN
CACNB3	F8VNV8;P54284	F8VNV8;P54284	Voltage-dependent L-type calcium channel subunit beta-3	1.905	1	1	1	3.9	3.9	3.9	51.613	0.0037404													NaN
HVCN1	F8W0B3;F8VPF7;Q96D96;F8VS40	F8W0B3;F8VPF7;Q96D96;F8VS40	Voltage-gated hydrogen channel 1	40.678	2	2	2	53.8	53.8	53.8	8.8947	0													NaN
TMBIM6	F8VQW0;F8VX73;F8VPI1;F8W201;F8W086;F8VR05;F8VQQ5;F8VSI7;F8VVJ4;P55061;F8W1G3	F8VQW0;F8VX73;F8VPI1;F8W201;F8W086;F8VR05;F8VQQ5;F8VSI7;F8VVJ4;P55061;F8W1G3	Bax inhibitor 1	4.0212	2	2	2	51.2	51.2	51.2	4.7756	0													NaN
ZDHHC17	F8VPW2;H0YIK0;Q8IUH5	F8VPW2;H0YIK0;Q8IUH5	Palmitoyltransferase ZDHHC17	3.8272	2	2	2	11.1	11.1	11.1	14.44	0													NaN
C12orf75;OCC1	F8VQD4;Q8TAD7	F8VQD4;Q8TAD7	Overexpressed in colon carcinoma 1 protein	5.5995	2	2	2	14.6	14.6	14.6	9.3362	0													NaN
ATXN2	H0YH87;F8WB06;F8VQP2;V9GY86;Q99700;F8VRK6;F8VVY6;F8W0B5;F8WB05	H0YH87;F8WB06;F8VQP2;V9GY86;Q99700	Ataxin-2	14.052	7	7	7	14.1	14.1	14.1	98.004	0													NaN
C12orf10	F8VQQ3;Q9HB07;F8VR84;H3BPH3	F8VQQ3;Q9HB07;F8VR84	UPF0160 protein MYG1, mitochondrial	18.643	6	6	6	26.2	26.2	26.2	33.819	0													NaN
METTL7A	F8VQX6;H0YI09;Q9H8H3	F8VQX6;H0YI09;Q9H8H3	Methyltransferase-like protein 7A	9.6036	3	3	3	23.3	23.3	23.3	20.662	0													NaN
METAP2	F8VQZ7;P50579;G3V1U3;F8VY03;F8VRR3;F8VZX9;F8VSC4	F8VQZ7;P50579;G3V1U3;F8VY03;F8VRR3	Methionine aminopeptidase 2	290.95	13	13	13	28.9	28.9	28.9	52.82	0													NaN
TPK1	F8VRJ6;Q9H3S4;F8WCM7;F5GZG6	F8VRJ6;Q9H3S4;F8WCM7;F5GZG6	Thiamin pyrophosphokinase 1	3.5729	2	2	2	13.3	13.3	13.3	18.983	0													NaN
TARBP2	H3BV98;F8VSA1;Q15633	H3BV98;F8VSA1;Q15633	RISC-loading complex subunit TARBP2	3.8045	1	1	1	11.9	11.9	11.9	17.418	0													NaN
SCYL2	F8VSC5;Q6P3W7;A0A0U1RQQ9;H0YIK6;F8VPW3	F8VSC5;Q6P3W7;A0A0U1RQQ9	SCY1-like protein 2	38.416	8	8	8	16	16	16	77.053	0													NaN
PRPF40B	F8VU11;Q6NWY9	F8VU11;Q6NWY9	Pre-mRNA-processing factor 40 homolog B	1.9224	1	1	1	1.1	1.1	1.1	101.35	0.0037423													NaN
YLPM1	F8VU51;H0YI23	F8VU51		190.46	21	4	1	19.2	2.8	1.2	160.74	0													NaN
PTPRB	F8VU56;P23467;F8VSD5;Q6ZR19	F8VU56;P23467;F8VSD5;Q6ZR19	Protein-tyrosine-phosphatase;Receptor-type tyrosine-protein phosphatase beta	67.672	16	16	16	10.6	10.6	10.6	239.56	0													NaN
CHMP1A	F8VUA2;Q9HD42;F8VVT7;F5H875	F8VUA2;Q9HD42;F8VVT7;F5H875	Charged multivesicular body protein 1a	2.2204	4	4	4	18.8	18.8	18.8	19.531	0.0018312													NaN
POC1B-GALNT4;GALNT4	F8VUJ3;Q8N4A0;F8VZB3;F8VV91;F8VX21	F8VUJ3;Q8N4A0	Polypeptide N-acetylgalactosaminyltransferase;Polypeptide N-acetylgalactosaminyltransferase 4	5.1446	4	3	2	5.9	5.9	4	66.237	0													NaN
CNOT2	F8VV52;Q9NZN8;F8VRS8;F8VP97;F8VQF4;F8W145;H0YI11;F8VVY1;H0YH84;F8VUB4;F8VX63;H0YHT8;F8VVD4;F8VRJ3;F8VWH8;H0YI80;F8VQD8;A0A087X050	F8VV52;Q9NZN8;F8VRS8;F8VP97	CCR4-NOT transcription complex subunit 2	37.24	9	9	9	34.5	34.5	34.5	58.62	0													NaN
CD63	F8VV56;F8W022;F8VWK8;P08962;F8VNT9	F8VV56;F8W022;F8VWK8;P08962;F8VNT9	Tetraspanin;CD63 antigen	16.626	3	3	3	20.7	20.7	20.7	16.021	0													NaN
NAP1L1	F8W118;F8VV59;B7Z9C2;F8VRJ2;H0YH88;H0YHC3;F8W543	F8W118;F8VV59;B7Z9C2;F8VRJ2;H0YH88;H0YHC3;F8W543		3.3133	11	2	2	55	6.7	6.7	24.694	0.00018038													NaN
TNS2	F8VV64;Q63HR2;R4GMX1	F8VV64;Q63HR2	Tensin-2	12.864	8	7	7	11.8	10.9	10.9	145.98	0													NaN
COPZ1	F8VVA7;P61923;F8VXB1;F8W156;F8W651;F8VYZ4;F8VYK5;F8VUC5;F8VXR1;F8VYE0	F8VVA7;P61923;F8VXB1;F8W156;F8W651;F8VYZ4	Coatomer subunit zeta-1	30.703	5	5	5	31.8	31.8	31.8	22.34	0													NaN
SLC25A3	F8VVM2;F8VWQ0;F8VZL5;F8VWR4	F8VVM2		13.338	13	1	1	49.7	8.3	8.3	36.161	0													NaN
CSRP2	F8VW96;Q16527;F8VQR7	F8VW96;Q16527;F8VQR7	Cysteine and glycine-rich protein 2	12.566	4	4	4	21.4	21.4	21.4	26.736	0													NaN
SLC11A2	F8VWB0;P49281	F8VWB0;P49281	Natural resistance-associated macrophage protein 2	6.3124	1	1	1	9.4	9.4	9.4	16.281	0													NaN
HECTD4	F8VWT9;J3KPF0;Q9Y4D8	F8VWT9;J3KPF0;Q9Y4D8	Probable E3 ubiquitin-protein ligase HECTD4	19.83	5	5	5	1.4	1.4	1.4	469.96	0													NaN
SPRYD3	F8VWW7;Q8NCJ5	F8VWW7;Q8NCJ5	SPRY domain-containing protein 3	2.0697	1	1	1	2.9	2.9	2.9	53.789	0.0024699													NaN
SMPDL3B	F8VXS3;Q5T0Y8;F8VWW8;Q92485	F8VXS3;Q5T0Y8;F8VWW8;Q92485	Acid sphingomyelinase-like phosphodiesterase 3b	1.8872	1	1	1	13.7	13.7	13.7	11.237	0.0038999													NaN
SMARCC2	F8VXC8;Q8TAQ2;F8VZW6	F8VXC8;Q8TAQ2	SWI/SNF complex subunit SMARCC2	139.12	21	21	15	21.4	21.4	16.6	136.18	0													NaN
SCAF11	F8VXG7;Q99590;A0A0A0MTP7;A0A087WTB7	F8VXG7;Q99590;A0A0A0MTP7	Protein SCAF11	9.6618	6	6	5	6.2	6.2	5.6	142.6	0													NaN
GIT2	F8WAK2;F8VXI9;Q14161;R4GNG3	F8WAK2;F8VXI9;Q14161;R4GNG3	ARF GTPase-activating protein GIT2	2.4759	3	2	2	6.9	5.9	5.9	76.045	0.00085135													NaN
CHST11	F8VXK3;Q9NPF2	F8VXK3;Q9NPF2	Carbohydrate sulfotransferase 11	1.7265	1	1	1	10.8	10.8	10.8	18.469	0.00544													NaN
VPS29	F8VXU5;Q9UBQ0;Q05DG7	F8VXU5;Q9UBQ0	Vacuolar protein sorting-associated protein 29	73.898	8	8	8	34.6	34.6	34.6	23.98	0													NaN
OAS1	F8VXY3;P00973;F8VPW7;H0YIB8;F8VUC8;H0YI20	F8VXY3;P00973;F8VPW7;H0YIB8;F8VUC8;H0YI20	2-5-oligoadenylate synthase 1	5.0405	2	2	2	8.6	8.6	8.6	41.474	0													NaN
PPP1CC	F8VYE8;P36873;F8VR82;F8W0W8;A0A087WYY5;H0Y3Y6;F8WE71;F8W1A0	F8VYE8;P36873;F8VR82;F8W0W8;A0A087WYY5	Serine/threonine-protein phosphatase;Serine/threonine-protein phosphatase PP1-gamma catalytic subunit	3.2971	16	3	3	59.5	7.9	7.9	34.95	0.00018028													NaN
ARL1	F8VYN9;P40616;B4DZG7;F8VP99;F8VP63	F8VYN9;P40616;B4DZG7	ADP-ribosylation factor-like protein 1	26.449	3	3	3	23.2	23.2	23.2	21.778	0													NaN
PRKAG1	F8VYY9;P54619;F8VPF5;F8VVA3;H0YHF8;H0YIC9;F8VZX1;F8VSL2	F8VYY9;P54619;F8VPF5;F8VVA3	5-AMP-activated protein kinase subunit gamma-1	24.607	8	8	6	33.9	33.9	27.9	31.905	0													NaN
AAAS	H3BU82;F8VZ44;Q9NRG9;F8VUB6	H3BU82;F8VZ44;Q9NRG9;F8VUB6	Aladin	4.8487	4	4	4	17.6	17.6	17.6	38.518	0													NaN
PCBP2	F8VZX2;F8W0G4;F8VXH9;J3QT27;F8VTZ0;H3BND9;H3BSP4	F8VZX2;F8W0G4;F8VXH9		15.424	16	1	0	71.7	9.3	0	33.8	0													NaN
KRT18	F8VZY9	F8VZY9		-2	37	1	1	84.7	2.3	2.3	43.774	1	+												1
C17orf49;RNASEK-C17orf49;BAP18	F8W038;H0YIS7;Q8IXM2;F8W1H0	F8W038;H0YIS7;Q8IXM2;F8W1H0	Chromatin complexes subunit BAP18	10.901	3	3	3	30.6	30.6	30.6	16.29	0													NaN
ACTR6	F8W057;Q9GZN1;F8VP72;F8W043;F8W0Q1;F8VRL1;F8VSD1;G3V1Y1	F8W057;Q9GZN1;F8VP72;F8W043;F8W0Q1;F8VRL1	Actin-related protein 6	29.247	3	3	3	12.5	12.5	12.5	43.551	0													NaN
YEATS4	F8W0J4;O95619	F8W0J4;O95619	YEATS domain-containing protein 4	1.9356	2	2	2	12.7	12.7	12.7	20.131	0.0032568													NaN
PPHLN1	F8W0Q9;Q8NEY8;F8VRK2;F8VPY7;F8VWU8;F8WF16;B7Z8L1;F8W6A0	F8W0Q9;Q8NEY8;F8VRK2;F8VPY7;F8VWU8;F8WF16;B7Z8L1;F8W6A0	Periphilin-1	3.5137	2	2	2	4.7	4.7	4.7	44.682	0.00018242													NaN
AK2	F8W1A4;P54819;F8VZG5;F8VY04;G3V213;F8VPP1	F8W1A4;P54819;F8VZG5;F8VY04;G3V213	Adenylate kinase 2, mitochondrial;Adenylate kinase 2, mitochondrial;Adenylate kinase 2, mitochondrial, N-terminally processed	138.55	13	13	13	76.3	76.3	76.3	25.63	0													NaN
RBMS2	F8W1T6;Q15434;F8VQS9	F8W1T6;Q15434;F8VQS9	RNA-binding motif, single-stranded-interacting protein 2	4.5816	2	2	2	8.1	8.1	8.1	37.186	0													NaN
NRBP1	F8W6G1;Q9UHY1;C9JHZ6	F8W6G1;Q9UHY1	Nuclear receptor-binding protein	26.317	9	9	9	27.6	27.6	27.6	60.829	0													NaN
EML1	F8W717;O00423;G3V3N9;G3V500;H0YJK4;H0YJY3;H0YJD8;G3V4U5;G3V3J1;G3V5C8;G3V497;G3V4H6;G3V538	F8W717;O00423	Echinoderm microtubule-associated protein-like 1	40.513	14	14	13	23.8	23.8	22.8	88.716	0													NaN
RPL32	F8W727;P62910;D3YTB1	F8W727;P62910;D3YTB1	60S ribosomal protein L32	55.07	6	6	6	38.6	38.6	38.6	17.962	0													NaN
GOLIM4	F8W785;O00461	F8W785;O00461	Golgi integral membrane protein 4	19.4	11	11	11	20.5	20.5	20.5	78.759	0													NaN
ABHD5	F8W7B5;Q8WTS1	F8W7B5;Q8WTS1	1-acylglycerol-3-phosphate O-acyltransferase ABHD5	2.5811	1	1	1	34.1	34.1	34.1	4.9504	0.00051449													NaN
RPL10	F8W7C6	F8W7C6		80.888	10	1	1	55.2	11	11	18.565	0													1
CAST	F8W7E0;H0YA91	F8W7E0;H0YA91		1.7017	13	2	0	38.2	2.3	0	41.699	0.0059068													NaN
FAM162A	F8W7Q4;Q96A26;E9PH05	F8W7Q4;Q96A26;E9PH05	Protein FAM162A	59.775	7	7	7	39.6	39.6	39.6	16.515	0													NaN
FAM73A	F8W7S1;Q8NAN2	F8W7S1;Q8NAN2	Protein FAM73A	4.2755	1	1	1	2.4	2.4	2.4	71.133	0													NaN
MRE11A	F8W7U8;P49959;F5GXT0;F5H742;F5H256	F8W7U8;P49959	Double-strand break repair protein MRE11A	70.342	14	14	14	25.2	25.2	25.2	80.521	0													NaN
VEZT	F8W8C2;Q9HBM0;F2Z3A6	F8W8C2;Q9HBM0;F2Z3A6	Vezatin	12.271	4	4	4	5.7	5.7	5.7	82.277	0													NaN
SLBP	H7C4H8;F8W8D3;Q14493	H7C4H8;F8W8D3;Q14493	Histone RNA hairpin-binding protein	2.0725	1	1	1	7.5	7.5	7.5	21.231	0.0024704													NaN
UBA3	F8W8D4	F8W8D4		6.4377	8	1	0	32.2	5.2	0	47.271	0													0
CAPN3	F8W8F5;P20807	F8W8F5;P20807	Calpain-3	1.6685	2	2	2	2.2	2.2	2.2	88.985	0.0062102													NaN
RAB24	F8W8H5;Q969Q5	F8W8H5;Q969Q5	Ras-related protein Rab-24	10.953	1	1	1	8	8	8	19.671	0													NaN
TIA1	F8W8I6;P31483;E5RGV5;E5RG67	F8W8I6;P31483;E5RGV5;E5RG67	Nucleolysin TIA-1 isoform p40	19.373	11	2	2	39	8.8	8.8	42.835	0													NaN
TGOLN2	J3KQ45;F8W8W7;O43493	J3KQ45;F8W8W7;O43493	Trans-Golgi network integral membrane protein 2	53.678	7	7	7	16.3	16.3	16.3	47.879	0													NaN
TOMM5	F8W8Z9;Q8N4H5;H3BUX3;H0YFG9	F8W8Z9;Q8N4H5;H3BUX3;H0YFG9	Mitochondrial import receptor subunit TOM5 homolog	2.1613	2	2	2	15.3	15.3	15.3	10.976	0.002319													NaN
RTN4	F8W914	F8W914	Reticulon	4.1194	11	1	1	47	4.1	4.1	37.144	0													1
IGF2BP2	F8W930;Q9Y6M1	F8W930;Q9Y6M1	Insulin-like growth factor 2 mRNA-binding protein 2	115.99	19	18	18	37.2	35	35	66.785	0													NaN
GAPVD1	F8W9S7;Q14C86;B4DGD8;C9IZ08;B0QZ65;H0Y7I9;C9IZX9;A0A0A0MQV8;H0Y4E7	F8W9S7;Q14C86;B4DGD8;C9IZ08	GTPase-activating protein and VPS9 domain-containing protein 1	20.524	9	9	9	9	9	9	157.46	0													NaN
CCDC93	F8W9X7;Q567U6	F8W9X7;Q567U6	Coiled-coil domain-containing protein 93	31.518	9	9	9	14.4	14.4	14.4	73.041	0													NaN
CLASP1	F8WA11;Q7Z460;H0Y5T1;C9J151;C9JP76	F8WA11;Q7Z460;H0Y5T1	CLIP-associating protein 1	135.15	22	22	19	22.7	22.7	20.6	162.76	0													NaN
MTMR1	F8WA39;Q13613;Q8NEC6;H0YDX3;E9PIH9	F8WA39;Q13613	Myotubularin-related protein 1	27.69	5	5	5	14	14	14	75.717	0													NaN
DDX31	F8WAJ0;Q9H8H2	F8WAJ0;Q9H8H2	Probable ATP-dependent RNA helicase DDX31	2.2005	3	3	3	5.2	5.2	5.2	83.515	0.0021605													NaN
WDR35	H0Y6C0;F8WB94;Q9P2L0	H0Y6C0;F8WB94;Q9P2L0	WD repeat-containing protein 35	6.7483	1	1	1	4.9	4.9	4.9	46.794	0													NaN
PRKD1	F8WBA3;Q15139;H0Y5M6;H0YHL5;J3KMW1;C9JDA4;E7ET86;Q00532;Q8IVW4;Q9NRP7	F8WBA3;Q15139	Serine/threonine-protein kinase;Serine/threonine-protein kinase D1	13	8	5	5	13.9	9.9	9.9	102.5	0													NaN
TM4SF1	F8WF27;F8WBG6;P30408	F8WF27;F8WBG6;P30408	Transmembrane 4 L6 family member 1	2.0862	1	1	1	8.9	8.9	8.9	10.989	0.0024716													NaN
COMMD2	F8WBW1;Q86X83;F8WC41	F8WBW1;Q86X83;F8WC41	COMM domain-containing protein 2	12.516	3	3	3	37.8	37.8	37.8	15.404	0													NaN
DXO	F8WC68;O77932	F8WC68;O77932	Decapping and exoribonuclease protein	4.3414	2	2	2	9.5	9.5	9.5	24.098	0													NaN
TBC1D10A	F8WCD1;Q9BXI6;H7C471;H0Y5R9;B5MD46;H7C1Q1;F8W9Y7;H0Y2U5	F8WCD1;Q9BXI6;H7C471;H0Y5R9;B5MD46;H7C1Q1;F8W9Y7;H0Y2U5	TBC1 domain family member 10A	2.4819	4	3	3	14.2	10.5	10.5	34.528	0.00085164													NaN
ARPC4-TTLL3;ARPC4	F8WCF6;P59998;F8WDD7;A0A0A6YYG9;H7C0A3;R4GN08;F8WE39	F8WCF6;P59998;F8WDD7;A0A0A6YYG9;H7C0A3	Actin-related protein 2/3 complex subunit 4	170.75	9	9	7	60.8	60.8	43.6	21.058	0													NaN
ARID2	F8WCU9;Q68CP9;F8W108	F8WCU9;Q68CP9;F8W108	AT-rich interactive domain-containing protein 2	4.1136	2	2	2	2	2	2	175.15	0													NaN
ZNF687	F8WCX2;Q8N1G0	F8WCX2;Q8N1G0	Zinc finger protein 687	15.862	1	1	1	2.4	2.4	2.4	80.819	0													NaN
MAPK11	F8WDP4;Q15759	F8WDP4;Q15759	Mitogen-activated protein kinase 11	4.7498	1	1	1	11	11	11	18.46	0													NaN
TRMT61B	F8WDR2;Q9BVS5	F8WDR2;Q9BVS5	tRNA (adenine(58)-N(1))-methyltransferase, mitochondrial	11.586	1	1	1	4.4	4.4	4.4	40.4	0													NaN
MYO5A	F8WE88;Q9Y4I1;A0A087WY00;F8W6H6;E7ERV5	F8WE88;Q9Y4I1;A0A087WY00;F8W6H6	Unconventional myosin-Va	74.57	46	1	1	28	0.8	0.8	215.36	0													NaN
DGCR14	F8WEF8;Q96DF8	F8WEF8;Q96DF8	Protein DGCR14	24.498	3	3	3	16.4	16.4	16.4	32.813	0													NaN
MKLN1	F8WEY7;Q9UL63	F8WEY7;Q9UL63	Muskelin	8.6165	2	2	2	25.3	25.3	25.3	19.507	0													NaN
CPSF6	F8WJN3;Q16630;F8W084	F8WJN3;Q16630	Cleavage and polyadenylation specificity factor subunit 6	215.44	11	11	11	28.9	28.9	28.9	52.269	0													NaN
NDUFV1	G3V0I5;P49821;B4DE93;E9PMX3;H0YE81;E9PQP1;E9PPS5;E9PJL9;H0YD04;E9PLC6;E9PPR0;E9PPD6	G3V0I5;P49821;B4DE93	NADH dehydrogenase [ubiquinone] flavoprotein 1, mitochondrial	69.296	14	14	14	44.4	44.4	44.4	50.054	0													NaN
PARP2	G3V167;Q9UGN5	G3V167;Q9UGN5	Poly [ADP-ribose] polymerase 2	1.6068	1	1	1	2.4	2.4	2.4	60.214	0.0071225													NaN
DPP3	G3V1D3;G3V180;Q9NY33;E9PQ14;E9PNX5;E9PPK9;E9PKK8	G3V1D3;G3V180;Q9NY33	Dipeptidyl peptidase 3	150.57	16	16	16	31.3	31.3	31.3	84.304	0													NaN
FTH1	G3V192;P02794;G3V1D1;E9PPQ4;E9PRK8;E9PKY7	G3V192;P02794;G3V1D1	Ferritin;Ferritin heavy chain;Ferritin heavy chain, N-terminally processed	111.68	11	11	11	71.9	71.9	71.9	17.653	0													NaN
GSDMD	G3V1A6;P57764;E9PIB2;E9PQ48;E9PNZ0;E9PQR9;H0YDB0	G3V1A6;P57764	Gasdermin-D	31.38	5	5	5	12.6	12.6	12.6	57.734	0													NaN
API5	G3V1C3;Q9BZZ5;H0YER7;E9PQK6	G3V1C3;Q9BZZ5;H0YER7	Apoptosis inhibitor 5	49.031	13	13	13	31.2	31.2	31.2	57.56	0													NaN
TJP1	G3V1L9;Q07157;A0A087X0K9;G5E9E7;H0Y3R8;H0YKB1;H0YLT6	G3V1L9;Q07157;A0A087X0K9;G5E9E7	Tight junction protein ZO-1	323.31	35	35	35	28.3	28.3	28.3	197.46	0													NaN
MED15	G3V1P5;Q96RN5;H7C308	G3V1P5;Q96RN5	Mediator of RNA polymerase II transcription subunit 15	8.58	4	4	4	10.4	10.4	10.4	79.599	0													NaN
DENND5B	H0YGE5;G3V1S3;Q6ZUT9	H0YGE5;G3V1S3;Q6ZUT9	DENN domain-containing protein 5B	5.2305	1	1	1	4.8	4.8	4.8	61.838	0													NaN
FCF1	G3V5S9;G3V1S4;Q9Y324	G3V5S9;G3V1S4;Q9Y324	rRNA-processing protein FCF1 homolog	2.6797	1	1	1	7.7	7.7	7.7	21.491	0.00051742													NaN
TMCC3	G3V207;Q9ULS5;F8VQF2	G3V207;Q9ULS5	Transmembrane and coiled-coil domains protein 3	8.024	4	4	4	13.9	13.9	13.9	50.173	0													NaN
ZC3H14	G3V256;Q6PJT7;G3V5I6;H0YJA2;H0YJ87;A0A087WTC9;G3V3R9;G3V3Y4;G3V411	G3V256;Q6PJT7;G3V5I6;H0YJA2	Zinc finger CCCH domain-containing protein 14	246.76	7	7	7	17.7	17.7	17.7	68.349	0													NaN
NFKBIA	G3V2A2;G3V3I4;P25963	G3V2A2;G3V3I4;P25963	NF-kappa-B inhibitor alpha	37.568	1	1	1	22	22	22	9.7116	0													NaN
TRAPPC6B	G3V2H7;Q86SZ2	G3V2H7;Q86SZ2	Trafficking protein particle complex subunit 6B	2.4217	2	2	2	16.7	16.7	16.7	11.743	0.0010163													NaN
TTLL5	G3V2J9;Q6EMB2	G3V2J9;Q6EMB2	Tubulin polyglutamylase TTLL5	2.9144	1	1	1	1.4	1.4	1.4	144.23	0.00035082													NaN
DNAL1	G3V2M0;Q4LDG9;G3V5I4;H0YM28;G3V424	G3V2M0;Q4LDG9;G3V5I4;H0YM28;G3V424	Dynein light chain 1, axonemal	47.401	4	4	4	41.7	41.7	41.7	11.915	0													NaN
HNRNPC	G3V2Q1;P07910;G3V576;G3V5V7;G3V555;G3V575;A0A0G2JPF8;P0DMR1;B7ZW38;B4DSU6;G3V4M8;G3V2H6;B3KT61;Q86SE5;E5RG71	G3V2Q1;P07910;G3V576;G3V5V7	Heterogeneous nuclear ribonucleoproteins C1/C2	184.95	22	22	1	63	63	10.2	33.57	0													NaN
CCNK	G3V2Q3;G3V5E1;O75909;G3V235	G3V2Q3;G3V5E1;O75909;G3V235	Cyclin-K	18.912	4	4	4	35.2	35.2	35.2	26.39	0													NaN
ATP6V1D	G3V2S6;Q9Y5K8;H0YJH8;H0YJS0;G3V2V6;G3V559;H0YJ55	G3V2S6;Q9Y5K8;H0YJH8;H0YJS0;G3V2V6;G3V559	V-type proton ATPase subunit D	64.223	6	6	6	41.7	41.7	41.7	21.921	0													NaN
ACYP1	G3V2U7;P07311	G3V2U7;P07311	Acylphosphatase;Acylphosphatase-1	1.9698	2	2	2	17.8	17.8	17.8	14.125	0.0031036													NaN
STAT2	G3V319	G3V319		1.7402	1	1	1	20	20	20	7.7718	0.0052876													1
METTL17	G3V4P2;G3V3X6;G3V353;G3V4H5;Q9H7H0	G3V4P2;G3V3X6;G3V353;G3V4H5;Q9H7H0	Methyltransferase-like protein 17, mitochondrial	2.8236	1	1	1	12.7	12.7	12.7	11.937	0.00052274													NaN
MYO5A	G3V394;Q9UES5;O95317;H0YMK3;Q9ULV0;G3V3C9;H0YM96;H0YM93	G3V394		229.9	48	48	3	28.8	28.8	1.5	215.47	0													NaN
SNW1	G3V3A4;Q13573;G3V4X8;G3V5R3	G3V3A4;Q13573;G3V4X8	SNW domain-containing protein 1	103.73	7	7	7	17	17	17	65.391	0													NaN
CNIH1	G3V5P8;G3V3B2;G3V4K0;O95406	G3V5P8;G3V3B2;G3V4K0;O95406	Protein cornichon homolog 1	65.019	2	2	2	24	24	24	14.051	0													NaN
DCAF8	G3V3G9;V9GY54;Q5TAQ9	G3V3G9;V9GY54;Q5TAQ9	DDB1- and CUL4-associated factor 8	2.1339	3	2	2	5.2	2.7	2.7	84.752	0.002481													NaN
KLC1	G3V3H3;G3V5R9;G3V2E7;F8W6L3;E7EVH7;Q07866;G5E9S8;G3V2P7;H0YG16;H0YJU9;H0YJL0;H0YJT3;H0YGB8	G3V3H3;G3V5R9;G3V2E7;F8W6L3;E7EVH7;Q07866;G5E9S8	Kinesin light chain 1	323.31	35	35	28	57.3	57.3	47.6	68.774	0													NaN
LTBP2	G3V3X5;Q14767;G3V511	G3V3X5;Q14767;G3V511	Latent-transforming growth factor beta-binding protein 2	121.88	25	25	25	17.8	17.8	17.8	190.28	0													NaN
HNRNPC	G3V4C1;B2R5W2;G3V4W0;G3V2D6	G3V4C1;B2R5W2;G3V4W0;G3V2D6		6.2954	22	1	0	61.3	6.2	0	32.238	0													NaN
ENTPD5	H0YJH1;G3V4I0;O75356	H0YJH1;G3V4I0;O75356	Ectonucleoside triphosphate diphosphohydrolase 5	1.8068	1	1	1	13.8	13.8	13.8	8.984	0.0043605													NaN
GSKIP	G3V4I5;Q9P0R6;G3V368	G3V4I5;Q9P0R6;G3V368	GSK3-beta interaction protein	1.789	2	2	2	29.4	29.4	29.4	12.32	0.0046706													NaN
VIPAS39	G3V4K3;Q9H9C1;G3V549	G3V4K3;Q9H9C1	Spermatogenesis-defective protein 39 homolog	100.44	5	5	5	12.7	12.7	12.7	59.718	0													NaN
AREL1	G3V506;O15033;H0YJK5;G3V2B5	G3V506;O15033;H0YJK5;G3V2B5	Apoptosis-resistant E3 ubiquitin protein ligase 1	6.2872	2	2	2	5.2	5.2	5.2	72.144	0													NaN
DDX24	G3V529;Q9GZR7;F5GYL3;A0A087WXU8	G3V529;Q9GZR7;F5GYL3	ATP-dependent RNA helicase DDX24	175.07	14	14	14	20.6	20.6	20.6	91.48	0													NaN
HAUS4	G3V541;Q9H6D7	G3V541;Q9H6D7	HAUS augmin-like complex subunit 4	2.45	1	1	1	7.2	7.2	7.2	32.245	0.0010185													NaN
FAM177A1	G3V583;Q8N128	G3V583;Q8N128	Protein FAM177A1	97.513	4	4	4	16.4	16.4	16.4	16.322	0													NaN
CTAGE5;MIA2	G3V599;O15320;Q96PC5;Q96RT6;Q86UF2;G3V5K6;G3V3C4	G3V599;O15320;Q96PC5	cTAGE family member 5;Melanoma inhibitory activity protein 2	64.149	11	11	7	8.7	8.7	6.3	151.72	0													NaN
FLVCR2	G3V5P5;Q9UPI3	G3V5P5;Q9UPI3	Feline leukemia virus subgroup C receptor-related protein 2	26.685	1	1	1	5	5	5	26.27	0													NaN
CDK2;CDK3	G3V5T9;P24941;E7ESI2;Q00526;K7EJ83	G3V5T9;P24941;E7ESI2;Q00526;K7EJ83	Cyclin-dependent kinase 2;Cyclin-dependent kinase 3	9.9392	6	4	4	24.3	18.8	18.8	39.178	0													NaN
SMEK1	G3V5Z3;Q6IN85;H0YIY8;G3V5A2;H0YJN6;G3V4R3;G3V231	G3V5Z3;Q6IN85;H0YIY8	Serine/threonine-protein phosphatase 4 regulatory subunit 3A	41.673	11	11	8	18.6	18.6	14.6	82.03	0													NaN
PGF	G3XA84;P49763	G3XA84;P49763	Placenta growth factor	7.3149	1	1	1	14.8	14.8	14.8	19.21	0													NaN
MAP4K4	G3XAA2;E7ENQ1;H7C360;G5E948;E7EN19;E7ESS2;A0A0D9SEY1;O95819;C9J840;E7EX83;A0A0D9SG62;H7C0P6;C9J338;E7ETN6;I3L1U1;H7C3Z6;I3L2I2	G3XAA2;E7ENQ1;H7C360;G5E948;E7EN19;E7ESS2;A0A0D9SEY1;O95819;C9J840;E7EX83;A0A0D9SG62;H7C0P6	Mitogen-activated protein kinase kinase kinase kinase 4	43.863	15	15	10	19.1	19.1	14.8	133.48	0													NaN
ZNF512	G3XAG1;Q96ME7	G3XAG1;Q96ME7	Zinc finger protein 512	16.123	8	8	8	16.3	16.3	16.3	64.594	0													NaN
LAMB1	G3XAI2;P07942;E7EPA6	G3XAI2;P07942	Laminin subunit beta-1	323.31	48	48	48	31.5	31.5	31.5	200.48	0													NaN
TRAM1	G3XAN4;Q15629	G3XAN4;Q15629	Translocating chain-associated membrane protein 1	3.8952	5	5	5	20.1	20.1	20.1	33.435	0													NaN
SBF1	G5E933;O95248;H0Y5W8	G5E933;O95248	Myotubularin-related protein 5	5.0382	5	5	5	4.1	4.1	4.1	208.44	0													NaN
NAPRT	G5E977;Q6XQN6;C9J8U2;H0YF31;H0YDA6;A0A087WUT5	G5E977;Q6XQN6;C9J8U2	Nicotinate phosphoribosyltransferase	60.715	8	8	8	20.9	20.9	20.9	62.171	0													NaN
GPR107	G5E994;Q5VW38;U3KQD2	G5E994;Q5VW38;U3KQD2	Protein GPR107	1.8936	2	2	2	5.4	5.4	5.4	63.984	0.0037392													NaN
USP11	G5E9A6;P51784	G5E9A6;P51784	Ubiquitin carboxyl-terminal hydrolase;Ubiquitin carboxyl-terminal hydrolase 11	8.885	2	1	1	4.1	2.6	2.6	105.03	0													NaN
NFKBIB	I3L4X3;G5E9C2;Q15653;I3L1A4	I3L4X3;G5E9C2;Q15653;I3L1A4	NF-kappa-B inhibitor beta	3.8953	2	2	2	18	18	18	25.119	0													NaN
SOS1	G5E9C8;Q07889	G5E9C8;Q07889	Son of sevenless homolog 1	20.942	7	7	5	6	6	4.4	150.86	0													NaN
ELP4	G5E9D4;Q96EB1;E9PPJ9	G5E9D4;Q96EB1	Elongator complex protein 4	9.4228	3	3	3	7.1	7.1	7.1	58.832	0													NaN
GPR108	M0QZW9;M0R3H4;G5E9L6;Q9NPR9;M0R2E1	M0QZW9;M0R3H4;G5E9L6;Q9NPR9;M0R2E1	Protein GPR108	2.5662	2	2	2	12.4	12.4	12.4	20.162	0.00051379													NaN
HPS3	G5E9V4;Q969F9	G5E9V4;Q969F9	Hermansky-Pudlak syndrome 3 protein	2.7779	1	1	1	1.3	1.3	1.3	94.789	0.0005211													NaN
MRPS22	G5E9W7;G5E9V5;P82650;H7C5L9;H7C5F2;H7C5H3;C9J5D8	G5E9W7;G5E9V5;P82650;H7C5L9	28S ribosomal protein S22, mitochondrial	20.025	13	13	13	46.7	46.7	46.7	36.805	0													NaN
ARMC8	G5E9V7;G5E9V6;Q8IUR7;C9J2I1;B7Z637;C9JAA7;H7C5B7;H7C5H2;C9J8P8;C9JBY2	G5E9V7;G5E9V6;Q8IUR7;C9J2I1;B7Z637;C9JAA7	Armadillo repeat-containing protein 8	11.363	4	4	4	17.4	17.4	17.4	39.785	0													NaN
CHPF2	G5E9W2;Q9P2E5	G5E9W2;Q9P2E5	Chondroitin sulfate glucuronyltransferase	1.7364	2	2	2	3.9	3.9	3.9	85.146	0.0054444													NaN
GIMAP4	G5E9W9;Q9NUV9;C9IZQ3	G5E9W9;Q9NUV9	GTPase IMAP family member 4	300.9	17	17	16	49.6	49.6	46.6	39.033	0													NaN
APBB2	H0YAJ5;G5E9Y1;Q92870	H0YAJ5;G5E9Y1;Q92870	Amyloid beta A4 precursor protein-binding family B member 2	3.3014	2	2	2	5.6	5.6	5.6	79.972	0.00018034													NaN
CLPTM1L	G5E9Z2;Q96KA5	G5E9Z2;Q96KA5	Cleft lip and palate transmembrane protein 1-like protein	54.5	5	5	5	10.6	10.6	10.6	43.28	0													NaN
SDCBP	G5EA09	G5EA09		3.7731	8	1	1	48.4	5.3	5.3	34.819	0													1
CELF1	G5EA30;Q92879;E9PQK4;E9PSH0;E9PKU1;E9PKA1;F5H4Y5;F5H0D8	G5EA30;Q92879;E9PQK4;E9PSH0;E9PKU1	CUGBP Elav-like family member 1	29.281	3	3	3	9.1	9.1	9.1	55.142	0													NaN
CDC27	G5EA36;P30260;I3L394;I3L2Z8;I3L328;I3L3H6;F6QPS0	G5EA36;P30260	Cell division cycle protein 27 homolog	6.9162	7	7	7	10.9	10.9	10.9	91.737	0													NaN
SRGAP1	G5EA48;Q7Z6B7;O43295	G5EA48;Q7Z6B7	SLIT-ROBO Rho GTPase-activating protein 1	3.2309	5	3	3	6.5	3	3	116.84	0.0003592													NaN
MYL6	G8JLA2;B7Z6Z4;F8VPF3;F8VZU9;F8W180;F8VXL3;H0YI43	G8JLA2;B7Z6Z4;F8VPF3;F8VZU9;F8W180		15.439	9	1	1	69.7	17.8	17.8	17.089	0													NaN
HNRNPH1	G8JLB6;P31943;E9PCY7;D6RIU0;D6RBM0;D6RFM3;D6RIT2;D6RAM1;D6R9T0;D6RDU3;D6RJ04;D6RIH9;E7EQJ0;H0YB39;E5RGV0;E7EN40;D6RDL0;H0YBG7;H0YBD7;E5RGH4;H0YAQ2;D6RF17;D6R9D3;E5RJ94	G8JLB6;P31943;E9PCY7;D6RIU0;D6RBM0;D6RFM3;D6RIT2;D6RAM1;D6R9T0;D6RDU3;D6RJ04;D6RIH9	Heterogeneous nuclear ribonucleoprotein H;Heterogeneous nuclear ribonucleoprotein H, N-terminally processed	323.31	18	18	10	52.5	52.5	32	51.229	0													NaN
DNM1L	G8JLD5;F8VUJ9;F8VYL3;F8VR28;H0YHY4;H0YI79	G8JLD5		23.384	28	2	2	56.3	4.8	4.8	79.621	0													NaN
USE1	M0QZE0;G8JLK1;Q9NZ43;M0QYT5	M0QZE0;G8JLK1;Q9NZ43;M0QYT5	Vesicle transport protein USE1	41.164	2	2	2	18.8	18.8	18.8	14.899	0													NaN
USHBP1	G8JLM4;Q8N6Y0	G8JLM4;Q8N6Y0	Usher syndrome type-1C protein-binding protein 1	11.426	1	1	1	3.4	3.4	3.4	69.55	0													NaN
KIAA0430	G8JLP4;Q9Y4F3	G8JLP4;Q9Y4F3	Meiosis arrest female protein 1	3.0651	3	2	2	2.2	1.8	1.8	174.97	0.00035524													NaN
BLOC1S1	G8JLQ3;P78537	G8JLQ3;P78537	Biogenesis of lysosome-related organelles complex 1 subunit 1	1.4551	1	1	1	14.7	14.7	14.7	8.5676	0.009686													NaN
NELFCD;TH1L	X6RLT1;H0UI80;Q8IXH7	X6RLT1;H0UI80;Q8IXH7	Negative elongation factor C/D	16.713	4	4	4	9.4	9.4	9.4	66.432	0													NaN
GTPBP6	H0Y2S1;O43824	H0Y2S1;O43824	Putative GTP-binding protein 6	5.0038	2	2	2	7.6	7.6	7.6	56.897	0													NaN
ATAD3A	H0Y2W2;Q5T2N8;Q5SV16;J3QSF3	H0Y2W2		5.6945	16	2	0	33.9	2.1	0	64.243	0													NaN
DPM1	Q5QPK2;H0Y368;O60762;Q5QPJ9	Q5QPK2;H0Y368;O60762	Dolichol-phosphate mannosyltransferase subunit 1	17.907	9	9	9	34.5	34.5	34.5	32.426	0													NaN
DAB2IP	H0Y3A3;Q5VWQ8;F6R503;F8WA47	H0Y3A3;Q5VWQ8	Disabled homolog 2-interacting protein	42.489	9	9	8	12.2	12.2	10.8	118.06	0													NaN
ABCA3	H0Y3H2;Q99758	H0Y3H2;Q99758	ATP-binding cassette sub-family A member 3	18.474	5	5	5	4.2	4.2	4.2	184.86	0													NaN
RBM33	H0Y3K4;Q96EV2	H0Y3K4;Q96EV2	RNA-binding protein 33	10.768	2	2	2	1.9	1.9	1.9	100.24	0													NaN
IL10RB	H7C0Z5;H0Y3Z8;Q08334	H7C0Z5;H0Y3Z8;Q08334	Interleukin-10 receptor subunit beta	2.7814	1	1	1	5.1	5.1	5.1	25.309	0.00052147													NaN
DDX39B	H0Y400	H0Y400		1.4805	7	1	1	50.3	5.9	5.9	21.679	0.0090838													1
NF1	H0Y465;P21359;J3KSB5	H0Y465;P21359;J3KSB5	Neurofibromin;Neurofibromin truncated	13.087	2	2	2	1.6	1.6	1.6	281.21	0													NaN
SIK3	J3KPC8;H0Y4E8;Q9Y2K2;H7C3X8;H0Y494;H7C038	J3KPC8;H0Y4E8;Q9Y2K2;H7C3X8;H0Y494	Serine/threonine-protein kinase SIK3	8.5403	3	3	3	3.6	3.6	3.6	144.85	0													NaN
PIN4	H0Y4T6;J3KMW3;H0Y8P6;H0Y610;Q9Y237	H0Y4T6;J3KMW3;H0Y8P6;H0Y610;Q9Y237	Peptidyl-prolyl cis-trans isomerase NIMA-interacting 4	7.7831	1	1	1	13.2	13.2	13.2	9.5428	0													NaN
RABL6	H0Y4Z8;Q3YEC7;A0A0X1KG72;F2Z2T0;H0Y7H6;G3V154	H0Y4Z8;Q3YEC7;A0A0X1KG72;F2Z2T0;H0Y7H6;G3V154	Rab-like protein 6	10.424	8	8	8	12.6	12.6	12.6	79.635	0													NaN
SH3PXD2A	H0Y507;Q5TCZ1	H0Y507;Q5TCZ1	SH3 and PX domain-containing protein 2A	3.4296	5	3	3	7	5.3	5.3	116.37	0.00018162													NaN
CC2D1B	H0Y517;H7C1U3;Q5T0F9	H0Y517;H7C1U3;Q5T0F9	Coiled-coil and C2 domain-containing protein 1B	4.2521	2	2	2	7.6	7.6	7.6	69.548	0													NaN
EPB41L2	H0Y5B0	H0Y5B0		2.6713	10	1	1	32.6	3.2	3.2	42.026	0.00051706													1
RPL36A;RPL36A-HNRNPH2	H0Y5B4;H7BZ11;J3KQN4;P83881;H7BY91;H0Y3V9;R4GN19	H0Y5B4;H7BZ11;J3KQN4;P83881;H7BY91;H0Y3V9	60S ribosomal protein L36a	13.51	6	6	2	36.6	36.6	8.9	13.228	0													NaN
LACE1	H0Y5F4;Q8WV93	H0Y5F4;Q8WV93	Lactation elevated protein 1	1.6969	1	1	1	8	8	8	40.261	0.0059039													NaN
ERGIC3	H0Y621;H0Y5K5;Q9Y282	H0Y621;H0Y5K5;Q9Y282	Endoplasmic reticulum-Golgi intermediate compartment protein 3	18.8	2	2	2	8.6	8.6	8.6	36.851	0													NaN
TRIM33	H0Y612;Q9UPN9	H0Y612;Q9UPN9	E3 ubiquitin-protein ligase TRIM33	1.5715	1	1	1	2	2	2	98.891	0.0075722													NaN
ALS2	H0Y696;Q96Q42	H0Y696;Q96Q42	Alsin	2.1308	2	2	2	3.6	3.6	3.6	65.939	0.0024802													NaN
ARFGAP3	H0Y6A0	H0Y6A0		41.282	6	6	4	15	15	7.7	29.956	0													4
ZHX3;ZHX2	H0Y6F5;Q9H4I2;H0YLR4;Q9Y6X8	H0Y6F5;Q9H4I2;H0YLR4;Q9Y6X8	Zinc fingers and homeoboxes protein 3;Zinc fingers and homeoboxes protein 2	2.675	2	2	2	3.2	3.2	3.2	75.085	0.00051724													NaN
RBM41	H0Y6F9;Q96IZ5	H0Y6F9;Q96IZ5	RNA-binding protein 41	2.2502	1	1	1	7.4	7.4	7.4	23.333	0.0015013													NaN
GOLGA4	H0Y6I0;Q13439;C9JHJ5;E7EVX2;A0A087WTW2	H0Y6I0;Q13439	Golgin subfamily A member 4	154.07	30	29	29	17.6	17.2	17.2	246.6	0													NaN
FBXL18	H0Y6I6;Q96ME1	H0Y6I6;Q96ME1	F-box/LRR-repeat protein 18	3.0801	2	2	2	4.8	4.8	4.8	74.789	0.00035568													NaN
SP3	H0Y6K5;H0Y7L6;Q02447	H0Y6K5;H0Y7L6;Q02447	Transcription factor Sp3	5.0744	1	1	1	3.9	3.9	3.9	75.311	0													NaN
NCAPG2	H0Y6U5;Q86XI2;F8WE06	H0Y6U5;Q86XI2	Condensin-2 complex subunit G2	7.2662	5	5	5	7.3	7.3	7.3	102.8	0													NaN
LMBR1;LMBR1L	H0Y6V6;Q8WVP7;F8WEN8;H0YHZ2	H0Y6V6;Q8WVP7;F8WEN8;H0YHZ2	Limb region 1 protein homolog	15.968	2	2	1	4.2	4.2	2.5	59.197	0													NaN
ZNF185	H0Y704	H0Y704		3.1835	17	1	1	52.2	3.6	3.6	47.401	0.0003581													1
SUN1	H0Y742;H7C2K3	H0Y742		16.221	13	3	3	26.3	3.1	3.1	79.59	0													NaN
CALM2;CALM1	H0Y7A7;P62158;E7ETZ0;E7EMB3;Q96HY3;G3V361;G3V226;M0QZ52;F8WBR5;G3V479;P27482;C9J7T9;P02585	H0Y7A7;P62158;E7ETZ0;E7EMB3;Q96HY3;G3V361	Calmodulin	323.31	12	12	12	48.7	48.7	48.7	20.762	0													NaN
RNF220	H0Y7B1;Q5TDE7;Q5TDE8;Q5VTB9	H0Y7B1;Q5TDE7;Q5TDE8;Q5VTB9	E3 ubiquitin-protein ligase RNF220	2.1092	1	1	1	8.3	8.3	8.3	13.839	0.0024761													NaN
PISD	H0Y7P7;Q9UG56;B1AKM6;B1AKM8	H0Y7P7;Q9UG56;B1AKM6;B1AKM8	Phosphatidylserine decarboxylase proenzyme;Phosphatidylserine decarboxylase alpha chain;Phosphatidylserine decarboxylase beta chain	10.01	4	4	4	16.9	16.9	16.9	41.268	0													NaN
SLC1A1	H0Y7R2;P43005	H0Y7R2;P43005	Amino acid transporter;Excitatory amino acid transporter 3	6.5647	2	2	2	5	5	5	26.642	0													NaN
TMEM222	H0Y870;H0Y861;Q8TDQ4;Q5SSC2;Q9H0R3;H0Y8D0	H0Y870;H0Y861;Q8TDQ4;Q5SSC2;Q9H0R3;H0Y8D0	Transmembrane protein 222	18.576	2	2	2	29.3	29.3	29.3	16.805	0													NaN
DKFZp779K1237;PIK3CB	Q68DL0;H0Y871;P42338	Q68DL0;H0Y871;P42338	Phosphatidylinositol 4,5-bisphosphate 3-kinase catalytic subunit beta isoform	3.4477	3	3	3	7.7	7.7	7.7	59.769	0.00018188													NaN
AHCYL2	H0Y8B3;Q96HN2	H0Y8B3;Q96HN2	Adenosylhomocysteinase;Putative adenosylhomocysteinase 3	13.037	4	1	1	12.2	5.2	5.2	58.004	0													NaN
RPL22L1	H0Y8C2;C9JYQ9;Q6P5R6	H0Y8C2;C9JYQ9;Q6P5R6	60S ribosomal protein L22-like 1	7.5805	4	4	4	38.7	38.7	38.7	16.9	0													NaN
MTCH1	H0Y8C3;Q9NZJ7	H0Y8C3;Q9NZJ7	Mitochondrial carrier homolog 1	52.405	7	7	7	28.9	28.9	28.9	43.121	0													NaN
CENPC	H0Y8J2;Q03188	H0Y8J2;Q03188	Centromere protein C	16.139	1	1	1	2.2	2.2	2.2	82.556	0													NaN
DNPH1	H0Y8X4;O43598	H0Y8X4;O43598	2-deoxynucleoside 5-phosphate N-hydrolase 1	16.093	1	1	1	7	7	7	25.868	0													NaN
NEDD4	H0Y8X6;P46934	H0Y8X6;P46934	E3 ubiquitin-protein ligase NEDD4	146	7	7	7	10	10	10	104.69	0													NaN
WHSC1	H0Y9L4;O96028	H0Y9L4;O96028	Histone-lysine N-methyltransferase NSD2	3.671	1	1	1	13.5	13.5	13.5	18.4	0													NaN
CNOT6L	H0Y9Z5;Q96LI5;H0Y9C1;H0YA76	H0Y9Z5;Q96LI5;H0Y9C1	CCR4-NOT transcription complex subunit 6-like	7.8209	4	4	4	8	8	8	63.736	0													NaN
GALNT7	H0YAH3;Q86SF2;H0YAK0;E9PBY3	H0YAH3;Q86SF2;H0YAK0	Polypeptide N-acetylgalactosaminyltransferase;N-acetylgalactosaminyltransferase 7	17.345	5	5	5	19.8	19.8	19.8	52.463	0													NaN
ARHGEF10	H0YAN8;O15013;E9PB39;Q5VXI4;Q9HCE6	H0YAN8;O15013	Rho guanine nucleotide exchange factor 10	52.387	10	10	10	14.8	14.8	14.8	109.65	0													NaN
MRPS28	H0YAT2;H7C5V3;H0YC42;Q9Y2Q9;U3KQQ8;E5RGC7;E5RK86;E5RFH3	H0YAT2;H7C5V3;H0YC42;Q9Y2Q9;U3KQQ8;E5RGC7;E5RK86;E5RFH3	28S ribosomal protein S28, mitochondrial	4.5029	2	2	2	18.2	18.2	18.2	15.791	0													NaN
C14orf159	H0YB09;Q7Z3D6;A0A0C4DGD4;H0YB62;E5RIL4;A0A0C4DGD8;E5RJ62;E5RIU5;E5RK56;E5RFT5;E5RGP9;E5RFZ6;E5RGN8;E5RJ87;H0YB11	H0YB09;Q7Z3D6;A0A0C4DGD4;H0YB62	UPF0317 protein C14orf159, mitochondrial	33.618	5	5	5	16	16	16	60.523	0													NaN
MTO1	H0YB81;Q9Y2Z2	H0YB81;Q9Y2Z2	Protein MTO1 homolog, mitochondrial	1.7591	1	1	1	7.6	7.6	7.6	16.487	0.0049759													NaN
IDS	H0YB91;O60597;P22304	H0YB91;O60597;P22304	Iduronate 2-sulfatase;Iduronate 2-sulfatase 42 kDa chain;Iduronate 2-sulfatase 14 kDa chain	1.7825	1	1	1	8.5	8.5	8.5	11.844	0.0046646													NaN
BNIP3L	H0YBC7;O60238	H0YBC7;O60238	BCL2/adenovirus E1B 19 kDa protein-interacting protein 3-like	25.026	4	4	3	24.9	24.9	19.5	20.097	0													NaN
HSPA9	H0YBG6	H0YBG6		1.4636	5	1	1	30.1	12.9	12.9	18.164	0.0093779													1
ASCC1	H0YE76;H0YCB3;Q8N9N2;H0YER2;E9PM82;E9PR40	H0YE76;H0YCB3;Q8N9N2;H0YER2	Activating signal cointegrator 1 complex subunit 1	2.0123	3	3	3	15.9	15.9	15.9	20.484	0.002623													NaN
P4HA3	H0YCC3;Q7Z4N8	H0YCC3;Q7Z4N8	Prolyl 4-hydroxylase subunit alpha-3	2.2158	1	1	1	16.4	16.4	16.4	6.9086	0.0018306													NaN
TMEM63B	H0YCP6;H3BLW6;Q5T3F8	H0YCP6;H3BLW6;Q5T3F8	CSC1-like protein 2	4.6124	1	1	1	2.5	2.5	2.5	60.414	0													NaN
TKFC;DAK	H0YCY6;Q3LXA3;I3L252;E9PJG8	H0YCY6;Q3LXA3;I3L252	Bifunctional ATP-dependent dihydroxyacetone kinase/FAD-AMP lyase (cyclizing);ATP-dependent dihydroxyacetone kinase;FAD-AMP lyase (cyclizing)	29.724	4	4	4	10.9	10.9	10.9	54.661	0													NaN
CASC5	H0YCZ2;Q8NG31	H0YCZ2;Q8NG31	Protein CASC5	3.7157	4	4	4	3.8	3.8	3.8	154.97	0													NaN
CD44	H0YD13;P16070;H0Y2P0;H0YE40;H0YDW7;H0YCV9;H0Y5E4;E9PKC6;Q86UZ1;H0YDX6;H0YD17;J3KN83	H0YD13;P16070;H0Y2P0;H0YE40;H0YDW7;H0YCV9;H0Y5E4	CD44 antigen	16.482	6	6	6	32	32	32	22.683	0													NaN
ATPAF1	H0YD21;I3L448;Q5TC12;H0YCA6;H0YEW4;A8MRA7	H0YD21;I3L448;Q5TC12;H0YCA6;H0YEW4;A8MRA7	ATP synthase mitochondrial F1 complex assembly factor 1	2.5252	2	2	2	13.7	13.7	13.7	20.737	0.0005123													NaN
MACF1	H0YD69;O94854	H0YD69		2.2285	10	1	0	37	3	0	39.309	0.0014998													NaN
RUFY2	H0YD93;Q8WXA3	H0YD93;Q8WXA3	RUN and FYVE domain-containing protein 2	6.7862	2	2	2	3.1	3.1	3.1	71.323	0													NaN
GEMIN2	H0YDP6;H0YEL0;O14893;H0YCF4;G5EA29	H0YDP6;H0YEL0;O14893	Gem-associated protein 2	15.263	3	3	3	13.2	13.2	13.2	21.918	0													NaN
EMC7	H0YDT8;Q9NPA0;H0YDX2	H0YDT8;Q9NPA0	ER membrane protein complex subunit 7	6.6539	3	3	3	20.3	20.3	20.3	20.885	0													NaN
TOR1AIP1	H0YDU3	H0YDU3		44.119	6	1	1	50.8	10.4	10.4	22.443	0													1
[truncated: 5,012 more rows]

## Sheet: Table S9
Table S9	All assigned peptides from the trypsin-digested biotin pull-down (see also processed data in Table S2)
[truncated: 45,041 more rows]

[truncated: 5 more sheets: Table S10, Table S11, Table S12, Table S13, Table S14]
